# Supplementary material for: Rapid and inducible mislocalization of endogenous TDP43 in a novel human model of amyotrophic lateral sclerosis
Source: eLife. 2025 Jul 24;13:RP95062. doi: 10.7554/eLife.95062 (PMC12289307; doi:10.7554/eLife.95062)
Supplement: Figure 1—source code 4. [file elife-95062-fig1-code4.zip]

Archive with 1 entries (1 files):
- eLife-VOR-TR-2023-95062/Figure 1Source Code 1analyzeE8MNneurite.R
