# Supplementary material for: Rapid and inducible mislocalization of endogenous TDP43 in a novel human model of amyotrophic lateral sclerosis
Source: eLife. 2025 Jul 24;13:RP95062. doi: 10.7554/eLife.95062 (PMC12289307; doi:10.7554/eLife.95062)
Supplement: Figure 1—figure supplement 1—source data 1. [file elife-95062-fig1-figsupp1-data1.zip]

Archive with 5 entries (4 files):
- Figure 1-Figure supplement 1 -Source data 1/
- Figure 1-Figure supplement 1 -Source data 1/.DS_Store
- __MACOSX/Figure 1-Figure supplement 1 -Source data 1/._.DS_Store
- Figure 1-Figure supplement 1 -Source data 1/Figure 1-figure supplement 1-Source data 1.pdf
- __MACOSX/Figure 1-Figure supplement 1 -Source data 1/._Figure 1-figure supplement 1-Source data 1.pdf
