# Supplementary material for: Rapid and inducible mislocalization of endogenous TDP43 in a novel human model of amyotrophic lateral sclerosis
Source: eLife. 2025 Jul 24;13:RP95062. doi: 10.7554/eLife.95062 (PMC12289307; doi:10.7554/eLife.95062)
Supplement: Figure 1—figure supplement 2—source data 1. [file elife-95062-fig1-figsupp2-data1.txt]

somaexp_meancorrcy5	cyto_nuc	condition	replicate
0.000643471349590847	63.8748031376371	Control	R1
0.000579350830793896	92.4096351106794	Control	R1
0.000584825468940772	95.8370334956672	Control	R1
0.000490358205937091	77.65315234196	Control	R1
0.000770473048446762	78.3239513856249	Control	R1
0.000555479022058398	94.8013055379463	Control	R1
0.00059398861560426	93.3039460263982	Control	R1
0.000788802129770188	88.799606198729	Control	R1
0.000627178834218625	84.7000102147452	Control	R1
0.000565458908369635	86.0836405930056	Control	R1
0.000628636341282064	55.074071723207	Control	R1
0.00259355411461982	94.8797030415048	Control	R1
0.000636735778634513	86.0390163888935	Control	R1
0.000709336481648905	90.969332943034	Control	R1
0.00059715584887043	98.1579920527016	Control	R1
0.000622089791760149	84.2942641136339	Control	R1
0.000762462115750962	82.0132931958964	Control	R1
0.000490150469794936	96.1282598565034	Control	R1
0.000938559960933589	99.2418527013422	Control	R1
0.000472232636462686	94.644717881066	Control	R1
0.000519044437081047	93.586731771109	Control	R1
0.00104596430366769	77.6276106332982	Control	R1
0.000586272524567252	98.826096379662	Control	R1
0.000664369398540848	90.3561637653798	Control	R1
0.000811765767316763	88.1961271021871	Control	R1
0.000713382622367373	89.8758081378937	Control	R1
0.000536286690732338	75.3544969836804	Control	R1
0.000440288449649878	92.6212720215015	Control	R1
0.000445247110330717	93.6363921474623	Control	R1
0.000578553537777181	93.4622496447635	Control	R1
0.000461898962569223	61.2186054341003	Control	R1
0.000698710960464092	97.0406223199896	Control	R1
0.000446562587544328	94.5869993245372	Control	R1
0.000476879109500807	93.4908937687568	Control	R1
0.000415221312275368	89.5697641898961	Control	R1
0.000415497619724983	82.0359149230274	Control	R1
0.000451597011627508	88.1015560601419	Control	R1
0.000521699184696785	87.0614415976161	Control	R1
0.000625895490996344	97.4598506498189	Control	R1
0.00064481965649715	95.9260739435926	Control	R1
0.000714296604914387	95.6401506825358	Control	R1
0.000613283306359783	96.3843837350691	Control	R1
0.000595129538136883	94.1316000622685	Control	R1
0.000788089067915302	93.4305061264137	Control	R1
0.00104206349602826	65.1623748969675	Control	R1
0.000839291988631407	56.5791599000247	Control	R1
0.000626235333716074	96.3122024465209	Control	R1
0.000453755244355298	93.1704135594415	Control	R1
0.000813837412174986	96.7071733663418	Control	R1
0.000473524119193623	96.7406384769132	Control	R1
0.000537689673270853	97.2644753382046	Control	R1
0.000590998714552352	87.1572581573949	Control	R1
0.000433961297398394	97.7010369276062	Control	R1
0.000484529557003813	97.8484126940201	Control	R1
0.000566373382801453	92.9008460527933	Control	R1
0.000520275666692021	98.2962949155056	Control	R1
0.000515967801205331	95.7905115637537	Control	R1
0.000635207831629481	97.9173608260147	Control	R1
0.00044081855720699	98.4249244748646	Control	R1
0.000580129969429698	93.2257933760698	Control	R1
0.000483758686454896	79.2734378451582	Control	R1
0.000498155192304127	93.7677410909728	Control	R1
0.000855139420183397	97.0111316989392	Control	R1
0.000711934884669641	68.0184939103346	Control	R1
0.000875796858838614	96.4157505335541	Control	R1
0.000676539206952193	87.1515836548757	Control	R1
0.000567693483296385	97.306179332359	Control	R1
0.000657477878577675	89.6439535954166	Control	R1
0.000602014813300811	88.0560825106207	Control	R1
0.0006732908937403	90.3419104109941	Control	R1
0.00067030641356393	91.7233144231877	Control	R1
0.000571485537164101	94.3908411450314	Control	R1
0.000464492010853585	92.3723411952845	Control	R1
0.000527243409857055	94.5606009288256	Control	R1
0.000474774707108023	89.7300465747466	Control	R1
0.000506465527838507	96.2945889604328	Control	R1
0.000626658435436563	93.1323028807246	Control	R1
0.00064580253263203	55.8275645687343	Control	R1
0.000709382545981679	84.8952452830024	Control	R1
0.000540308554602801	96.4408090225276	Control	R1
0.000664330490652984	90.5850756078809	Control	R1
0.000730481526680508	50.9920533140389	Control	R1
0.000432279877912346	93.7841708027112	Control	R1
0.000555686668070259	93.2007795767903	Control	R1
0.000484274221287847	76.7617816537021	Control	R1
0.00056754204733185	89.5787326449596	Control	R1
0.000503391807112421	91.9339652451996	Control	R1
0.000876920336963744	31.9561828966347	NES	R1
0.000752413386843558	25.7983377375117	NES	R1
0.000732303857172998	80.2218379342783	NES	R1
0.000569252549267417	81.4233270093097	NES	R1
0.00063183022097527	26.0790443393019	NES	R1
0.000610938524527314	26.338269802046	NES	R1
0.00145492925338094	99.7470337557938	NES	R1
0.000723014889012522	29.7389781785396	NES	R1
0.00114116138040381	26.4145489088911	NES	R1
0.000982775211735272	32.0208297876493	NES	R1
0.000919556279323225	30.5193798176171	NES	R1
0.000882592081178387	23.0378788242754	NES	R1
0.000634470411234212	94.7675748234648	NES	R1
0.000664714736150477	77.4460587040156	NES	R1
0.000800995388470843	65.5101205323349	NES	R1
0.000748143393321383	64.8839352620695	NES	R1
0.000709348693280907	49.1256842275977	NES	R1
0.000620862525535507	90.8772884871845	NES	R1
0.000962751865543689	61.3267760275439	NES	R1
0.00107895105621894	36.2565608969863	NES	R1
0.000842075365938389	37.1565695839801	NES	R1
0.000958870328374419	91.3746944349594	NES	R1
0.000873581309591973	48.9746323825299	NES	R1
0.000797397266422329	17.2541162088487	NES	R1
0.000644732686322963	63.1345467084617	NES	R1
0.000714541746719621	36.9558582076581	NES	R1
0.000652446801645206	32.8494604385967	NES	R1
0.000754689664138184	17.0219294892299	NES	R1
0.000618966569813819	40.6673570213495	NES	R1
0.000728617092565275	32.0641619747682	NES	R1
0.000606660358690801	21.4165228765218	NES	R1
0.0006533629568674	28.314266550165	NES	R1
0.000634581933930835	21.5231415493045	NES	R1
0.00127930407753722	93.056595236955	NES	R1
0.000692915015567992	50.5886848397632	NES	R1
0.000425238297261772	33.2717954549439	NES	R1
0.000406356920240157	85.0736071950734	NES	R1
0.000636878527980315	32.5174413476522	NES	R1
0.00600862205543815	56.0184672039511	NES	R1
0.000837597643636466	31.4462448545403	NES	R1
0.000971134575234537	21.416873256622	NES	R1
0.000944914934109097	31.4038966865316	NES	R1
0.00107357049019484	33.4512530267761	NES	R1
0.000697396478215177	49.0269463892599	NES	R1
0.000561481739657039	63.6937043042969	NES	R1
0.000655950525849275	39.2387950344703	NES	R1
0.000591308443907222	21.3757504277615	NES	R1
0.00096896035054206	88.9745974364217	NES	R1
0.000792938635210042	45.6650258412867	NES	R1
0.000633674148230942	32.3331421641067	NES	R1
0.000765715901698255	20.2221816747885	NES	R1
0.000945819296227534	92.5909601404393	NES	R1
0.000771755748133504	68.9754184228806	NES	R1
0.000924430077717623	29.9505695642745	NES	R1
0.000775020954790733	84.7994349677858	NES	R1
0.000769332290061481	56.032114526983	NES	R1
0.000637108527196455	81.4481832095103	NES	R1
0.00069184283305827	47.6141910004275	NES	R1
0.000826942677828301	31.1960350943729	NES	R1
0.000942515900757593	6.77193704400241	NES	R1
0.000669513887525011	71.0420686471445	NES	R1
0.000720304936993181	34.3840721106183	NES	R1
0.000807671575701762	11.2702949610135	NES	R1
0.000916699199416492	26.4815242333888	NES	R1
0.000925216134011513	21.2301221121093	NES	R1
0.00147227646812923	17.4183993330723	NES	R1
0.00108403291494312	53.3350041264856	NES	R1
0.000610020894181127	64.8593274153628	NES	R1
0.000586139906799764	78.1774436388836	NES	R1
0.000706246216179131	46.4067016829892	NES	R1
0.000831135044793391	35.7317070755149	NES	R1
0.000639276127348472	82.2896689081772	NES	R1
0.000604780570888758	26.3538956157196	NES	R1
0.000611767271203012	8.03301698501098	NES	R1
0.000678649544231403	26.2499684741781	NES	R1
0.000864161311549188	28.8410505937187	NES	R1
0.000656252050604068	64.721098313466	NES	R1
0.00073026340822333	46.5278286542933	NES	R1
0.000774433067498618	29.9303426584714	NES	R1
0.000820837558320694	22.5045549419462	NES	R1
0.00115970314760835	4.46154426780336	NES	R1
0.000882331040829444	22.3568850539711	NES	R1
0.000861496152136837	27.4171384942778	NES	R1
0.000816095287527915	46.85744612404	NES	R1
0.000652803978762079	12.3831171473023	NES	R1
0.000643984319483579	27.0955222240508	NES	R1
0.000712966456574407	21.0608418117988	NES	R1
0.000688540637490846	24.3503155500059	NES	R1
0.000818875430139434	89.8812348721047	NES	R1
0.000764018546874161	5.75181571864925	NES	R1
0.000634034367268157	16.54928937079	NES	R1
0.000982049208600797	24.858327155306	NES	R1
0.000716201128005397	32.5063323671381	NES	R1
0.000596417144923414	0.0477994591963963	NES	R1
0.000894907843731757	93.3749505628954	NES	R1
0.000892776603857169	35.5363927231691	NES	R1
0.000978980896904317	87.1130546401161	NES	R1
0.000776280224865737	68.6119961919434	NES	R1
0.000754306095948141	62.1854257191726	NES	R1
0.000776440762369304	37.6923140783436	NES	R1
0.000687041876598771	28.3408509624361	NES	R1
0.000531877241012003	80.5944940293554	NES	R1
0.000801535599682063	93.7058286483407	NES	R1
0.000586495081414403	90.6013133683225	NES	R1
0.00099008150951424	15.7165414469672	NES	R1
0.0010390057695522	9.93009172755506	NES	R1
0.000617825652761032	11.411907372362	NES	R1
0.000547797604014062	63.7833925209273	NES	R1
0.000879518006495375	19.3055824735469	NES	R1
0.00167757850341561	96.9513909299465	NES	R1
0.000714483193776072	14.6729486274045	NES	R1
0.000773202741208454	51.0073694179105	NES	R1
0.000724106871260484	18.5782680230567	NES	R1
0.000654132813459872	11.076268684685	NES	R1
0.000553257649825841	43.7666430602471	NES	R1
0.000556174774832036	37.7052544744413	NES	R1
0.000596774636980389	48.5736051356691	NES	R1
0.00105465062061286	7.0673163539554	NES	R1
0.000860013187609401	19.8960335389056	NES	R1
0.000943020881975038	46.2334227446619	NES	R1
0.000492560159114493	90.6409542084903	NES	R1
0.000591015760541443	14.3884464715995	NES	R1
0.000710748043336553	79.8565341861008	NES	R1
0.000540520058035531	22.3717479484175	NES	R1
0.000585836140222874	79.0055680928739	NES	R1
0.000533887634690278	74.8599970556026	NES	R1
0.00050326984974661	22.3190434754319	NES	R1
0.000643777029412372	58.9845644804622	NES	R1
0.000569902401244	20.7476756089656	NES	R1
0.000530151225794258	76.72995496124	NES	R1
0.000707265865844297	7.84156726327574	NES	R1
0.000552312471962757	88.2286299864348	NES	R1
0.00056927886732345	82.5656310556445	NES	R1
0.000884923878898991	27.494741710714	NES	R1
0.000644220977807785	19.8556394850819	NES	R1
0.000661107904563919	53.9597941951394	NES	R1
0.00058930937290713	48.400312871201	NES	R1
0.000802389658536585	44.4457936428289	NES	R1
0.000645941015741996	24.0914707959738	NES	R1
0.00047546299499577	14.2099695233241	NES	R1
0.000641992635264062	33.402625448959	NES	R1
0.000853716584770624	26.006697301793	NES	R1
0.000505972330523282	63.7001483229646	NES	R1
0.000603997158082262	60.4420937686925	NES	R1
0.000865265786895812	24.9123554132077	NES	R1
0.000602698049929401	54.9545202176153	NES	R1
0.000649444237880133	19.9450968849119	NES	R1
0.000576416400850471	18.9199689786339	NES	R1
0.000702661528199388	60.7470098372386	NES	R1
0.00055491016613009	50.9117815352238	NES	R1
0.000915191996181329	48.6831753764924	NES	R1
0.000926090738029612	12.4668617860549	NES	R1
0.000747923865234761	7.58955654597148	NES	R1
0.000952025546387317	17.7694045559812	NES	R1
0.000504674160603472	73.2304314189539	NES	R1
0.00062866911817184	6.56176351630851	NES	R1
0.000634376707360198	70.2939052654151	NES	R1
0.000663165231317982	45.1194125647657	NES	R1
0.000557293883886594	79.2214905714204	NES	R1
0.000798361027520573	56.7402554273728	NES	R1
0.000950721517250003	29.495577330778	NES	R1
0.000723591807731068	48.0150242284811	NES	R1
0.000713887328771394	18.5726102578558	NES	R1
0.000649482841074361	25.843605299082	NES	R1
0.000665511151769972	73.205917160448	NES	R1
0.000710502300403135	12.5851378243606	NES	R1
0.000790972499422852	15.1954739494019	NES	R1
0.000507088915891268	83.9803076447633	NES	R1
0.000656271209961173	34.2188159342903	NES	R1
0.000658296411681699	23.2230853062082	NES	R1
0.000571023748740839	41.1769730903422	NES	R1
0.00055371876565884	52.1092130479006	NES	R1
0.00106987964656228	20.0333476299733	NES	R1
0.00093505141685774	32.322392958702	NES	R1
0.000930322417739761	24.8030714326329	NES	R1
0.000527856908928907	94.6112577150554	NES	R1
0.00114156860555192	38.3115746739617	NES	R1
0.000532837114136325	22.7820306931926	NES	R1
0.000634466730745024	31.2292907936394	NES	R1
0.000441674665051353	73.4436640729059	NES	R1
0.000596975250675587	89.9461964811558	NES	R1
0.000815005402731328	32.2447105552602	NES	R1
0.000773456453618742	43.1741542812057	NES	R1
0.000679521283465749	66.1579248905834	NES	R1
0.000674308034047182	19.831314964925	NES	R1
0.000623766899139034	25.5421466692069	NES	R1
0.000829660967169551	14.4668121146698	NES	R1
0.000684705794725941	88.9509979529803	NES	R1
0.00112279354898321	3.92691835757665	NES	R1
0.00068500526057588	45.5596372507073	NES	R1
0.00077525436802871	15.6307537069123	NES	R1
0.00059728969877912	44.1720824712271	NES	R1
0.000628428683991571	42.36471842074	NES	R1
0.000626483800602819	97.8767826957515	NES	R1
0.000704646004423837	55.5909477391957	NES	R1
0.000576562899061511	21.9063617598999	NES	R1
0.000621705360794161	90.8393099770872	NES	R1
0.000899488057825458	8.32597964500296	NES	R1
0.000690657945666455	7.51153764293697	NES	R1
0.000553910130084235	40.1231561944662	NES	R1
0.00110256934765382	31.9795891738852	NES	R1
0.00106344650881593	44.5212053511238	NES	R1
0.000681018578928474	41.2145536092866	NES	R1
0.000742951192535463	59.4163374199086	NES	R1
0.000687862755843658	41.5133822015239	NES	R1
0.000786215491840248	9.34776084819018	NES	R1
0.000769291757261043	8.29451085480253	NES	R1
0.000573016609528961	81.3052357651873	NES	R1
0.000614579494485332	30.3756197563615	NES	R1
0.000678850847176221	31.2958343845328	NES	R1
0.00127843694276058	94.6935148139038	Control	R2
0.000947024400318041	94.3980140962062	Control	R2
0.00072692308103076	84.6874760298794	Control	R2
0.000882645688740479	83.9709376246002	Control	R2
0.00096835547264777	92.2266342433439	Control	R2
0.000786007879180556	95.848943957076	Control	R2
0.00106361863656157	96.4202014673861	Control	R2
0.000640326541079708	77.9668882936822	Control	R2
0.000633875838352539	95.3467596495922	Control	R2
0.000660098654660964	93.6767080240068	Control	R2
0.000686658069072416	89.7616765108604	Control	R2
0.00129464818932137	98.3448042421474	Control	R2
0.000855248697785769	93.7046739794239	Control	R2
0.00118680400377815	72.4916450668439	Control	R2
0.000775013410331601	83.7213220934321	Control	R2
0.00063158587556454	97.411355287103	Control	R2
0.0006507825643387	97.3516371141656	Control	R2
0.000584837922360748	90.6334170727531	Control	R2
0.000571535107746014	97.3531957556167	Control	R2
0.000861262162657321	94.9639193277867	Control	R2
0.000644712767825695	88.4540199737402	Control	R2
0.000716744251243009	70.4324702806748	Control	R2
0.000645785097874646	95.8428820219104	Control	R2
0.000705035030103512	92.5050493297366	Control	R2
0.00060202740491302	94.512240982781	Control	R2
0.000794757254386984	90.3068547319368	Control	R2
0.000958836648849684	93.9894843535834	Control	R2
0.000763472309136249	93.7834472792422	Control	R2
0.000673992194591661	89.7490691930414	Control	R2
0.00104836893870202	91.0067047128742	Control	R2
0.000880733190787967	87.9779608089292	Control	R2
0.00149142441173078	93.7428237224301	Control	R2
0.00100385326310339	97.0249687417829	Control	R2
0.000671793331707165	94.2914406197534	Control	R2
0.000588326065721254	95.9703289173019	Control	R2
0.000681363347055339	97.1891359143228	Control	R2
0.000647032392939586	95.8705022466762	Control	R2
0.000652640995663562	92.8958987901231	Control	R2
0.00063004933499552	94.8361996541667	Control	R2
0.000574453013566667	91.535421272102	Control	R2
0.000689747907012502	95.137912700988	Control	R2
0.00081852541001088	95.8730547536743	Control	R2
0.000874261229556172	94.5797811360724	Control	R2
0.00122927827858378	55.0203232823037	Control	R2
0.000539643654627178	92.5401229915512	Control	R2
0.000579853980125631	90.6826971132175	Control	R2
0.000486697239869603	96.8979817071184	Control	R2
0.000499772142354177	95.1974805394476	Control	R2
0.00063145532170701	93.2385229479298	Control	R2
0.000550090653935431	91.7216723576668	Control	R2
0.00073454470799696	94.4712931487128	Control	R2
0.000586700666701503	87.2322477445278	Control	R2
0.000517335742284381	93.1848016251623	Control	R2
0.000452372320135395	99.1935585139295	Control	R2
0.000472210603292459	94.7517681701678	Control	R2
0.000571501860979924	72.0732088393065	Control	R2
0.000568467189464727	85.8860874980359	Control	R2
0.000828400083526336	97.2561037538319	Control	R2
0.000689579969683812	60.4646525965043	Control	R2
0.00049549857562416	99.1762193511462	Control	R2
0.000535840235839869	96.3119256050775	Control	R2
0.000644621196852755	62.0133510908545	Control	R2
0.000494434773072764	97.7991767892833	Control	R2
0.000580527381168781	95.498024705341	Control	R2
0.00100826945303919	88.8482814563648	Control	R2
0.000617382016397365	97.6567193989552	Control	R2
0.000623778519599898	89.9457212774361	Control	R2
0.000503885070562277	89.8840470932285	Control	R2
0.000511043970686784	94.3529218401785	Control	R2
0.00053926698809313	95.567788288721	Control	R2
0.000865096326872926	97.4353073587415	Control	R2
0.000524186927982276	96.3429419376412	Control	R2
0.000602542570292907	87.4824821560242	Control	R2
0.000445096390903681	96.2391934166604	Control	R2
0.000449235800770715	96.8302293062077	Control	R2
0.000525040788258104	95.2391843212861	Control	R2
0.000721879703540791	97.4250192761876	Control	R2
0.000509766004057525	96.687827977473	Control	R2
0.00103319642798054	90.7560445226874	Control	R2
0.000873779116660436	96.2576413737792	Control	R2
0.000531111934301939	96.5119295217562	Control	R2
0.00049561530543285	91.5181122233242	Control	R2
0.000549261684017947	96.6227700889296	Control	R2
0.000873907922921866	55.2200499569626	Control	R2
0.000656189706211407	97.7243557760616	Control	R2
0.000554977507806065	94.1176072844664	Control	R2
0.000741609386455163	96.7818442597318	Control	R2
0.000987764449454163	80.5808536636823	Control	R2
0.000565685021280275	98.0251857200066	Control	R2
0.000498393703906891	96.5746276349049	Control	R2
0.000973022013735612	91.1171873193926	Control	R2
0.000822713904651691	92.1854939470872	Control	R2
0.000912951148177601	95.7217872309583	Control	R2
0.00069706087475053	80.3523809231261	Control	R2
0.000949639602838423	95.4791085254073	Control	R2
0.000599162650472858	94.8636617711884	Control	R2
0.000490066971836011	97.3596018854642	Control	R2
0.000713879796141331	75.4715993414927	Control	R2
0.000581924544230933	60.1392098335302	Control	R2
0.000484324882668712	95.9770380409122	Control	R2
0.000808178721332632	61.3588764983119	Control	R2
0.000590125170839828	94.0421241695943	Control	R2
0.000708150315436033	88.0549312264856	Control	R2
0.000515767359304296	97.3879581140614	Control	R2
0.00101628049672368	93.265362450706	Control	R2
0.000641836167670913	96.7386408830913	Control	R2
0.000598463928515048	94.7728224162214	Control	R2
0.000799100801884787	96.8111605134786	Control	R2
0.00188509709534499	95.4462503010089	Control	R2
0.000630103099004188	83.2797388823102	Control	R2
0.000669336856571271	97.110172838099	Control	R2
0.000851906391888515	92.43214873801	Control	R2
0.000964416753124736	80.3360072955124	Control	R2
0.00260863086552228	99.7913765364257	Control	R2
0.000468231548056227	96.7035817741209	Control	R2
0.000503808327612911	97.0676232473987	Control	R2
0.000812861652385366	95.4025972454433	Control	R2
0.000471973039060349	96.8031267070782	Control	R2
0.000517097329808016	96.4562596188602	Control	R2
0.000529583036550781	97.0682696353678	Control	R2
0.000622572682908392	96.4811654062106	Control	R2
0.000590619996290682	95.6267430672258	Control	R2
0.000719486337193679	94.9511565066059	Control	R2
0.00088052905541631	79.0542775893417	Control	R2
0.000556306490668275	97.3378029344352	Control	R2
0.000547637404888376	69.2611579667302	Control	R2
0.000473606637362812	95.6946478478324	Control	R2
0.00234108290645566	84.7529066687681	Control	R2
0.000538521582564589	90.6530355161532	Control	R2
0.000608716176481041	97.8634060745224	Control	R2
0.000537254753166261	97.4827424418584	Control	R2
0.00123901332099231	92.0132510986854	Control	R2
0.000563642236225289	96.512835591681	Control	R2
0.000723580459507807	88.5425393538668	Control	R2
0.000509453818494107	94.3934972725564	Control	R2
0.000876957767300076	85.6350159443472	Control	R2
0.000732638727577298	87.1197623398568	Control	R2
0.000855443065217945	88.2569192248167	Control	R2
0.000782967145851012	81.7153791737156	Control	R2
0.000690853870274486	93.1987723265364	Control	R2
0.000465426431101202	98.3691348979284	Control	R2
0.000504028155589485	96.9839189461124	Control	R2
0.000455199287781211	97.6657396642052	Control	R2
0.000461641443950109	98.3438069910007	Control	R2
0.000876919557034565	58.8130847282048	Control	R2
0.000536220757982276	97.9392082966199	Control	R2
0.000444726008498935	98.1507300246281	Control	R2
0.000832831072205367	78.7891486893625	Control	R2
0.000472174856001359	97.2626090099901	Control	R2
0.000642272126462828	97.6351909609169	Control	R2
0.000673890511358609	98.6810091295651	Control	R2
0.000552327237390401	97.573925992731	Control	R2
0.000428599239645312	94.3729305781425	Control	R2
0.000963484656897448	86.1517487852056	Control	R2
0.000739804497559165	53.0112503029744	Control	R2
0.00109095991186619	95.9201531459077	Control	R2
0.00057748584262884	92.4948302833445	Control	R2
0.000592792588772688	96.2357377631551	Control	R2
0.00132598992819931	52.649586942402	Control	R2
0.000584080782099795	81.095778946051	Control	R2
0.00071491407555249	94.5782689088777	Control	R2
0.00055710314919627	97.9079051449616	Control	R2
0.000538557722534927	61.8603478978379	Control	R2
0.00104645938581163	59.1189182477941	Control	R2
0.00101271661597229	94.990225875088	Control	R2
0.000430674187857747	84.0272923326907	Control	R2
0.000462713887625712	99.2151150105372	Control	R2
0.000536820687089728	68.1905532587766	Control	R2
0.000565932551702419	97.9694268027828	Control	R2
0.000476925339757648	84.2506509919659	Control	R2
0.00039468664688431	84.8982985005086	Control	R2
0.000540338479692363	96.421814640724	Control	R2
0.000637765798625525	74.9596622843188	Control	R2
0.000392074604363671	95.2203283517902	Control	R2
0.000604968171307732	95.7295749374868	Control	R2
0.000615177081214411	87.7558377754092	Control	R2
0.00043281033550813	99.9810911353789	Control	R2
0.000457956083558068	93.0584031391816	Control	R2
0.000449862815138671	90.1295226898385	Control	R2
0.000570951902988727	94.6665851460145	Control	R2
0.000778612072148983	95.1432136224225	Control	R2
0.00043446375554627	95.8270194493203	Control	R2
0.000557832655373666	98.1462217056262	Control	R2
0.000471866023737186	94.5168704841034	Control	R2
0.000657207461187488	90.8035004464471	Control	R2
0.000557558552640973	96.5793927432378	Control	R2
0.000540088917986417	95.9529944650913	Control	R2
0.000822195222603296	96.8590345467546	Control	R2
0.00045897465097523	97.5825502461854	Control	R2
0.000530460185954581	92.9426806270081	Control	R2
0.000966977985230336	96.3006440904098	Control	R2
0.000521123985455663	88.1688333084679	Control	R2
0.000593750714054923	96.1814239532184	Control	R2
0.000704599712998519	93.698630683839	Control	R2
0.000787270640439825	91.3342425508615	Control	R2
0.000493396977508673	93.7488838891736	Control	R2
0.00100534562808673	82.4828081529765	Control	R2
0.000794117505200117	97.1562059297066	Control	R2
0.00105831218130555	97.8211393971111	Control	R2
0.000586324835361059	88.3523505644562	Control	R2
0.00059531393694825	89.8337663329844	Control	R2
0.00050045790767352	85.9965657798785	Control	R2
0.000475046800503541	96.6146324678811	Control	R2
0.000411470452834201	97.4473603175082	Control	R2
0.000602106277327186	95.5614640084716	Control	R2
0.000500559098676283	84.7421631566321	Control	R2
0.000522215955044857	95.6279349231291	Control	R2
0.000525662728816711	97.6910916926	Control	R2
0.000579012579378173	69.9470427872134	Control	R2
0.000667388923645907	92.1581035171361	Control	R2
0.000479883021645756	90.8022161464779	Control	R2
0.00057303079011498	82.8883180955747	Control	R2
0.000439522416952067	90.557157624344	Control	R2
0.000596560266871641	95.6162341903769	Control	R2
0.000452103006756088	96.2934134437734	Control	R2
0.000482138934417284	92.6714348699938	Control	R2
0.00053583129499143	97.2702226966867	Control	R2
0.000735806397997466	94.9660031840056	Control	R2
0.000551529619030322	91.0544626273358	Control	R2
0.00057800619662512	92.6886320284283	Control	R2
0.000538003384711668	89.0098896757205	Control	R2
0.000424738360652613	95.0044962155614	Control	R2
0.000468925510887662	93.3151117847941	Control	R2
0.000574849931293486	96.5120603898653	Control	R2
0.000692023039786435	53.8854033871937	Control	R2
0.000535987044008404	75.6868526110843	Control	R2
0.000505323719691138	98.2604020856313	Control	R2
0.000755179441404734	95.814372865311	Control	R2
0.00116243363157495	94.447023726398	Control	R2
0.000868111940282545	76.8543596663481	Control	R2
0.000944873865905617	98.2945763084298	Control	R2
0.000884091553126072	84.0301869415237	Control	R2
0.000508321687566739	95.114135207376	Control	R2
0.000927718992413509	63.3567847225666	Control	R2
0.000877632384120053	55.6190801895784	Control	R2
0.000797594631288487	97.1502267137114	Control	R2
0.000594885697732668	93.6751846406946	Control	R2
0.00050806046823419	97.344265589016	Control	R2
0.000574930194813416	95.5973123817273	Control	R2
0.000810798306410314	96.9020539616081	Control	R2
0.000987541876012336	96.7730335412187	Control	R2
0.000509246604724418	93.3334030524112	Control	R2
0.000554002131129453	93.0489569705474	Control	R2
0.000631420000503484	61.8122791123129	Control	R2
0.000508167683811148	89.8637655494603	Control	R2
0.000459936863313549	98.0568864805891	Control	R2
0.00064872026389898	92.288943635611	Control	R2
0.000552071628406089	52.2472118591505	Control	R2
0.000457968283596337	90.3860675511992	Control	R2
0.000845222128961912	95.3247134157939	Control	R2
0.00126730830264424	76.9990445974546	Control	R2
0.000678414039200015	65.031308493641	Control	R2
0.00050052203221173	88.7160617668538	Control	R2
0.000776761405126746	97.730098923177	Control	R2
0.000565856436561688	66.4912576733602	Control	R2
0.000840750020851476	23.5041672334925	NES	R2
0.000493358918042108	17.1600563615513	NES	R2
0.000529710056412742	69.7450650657943	NES	R2
0.000670255074559749	44.7649931060029	NES	R2
0.000533939040096115	20.0433520632836	NES	R2
0.000574394497041322	16.9682446331932	NES	R2
0.000574648051544846	44.7168063587109	NES	R2
0.000712427666241321	72.2081568107084	NES	R2
0.00058825143280902	27.0918004759258	NES	R2
0.000738078077735501	31.3553194469036	NES	R2
0.000616482282094672	3.05828720480607	NES	R2
0.000620864187809407	48.0458338028344	NES	R2
0.000514461943912508	73.7499294127969	NES	R2
0.000760236951056145	84.4254872709439	NES	R2
0.000735706713533239	53.650147591712	NES	R2
0.000651854162593533	96.6900961724235	NES	R2
0.000581127048841584	83.7568937437527	NES	R2
0.000701771745362374	29.3585995209391	NES	R2
0.00327312107270296	37.0468206041333	NES	R2
0.00205128652926111	30.0958132179504	NES	R2
0.000858118066988349	51.7521569584982	NES	R2
0.000533290314357544	84.9733035351432	NES	R2
0.000688462936319979	48.6583715560477	NES	R2
0.00070839523767142	86.7590966111215	NES	R2
0.000737773653161996	94.7249987252637	NES	R2
0.000738156638556976	19.0402746229213	NES	R2
0.00102517549706595	9.83018762265659	NES	R2
0.000716967963213453	72.216158314649	NES	R2
0.000837354497579759	61.5580652604217	NES	R2
0.000650304730208697	93.7642567861826	NES	R2
0.000587985210748373	93.9302465489863	NES	R2
0.000817412645048978	12.403264595968	NES	R2
0.00163187236156655	20.9498486495674	NES	R2
0.000968224061053286	48.6083632623812	NES	R2
0.000585887293646706	24.3883377697033	NES	R2
0.000723087762772531	89.2327469617073	NES	R2
0.000776610085942468	33.2454920770048	NES	R2
0.000713740398809824	28.2901773539512	NES	R2
0.000988297255342094	56.5892636226691	NES	R2
0.000618222938306747	31.0825142476154	NES	R2
0.000786888393184687	40.8626539626183	NES	R2
0.000700551441700759	24.8428291666851	NES	R2
0.000547703392137411	16.0391373702851	NES	R2
0.000591110825081024	31.2822354371101	NES	R2
0.00092718653606159	40.9317003374059	NES	R2
0.000659104793175684	27.726751035177	NES	R2
0.000686076343800349	23.8346001197276	NES	R2
0.000637078789707021	29.0064706689253	NES	R2
0.00253366345786502	97.9196132914294	NES	R2
0.000801637601836823	19.0219282206146	NES	R2
0.000778229578501128	24.8485717865813	NES	R2
0.000569836863460064	79.5053772501425	NES	R2
0.000631690051064709	28.2955181194772	NES	R2
0.000628483327395458	21.201724306498	NES	R2
0.000546633445572717	45.4538307748482	NES	R2
0.000669968691607291	20.015016836291	NES	R2
0.000596127899883713	25.2716620794767	NES	R2
0.000692957392872471	20.5353323168636	NES	R2
0.000568237004150394	44.4783048450754	NES	R2
0.000502762261015153	96.8401797051156	NES	R2
0.000591084409585083	64.5274473137053	NES	R2
0.000601632880046766	19.7420812020461	NES	R2
0.000587652814970413	19.8342077445382	NES	R2
0.000738015557888251	23.921068165752	NES	R2
0.000956524621783419	38.8474542896563	NES	R2
0.000892541655636741	74.2961366195703	NES	R2
0.000734846616955936	39.478688418523	NES	R2
0.000521512814634706	96.8868992701637	NES	R2
0.000961947042939139	65.6404259285189	NES	R2
0.000964980754034414	53.9851395511044	NES	R2
0.000644999475341968	47.6745038970954	NES	R2
0.000658830427154693	50.1995006547219	NES	R2
0.000595988748185307	93.7270975407285	NES	R2
0.000626431082454988	28.2506599656919	NES	R2
0.000624823547454718	96.2218110053385	NES	R2
0.000595512152403012	62.5469164555985	NES	R2
0.000590526619551299	10.2866230481168	NES	R2
0.000649866985129806	24.0970803876989	NES	R2
0.000522374097103109	88.987560153125	NES	R2
0.000801625464730877	24.9304234666863	NES	R2
0.00297697598171017	12.0088963129801	NES	R2
0.000710465164967576	17.1135264134549	NES	R2
0.000642968992939681	29.5850130708185	NES	R2
0.00085579304249024	22.9144114731708	NES	R2
0.000990234984783456	9.21128156738482	NES	R2
0.000502335701331628	21.0819244576175	NES	R2
0.00082223413727979	14.3809015333459	NES	R2
0.000613138206855741	12.312979102085	NES	R2
0.000825048844906479	12.8712722555579	NES	R2
0.000482367493766626	82.5254608173498	NES	R2
0.000557374574930194	74.0037602675117	NES	R2
0.000912397592937741	83.2525494318226	NES	R2
0.000882411698328378	14.970282296983	NES	R2
0.000775087780176208	28.5448539231751	NES	R2
0.000716566965901447	25.4751426885964	NES	R2
0.000807117865523914	38.8413258858199	NES	R2
0.000701838255615531	15.7090535675308	NES	R2
0.00100172134540334	4.51970903761989	NES	R2
0.000572660010532335	38.661138252699	NES	R2
0.000824907694187003	12.6670709253235	NES	R2
0.000638070529533677	31.8466798280637	NES	R2
0.000573902425572828	8.31314633497845	NES	R2
0.000591756439624041	17.3595863910562	NES	R2
0.000467328175252453	82.5004198694944	NES	R2
0.000626264717015367	13.0511824521437	NES	R2
0.000588567702597512	36.5068454476716	NES	R2
0.000770308771547314	38.6788735326179	NES	R2
0.00054778457889524	93.0179019171748	NES	R2
0.000808018867145109	2.28680178171327	NES	R2
0.000669893539896228	56.1417291754391	NES	R2
0.000550005887616929	94.3444663002187	NES	R2
0.000641257545300776	25.3607679992986	NES	R2
0.000811103643031643	46.8095236032919	NES	R2
0.000893550554862987	57.3828115352677	NES	R2
0.000789630521540984	9.75074277209722	NES	R2
0.00105158828079816	90.3599542445591	NES	R2
0.000563436452227725	96.8385443800428	NES	R2
0.000670377262866104	31.1542262886878	NES	R2
0.000800538683387644	35.0147574599412	NES	R2
0.00060065626909304	77.2538703440823	NES	R2
0.000714060628554519	41.8310972581765	NES	R2
0.000596614522550194	42.1246460554644	NES	R2
0.000668102110151382	47.5931977283109	NES	R2
0.000619559139309665	60.3545949253115	NES	R2
0.000764693309644671	23.5512128627752	NES	R2
0.000439894217263851	91.6305308000593	NES	R2
0.000606649423454283	13.3562299844726	NES	R2
0.000637939363378609	21.073751267821	NES	R2
0.000650080551722794	32.3963864860552	NES	R2
0.0018702145647204	92.2201764493468	NES	R2
0.000551724716139498	30.2942328614144	NES	R2
0.000441179770819819	80.4065404030877	NES	R2
0.000767529700239631	81.2581758167514	NES	R2
0.000700753326272796	77.5135555249244	NES	R2
0.000468042068591698	91.1148812773601	NES	R2
0.000600544248547443	86.3873954828385	NES	R2
0.00154941161672678	14.0784628083221	NES	R2
0.000848596615968856	21.4989171505499	NES	R2
0.000763609276875065	11.088226116855	NES	R2
0.000615897430534106	64.5873411944118	NES	R2
0.00085658722878859	14.5768612988059	NES	R2
0.000651213151987079	9.63304987831895	NES	R2
0.000682179099670556	18.0059570259104	NES	R2
0.000849046830724722	22.9631471373482	NES	R2
0.000620126090848654	61.2528086318642	NES	R2
0.000648722422507984	35.1316511147166	NES	R2
0.000576644896158491	51.6142014990437	NES	R2
0.000875951459302705	85.2365229596328	NES	R2
0.000704116087541973	38.4417301251118	NES	R2
0.000892150566305654	40.0248636833709	NES	R2
0.00100180459261947	11.8552544595073	NES	R2
0.000506787531870187	57.3919970958259	NES	R2
0.000797729866485291	94.4180848711269	NES	R2
0.000513460498536941	93.8120187720636	NES	R2
0.000562058200811249	66.8832396331714	NES	R2
0.000505555472641687	26.5712953903517	NES	R2
0.000832334303244906	79.3251256914257	NES	R2
0.000602232577363718	21.245648266909	NES	R2
0.00088079282399881	11.1693873506373	NES	R2
0.000640642525436563	82.1624055138153	NES	R2
0.000521336788950806	75.182095927939	NES	R2
0.000590556852276342	45.7464664750304	NES	R2
0.00102886615794699	7.81637551993187	NES	R2
0.000666665805937214	95.6328656207175	NES	R2
0.000661299534102348	48.571216922718	NES	R2
0.000691807895373487	83.4649169931915	NES	R2
0.000636164941500179	76.9607243378296	NES	R2
0.000659512283902057	93.2906422248129	NES	R2
0.000787094024770297	86.543091379862	NES	R2
0.00111020227135574	9.1300149574462	NES	R2
0.000623137232743054	24.4721006631467	NES	R2
0.000700613129726968	26.2528085485479	NES	R2
0.000814157526457842	33.9891341709403	NES	R2
0.000686714179566989	45.5840646046907	NES	R2
0.000950338393536017	37.5693380089087	NES	R2
0.000876931623447715	41.761530121712	NES	R2
0.000773562779048109	71.7702229664008	NES	R2
0.000597709628671478	82.9390475983143	NES	R2
0.000673936127218929	66.5409357025787	NES	R2
0.000775341345523232	73.9863933556451	NES	R2
0.000647895378270761	77.5999765047215	NES	R2
0.000602758051655303	34.2070026871468	NES	R2
0.000636814324317761	24.4881433221677	NES	R2
0.000676799768320382	28.9289869037143	NES	R2
0.00128421067514791	10.3234341485732	NES	R2
0.00070424249725727	50.3163219534046	NES	R2
0.000738672086511638	57.7766546977439	NES	R2
0.000594590671943854	91.293998473262	NES	R2
0.000855645468243561	84.3286713798637	NES	R2
0.000501382112047643	95.3357034192068	NES	R2
0.000648116962940915	29.2378521483716	NES	R2
0.000750452311469991	8.806643967001	NES	R2
0.000803034826983801	73.3636083257597	NES	R2
0.00108347231584711	17.7695201534007	NES	R2
0.0006538989946493	90.7383115092511	NES	R2
0.000930493638169274	16.402505818517	NES	R2
0.00079591203177951	96.3748632036857	NES	R2
0.00079074846699363	80.8267787000805	NES	R2
0.00305589682058017	97.8562714653277	NES	R2
0.000560315133213825	29.1532135782305	NES	R2
0.000595465458821504	18.7497765756865	NES	R2
0.000593122850861821	28.3230370416413	NES	R2
0.000886858973875884	96.5106557490837	NES	R2
0.000577613057394947	24.3881417196987	NES	R2
0.000819786290705373	26.8548669767555	NES	R2
0.000760652291492562	23.8331802252898	NES	R2
0.000941918251836053	39.9428625795039	NES	R2
0.000809729353111156	18.2600687288612	NES	R2
0.000617209212953654	25.5210386131515	NES	R2
0.00113253859711007	41.0001492469905	NES	R2
0.000635821673712394	77.8640892885662	NES	R2
0.000649648074838803	60.1202527317963	NES	R2
0.000710189751889544	17.6608762034536	NES	R2
0.000827488581155651	41.2201748045099	NES	R2
0.000969773128317052	36.6978675816421	NES	R2
0.000928628627478698	32.1523313092142	NES	R2
0.000811928461316793	21.4693549716816	NES	R2
0.000752957847488273	43.762729144406	NES	R2
0.000657884628758216	11.0209419391901	NES	R2
0.00108838915958864	36.6574571807445	NES	R2
0.000827293107244597	35.679385537648	NES	R2
0.000667296958040238	72.4891542724588	NES	R2
0.000819716334116247	41.5059798821708	NES	R2
0.000857750006606876	40.6306836884928	NES	R2
0.000737515475197848	80.7472901350921	NES	R2
0.0010050914542241	22.2234190215679	NES	R2
0.00065038444270758	32.4261535025869	NES	R2
0.00151516711784087	99.2643330794714	NES	R2
0.000718646591083679	27.4861042367747	NES	R2
0.000919221689955307	52.6730165962534	NES	R2
0.000800335139851405	30.9377455242281	NES	R2
0.000741914642946151	84.7544931140413	NES	R2
0.000889858163826765	36.8069872907588	NES	R2
0.000979089404499937	36.2962582402806	NES	R2
0.000634138580253392	24.918177279369	NES	R2
0.000577728817803274	24.5347090076104	NES	R2
0.000649946316437525	95.5457618612024	NES	R2
0.000683082805599109	27.4023682059608	NES	R2
0.000769600944117968	15.0372128997146	NES	R2
0.000821135760154849	24.016765235819	NES	R2
0.000644570295999113	88.6974509855134	NES	R2
0.000692966930958435	56.781417458262	NES	R2
0.000721013449596541	68.6578929691769	NES	R2
0.000691880718024078	41.0305263156371	NES	R2
0.000692740497230976	21.4094732576299	NES	R2
0.00072511647955074	31.8592584402647	NES	R2
0.000616178482744826	15.8225167038003	NES	R2
0.000679655043017546	75.9669887103988	NES	R2
0.000560066860931443	64.9994805213489	NES	R2
0.00061762519832668	90.5752547609419	NES	R2
0.000643406232675893	85.9196845214443	NES	R2
0.000742258938706047	26.6687743141044	NES	R2
0.000548112439267148	92.0361050482085	NES	R2
0.000581090888892358	29.4580741873237	NES	R2
0.000950245086554014	94.3082395165935	NES	R2
0.000776801893681509	46.8604147450885	NES	R2
0.00068132115455542	29.6887145598765	NES	R2
0.000581439608520417	94.5037859282006	NES	R2
0.000834979188418074	49.3949374097545	NES	R2
0.000687050346947038	39.8695647985782	NES	R2
0.000573708819292055	90.7874238190977	NES	R2
0.000940898911122769	80.3675609816045	NES	R2
0.00082063952489552	70.4883590909717	NES	R2
0.000648926693793269	20.7583858802748	NES	R2
0.00111510807956696	14.3794930788026	NES	R2
0.000780222753744916	32.9645834491426	NES	R2
0.00063374623932631	41.1813838213952	NES	R2
0.000627545962349827	53.6828016881957	NES	R2
0.000619669512199598	96.3803739580987	NES	R2
0.000617836615597324	92.0041028076741	NES	R2
0.00106236648696542	55.8859902019395	NES	R2
0.000704875788046851	34.0493540805392	NES	R2
0.000588485454007393	84.6807257432566	NES	R2
0.000564364798845771	70.1674161186473	NES	R2
0.000673486296667729	59.4568567447181	NES	R2
0.00058761481614022	97.0100597825526	NES	R2
0.000820968157438038	32.6998357379917	NES	R2
0.000675733324909894	30.2851348592775	NES	R2
0.000810131419800598	21.3136269016269	NES	R2
0.000766663121177415	27.368841075061	NES	R2
0.000839756251370345	20.1709287229558	NES	R2
0.000827897377318972	93.58260820961	NES	R2
0.0015067012658137	44.8863092253699	NES	R2
0.00137429241191354	42.4119794517363	NES	R2
0.000799452313128126	15.0414263372313	NES	R2
0.000860356517491329	90.8125365189349	NES	R2
0.000910713688407835	43.2564953914285	NES	R2
0.00115565484169304	25.3740053173343	NES	R2
0.00124610956934264	15.1748735737356	NES	R2
0.00072884394713725	16.6522809569618	NES	R2
0.000619798454633753	50.1662383823662	NES	R2
0.000637265547321383	79.0133199014115	NES	R2
0.000655810830876699	91.6931827631677	Control	R3
0.00075877559192197	85.1450932184704	Control	R3
0.000588357185985474	71.782151972923	Control	R3
0.000502388855599076	93.8680277555249	Control	R3
0.000507452603419611	80.4849342283895	Control	R3
0.000460644387753784	88.7782841220274	Control	R3
0.000625069410541706	92.215919122814	Control	R3
0.000624259767966694	75.1755420613149	Control	R3
0.000506171445365004	98.1554575545635	Control	R3
0.000756841743673418	81.4107339231013	Control	R3
0.000508483783892856	79.2009061082612	Control	R3
0.000496120590244314	81.033871503752	Control	R3
0.000505553094990319	92.9091976645726	Control	R3
0.000505127069580457	93.1472433362442	Control	R3
0.000560385478194248	94.0138032446113	Control	R3
0.000526486753759792	86.6362539175115	Control	R3
0.00062258551037008	94.5447410305623	Control	R3
0.000527213791100379	88.4740974374511	Control	R3
0.000645282267151957	98.6231075629742	Control	R3
0.00053666693955584	98.0575793114679	Control	R3
0.000750353679405617	96.0263311800766	Control	R3
0.000663254959974051	96.0329783341268	Control	R3
0.000529315831786837	95.0876899838501	Control	R3
0.000558133039992599	89.7404578093997	Control	R3
0.000562913875072143	98.1888388322338	Control	R3
0.000671172853862093	97.6411215323912	Control	R3
0.000515754124282461	88.1057943292534	Control	R3
0.000503204883600533	90.3215778657518	Control	R3
0.000563418584739965	94.0055323538387	Control	R3
0.000672389776066965	94.1623859796114	Control	R3
0.000511160190740495	70.2124318809267	Control	R3
0.00156373402017474	95.8503179656625	Control	R3
0.000631404170445974	89.9915950090533	Control	R3
0.000630845748711641	94.6104449637231	Control	R3
0.000539549802476843	88.8140817920859	Control	R3
0.000576661955192439	95.3703653843047	Control	R3
0.0017811847723612	99.4719174674668	Control	R3
0.000686740943699096	87.9882545769422	Control	R3
0.000543149549334434	88.8600875157646	Control	R3
0.000571995360259881	98.2967515040036	Control	R3
0.000552123414091007	92.4876948447325	Control	R3
0.000534469531304975	91.9778797893393	Control	R3
0.00118232830472645	93.577827083426	Control	R3
0.000532659976689236	97.594247313116	Control	R3
0.000589103789511282	81.3415194045196	Control	R3
0.000734111374690026	95.7567315673323	Control	R3
0.000590373056122892	99.103002462856	Control	R3
0.000805524332678652	93.0967507903089	Control	R3
0.000600364140914935	67.6534001881097	Control	R3
0.0005242685214613	97.0865171681544	Control	R3
0.000479407546765653	57.8402825160264	Control	R3
0.00050937559998473	98.1828420936766	Control	R3
0.000468879491125014	93.2730191702227	Control	R3
0.000464106340154918	50.7779395728594	Control	R3
0.000619869937586305	81.1432451234199	Control	R3
0.000480982191146838	98.6943103436713	Control	R3
0.000580057210228717	97.6576982507574	Control	R3
0.000694266881175994	95.8453079484256	Control	R3
0.000541304476256879	98.0583473535777	Control	R3
0.000626387559630644	87.4197910049193	Control	R3
0.000663709074019415	98.3922199888691	Control	R3
0.000618169115834631	80.555870084756	Control	R3
0.000495592772838241	95.6637574637226	Control	R3
0.000547118416472059	96.6849712859976	Control	R3
0.000459070679945788	94.8455651470468	Control	R3
0.000522727771843779	66.7698256537088	Control	R3
0.00048701778759531	98.0248245911316	Control	R3
0.000484556767675023	85.3126453460993	Control	R3
0.000550604254071704	94.4752509002262	Control	R3
0.000512450617940416	86.8347502324522	Control	R3
0.000762040156168039	93.6787951025723	Control	R3
0.000749982330773848	53.725385201762	Control	R3
0.000705705956781098	87.0703757952021	Control	R3
0.00075031301692804	72.3123116839053	Control	R3
0.000637886915649258	91.7019017685978	Control	R3
0.000651360318144756	86.3867051568977	Control	R3
0.000642550192278896	97.4732915823845	Control	R3
0.000760685577972684	95.2798735203545	Control	R3
0.00074236525311925	94.9066126388181	Control	R3
0.000658648736225744	91.9106193478819	Control	R3
0.000758497284452978	96.627318849148	Control	R3
0.000714383579368822	96.9192724924097	Control	R3
0.000690369058748128	87.6102500702228	Control	R3
0.000727949496220468	94.4010892595852	Control	R3
0.000784565101590729	96.3523877300167	Control	R3
0.000730643607711932	91.8248046852782	Control	R3
0.000809216063664853	94.8613935659854	Control	R3
0.000875273666714447	98.6807768716344	Control	R3
0.000665219673246611	98.7309097255707	Control	R3
0.000670444245946154	58.0865038680994	Control	R3
0.000718409501507969	92.9512342620958	Control	R3
0.000616664397425178	94.4152441528109	Control	R3
0.000674420617216062	91.8857692640637	Control	R3
0.00074585639848002	88.3759094158451	Control	R3
0.00055804807093295	92.8601617010145	Control	R3
0.000622018422244593	94.4894321381098	Control	R3
0.000736515341993738	76.4708137388414	Control	R3
0.00066854732013822	97.4976461191593	Control	R3
0.000575841107313082	94.9267396887602	Control	R3
0.000703366089009446	95.3117051787289	Control	R3
0.000810711742207301	87.5406730390041	Control	R3
0.000587200414256421	96.0880228078818	Control	R3
0.000787283817392678	86.0761938569561	Control	R3
0.000608985216156379	93.8488734316447	Control	R3
0.00183001701877729	94.3697043807224	Control	R3
0.000858311094703752	96.6522838712115	Control	R3
0.000527690472180646	97.8258084793389	Control	R3
0.00059741454213127	97.6132319239392	Control	R3
0.000614875082596703	97.9113231928201	Control	R3
0.000826100069286405	85.0291861409424	Control	R3
0.00109540086890177	93.7322036629059	Control	R3
0.000509286539723959	95.2853658255932	Control	R3
0.000487066448434066	96.5422309104729	Control	R3
0.00053865423087533	96.3190904390693	Control	R3
0.000555824930095231	96.6044050910295	Control	R3
0.000454789679556328	97.9096272994695	Control	R3
0.00045914511728113	96.0261778500524	Control	R3
0.000487337228556274	96.114502530238	Control	R3
0.000588437506618599	89.1515594342949	Control	R3
0.000546330431511858	97.6823714821034	Control	R3
0.000543976497203364	90.2265063293499	Control	R3
0.00445951063362081	92.9960070739135	Control	R3
0.000459080265567054	96.43722388292	Control	R3
0.000799475964329686	98.456873313905	Control	R3
0.000615019664899353	97.61466070664	Control	R3
0.000852683429656246	76.913326072746	Control	R3
0.000513338027984749	62.7049069431503	Control	R3
0.000574466675349775	93.0245322907904	Control	R3
0.000592879614257757	98.5291437774853	Control	R3
0.00062685200042268	97.9515958702117	Control	R3
0.000532428108731294	74.2288517896903	Control	R3
0.000546886624596572	93.0121423251365	Control	R3
0.000520764163048658	93.7440989141701	Control	R3
0.000591557205780446	50.5796487125604	Control	R3
0.000592547889761287	65.6479687376132	Control	R3
0.000655244211868545	98.7332753186167	Control	R3
0.000491929432478678	96.0567382472078	Control	R3
0.000575433994860289	97.825880369693	Control	R3
0.000890095240497692	96.1074199347448	Control	R3
0.000740633856647313	97.068963606554	Control	R3
0.000520157322068344	97.3235002458666	Control	R3
0.000923939059742445	83.4149189176624	Control	R3
0.000556462321898218	97.3057231129118	Control	R3
0.000583090505270542	96.8753345093481	Control	R3
0.000633957934496177	93.0867889438468	Control	R3
0.000675446562849193	95.2055508562028	Control	R3
0.000707733606136793	95.3883134809097	Control	R3
0.000536910994457738	90.4816572006864	Control	R3
0.000587261536475336	96.3964536019874	Control	R3
0.000539926219324116	98.0275414016561	Control	R3
0.000544696019749643	96.9359288550194	Control	R3
0.000471746208214976	98.2303782201817	Control	R3
0.000539278642590381	96.0113619529749	Control	R3
0.000712433934872421	87.8152454307232	Control	R3
0.000522077149765819	97.7954728267674	Control	R3
0.000479309893695449	97.5897729571557	Control	R3
0.00216020794911954	99.8885261938037	Control	R3
0.00158761742846657	96.7633219004487	Control	R3
0.000411911773443819	73.8584817192831	Control	R3
0.000428779399703574	97.2090819599392	Control	R3
0.000486119369687824	89.6248806239003	Control	R3
0.000436624359927369	94.4920489775611	Control	R3
0.00102793154260132	94.1541881674304	Control	R3
0.000582517015415036	96.3472872367482	Control	R3
0.000575648111476205	98.6038350270014	Control	R3
0.000574839648664566	98.0301635656408	Control	R3
0.000570580674738424	97.4702318197101	Control	R3
0.000645053169725679	98.2008658714352	Control	R3
0.000724896033328463	91.6399962817824	Control	R3
0.000468359417773593	88.7658056408811	Control	R3
0.000487197934844181	62.3013543225818	Control	R3
0.00057034489714839	91.8750795174589	Control	R3
0.000535457163977251	87.0581632067505	Control	R3
0.00046098616501282	77.8686901608138	Control	R3
0.00068967080929799	93.2547083666639	Control	R3
0.000588030379445138	71.2751606600566	Control	R3
0.000394556022727919	93.5880995559145	Control	R3
0.00048722176462136	92.8160363631287	Control	R3
0.000576344936356651	78.0587460793221	Control	R3
0.000553609085310661	91.6475593589403	Control	R3
0.000472084865393131	90.0270031663769	Control	R3
0.000461523852398546	83.9869914958952	Control	R3
0.000523287290663699	87.8865517235194	Control	R3
0.000566837807037236	90.3321653476039	Control	R3
0.000757107934880122	95.1934841117127	Control	R3
0.000605820204576727	93.9067247600642	Control	R3
0.000498817125377297	94.7070562696651	Control	R3
0.000668835317533202	98.2895523378088	Control	R3
0.000571111456875263	94.6603013882667	Control	R3
0.000478660399754862	96.2790136929441	Control	R3
0.000524107875995138	85.1564814017604	Control	R3
0.000492008156838817	97.2671205646852	Control	R3
0.000471772498058322	95.9728399689036	Control	R3
0.00051259959137821	97.9588399189461	Control	R3
0.000554667708310549	96.0917579278037	Control	R3
0.000509296227636371	89.6951639067575	Control	R3
0.000487411222730548	91.6262980045523	Control	R3
0.000621766217593806	96.603554568862	Control	R3
0.000549755025357181	95.6578000535386	Control	R3
0.000668772548891501	96.8808425752723	Control	R3
0.000678129969086267	88.7875371295521	Control	R3
0.000760741553394533	96.6544013917016	Control	R3
0.000730083537980933	89.0741800184741	Control	R3
0.000576621289709776	95.2120879326674	Control	R3
0.000705085178886535	95.2281993303552	Control	R3
0.000551808761250085	94.3643893739151	Control	R3
0.000917398986877398	90.579797924211	Control	R3
0.000679485282735042	94.4494284951966	Control	R3
0.000498026898465772	96.1026922158088	Control	R3
0.000529929148850454	96.0692940763995	Control	R3
0.000471725505725114	98.471362143676	Control	R3
0.000640882233024214	99.2082394573143	Control	R3
0.000478250341706428	96.1735099628311	Control	R3
0.000542576695419364	93.7308648643467	Control	R3
0.000903212265470732	60.4017484524541	Control	R3
0.000491406842980989	69.7847928181133	Control	R3
0.000477191750927458	90.5596619203755	Control	R3
0.000383459882507479	95.0753517919728	Control	R3
0.000535781382368857	89.5435373166314	Control	R3
0.000436581342359957	92.5069103594941	Control	R3
0.000459399969083945	95.3668960494102	Control	R3
0.000411029815555634	94.9882611769956	Control	R3
0.000409708538638856	87.5695932110429	Control	R3
0.000484552171036174	76.1720670678973	Control	R3
0.00041453285114718	77.7997510107997	Control	R3
0.000411262048294688	88.5929511522211	Control	R3
0.000503725312562659	93.0395367732666	Control	R3
0.000630060155189175	90.1078923316259	Control	R3
0.000821868060511758	97.146804495627	Control	R3
0.000642539402033641	97.4077528708928	Control	R3
0.000557355610451092	89.380893923695	Control	R3
0.00058867943101271	95.6190265626248	Control	R3
0.000707565048834721	92.0275115459803	Control	R3
0.000863877776751649	50.3825705860893	Control	R3
0.000609948542816591	95.3038028746539	Control	R3
0.000608370250586468	96.7419126933524	Control	R3
0.00062441158568925	96.0466928697794	Control	R3
0.000679162723964844	88.9596650097317	Control	R3
0.00067782348500108	96.3492893898412	Control	R3
0.000501238574773605	96.5747369110205	Control	R3
0.000542836543179382	98.3263530037359	Control	R3
0.000688440464802481	94.9115508115992	Control	R3
0.000843718597600048	94.7960336275291	Control	R3
0.000924246687765304	50.5535001595687	Control	R3
0.000625332770536291	86.1206031385816	Control	R3
0.000645223427518059	95.1755977253926	Control	R3
0.00114659548215837	96.0014201640906	Control	R3
0.000543104337753586	89.7570947925279	Control	R3
0.000550682224542386	97.8787741786574	Control	R3
0.000559033229664682	95.5623208360526	Control	R3
0.000473691303105215	81.6000437160693	Control	R3
0.00049278251945822	76.3203435035746	Control	R3
0.000659532985657894	95.6894978905612	Control	R3
0.000567839850524454	96.8326868850553	Control	R3
0.000464214475953542	99.5648978439293	Control	R3
0.000678436999750214	61.2693715133697	Control	R3
0.00059044463284628	93.9399308850989	Control	R3
0.000569526503220268	95.8455993603076	Control	R3
0.000601166852352395	88.9092119337454	Control	R3
0.000480644652655409	96.5155517319943	Control	R3
0.0004762662219836	93.3177166140437	Control	R3
0.000504429559890607	92.5151967977232	Control	R3
0.000510071285159241	90.8926979845652	Control	R3
0.00052656084167162	95.7633003674952	Control	R3
0.0005413315943187	97.5201873029452	Control	R3
0.000568898167316995	86.8464707742875	Control	R3
0.00050866166077711	83.7626643026972	Control	R3
0.00059880915718201	97.2770902556464	Control	R3
0.000704614702757851	53.4421532792322	Control	R3
0.000558664976581506	93.1721023016944	Control	R3
0.000546232952019237	91.5413130086491	Control	R3
0.000549299874362962	93.9156589868686	Control	R3
0.000492074249941101	93.3650742154659	Control	R3
0.000584397027293747	90.3183569864201	Control	R3
0.000617954026365605	94.5603285724319	Control	R3
0.000503038194083263	98.0420933801006	Control	R3
0.000515956408298376	94.8452648161421	Control	R3
0.000515211743450981	90.2057908322026	Control	R3
0.000432460382400035	92.4700677016155	Control	R3
0.000460884304011221	83.7363526867339	Control	R3
0.000423035196572961	95.7792127863339	Control	R3
0.000558265062357785	94.8489397439919	Control	R3
0.000424238632687493	92.5507037132264	Control	R3
0.000431241964793175	92.3147627562751	Control	R3
0.000486326181474313	90.6134108465551	Control	R3
0.000390669680583371	94.599875538465	Control	R3
0.000515134570288767	88.5738305092369	Control	R3
0.000480093496786805	94.3808424789317	Control	R3
0.000381359044328642	91.4762315158712	Control	R3
0.000614141171714192	96.7218771872213	Control	R3
0.000530651880724712	97.8804144338379	Control	R3
0.000478391567444515	97.907428718538	Control	R3
0.000619338634245112	92.5697258126928	Control	R3
0.000420006115327079	93.72841660777	Control	R3
0.000664703737756367	96.7894916146049	Control	R3
0.000747109412875601	57.3893700330659	Control	R3
0.000514049878646861	95.9076465432019	Control	R3
0.000421961308341848	93.3698890912617	Control	R3
0.000614407956873564	69.6371631338575	Control	R3
0.000647853663622674	90.2357492753234	Control	R3
0.000523328915939676	95.6218043611172	Control	R3
0.000482988546030289	91.9172219330245	Control	R3
0.000512634556313463	87.8876744654177	Control	R3
0.000532032839925953	92.2213034779674	Control	R3
0.000446574820959387	93.476806042026	Control	R3
0.000476177752756917	94.1806084843616	Control	R3
0.000384118530488486	92.9274686478525	Control	R3
0.00042691549080517	95.7168557488909	Control	R3
0.000460283665398071	90.5995808339647	Control	R3
0.000412027197823142	91.3944278822456	Control	R3
0.000442095608672808	95.5296731073928	Control	R3
0.000506989473180992	95.9256932416382	Control	R3
0.000507580210523308	97.8248357352144	Control	R3
0.000506611665697437	88.5791862123711	Control	R3
0.000535201732138573	98.2269388243825	Control	R3
0.000502020166554847	99.2494161393205	Control	R3
0.000605104762537454	97.8183875735836	Control	R3
0.00237949270006886	94.8923394288983	Control	R3
0.000626520968987015	98.1378604736931	Control	R3
0.000451899182478528	82.8916287295679	Control	R3
0.000553691128056476	97.7791520405353	Control	R3
0.000411727542750268	87.0303710141622	Control	R3
0.000858649656023139	91.5263451621621	Control	R3
0.000558915360666087	95.061834777713	Control	R3
0.000666411214669876	85.0133084394426	Control	R3
0.000474677916901028	95.9827401245008	Control	R3
0.0004578868543685	94.5045366914148	Control	R3
0.000824455731121957	98.1653296802791	Control	R3
0.000657567035385426	95.4212544673914	Control	R3
0.000548830827213668	97.937572800788	Control	R3
0.000600157861963941	76.8764914490164	Control	R3
0.00100415830256755	93.1920378043401	Control	R3
0.000685919835362741	92.3503305723015	Control	R3
0.00054894247065287	96.9512812559911	Control	R3
0.00146206065971618	95.7783535438715	Control	R3
0.000900406002013916	96.0106497505318	Control	R3
0.000494816411835294	95.4061715351731	Control	R3
0.0012285039475616	91.230147930465	Control	R3
0.000787125354229595	18.1797715116735	NES	R3
0.000720990995572277	19.5409669923405	NES	R3
0.0011687722679555	14.1835433218864	NES	R3
0.000732387232481832	16.144166753367	NES	R3
0.000677593719864395	90.9039074812212	NES	R3
0.00072856161709242	14.2214562276589	NES	R3
0.000755707007136708	57.5195379822533	NES	R3
0.00100664261678963	95.3946043411906	NES	R3
0.000753481354004897	43.9234544214482	NES	R3
0.000792221490180996	84.5234447753123	NES	R3
0.000646376555441498	92.5579828349211	NES	R3
0.000764914998683895	15.2855366044793	NES	R3
0.000674112403945832	77.3215968378172	NES	R3
0.000783978379859866	28.6543726999194	NES	R3
0.000972979662040388	25.0923776547461	NES	R3
0.000617869750149146	71.2049078468332	NES	R3
0.000717500957423107	81.1300417102652	NES	R3
0.000648402084134895	75.4502568557094	NES	R3
0.000719065595270348	40.5591143084189	NES	R3
0.000825067339639175	20.626594434777	NES	R3
0.00074507047428929	35.9578104260352	NES	R3
0.000662372632962811	25.2946361117687	NES	R3
0.00347928686396893	97.7087950211543	NES	R3
0.000620626600547408	11.5737420975324	NES	R3
0.000628432204815761	61.2807117889218	NES	R3
0.000640690744479546	86.1556273223306	NES	R3
0.000664636768764709	86.5496398136031	NES	R3
0.000683416084949899	26.5823545886786	NES	R3
0.000682030362461974	33.9268202734344	NES	R3
0.000709529000575286	76.8738582477947	NES	R3
0.000780410361921071	53.5552857427732	NES	R3
0.00074267268213611	90.4363219691215	NES	R3
0.000873765870443757	65.2601707239438	NES	R3
0.000650743174567716	96.1329474012093	NES	R3
0.000794764494029	25.1696259383319	NES	R3
0.000821928235709399	13.9194780588182	NES	R3
0.000783266470935922	37.9459344382402	NES	R3
0.000786098075352302	76.8067858703258	NES	R3
0.000861908838327465	70.2324224301047	NES	R3
0.000791390789589339	11.7356995816992	NES	R3
0.000817292489871822	23.8066184381341	NES	R3
0.000714048594666051	76.1060037206791	NES	R3
0.000725334222208957	56.1467293131625	NES	R3
0.000734863188462384	78.5371339757073	NES	R3
0.000784344098987246	19.6973038765638	NES	R3
0.000774708202967137	78.1943662980691	NES	R3
0.000798778697253781	78.8724796177565	NES	R3
0.000798608655244387	48.5179733251002	NES	R3
0.00112828278445468	17.666010214379	NES	R3
0.000846318144016735	23.034477716184	NES	R3
0.000794495340813412	9.54639885975774	NES	R3
0.00114760275858436	11.4869545044963	NES	R3
0.000869268213806767	57.5137738533213	NES	R3
0.000919727052416211	12.4860204708953	NES	R3
0.000717227261843833	73.6159394798803	NES	R3
0.000763365518689799	80.0709739144847	NES	R3
0.000768308139106095	17.3250667660563	NES	R3
0.000928734928747565	19.9037395396872	NES	R3
0.000739337234045993	29.1012683525483	NES	R3
0.000711595621846452	65.0501976373338	NES	R3
0.00086587861000357	86.9018043144842	NES	R3
0.00073158513408825	19.3610466222526	NES	R3
0.000725089135476824	28.9007486598969	NES	R3
0.000911495727392285	16.962379243165	NES	R3
0.00082568119157105	88.1305579133988	NES	R3
0.000760399654684085	23.0664904889436	NES	R3
0.000624674016337324	22.8338050688545	NES	R3
0.000546789573058094	84.4477151947408	NES	R3
0.000787709252994156	85.3780715921535	NES	R3
0.00181488220565977	99.3974074155711	NES	R3
0.000692425582161168	77.5358302954063	NES	R3
0.000715603170354731	23.8278438050077	NES	R3
0.000679854361947004	90.5405970237064	NES	R3
0.000705786017979245	88.8018776588085	NES	R3
0.000742079975616999	20.3322012648296	NES	R3
0.000756533010746007	35.7181446165263	NES	R3
0.000968432545182506	13.64974906861	NES	R3
0.000724174545224242	16.5424763034019	NES	R3
0.000732496404385307	59.3602722354251	NES	R3
0.000773462358045504	86.7567336579219	NES	R3
0.00074408777954356	28.4101955593768	NES	R3
0.000651377106224667	74.8025105972146	NES	R3
0.000806413552244204	19.4305084767292	NES	R3
0.000671970254578341	85.3259768027782	NES	R3
0.000819017989891403	22.3975268825138	NES	R3
0.000799299890607438	92.2076325427881	NES	R3
0.000707252569295154	29.0025331319259	NES	R3
0.000682721881127848	20.7720460303185	NES	R3
0.000727060920982517	61.5303232075138	NES	R3
0.000638611745204463	1.03080990449773	NES	R3
0.000715512205030579	37.6106589891403	NES	R3
0.00059788223524434	12.5003920313317	NES	R3
0.00075921506840436	22.0100135622481	NES	R3
0.000706595494000076	87.2909666668037	NES	R3
0.000658550299148658	89.376703981105	NES	R3
0.000653831199222183	42.24846774209	NES	R3
0.000645399413858526	21.8700225830268	NES	R3
0.000704216234618501	38.6695456375232	NES	R3
0.000875005188018775	36.8864382277677	NES	R3
0.000803813786174774	20.0312915846397	NES	R3
0.000826417575735105	18.5841263054974	NES	R3
0.000581808828527848	90.5961954189775	NES	R3
0.000638714965780545	47.5988492906885	NES	R3
0.00066073229139885	6.04832371238241	NES	R3
0.00156923382422146	91.4505631467654	NES	R3
0.00123826412704995	6.56025023237451	NES	R3
0.000615099189903229	19.6811297448752	NES	R3
0.00064234744805324	25.9800421759762	NES	R3
0.000738154265374818	19.286650452025	NES	R3
0.000717669658174729	89.8656808609937	NES	R3
0.000804886222267712	21.0044629037331	NES	R3
0.000659433613328981	44.1922953707383	NES	R3
0.000742229270372488	88.1987565556264	NES	R3
0.000753887910456267	40.3036561445516	NES	R3
0.000963443998294356	29.9799595220115	NES	R3
0.0008171388818206	94.040905045687	NES	R3
0.000786792896671564	32.2020001897712	NES	R3
0.000708386742252622	92.2201051258455	NES	R3
0.000741692131627445	48.5053462976626	NES	R3
0.000687860994113091	50.0270395850585	NES	R3
0.000646641731602806	85.8392516257944	NES	R3
0.000710977572550669	23.4132547224354	NES	R3
0.000639126316417906	90.4013894383047	NES	R3
0.000614446366436107	93.5180748864194	NES	R3
0.000658516772580529	91.2054445212426	NES	R3
0.000794727800888688	31.3776037373334	NES	R3
0.000609659821955803	90.4814270562627	NES	R3
0.00077804201043066	66.4343602396418	NES	R3
0.000752397953291913	38.6787656225183	NES	R3
0.000558748438788601	17.6722705671859	NES	R3
0.000643279203218386	83.1913768611556	NES	R3
0.000647291169124078	57.942005086073	NES	R3
0.000659112348941745	86.0147947803806	NES	R3
0.000697579712397104	2.94512846640264	NES	R3
0.000621567668761544	90.6090709741811	NES	R3
0.00072094377620865	68.2046174197192	NES	R3
0.000468608264037105	24.5800293584914	NES	R3
0.00049535571869663	88.5863956359097	NES	R3
0.000667813840852293	18.0768075101234	NES	R3
0.000522400020954457	40.1953554158793	NES	R3
0.000492980256665081	95.4552390169833	NES	R3
0.000613623030991583	88.5684540727623	NES	R3
0.00055711151409628	85.6240900510363	NES	R3
0.000530857327209039	83.4618887674098	NES	R3
0.000607095154254043	76.2946265806801	NES	R3
0.000508893146391493	75.6509075666785	NES	R3
0.00145097831835659	98.8697684263651	NES	R3
0.000618868243328499	77.5112705776475	NES	R3
0.000716795701323468	79.4889938968478	NES	R3
0.000695161360060061	18.6963787266599	NES	R3
0.000574651441608653	95.946228416412	NES	R3
0.000663503620095665	89.9201126930946	NES	R3
0.000883503899950744	31.0191560107566	NES	R3
0.000751790046279205	46.4059884140202	NES	R3
0.000739411620427961	86.1181999988642	NES	R3
0.000631666111375337	17.6923708036816	NES	R3
0.000766500813387736	43.0710580768283	NES	R3
0.000672554299363471	44.3579458130691	NES	R3
0.000623697112417621	78.855502619963	NES	R3
0.000672556428996994	94.5116012797052	NES	R3
0.000734624076948149	4.95918799593217	NES	R3
0.000759586623898072	60.1088044089572	NES	R3
0.000711994081801593	94.7696195392812	NES	R3
0.000826859059314855	26.7706355596012	NES	R3
0.000892038329363214	14.7689499451277	NES	R3
0.000507802106427399	90.1730790515469	NES	R3
0.000603901878794294	15.0545672782059	NES	R3
0.000598484615501149	7.72025984171596	NES	R3
0.000569100090632073	23.9398151825169	NES	R3
0.00164347255507991	57.2673040724075	NES	R3
0.000671304776600969	26.6825387155111	NES	R3
0.000759717567216904	81.0409162139006	NES	R3
0.000645929592620317	59.596003129872	NES	R3
0.00132228553707699	67.4422499839384	NES	R3
0.000628259433827924	86.7944917531314	NES	R3
0.0021206843655903	93.0826543676494	NES	R3
0.000601789539872501	75.1378138465887	NES	R3
0.000737712501813145	13.6506255254371	NES	R3
0.000859790584821262	25.8518784879584	NES	R3
0.000739986156968991	20.671392132717	NES	R3
0.000605485379704372	92.5966258714444	NES	R3
0.000608793907932859	65.8477707463004	NES	R3
0.000818513479699818	26.147402579622	NES	R3
0.000580650517587012	93.081429452436	NES	R3
0.000702721855907677	44.0662142164386	NES	R3
0.000623468426955398	96.2356854223411	NES	R3
0.000484011729946115	96.6711668745727	NES	R3
0.000609043214383217	12.0792416799459	NES	R3
0.000456351156520797	88.3635098451954	NES	R3
0.000643081410538102	21.9086796346278	NES	R3
0.000946826034175153	18.7073335506782	NES	R3
0.000437010895959824	87.4443561401894	NES	R3
0.000745769957473401	18.5557610488212	NES	R3
0.000466762363455504	97.681720325344	NES	R3
0.000638607935672562	6.17353273387759	NES	R3
0.000858190433748472	13.3674423986952	NES	R3
0.000566825741627744	18.171199431513	NES	R3
0.000501812545322244	19.5079708116503	NES	R3
0.000492842434109498	92.2821101052642	NES	R3
0.000589371553669073	22.0073032868769	NES	R3
0.00264180590042333	98.5432005558623	NES	R3
0.000557667978404355	24.5647072742168	NES	R3
0.000643094198707806	25.4625174521534	NES	R3
0.000771158634580262	41.8910017971638	NES	R3
0.000465072924465165	93.1526419791098	NES	R3
0.000550486703080557	96.9759929728427	NES	R3
0.000617970309141865	12.6566835730892	NES	R3
0.000526398060277259	93.5280616162917	NES	R3
0.000636281527498174	96.6787456211532	NES	R3
0.000554473023004248	85.5838574561955	NES	R3
0.000488705927070439	85.4022875707326	NES	R3
0.000472913387072042	92.8192319025377	NES	R3
0.00118196537280565	89.8417496733721	NES	R3
0.00118568826320516	91.7715220377365	NES	R3
0.000619903891850947	89.1347773349127	NES	R3
0.000437396411785705	93.9093226354659	NES	R3
0.000518777403762991	84.7369139200461	NES	R3
0.000681749903585009	91.3679594567815	NES	R3
0.000580498230408562	17.4486540929454	NES	R3
0.000566239684641829	86.8014721631739	NES	R3
0.000743903903683877	15.1176021873181	NES	R3
0.000664739253440393	23.0649994592826	NES	R3
0.000990032842204424	75.7723508883868	NES	R3
0.000831242906092816	32.6394785620739	NES	R3
0.000628240734669705	51.2048517344613	NES	R3
0.000836849968597303	65.3287785446902	NES	R3
0.000427350636888802	59.6203864296261	NES	R3
0.000692156993008071	64.674925107648	NES	R3
0.000730200523618779	24.1857378163077	NES	R3
0.000565573418199061	78.1561027542351	NES	R3
0.000602259610257861	28.6852921067068	NES	R3
0.000859070754289379	46.0427542619872	NES	R3
0.000595951114859039	13.8692766563402	NES	R3
0.000563432258180924	47.634661326967	NES	R3
0.000487203354083977	17.2465658142878	NES	R3
0.000929020565002115	26.5184702092245	NES	R3
0.00098260584574522	40.6497730091854	NES	R3
0.000967504526638652	38.4971021139772	NES	R3
0.000468896477671576	95.0867400414203	NES	R3
0.000709763099774876	32.9098054708534	NES	R3
0.000722973292531967	90.152173110681	NES	R3
0.000527216592534029	93.8332325958933	NES	R3
0.000579296390874554	90.7414297799846	NES	R3
0.00071900939473596	93.5141101305878	NES	R3
0.000490080007316833	83.872350336866	NES	R3
0.00107304599425107	84.2619475812702	NES	R3
0.000560977345505578	46.7473334126569	NES	R3
0.000643261687518338	90.9642810133544	NES	R3
0.000640953169195119	21.1114130456529	NES	R3
0.00352766833219752	37.9001443642356	NES	R3
0.000874496588168851	45.5711015655242	NES	R3
0.00116977418452064	34.1033357908661	NES	R3
0.00076973989042832	20.1696437763642	NES	R3
0.000529222631057121	18.3183168883277	NES	R3
0.00057289121443587	26.9880797480854	NES	R3
0.00068909239468038	54.8806379147691	NES	R3
