# Supplementary material for: Rapid and inducible mislocalization of endogenous TDP43 in a novel human model of amyotrophic lateral sclerosis
Source: eLife. 2025 Jul 24;13:RP95062. doi: 10.7554/eLife.95062 (PMC12289307; doi:10.7554/eLife.95062)
Supplement: Figure 1—figure supplement 2—source data 2. [file elife-95062-fig1-figsupp2-data2.txt]

nuc_img	nuc_obj	nuc_FileName_Casp	nuc_FileName_DNA	nuc_FileName_Filtsoma_img	nuc_FileName_MAP2	nuc_FileName_NeuNuclei_img	nuc_FileName_TDP	nuc_PathName_Casp	nuc_PathName_DNA	nuc_PathName_Filtsoma_img	nuc_PathName_MAP2	nuc_PathName_NeuNuclei_img	nuc_PathName_TDP	nuc_Area	nuc_intcy5	nuc_intgfp	nuc_Intensity_IntegratedIntensity_Casp	nuc_Intensity_IntegratedIntensity_CorrCasp	nuc_Intensity_IntegratedIntensity_CorrMAP2	nuc_Intensity_IntegratedIntensity_CorrTDP	nuc_Intensity_IntegratedIntensity_MAP2	nuc_Intensity_IntegratedIntensity_TDP	nuc_meancy5	nuc_meangfp	nuc_Intensity_MeanIntensity_Casp	nuc_Intensity_MeanIntensity_CorrCasp	nuc_Intensity_MeanIntensity_CorrMAP2	nuc_Intensity_MeanIntensity_CorrTDP	nuc_Intensity_MeanIntensity_MAP2	nuc_Intensity_MeanIntensity_TDP	nuc_medcy5	nuc_medgfp	nuc_Intensity_MedianIntensity_Casp	nuc_Intensity_MedianIntensity_CorrCasp	nuc_Intensity_MedianIntensity_CorrMAP2	nuc_Intensity_MedianIntensity_CorrTDP	nuc_Intensity_MedianIntensity_MAP2	nuc_Intensity_MedianIntensity_TDP	nuc_Location_Center_X	nuc_Location_Center_Y	nuc_NumberBranchEnds	nuc_NumberBranchEnds_m1	nuc_NumberBranchEnds_m2	nuc_NumberBranchEnds_m3	nuc_NumberNonTrunkBranches	nuc_NumberNonTrunkBranches_m1	nuc_NumberNonTrunkBranches_m2	nuc_NumberNonTrunkBranches_m3	nuc_NumberTrunks
1	1	JG-TDP43KI-MND3-EndPoint-D40-22052022_B06_sx_1_sy_1_w4.tif	JG-TDP43KI-MND3-EndPoint-D40-22052022_B06_sx_1_sy_1_w1.tif	JG-TDP43KI-MND3-EndPoint-D40-22052022_B06_sx_1_sy_1_w3Filtsoma.tiff	JG-TDP43KI-MND3-EndPoint-D40-22052022_B06_sx_1_sy_1_w3.tif	JG-TDP43KI-MND3-EndPoint-D40-22052022_B06_sx_1_sy_1_w1NeuNuclei.tiff	JG-TDP43KI-MND3-EndPoint-D40-22052022_B06_sx_1_sy_1_w2.tif	C:\Users\ab998\OneDrive - University of Exeter\TDP43 project JG\E3-5-8 phenotyping\E5 Pheno\E5_pheno_soma\rawimages	C:\Users\ab998\OneDrive - University of Exeter\TDP43 project JG\E3-5-8 phenotyping\E5 Pheno\E5_pheno_soma\rawimages	C:\Users\ab998\OneDrive - University of Exeter\TDP43 project JG\E3-5-8 phenotyping\E5 Pheno\E5_pheno_soma	C:\Users\ab998\OneDrive - University of Exeter\TDP43 project JG\E3-5-8 phenotyping\E5 Pheno\E5_pheno_soma\rawimages	C:\Users\ab998\OneDrive - University of Exeter\TDP43 project JG\E3-5-8 phenotyping\E5 Pheno\E5_pheno_soma	C:\Users\ab998\OneDrive - University of Exeter\TDP43 project JG\E3-5-8 phenotyping\E5 Pheno\E5_pheno_soma\rawimages	652	0.0818561698924896	1.57695262027119	0.470801861491054	0.225642462697579	1.19186638540123	3.06523074110737	1.64187075570226	3.66199746658094	0.000125546272841242	0.00241863898814599	0.000722088744618181	0.000346077396775427	0.00182801592852949	0.00470127414280272	0.00251820668052493	0.00561656053156586	0.000116547314974014	0.00228069466538727	0.000717174028977752	0.000341390259563923	0.00176807842217386	0.00477566197514534	0.00245670252479613	0.00569161539897323	555.650306748466	884.861963190184	8	7	6	7	14	9	5	6	3
2	1	JG-TDP43KI-MND3-EndPoint-D40-22052022_B06_sx_1_sy_3_w4.tif	JG-TDP43KI-MND3-EndPoint-D40-22052022_B06_sx_1_sy_3_w1.tif	JG-TDP43KI-MND3-EndPoint-D40-22052022_B06_sx_1_sy_3_w3Filtsoma.tiff	JG-TDP43KI-MND3-EndPoint-D40-22052022_B06_sx_1_sy_3_w3.tif	JG-TDP43KI-MND3-EndPoint-D40-22052022_B06_sx_1_sy_3_w1NeuNuclei.tiff	JG-TDP43KI-MND3-EndPoint-D40-22052022_B06_sx_1_sy_3_w2.tif	C:\Users\ab998\OneDrive - University of Exeter\TDP43 project JG\E3-5-8 phenotyping\E5 Pheno\E5_pheno_soma\rawimages	C:\Users\ab998\OneDrive - University of Exeter\TDP43 project JG\E3-5-8 phenotyping\E5 Pheno\E5_pheno_soma\rawimages	C:\Users\ab998\OneDrive - University of Exeter\TDP43 project JG\E3-5-8 phenotyping\E5 Pheno\E5_pheno_soma	C:\Users\ab998\OneDrive - University of Exeter\TDP43 project JG\E3-5-8 phenotyping\E5 Pheno\E5_pheno_soma\rawimages	C:\Users\ab998\OneDrive - University of Exeter\TDP43 project JG\E3-5-8 phenotyping\E5 Pheno\E5_pheno_soma	C:\Users\ab998\OneDrive - University of Exeter\TDP43 project JG\E3-5-8 phenotyping\E5 Pheno\E5_pheno_soma\rawimages	1100	0.128529213140382	3.23301335968426	0.721171892713755	0.365045806858689	1.03384432435269	5.35815778229153	1.99887083191425	6.35080500738695	0.000116844739218529	0.00293910305425842	0.000655610811557959	0.00033185982441699	0.000939858476684259	0.00487105252935593	0.00181715530174022	0.0057734590976245	0.000120436525321566	0.00253370660357177	0.000671396963298321	0.00034703966230154	0.000877013022545725	0.00503359362483025	0.00175478751771152	0.00593575974926353	1051.36545454545	334.045454545455	16	13	10	10	19	15	9	10	3
4	1	JG-TDP43KI-MND3-EndPoint-D40-22052022_B06_sx_2_sy_3_w4.tif	JG-TDP43KI-MND3-EndPoint-D40-22052022_B06_sx_2_sy_3_w1.tif	JG-TDP43KI-MND3-EndPoint-D40-22052022_B06_sx_2_sy_3_w3Filtsoma.tiff	JG-TDP43KI-MND3-EndPoint-D40-22052022_B06_sx_2_sy_3_w3.tif	JG-TDP43KI-MND3-EndPoint-D40-22052022_B06_sx_2_sy_3_w1NeuNuclei.tiff	JG-TDP43KI-MND3-EndPoint-D40-22052022_B06_sx_2_sy_3_w2.tif	C:\Users\ab998\OneDrive - University of Exeter\TDP43 project JG\E3-5-8 phenotyping\E5 Pheno\E5_pheno_soma\rawimages	C:\Users\ab998\OneDrive - University of Exeter\TDP43 project JG\E3-5-8 phenotyping\E5 Pheno\E5_pheno_soma\rawimages	C:\Users\ab998\OneDrive - University of Exeter\TDP43 project JG\E3-5-8 phenotyping\E5 Pheno\E5_pheno_soma	C:\Users\ab998\OneDrive - University of Exeter\TDP43 project JG\E3-5-8 phenotyping\E5 Pheno\E5_pheno_soma\rawimages	C:\Users\ab998\OneDrive - University of Exeter\TDP43 project JG\E3-5-8 phenotyping\E5 Pheno\E5_pheno_soma	C:\Users\ab998\OneDrive - University of Exeter\TDP43 project JG\E3-5-8 phenotyping\E5 Pheno\E5_pheno_soma\rawimages	826	0.160062772473793	5.86356323875953	0.621225299313664	0.357148982468061	0.819569387764204	6.65191268105991	1.47801937861368	7.36578936688602	0.000193780596215246	0.00709874484111323	0.000752088740089182	0.000432383756014602	0.000992214755162475	0.00805316305213064	0.00178936970776475	0.00891742054102424	0.000183179407031275	0.00749507965520024	0.000747692072764039	0.000427994644269347	0.000942098558880389	0.00865741260349751	0.00173952849581838	0.00952162966132164	1520.95157384988	1080.8607748184	17	6	10	5	21	3	5	10	6
5	1	JG-TDP43KI-MND3-EndPoint-D40-22052022_B06_sx_2_sy_4_w4.tif	JG-TDP43KI-MND3-EndPoint-D40-22052022_B06_sx_2_sy_4_w1.tif	JG-TDP43KI-MND3-EndPoint-D40-22052022_B06_sx_2_sy_4_w3Filtsoma.tiff	JG-TDP43KI-MND3-EndPoint-D40-22052022_B06_sx_2_sy_4_w3.tif	JG-TDP43KI-MND3-EndPoint-D40-22052022_B06_sx_2_sy_4_w1NeuNuclei.tiff	JG-TDP43KI-MND3-EndPoint-D40-22052022_B06_sx_2_sy_4_w2.tif	C:\Users\ab998\OneDrive - University of Exeter\TDP43 project JG\E3-5-8 phenotyping\E5 Pheno\E5_pheno_soma\rawimages	C:\Users\ab998\OneDrive - University of Exeter\TDP43 project JG\E3-5-8 phenotyping\E5 Pheno\E5_pheno_soma\rawimages	C:\Users\ab998\OneDrive - University of Exeter\TDP43 project JG\E3-5-8 phenotyping\E5 Pheno\E5_pheno_soma	C:\Users\ab998\OneDrive - University of Exeter\TDP43 project JG\E3-5-8 phenotyping\E5 Pheno\E5_pheno_soma\rawimages	C:\Users\ab998\OneDrive - University of Exeter\TDP43 project JG\E3-5-8 phenotyping\E5 Pheno\E5_pheno_soma	C:\Users\ab998\OneDrive - University of Exeter\TDP43 project JG\E3-5-8 phenotyping\E5 Pheno\E5_pheno_soma\rawimages	600	0.133931089560065	1.27332561666117	0.451972228474915	0.268312856118428	1.22798923018854	2.50510747468797	1.6101777672302	2.99920657440089	0.000223218482600108	0.00212220936110195	0.000753287047458192	0.000447188093530713	0.0020466487169809	0.00417517912447996	0.00268362961205033	0.00499867762400148	0.000194890963030048	0.00162322085816413	0.000747692072764039	0.000441464566392824	0.00200278451666236	0.00402892148122191	0.00263981078751385	0.00485236896201968	1297.745	975.425	8	8	7	5	6	6	5	4	4
6	1	JG-TDP43KI-MND3-EndPoint-D40-22052022_B06_sx_2_sy_5_w4.tif	JG-TDP43KI-MND3-EndPoint-D40-22052022_B06_sx_2_sy_5_w1.tif	JG-TDP43KI-MND3-EndPoint-D40-22052022_B06_sx_2_sy_5_w3Filtsoma.tiff	JG-TDP43KI-MND3-EndPoint-D40-22052022_B06_sx_2_sy_5_w3.tif	JG-TDP43KI-MND3-EndPoint-D40-22052022_B06_sx_2_sy_5_w1NeuNuclei.tiff	JG-TDP43KI-MND3-EndPoint-D40-22052022_B06_sx_2_sy_5_w2.tif	C:\Users\ab998\OneDrive - University of Exeter\TDP43 project JG\E3-5-8 phenotyping\E5 Pheno\E5_pheno_soma\rawimages	C:\Users\ab998\OneDrive - University of Exeter\TDP43 project JG\E3-5-8 phenotyping\E5 Pheno\E5_pheno_soma\rawimages	C:\Users\ab998\OneDrive - University of Exeter\TDP43 project JG\E3-5-8 phenotyping\E5 Pheno\E5_pheno_soma	C:\Users\ab998\OneDrive - University of Exeter\TDP43 project JG\E3-5-8 phenotyping\E5 Pheno\E5_pheno_soma\rawimages	C:\Users\ab998\OneDrive - University of Exeter\TDP43 project JG\E3-5-8 phenotyping\E5 Pheno\E5_pheno_soma	C:\Users\ab998\OneDrive - University of Exeter\TDP43 project JG\E3-5-8 phenotyping\E5 Pheno\E5_pheno_soma\rawimages	850	0.145508604081442	2.01240709807462	0.617883573519066	0.340505592903355	1.30676423700061	3.63170460279798	2.21210040478036	4.4143282820005	0.000171186593036991	0.00236753776244073	0.000726921851198901	0.000400594815180418	0.00153736969058895	0.00427259365035057	0.00260247106444748	0.00519332739058882	0.000152906563016586	0.00165593193378299	0.000717174028977752	0.000391032692277804	0.00148369278758764	0.00406931433826685	0.00254825665615499	0.00498970039188862	1227.91882352941	265.58	27	15	19	15	25	13	17	13	2
7	1	JG-TDP43KI-MND3-EndPoint-D40-22052022_B06_sx_2_sy_6_w4.tif	JG-TDP43KI-MND3-EndPoint-D40-22052022_B06_sx_2_sy_6_w1.tif	JG-TDP43KI-MND3-EndPoint-D40-22052022_B06_sx_2_sy_6_w3Filtsoma.tiff	JG-TDP43KI-MND3-EndPoint-D40-22052022_B06_sx_2_sy_6_w3.tif	JG-TDP43KI-MND3-EndPoint-D40-22052022_B06_sx_2_sy_6_w1NeuNuclei.tiff	JG-TDP43KI-MND3-EndPoint-D40-22052022_B06_sx_2_sy_6_w2.tif	C:\Users\ab998\OneDrive - University of Exeter\TDP43 project JG\E3-5-8 phenotyping\E5 Pheno\E5_pheno_soma\rawimages	C:\Users\ab998\OneDrive - University of Exeter\TDP43 project JG\E3-5-8 phenotyping\E5 Pheno\E5_pheno_soma\rawimages	C:\Users\ab998\OneDrive - University of Exeter\TDP43 project JG\E3-5-8 phenotyping\E5 Pheno\E5_pheno_soma	C:\Users\ab998\OneDrive - University of Exeter\TDP43 project JG\E3-5-8 phenotyping\E5 Pheno\E5_pheno_soma\rawimages	C:\Users\ab998\OneDrive - University of Exeter\TDP43 project JG\E3-5-8 phenotyping\E5 Pheno\E5_pheno_soma	C:\Users\ab998\OneDrive - University of Exeter\TDP43 project JG\E3-5-8 phenotyping\E5 Pheno\E5_pheno_soma\rawimages	847	0.256503550408524	4.14948662566894	0.704615853959695	0.453249422134832	1.01171776396222	5.38621021190193	1.77199969440699	6.16034189029597	0.000302837721851859	0.0048990396997272	0.000831895931475436	0.000535123284692835	0.00119447197634265	0.00635916199752293	0.00209208936765878	0.00727313092124672	0.000277993676718324	0.00385828479193151	0.000823987182229757	0.000527251046150923	0.00111695530358702	0.00621149339713156	0.00201419088989496	0.00712596322409809	1313.42148760331	86.1310507674144	23	12	9	24	26	14	9	28	3
7	2	JG-TDP43KI-MND3-EndPoint-D40-22052022_B06_sx_2_sy_6_w4.tif	JG-TDP43KI-MND3-EndPoint-D40-22052022_B06_sx_2_sy_6_w1.tif	JG-TDP43KI-MND3-EndPoint-D40-22052022_B06_sx_2_sy_6_w3Filtsoma.tiff	JG-TDP43KI-MND3-EndPoint-D40-22052022_B06_sx_2_sy_6_w3.tif	JG-TDP43KI-MND3-EndPoint-D40-22052022_B06_sx_2_sy_6_w1NeuNuclei.tiff	JG-TDP43KI-MND3-EndPoint-D40-22052022_B06_sx_2_sy_6_w2.tif	C:\Users\ab998\OneDrive - University of Exeter\TDP43 project JG\E3-5-8 phenotyping\E5 Pheno\E5_pheno_soma\rawimages	C:\Users\ab998\OneDrive - University of Exeter\TDP43 project JG\E3-5-8 phenotyping\E5 Pheno\E5_pheno_soma\rawimages	C:\Users\ab998\OneDrive - University of Exeter\TDP43 project JG\E3-5-8 phenotyping\E5 Pheno\E5_pheno_soma	C:\Users\ab998\OneDrive - University of Exeter\TDP43 project JG\E3-5-8 phenotyping\E5 Pheno\E5_pheno_soma\rawimages	C:\Users\ab998\OneDrive - University of Exeter\TDP43 project JG\E3-5-8 phenotyping\E5 Pheno\E5_pheno_soma	C:\Users\ab998\OneDrive - University of Exeter\TDP43 project JG\E3-5-8 phenotyping\E5 Pheno\E5_pheno_soma\rawimages	768	0.282757173546997	1.16553152412598	0.616861219052225	0.371151530445786	0.942075452476274	2.77751861821162	1.67675287974998	3.43944463087246	0.000368173403055986	0.00151761917203904	0.000803204712307585	0.000483270221934617	0.00122666074541182	0.00361656070079637	0.00218327197884112	0.00447844352978185	0.000145933707244694	0.001391836325638	0.000701915007084608	0.000382012716727331	0.00114950933493674	0.00373073224909604	0.00210574502125382	0.00459296582266688	1036.74869791667	629.095052083333	12	6	6	10	9	4	4	9	3
7	3	JG-TDP43KI-MND3-EndPoint-D40-22052022_B06_sx_2_sy_6_w4.tif	JG-TDP43KI-MND3-EndPoint-D40-22052022_B06_sx_2_sy_6_w1.tif	JG-TDP43KI-MND3-EndPoint-D40-22052022_B06_sx_2_sy_6_w3Filtsoma.tiff	JG-TDP43KI-MND3-EndPoint-D40-22052022_B06_sx_2_sy_6_w3.tif	JG-TDP43KI-MND3-EndPoint-D40-22052022_B06_sx_2_sy_6_w1NeuNuclei.tiff	JG-TDP43KI-MND3-EndPoint-D40-22052022_B06_sx_2_sy_6_w2.tif	C:\Users\ab998\OneDrive - University of Exeter\TDP43 project JG\E3-5-8 phenotyping\E5 Pheno\E5_pheno_soma\rawimages	C:\Users\ab998\OneDrive - University of Exeter\TDP43 project JG\E3-5-8 phenotyping\E5 Pheno\E5_pheno_soma\rawimages	C:\Users\ab998\OneDrive - University of Exeter\TDP43 project JG\E3-5-8 phenotyping\E5 Pheno\E5_pheno_soma	C:\Users\ab998\OneDrive - University of Exeter\TDP43 project JG\E3-5-8 phenotyping\E5 Pheno\E5_pheno_soma\rawimages	C:\Users\ab998\OneDrive - University of Exeter\TDP43 project JG\E3-5-8 phenotyping\E5 Pheno\E5_pheno_soma	C:\Users\ab998\OneDrive - University of Exeter\TDP43 project JG\E3-5-8 phenotyping\E5 Pheno\E5_pheno_soma\rawimages	1022	0.346132896202107	3.26184029623982	0.846952010178939	0.578534439700888	1.7481860499247	5.34410429035779	2.64962233859114	6.19647525763139	0.00033868189452261	0.00319162455600766	0.000828720166515595	0.000566080665069362	0.00171055386489696	0.00522906486336379	0.00259258545850405	0.00606308733623424	0.00033272264408879	0.00249506300315261	0.000839246204122901	0.000576821155846119	0.00174210371915251	0.00499506061896682	0.00262455176562071	0.00582894636318088	1961.45205479452	1175.29843444227	50	15	24	30	102	20	26	40	3
8	1	JG-TDP43KI-MND3-EndPoint-D40-22052022_B06_sx_3_sy_1_w4.tif	JG-TDP43KI-MND3-EndPoint-D40-22052022_B06_sx_3_sy_1_w1.tif	JG-TDP43KI-MND3-EndPoint-D40-22052022_B06_sx_3_sy_1_w3Filtsoma.tiff	JG-TDP43KI-MND3-EndPoint-D40-22052022_B06_sx_3_sy_1_w3.tif	JG-TDP43KI-MND3-EndPoint-D40-22052022_B06_sx_3_sy_1_w1NeuNuclei.tiff	JG-TDP43KI-MND3-EndPoint-D40-22052022_B06_sx_3_sy_1_w2.tif	C:\Users\ab998\OneDrive - University of Exeter\TDP43 project JG\E3-5-8 phenotyping\E5 Pheno\E5_pheno_soma\rawimages	C:\Users\ab998\OneDrive - University of Exeter\TDP43 project JG\E3-5-8 phenotyping\E5 Pheno\E5_pheno_soma\rawimages	C:\Users\ab998\OneDrive - University of Exeter\TDP43 project JG\E3-5-8 phenotyping\E5 Pheno\E5_pheno_soma	C:\Users\ab998\OneDrive - University of Exeter\TDP43 project JG\E3-5-8 phenotyping\E5 Pheno\E5_pheno_soma\rawimages	C:\Users\ab998\OneDrive - University of Exeter\TDP43 project JG\E3-5-8 phenotyping\E5 Pheno\E5_pheno_soma	C:\Users\ab998\OneDrive - University of Exeter\TDP43 project JG\E3-5-8 phenotyping\E5 Pheno\E5_pheno_soma\rawimages	699	0.086820271809529	1.07199666149972	0.425665674731135	0.239940711529925	1.1511436724104	2.57472785253776	1.53392843483016	3.14076452609152	0.000124206397438525	0.00153361468025712	0.000608963769286317	0.000343262820500609	0.00164684359429242	0.00368344471035445	0.0021944612801576	0.00449322535921533	0.000108821641333634	0.00147780030965805	0.000595101853832603	0.000329881251673214	0.00154309847857803	0.00384421681519598	0.00209048599936068	0.00465400191023946	1497.16881258941	849.742489270386	13	7	9	6	12	4	6	3	3
9	1	JG-TDP43KI-MND3-EndPoint-D40-22052022_B06_sx_3_sy_2_w4.tif	JG-TDP43KI-MND3-EndPoint-D40-22052022_B06_sx_3_sy_2_w1.tif	JG-TDP43KI-MND3-EndPoint-D40-22052022_B06_sx_3_sy_2_w3Filtsoma.tiff	JG-TDP43KI-MND3-EndPoint-D40-22052022_B06_sx_3_sy_2_w3.tif	JG-TDP43KI-MND3-EndPoint-D40-22052022_B06_sx_3_sy_2_w1NeuNuclei.tiff	JG-TDP43KI-MND3-EndPoint-D40-22052022_B06_sx_3_sy_2_w2.tif	C:\Users\ab998\OneDrive - University of Exeter\TDP43 project JG\E3-5-8 phenotyping\E5 Pheno\E5_pheno_soma\rawimages	C:\Users\ab998\OneDrive - University of Exeter\TDP43 project JG\E3-5-8 phenotyping\E5 Pheno\E5_pheno_soma\rawimages	C:\Users\ab998\OneDrive - University of Exeter\TDP43 project JG\E3-5-8 phenotyping\E5 Pheno\E5_pheno_soma	C:\Users\ab998\OneDrive - University of Exeter\TDP43 project JG\E3-5-8 phenotyping\E5 Pheno\E5_pheno_soma\rawimages	C:\Users\ab998\OneDrive - University of Exeter\TDP43 project JG\E3-5-8 phenotyping\E5 Pheno\E5_pheno_soma	C:\Users\ab998\OneDrive - University of Exeter\TDP43 project JG\E3-5-8 phenotyping\E5 Pheno\E5_pheno_soma\rawimages	927	0.209063392123426	4.30983398645185	0.646021209890023	0.430894567645737	1.13126639719121	5.9716020822525	1.65694666933268	6.76272230874747	0.00022552685234458	0.00464922760135043	0.000696894509050726	0.000464826933814171	0.00122035210052989	0.00644185769390777	0.0017874289852564	0.00729527757146437	0.000207145130843855	0.00397263304330409	0.000686655985191464	0.00045513198710978	0.0012442939914763	0.00630288268439472	0.00181582360528409	0.00715648150071502	1589.84358144552	53.3160733549083	7	4	5	4	8	1	2	4	1
13	1	JG-TDP43KI-MND3-EndPoint-D40-22052022_B06_sx_3_sy_6_w4.tif	JG-TDP43KI-MND3-EndPoint-D40-22052022_B06_sx_3_sy_6_w1.tif	JG-TDP43KI-MND3-EndPoint-D40-22052022_B06_sx_3_sy_6_w3Filtsoma.tiff	JG-TDP43KI-MND3-EndPoint-D40-22052022_B06_sx_3_sy_6_w3.tif	JG-TDP43KI-MND3-EndPoint-D40-22052022_B06_sx_3_sy_6_w1NeuNuclei.tiff	JG-TDP43KI-MND3-EndPoint-D40-22052022_B06_sx_3_sy_6_w2.tif	C:\Users\ab998\OneDrive - University of Exeter\TDP43 project JG\E3-5-8 phenotyping\E5 Pheno\E5_pheno_soma\rawimages	C:\Users\ab998\OneDrive - University of Exeter\TDP43 project JG\E3-5-8 phenotyping\E5 Pheno\E5_pheno_soma\rawimages	C:\Users\ab998\OneDrive - University of Exeter\TDP43 project JG\E3-5-8 phenotyping\E5 Pheno\E5_pheno_soma	C:\Users\ab998\OneDrive - University of Exeter\TDP43 project JG\E3-5-8 phenotyping\E5 Pheno\E5_pheno_soma\rawimages	C:\Users\ab998\OneDrive - University of Exeter\TDP43 project JG\E3-5-8 phenotyping\E5 Pheno\E5_pheno_soma	C:\Users\ab998\OneDrive - University of Exeter\TDP43 project JG\E3-5-8 phenotyping\E5 Pheno\E5_pheno_soma\rawimages	869	0.163490502271088	2.41298410771924	0.582864118274301	0.360929050861159	1.36552173719974	4.25848584348569	2.16818493884057	5.00410475535318	0.000188136366249814	0.00277673660266886	0.000670729710327159	0.000415338378436317	0.00157137138918267	0.00490044400861414	0.00249503445206049	0.0057584634699116	0.000172777516127098	0.00293087621685117	0.000671396963298321	0.000415665141190402	0.00148850411642343	0.00541375670582056	0.0024109254591167	0.00627145823091269	140.326812428078	393.872266973533	8	5	7	4	7	3	5	2	2
13	2	JG-TDP43KI-MND3-EndPoint-D40-22052022_B06_sx_3_sy_6_w4.tif	JG-TDP43KI-MND3-EndPoint-D40-22052022_B06_sx_3_sy_6_w1.tif	JG-TDP43KI-MND3-EndPoint-D40-22052022_B06_sx_3_sy_6_w3Filtsoma.tiff	JG-TDP43KI-MND3-EndPoint-D40-22052022_B06_sx_3_sy_6_w3.tif	JG-TDP43KI-MND3-EndPoint-D40-22052022_B06_sx_3_sy_6_w1NeuNuclei.tiff	JG-TDP43KI-MND3-EndPoint-D40-22052022_B06_sx_3_sy_6_w2.tif	C:\Users\ab998\OneDrive - University of Exeter\TDP43 project JG\E3-5-8 phenotyping\E5 Pheno\E5_pheno_soma\rawimages	C:\Users\ab998\OneDrive - University of Exeter\TDP43 project JG\E3-5-8 phenotyping\E5 Pheno\E5_pheno_soma\rawimages	C:\Users\ab998\OneDrive - University of Exeter\TDP43 project JG\E3-5-8 phenotyping\E5 Pheno\E5_pheno_soma	C:\Users\ab998\OneDrive - University of Exeter\TDP43 project JG\E3-5-8 phenotyping\E5 Pheno\E5_pheno_soma\rawimages	C:\Users\ab998\OneDrive - University of Exeter\TDP43 project JG\E3-5-8 phenotyping\E5 Pheno\E5_pheno_soma	C:\Users\ab998\OneDrive - University of Exeter\TDP43 project JG\E3-5-8 phenotyping\E5 Pheno\E5_pheno_soma\rawimages	936	0.159916957750283	4.43535802184488	0.641260395059362	0.377673066745047	2.04096010845387	6.01520979136694	2.8889448477421	6.8063173238188	0.00017085145058791	0.00473863036521889	0.000685107259678806	0.000403496866180605	0.00218051293638234	0.00642650618735784	0.003086479538186	0.00727170654254146	0.000164074575877748	0.00439746445044875	0.000686655985191464	0.000405061204219237	0.00209938245825469	0.00663133803755045	0.0030060273129493	0.00747692072764039	482.21047008547	468.956196581197	11	10	5	5	21	10	3	8	2
13	3	JG-TDP43KI-MND3-EndPoint-D40-22052022_B06_sx_3_sy_6_w4.tif	JG-TDP43KI-MND3-EndPoint-D40-22052022_B06_sx_3_sy_6_w1.tif	JG-TDP43KI-MND3-EndPoint-D40-22052022_B06_sx_3_sy_6_w3Filtsoma.tiff	JG-TDP43KI-MND3-EndPoint-D40-22052022_B06_sx_3_sy_6_w3.tif	JG-TDP43KI-MND3-EndPoint-D40-22052022_B06_sx_3_sy_6_w1NeuNuclei.tiff	JG-TDP43KI-MND3-EndPoint-D40-22052022_B06_sx_3_sy_6_w2.tif	C:\Users\ab998\OneDrive - University of Exeter\TDP43 project JG\E3-5-8 phenotyping\E5 Pheno\E5_pheno_soma\rawimages	C:\Users\ab998\OneDrive - University of Exeter\TDP43 project JG\E3-5-8 phenotyping\E5 Pheno\E5_pheno_soma\rawimages	C:\Users\ab998\OneDrive - University of Exeter\TDP43 project JG\E3-5-8 phenotyping\E5 Pheno\E5_pheno_soma	C:\Users\ab998\OneDrive - University of Exeter\TDP43 project JG\E3-5-8 phenotyping\E5 Pheno\E5_pheno_soma\rawimages	C:\Users\ab998\OneDrive - University of Exeter\TDP43 project JG\E3-5-8 phenotyping\E5 Pheno\E5_pheno_soma	C:\Users\ab998\OneDrive - University of Exeter\TDP43 project JG\E3-5-8 phenotyping\E5 Pheno\E5_pheno_soma\rawimages	968	0.286989211293985	5.73205279347894	0.802197298966348	0.511291441362118	1.58610939444043	6.91058334941044	2.45227740844712	7.72564286505803	0.000296476457948332	0.0059215421420237	0.000828716217940442	0.000528193637770783	0.00163854276285168	0.00713903238575459	0.00253334443021396	0.00798103601762194	0.000243047878029756	0.00561016984283924	0.00079346913844347	0.000492998864501715	0.00159260211512446	0.00749010685831308	0.00248722056858242	0.00833142641931772	1098.53719008264	734.014462809917	12	9	9	4	15	4	5	6	5
18	1	JG-TDP43KI-MND3-EndPoint-D40-22052022_B06_sx_4_sy_6_w4.tif	JG-TDP43KI-MND3-EndPoint-D40-22052022_B06_sx_4_sy_6_w1.tif	JG-TDP43KI-MND3-EndPoint-D40-22052022_B06_sx_4_sy_6_w3Filtsoma.tiff	JG-TDP43KI-MND3-EndPoint-D40-22052022_B06_sx_4_sy_6_w3.tif	JG-TDP43KI-MND3-EndPoint-D40-22052022_B06_sx_4_sy_6_w1NeuNuclei.tiff	JG-TDP43KI-MND3-EndPoint-D40-22052022_B06_sx_4_sy_6_w2.tif	C:\Users\ab998\OneDrive - University of Exeter\TDP43 project JG\E3-5-8 phenotyping\E5 Pheno\E5_pheno_soma\rawimages	C:\Users\ab998\OneDrive - University of Exeter\TDP43 project JG\E3-5-8 phenotyping\E5 Pheno\E5_pheno_soma\rawimages	C:\Users\ab998\OneDrive - University of Exeter\TDP43 project JG\E3-5-8 phenotyping\E5 Pheno\E5_pheno_soma	C:\Users\ab998\OneDrive - University of Exeter\TDP43 project JG\E3-5-8 phenotyping\E5 Pheno\E5_pheno_soma\rawimages	C:\Users\ab998\OneDrive - University of Exeter\TDP43 project JG\E3-5-8 phenotyping\E5 Pheno\E5_pheno_soma	C:\Users\ab998\OneDrive - University of Exeter\TDP43 project JG\E3-5-8 phenotyping\E5 Pheno\E5_pheno_soma\rawimages	782	0.147210053325125	3.09447352270945	0.540321965236217	0.329038302676054	0.687538701691665	4.68416527321097	1.37589074508287	5.32918296149001	0.000188248150032129	0.00395712726689188	0.000690948804649894	0.00042076509293613	0.000879205500884482	0.00598998116778896	0.00175945108066863	0.00681481197121484	0.000173461114172824	0.00376237882301211	0.000686655985191464	0.000416486640460789	0.000828626449219882	0.00613382318988442	0.00170901045203209	0.00695811398327351	1579.29923273657	706.557544757033	13	7	9	6	20	5	9	6	6
22	1	JG-TDP43KI-MND3-EndPoint-D40-22052022_B06_sx_6_sy_1_w4.tif	JG-TDP43KI-MND3-EndPoint-D40-22052022_B06_sx_6_sy_1_w1.tif	JG-TDP43KI-MND3-EndPoint-D40-22052022_B06_sx_6_sy_1_w3Filtsoma.tiff	JG-TDP43KI-MND3-EndPoint-D40-22052022_B06_sx_6_sy_1_w3.tif	JG-TDP43KI-MND3-EndPoint-D40-22052022_B06_sx_6_sy_1_w1NeuNuclei.tiff	JG-TDP43KI-MND3-EndPoint-D40-22052022_B06_sx_6_sy_1_w2.tif	C:\Users\ab998\OneDrive - University of Exeter\TDP43 project JG\E3-5-8 phenotyping\E5 Pheno\E5_pheno_soma\rawimages	C:\Users\ab998\OneDrive - University of Exeter\TDP43 project JG\E3-5-8 phenotyping\E5 Pheno\E5_pheno_soma\rawimages	C:\Users\ab998\OneDrive - University of Exeter\TDP43 project JG\E3-5-8 phenotyping\E5 Pheno\E5_pheno_soma	C:\Users\ab998\OneDrive - University of Exeter\TDP43 project JG\E3-5-8 phenotyping\E5 Pheno\E5_pheno_soma\rawimages	C:\Users\ab998\OneDrive - University of Exeter\TDP43 project JG\E3-5-8 phenotyping\E5 Pheno\E5_pheno_soma	C:\Users\ab998\OneDrive - University of Exeter\TDP43 project JG\E3-5-8 phenotyping\E5 Pheno\E5_pheno_soma\rawimages	856	0.188066501961657	2.83589974533243	0.698115510633215	0.392636838863837	0.821850286039989	4.61216033063829	1.35233081527986	5.38745716167614	0.000219703857431843	0.00331296699221078	0.000815555503076186	0.000458687895868968	0.000960105474345782	0.00538803776943725	0.00157982571878488	0.00629375836644409	0.000232645310461521	0.00294553232379258	0.000839246204122901	0.000482333183754236	0.000936902477405965	0.00542727578431368	0.00155642023310065	0.00633249431848526	1040.31074766355	1248.20093457944	27	19	11	6	24	13	9	4	7
22	2	JG-TDP43KI-MND3-EndPoint-D40-22052022_B06_sx_6_sy_1_w4.tif	JG-TDP43KI-MND3-EndPoint-D40-22052022_B06_sx_6_sy_1_w1.tif	JG-TDP43KI-MND3-EndPoint-D40-22052022_B06_sx_6_sy_1_w3Filtsoma.tiff	JG-TDP43KI-MND3-EndPoint-D40-22052022_B06_sx_6_sy_1_w3.tif	JG-TDP43KI-MND3-EndPoint-D40-22052022_B06_sx_6_sy_1_w1NeuNuclei.tiff	JG-TDP43KI-MND3-EndPoint-D40-22052022_B06_sx_6_sy_1_w2.tif	C:\Users\ab998\OneDrive - University of Exeter\TDP43 project JG\E3-5-8 phenotyping\E5 Pheno\E5_pheno_soma\rawimages	C:\Users\ab998\OneDrive - University of Exeter\TDP43 project JG\E3-5-8 phenotyping\E5 Pheno\E5_pheno_soma\rawimages	C:\Users\ab998\OneDrive - University of Exeter\TDP43 project JG\E3-5-8 phenotyping\E5 Pheno\E5_pheno_soma	C:\Users\ab998\OneDrive - University of Exeter\TDP43 project JG\E3-5-8 phenotyping\E5 Pheno\E5_pheno_soma\rawimages	C:\Users\ab998\OneDrive - University of Exeter\TDP43 project JG\E3-5-8 phenotyping\E5 Pheno\E5_pheno_soma	C:\Users\ab998\OneDrive - University of Exeter\TDP43 project JG\E3-5-8 phenotyping\E5 Pheno\E5_pheno_soma\rawimages	695	0.15363848839479	1.81877281390916	0.562417028937489	0.317493611568352	1.34000282245688	3.26862201432232	1.79641412990168	3.8990463684313	0.000221062573229914	0.00261693930058872	0.000809233135161854	0.000456825340386118	0.00192806161504587	0.00470305325801772	0.00258476853223263	0.00561013865961338	0.000208398174436297	0.00203394901473075	0.000808728160336614	0.000456506488262676	0.00187588948756456	0.00450993236154318	0.00253299763426185	0.00541695300489664	720.123741007194	1320.91223021583	4	4	3	3	2	2	1	1	2
23	1	JG-TDP43KI-MND3-EndPoint-D40-22052022_B06_sx_6_sy_2_w4.tif	JG-TDP43KI-MND3-EndPoint-D40-22052022_B06_sx_6_sy_2_w1.tif	JG-TDP43KI-MND3-EndPoint-D40-22052022_B06_sx_6_sy_2_w3Filtsoma.tiff	JG-TDP43KI-MND3-EndPoint-D40-22052022_B06_sx_6_sy_2_w3.tif	JG-TDP43KI-MND3-EndPoint-D40-22052022_B06_sx_6_sy_2_w1NeuNuclei.tiff	JG-TDP43KI-MND3-EndPoint-D40-22052022_B06_sx_6_sy_2_w2.tif	C:\Users\ab998\OneDrive - University of Exeter\TDP43 project JG\E3-5-8 phenotyping\E5 Pheno\E5_pheno_soma\rawimages	C:\Users\ab998\OneDrive - University of Exeter\TDP43 project JG\E3-5-8 phenotyping\E5 Pheno\E5_pheno_soma\rawimages	C:\Users\ab998\OneDrive - University of Exeter\TDP43 project JG\E3-5-8 phenotyping\E5 Pheno\E5_pheno_soma	C:\Users\ab998\OneDrive - University of Exeter\TDP43 project JG\E3-5-8 phenotyping\E5 Pheno\E5_pheno_soma\rawimages	C:\Users\ab998\OneDrive - University of Exeter\TDP43 project JG\E3-5-8 phenotyping\E5 Pheno\E5_pheno_soma	C:\Users\ab998\OneDrive - University of Exeter\TDP43 project JG\E3-5-8 phenotyping\E5 Pheno\E5_pheno_soma\rawimages	1035	0.325253359304043	5.94098877417855	0.882612344343215	0.570390710956417	1.39270571543602	7.21886956866365	2.30934615037404	8.10841546137817	0.000314254453433857	0.00574008577215319	0.000852765550090063	0.000551102136189775	0.00134560938689471	0.00697475320643831	0.00223125231920197	0.00783421783708036	0.000289878909825347	0.00581403239630163	0.000839246204122901	0.00053840404143557	0.00124874408356845	0.00762491952627897	0.00213626306504011	0.00848401663824916	294.44347826087	978.813526570048	26	15	10	14	25	12	9	15	5
25	1	JG-TDP43KI-MND3-EndPoint-D40-22052022_B06_sx_6_sy_4_w4.tif	JG-TDP43KI-MND3-EndPoint-D40-22052022_B06_sx_6_sy_4_w1.tif	JG-TDP43KI-MND3-EndPoint-D40-22052022_B06_sx_6_sy_4_w3Filtsoma.tiff	JG-TDP43KI-MND3-EndPoint-D40-22052022_B06_sx_6_sy_4_w3.tif	JG-TDP43KI-MND3-EndPoint-D40-22052022_B06_sx_6_sy_4_w1NeuNuclei.tiff	JG-TDP43KI-MND3-EndPoint-D40-22052022_B06_sx_6_sy_4_w2.tif	C:\Users\ab998\OneDrive - University of Exeter\TDP43 project JG\E3-5-8 phenotyping\E5 Pheno\E5_pheno_soma\rawimages	C:\Users\ab998\OneDrive - University of Exeter\TDP43 project JG\E3-5-8 phenotyping\E5 Pheno\E5_pheno_soma\rawimages	C:\Users\ab998\OneDrive - University of Exeter\TDP43 project JG\E3-5-8 phenotyping\E5 Pheno\E5_pheno_soma	C:\Users\ab998\OneDrive - University of Exeter\TDP43 project JG\E3-5-8 phenotyping\E5 Pheno\E5_pheno_soma\rawimages	C:\Users\ab998\OneDrive - University of Exeter\TDP43 project JG\E3-5-8 phenotyping\E5 Pheno\E5_pheno_soma	C:\Users\ab998\OneDrive - University of Exeter\TDP43 project JG\E3-5-8 phenotyping\E5 Pheno\E5_pheno_soma\rawimages	820	0.141424009929324	1.10917765770864	0.570321202278137	0.332311022852082	1.5970869907178	2.77902540797368	2.20416571432725	3.49536893772893	0.000172468304791858	0.00135265568013249	0.000695513661314801	0.000405257344941563	0.00194766706185097	0.00338905537557765	0.00268800696869176	0.00426264504601089	0.000169013830600306	0.00123970280401409	0.000701915007084608	0.000411112909205258	0.0018053853418678	0.00352094136178493	0.00254825665615499	0.00439459830522537	836.185365853658	238.251219512195	14	10	11	14	13	7	8	12	5
25	2	JG-TDP43KI-MND3-EndPoint-D40-22052022_B06_sx_6_sy_4_w4.tif	JG-TDP43KI-MND3-EndPoint-D40-22052022_B06_sx_6_sy_4_w1.tif	JG-TDP43KI-MND3-EndPoint-D40-22052022_B06_sx_6_sy_4_w3Filtsoma.tiff	JG-TDP43KI-MND3-EndPoint-D40-22052022_B06_sx_6_sy_4_w3.tif	JG-TDP43KI-MND3-EndPoint-D40-22052022_B06_sx_6_sy_4_w1NeuNuclei.tiff	JG-TDP43KI-MND3-EndPoint-D40-22052022_B06_sx_6_sy_4_w2.tif	C:\Users\ab998\OneDrive - University of Exeter\TDP43 project JG\E3-5-8 phenotyping\E5 Pheno\E5_pheno_soma\rawimages	C:\Users\ab998\OneDrive - University of Exeter\TDP43 project JG\E3-5-8 phenotyping\E5 Pheno\E5_pheno_soma\rawimages	C:\Users\ab998\OneDrive - University of Exeter\TDP43 project JG\E3-5-8 phenotyping\E5 Pheno\E5_pheno_soma	C:\Users\ab998\OneDrive - University of Exeter\TDP43 project JG\E3-5-8 phenotyping\E5 Pheno\E5_pheno_soma\rawimages	C:\Users\ab998\OneDrive - University of Exeter\TDP43 project JG\E3-5-8 phenotyping\E5 Pheno\E5_pheno_soma	C:\Users\ab998\OneDrive - University of Exeter\TDP43 project JG\E3-5-8 phenotyping\E5 Pheno\E5_pheno_soma\rawimages	884	0.161671110538919	1.57382377300019	0.615884641651064	0.367353266250575	1.76403474557446	3.40613432665123	2.52350652264431	4.17065696697682	0.00018288587165036	0.00178034363461559	0.000696702083315683	0.000415557993496126	0.00199551441807066	0.00385309312969596	0.00285464538760669	0.00471793774544889	0.000189656740985811	0.00133341271430254	0.000717174028977752	0.000435495981946588	0.00193363276775926	0.00365159241482615	0.00279240100644529	0.00451667048037052	335.069004524887	481.934389140271	16	9	9	12	16	7	7	10	2
25	3	JG-TDP43KI-MND3-EndPoint-D40-22052022_B06_sx_6_sy_4_w4.tif	JG-TDP43KI-MND3-EndPoint-D40-22052022_B06_sx_6_sy_4_w1.tif	JG-TDP43KI-MND3-EndPoint-D40-22052022_B06_sx_6_sy_4_w3Filtsoma.tiff	JG-TDP43KI-MND3-EndPoint-D40-22052022_B06_sx_6_sy_4_w3.tif	JG-TDP43KI-MND3-EndPoint-D40-22052022_B06_sx_6_sy_4_w1NeuNuclei.tiff	JG-TDP43KI-MND3-EndPoint-D40-22052022_B06_sx_6_sy_4_w2.tif	C:\Users\ab998\OneDrive - University of Exeter\TDP43 project JG\E3-5-8 phenotyping\E5 Pheno\E5_pheno_soma\rawimages	C:\Users\ab998\OneDrive - University of Exeter\TDP43 project JG\E3-5-8 phenotyping\E5 Pheno\E5_pheno_soma\rawimages	C:\Users\ab998\OneDrive - University of Exeter\TDP43 project JG\E3-5-8 phenotyping\E5 Pheno\E5_pheno_soma	C:\Users\ab998\OneDrive - University of Exeter\TDP43 project JG\E3-5-8 phenotyping\E5 Pheno\E5_pheno_soma\rawimages	C:\Users\ab998\OneDrive - University of Exeter\TDP43 project JG\E3-5-8 phenotyping\E5 Pheno\E5_pheno_soma	C:\Users\ab998\OneDrive - University of Exeter\TDP43 project JG\E3-5-8 phenotyping\E5 Pheno\E5_pheno_soma\rawimages	960	0.256775773490517	3.14545796338643	0.721889066742733	0.459093731100438	0.704712159873452	5.07038285431918	1.5371786064934	5.90740836202167	0.000267474764052622	0.00327651871186087	0.000751967777857014	0.000478222636562956	0.000734075166534846	0.00528164880658248	0.00160122771509729	0.00615355037710591	0.000209641861147247	0.00264206156134605	0.000732433050870895	0.000457866641227156	0.000691911380272359	0.0051400987431407	0.00155642023310065	0.0060120546258986	359.538541666667	1724.44375	35	10	15	20	31	6	13	20	4
37	1	JG-TDP43KI-MND3-EndPoint-D40-22052022_B07_sx_3_sy_6_w4.tif	JG-TDP43KI-MND3-EndPoint-D40-22052022_B07_sx_3_sy_6_w1.tif	JG-TDP43KI-MND3-EndPoint-D40-22052022_B07_sx_3_sy_6_w3Filtsoma.tiff	JG-TDP43KI-MND3-EndPoint-D40-22052022_B07_sx_3_sy_6_w3.tif	JG-TDP43KI-MND3-EndPoint-D40-22052022_B07_sx_3_sy_6_w1NeuNuclei.tiff	JG-TDP43KI-MND3-EndPoint-D40-22052022_B07_sx_3_sy_6_w2.tif	C:\Users\ab998\OneDrive - University of Exeter\TDP43 project JG\E3-5-8 phenotyping\E5 Pheno\E5_pheno_soma\rawimages	C:\Users\ab998\OneDrive - University of Exeter\TDP43 project JG\E3-5-8 phenotyping\E5 Pheno\E5_pheno_soma\rawimages	C:\Users\ab998\OneDrive - University of Exeter\TDP43 project JG\E3-5-8 phenotyping\E5 Pheno\E5_pheno_soma	C:\Users\ab998\OneDrive - University of Exeter\TDP43 project JG\E3-5-8 phenotyping\E5 Pheno\E5_pheno_soma\rawimages	C:\Users\ab998\OneDrive - University of Exeter\TDP43 project JG\E3-5-8 phenotyping\E5 Pheno\E5_pheno_soma	C:\Users\ab998\OneDrive - University of Exeter\TDP43 project JG\E3-5-8 phenotyping\E5 Pheno\E5_pheno_soma\rawimages	904	0.199451628304814	3.90377871884266	0.575997558422387	0.407833009783644	1.97391515737399	5.54704944614787	2.70972763397731	6.19017327367328	0.000220632332195591	0.00431833929075515	0.000637165440732729	0.00045114270993766	0.00218353446612168	0.00613611664396888	0.00299748632077136	0.00684753680716071	0.000193156593013555	0.00338561180979013	0.00062561989761889	0.000439495837781578	0.00197975360788405	0.00581860123202205	0.00279240100644529	0.00653086137026548	593.882743362832	388.53982300885	10	8	5	4	11	4	6	6	5
37	2	JG-TDP43KI-MND3-EndPoint-D40-22052022_B07_sx_3_sy_6_w4.tif	JG-TDP43KI-MND3-EndPoint-D40-22052022_B07_sx_3_sy_6_w1.tif	JG-TDP43KI-MND3-EndPoint-D40-22052022_B07_sx_3_sy_6_w3Filtsoma.tiff	JG-TDP43KI-MND3-EndPoint-D40-22052022_B07_sx_3_sy_6_w3.tif	JG-TDP43KI-MND3-EndPoint-D40-22052022_B07_sx_3_sy_6_w1NeuNuclei.tiff	JG-TDP43KI-MND3-EndPoint-D40-22052022_B07_sx_3_sy_6_w2.tif	C:\Users\ab998\OneDrive - University of Exeter\TDP43 project JG\E3-5-8 phenotyping\E5 Pheno\E5_pheno_soma\rawimages	C:\Users\ab998\OneDrive - University of Exeter\TDP43 project JG\E3-5-8 phenotyping\E5 Pheno\E5_pheno_soma\rawimages	C:\Users\ab998\OneDrive - University of Exeter\TDP43 project JG\E3-5-8 phenotyping\E5 Pheno\E5_pheno_soma	C:\Users\ab998\OneDrive - University of Exeter\TDP43 project JG\E3-5-8 phenotyping\E5 Pheno\E5_pheno_soma\rawimages	C:\Users\ab998\OneDrive - University of Exeter\TDP43 project JG\E3-5-8 phenotyping\E5 Pheno\E5_pheno_soma	C:\Users\ab998\OneDrive - University of Exeter\TDP43 project JG\E3-5-8 phenotyping\E5 Pheno\E5_pheno_soma\rawimages	776	0.13918229014962	2.45224667098955	0.432791637955233	0.324575087492121	0.804096358304378	4.18981221690774	1.36842908337712	4.70870535075665	0.00017935862132683	0.00316011168941953	0.000557721182932002	0.000418266865324899	0.00103620664729946	0.00539924254756152	0.00176343954043444	0.00606791926643898	0.000156031950609758	0.00287185586057603	0.000534065766260028	0.000395008799387142	0.00099842413328588	0.00535896979272366	0.00172426947392523	0.00602731388062239	917.903350515464	1329.05798969072	16	7	8	6	24	7	11	4	4
38	1	JG-TDP43KI-MND3-EndPoint-D40-22052022_B07_sx_4_sy_2_w4.tif	JG-TDP43KI-MND3-EndPoint-D40-22052022_B07_sx_4_sy_2_w1.tif	JG-TDP43KI-MND3-EndPoint-D40-22052022_B07_sx_4_sy_2_w3Filtsoma.tiff	JG-TDP43KI-MND3-EndPoint-D40-22052022_B07_sx_4_sy_2_w3.tif	JG-TDP43KI-MND3-EndPoint-D40-22052022_B07_sx_4_sy_2_w1NeuNuclei.tiff	JG-TDP43KI-MND3-EndPoint-D40-22052022_B07_sx_4_sy_2_w2.tif	C:\Users\ab998\OneDrive - University of Exeter\TDP43 project JG\E3-5-8 phenotyping\E5 Pheno\E5_pheno_soma\rawimages	C:\Users\ab998\OneDrive - University of Exeter\TDP43 project JG\E3-5-8 phenotyping\E5 Pheno\E5_pheno_soma\rawimages	C:\Users\ab998\OneDrive - University of Exeter\TDP43 project JG\E3-5-8 phenotyping\E5 Pheno\E5_pheno_soma	C:\Users\ab998\OneDrive - University of Exeter\TDP43 project JG\E3-5-8 phenotyping\E5 Pheno\E5_pheno_soma\rawimages	C:\Users\ab998\OneDrive - University of Exeter\TDP43 project JG\E3-5-8 phenotyping\E5 Pheno\E5_pheno_soma	C:\Users\ab998\OneDrive - University of Exeter\TDP43 project JG\E3-5-8 phenotyping\E5 Pheno\E5_pheno_soma\rawimages	798	0.136332931026118	2.65574284826289	0.504631113028154	0.321684701586491	1.1944018471404	4.21111754036974	1.60773632372729	4.82691698800772	0.000170843271962554	0.00332799855672041	0.000632369815824754	0.000403113661135954	0.00149674416934887	0.00527708964958614	0.0020147071725906	0.00604876815539815	0.000145441648783162	0.00286065344698727	0.000610360875725746	0.000381368125090376	0.00146552012301981	0.00534850778058171	0.00198367284610868	0.00611886801198125	1198.34837092732	387.046365914787	7	4	5	4	5	2	3	2	2
40	1	JG-TDP43KI-MND3-EndPoint-D40-22052022_B07_sx_4_sy_4_w4.tif	JG-TDP43KI-MND3-EndPoint-D40-22052022_B07_sx_4_sy_4_w1.tif	JG-TDP43KI-MND3-EndPoint-D40-22052022_B07_sx_4_sy_4_w3Filtsoma.tiff	JG-TDP43KI-MND3-EndPoint-D40-22052022_B07_sx_4_sy_4_w3.tif	JG-TDP43KI-MND3-EndPoint-D40-22052022_B07_sx_4_sy_4_w1NeuNuclei.tiff	JG-TDP43KI-MND3-EndPoint-D40-22052022_B07_sx_4_sy_4_w2.tif	C:\Users\ab998\OneDrive - University of Exeter\TDP43 project JG\E3-5-8 phenotyping\E5 Pheno\E5_pheno_soma\rawimages	C:\Users\ab998\OneDrive - University of Exeter\TDP43 project JG\E3-5-8 phenotyping\E5 Pheno\E5_pheno_soma\rawimages	C:\Users\ab998\OneDrive - University of Exeter\TDP43 project JG\E3-5-8 phenotyping\E5 Pheno\E5_pheno_soma	C:\Users\ab998\OneDrive - University of Exeter\TDP43 project JG\E3-5-8 phenotyping\E5 Pheno\E5_pheno_soma\rawimages	C:\Users\ab998\OneDrive - University of Exeter\TDP43 project JG\E3-5-8 phenotyping\E5 Pheno\E5_pheno_soma	C:\Users\ab998\OneDrive - University of Exeter\TDP43 project JG\E3-5-8 phenotyping\E5 Pheno\E5_pheno_soma\rawimages	698	0.200686509766456	1.92443163855569	0.441443503368646	0.347057080332888	0.646677167678718	3.30999103520298	1.25607690517791	3.82731370069087	0.000287516489636756	0.00275706538475027	0.000632440549238748	0.000497216447468321	0.00092647158693226	0.00474210750029081	0.0017995371134354	0.00548325745084651	0.000184591830475256	0.00214428012259305	0.000564583810046315	0.000429641513619572	0.000836202001664788	0.00463063735514879	0.00170901045203209	0.00537117570638657	494.184813753582	1649.91260744986	7	6	3	2	4	2	1	2	3
41	1	JG-TDP43KI-MND3-EndPoint-D40-22052022_B07_sx_4_sy_5_w4.tif	JG-TDP43KI-MND3-EndPoint-D40-22052022_B07_sx_4_sy_5_w1.tif	JG-TDP43KI-MND3-EndPoint-D40-22052022_B07_sx_4_sy_5_w3Filtsoma.tiff	JG-TDP43KI-MND3-EndPoint-D40-22052022_B07_sx_4_sy_5_w3.tif	JG-TDP43KI-MND3-EndPoint-D40-22052022_B07_sx_4_sy_5_w1NeuNuclei.tiff	JG-TDP43KI-MND3-EndPoint-D40-22052022_B07_sx_4_sy_5_w2.tif	C:\Users\ab998\OneDrive - University of Exeter\TDP43 project JG\E3-5-8 phenotyping\E5 Pheno\E5_pheno_soma\rawimages	C:\Users\ab998\OneDrive - University of Exeter\TDP43 project JG\E3-5-8 phenotyping\E5 Pheno\E5_pheno_soma\rawimages	C:\Users\ab998\OneDrive - University of Exeter\TDP43 project JG\E3-5-8 phenotyping\E5 Pheno\E5_pheno_soma	C:\Users\ab998\OneDrive - University of Exeter\TDP43 project JG\E3-5-8 phenotyping\E5 Pheno\E5_pheno_soma\rawimages	C:\Users\ab998\OneDrive - University of Exeter\TDP43 project JG\E3-5-8 phenotyping\E5 Pheno\E5_pheno_soma	C:\Users\ab998\OneDrive - University of Exeter\TDP43 project JG\E3-5-8 phenotyping\E5 Pheno\E5_pheno_soma\rawimages	675	0.11217609106825	1.43057122413302	0.324147402076051	0.268605732067954	1.48147688119207	2.99658406130038	1.95999084599316	3.41129173757508	0.000166186801582592	0.00211936477649336	0.000480218373446001	0.00039793441787845	0.00219478056472899	0.00443938379451908	0.00290369014221209	0.00505376553714827	0.000176922978425864	0.00194818974705413	0.000503547722473741	0.000420622134697624	0.00215903343632817	0.00441382406279445	0.00286869611591101	0.00502784783020616	1817.25481481481	1314.75259259259	41	14	22	17	37	10	19	14	4
42	1	JG-TDP43KI-MND3-EndPoint-D40-22052022_B07_sx_4_sy_6_w4.tif	JG-TDP43KI-MND3-EndPoint-D40-22052022_B07_sx_4_sy_6_w1.tif	JG-TDP43KI-MND3-EndPoint-D40-22052022_B07_sx_4_sy_6_w3Filtsoma.tiff	JG-TDP43KI-MND3-EndPoint-D40-22052022_B07_sx_4_sy_6_w3.tif	JG-TDP43KI-MND3-EndPoint-D40-22052022_B07_sx_4_sy_6_w1NeuNuclei.tiff	JG-TDP43KI-MND3-EndPoint-D40-22052022_B07_sx_4_sy_6_w2.tif	C:\Users\ab998\OneDrive - University of Exeter\TDP43 project JG\E3-5-8 phenotyping\E5 Pheno\E5_pheno_soma\rawimages	C:\Users\ab998\OneDrive - University of Exeter\TDP43 project JG\E3-5-8 phenotyping\E5 Pheno\E5_pheno_soma\rawimages	C:\Users\ab998\OneDrive - University of Exeter\TDP43 project JG\E3-5-8 phenotyping\E5 Pheno\E5_pheno_soma	C:\Users\ab998\OneDrive - University of Exeter\TDP43 project JG\E3-5-8 phenotyping\E5 Pheno\E5_pheno_soma\rawimages	C:\Users\ab998\OneDrive - University of Exeter\TDP43 project JG\E3-5-8 phenotyping\E5 Pheno\E5_pheno_soma	C:\Users\ab998\OneDrive - University of Exeter\TDP43 project JG\E3-5-8 phenotyping\E5 Pheno\E5_pheno_soma\rawimages	1015	0.158404908118428	1.66157334872696	0.519584954483435	0.394719436662854	1.94545488059521	3.86398786387872	2.60547798825428	4.53459989908151	0.00015606394888515	0.00163701807756351	0.00051190635909698	0.000388886144495422	0.00191670431585735	0.0038068845949544	0.00256697338744264	0.00446758610746947	0.000156624897499569	0.00132654304616153	0.000518806744366884	0.000395758630475029	0.00191367685329169	0.00364217383321375	0.00256351567804813	0.00430304417386651	1415.41674876847	1218.8315270936	9	5	6	6	8	3	4	5	1
42	2	JG-TDP43KI-MND3-EndPoint-D40-22052022_B07_sx_4_sy_6_w4.tif	JG-TDP43KI-MND3-EndPoint-D40-22052022_B07_sx_4_sy_6_w1.tif	JG-TDP43KI-MND3-EndPoint-D40-22052022_B07_sx_4_sy_6_w3Filtsoma.tiff	JG-TDP43KI-MND3-EndPoint-D40-22052022_B07_sx_4_sy_6_w3.tif	JG-TDP43KI-MND3-EndPoint-D40-22052022_B07_sx_4_sy_6_w1NeuNuclei.tiff	JG-TDP43KI-MND3-EndPoint-D40-22052022_B07_sx_4_sy_6_w2.tif	C:\Users\ab998\OneDrive - University of Exeter\TDP43 project JG\E3-5-8 phenotyping\E5 Pheno\E5_pheno_soma\rawimages	C:\Users\ab998\OneDrive - University of Exeter\TDP43 project JG\E3-5-8 phenotyping\E5 Pheno\E5_pheno_soma\rawimages	C:\Users\ab998\OneDrive - University of Exeter\TDP43 project JG\E3-5-8 phenotyping\E5 Pheno\E5_pheno_soma	C:\Users\ab998\OneDrive - University of Exeter\TDP43 project JG\E3-5-8 phenotyping\E5 Pheno\E5_pheno_soma\rawimages	C:\Users\ab998\OneDrive - University of Exeter\TDP43 project JG\E3-5-8 phenotyping\E5 Pheno\E5_pheno_soma	C:\Users\ab998\OneDrive - University of Exeter\TDP43 project JG\E3-5-8 phenotyping\E5 Pheno\E5_pheno_soma\rawimages	1212	0.255452600409626	2.6320043449814	0.662638284731656	0.54549184969801	2.35713199118618	5.29272108606528	3.30916304187849	6.15802253852598	0.00021076947228517	0.00217162074668432	0.000546731258029419	0.000450075783579216	0.00194482837556615	0.00436693158916278	0.00273033254280404	0.00508087668195213	0.000191601619007997	0.00178986170794815	0.000534065766260028	0.00043772321077995	0.00193225382827222	0.00423067575320601	0.00271610589697957	0.00494392309337854	218.279702970297	1781.15511551155	36	14	18	16	31	9	15	12	5
42	3	JG-TDP43KI-MND3-EndPoint-D40-22052022_B07_sx_4_sy_6_w4.tif	JG-TDP43KI-MND3-EndPoint-D40-22052022_B07_sx_4_sy_6_w1.tif	JG-TDP43KI-MND3-EndPoint-D40-22052022_B07_sx_4_sy_6_w3Filtsoma.tiff	JG-TDP43KI-MND3-EndPoint-D40-22052022_B07_sx_4_sy_6_w3.tif	JG-TDP43KI-MND3-EndPoint-D40-22052022_B07_sx_4_sy_6_w1NeuNuclei.tiff	JG-TDP43KI-MND3-EndPoint-D40-22052022_B07_sx_4_sy_6_w2.tif	C:\Users\ab998\OneDrive - University of Exeter\TDP43 project JG\E3-5-8 phenotyping\E5 Pheno\E5_pheno_soma\rawimages	C:\Users\ab998\OneDrive - University of Exeter\TDP43 project JG\E3-5-8 phenotyping\E5 Pheno\E5_pheno_soma\rawimages	C:\Users\ab998\OneDrive - University of Exeter\TDP43 project JG\E3-5-8 phenotyping\E5 Pheno\E5_pheno_soma	C:\Users\ab998\OneDrive - University of Exeter\TDP43 project JG\E3-5-8 phenotyping\E5 Pheno\E5_pheno_soma\rawimages	C:\Users\ab998\OneDrive - University of Exeter\TDP43 project JG\E3-5-8 phenotyping\E5 Pheno\E5_pheno_soma	C:\Users\ab998\OneDrive - University of Exeter\TDP43 project JG\E3-5-8 phenotyping\E5 Pheno\E5_pheno_soma\rawimages	1252	0.207760607741875	3.25776799724554	0.65212481864728	0.495542685122928	1.2730393447564	6.06784149771556	2.21817349456251	6.94631887692958	0.000165942977429613	0.00260205111601081	0.000520866468568115	0.000395800866711604	0.00101680458846358	0.00484651876814342	0.00177170406913938	0.00554817801671692	0.000155102708959021	0.00215132371522486	0.000518806744366884	0.000393830821849406	0.00101427803747356	0.00463823648169637	0.00177004653960466	0.00534065766260028	714.376198083067	1795.84265175719	23	10	13	13	24	7	14	17	5
43	1	JG-TDP43KI-MND3-EndPoint-D40-22052022_B07_sx_5_sy_2_w4.tif	JG-TDP43KI-MND3-EndPoint-D40-22052022_B07_sx_5_sy_2_w1.tif	JG-TDP43KI-MND3-EndPoint-D40-22052022_B07_sx_5_sy_2_w3Filtsoma.tiff	JG-TDP43KI-MND3-EndPoint-D40-22052022_B07_sx_5_sy_2_w3.tif	JG-TDP43KI-MND3-EndPoint-D40-22052022_B07_sx_5_sy_2_w1NeuNuclei.tiff	JG-TDP43KI-MND3-EndPoint-D40-22052022_B07_sx_5_sy_2_w2.tif	C:\Users\ab998\OneDrive - University of Exeter\TDP43 project JG\E3-5-8 phenotyping\E5 Pheno\E5_pheno_soma\rawimages	C:\Users\ab998\OneDrive - University of Exeter\TDP43 project JG\E3-5-8 phenotyping\E5 Pheno\E5_pheno_soma\rawimages	C:\Users\ab998\OneDrive - University of Exeter\TDP43 project JG\E3-5-8 phenotyping\E5 Pheno\E5_pheno_soma	C:\Users\ab998\OneDrive - University of Exeter\TDP43 project JG\E3-5-8 phenotyping\E5 Pheno\E5_pheno_soma\rawimages	C:\Users\ab998\OneDrive - University of Exeter\TDP43 project JG\E3-5-8 phenotyping\E5 Pheno\E5_pheno_soma	C:\Users\ab998\OneDrive - University of Exeter\TDP43 project JG\E3-5-8 phenotyping\E5 Pheno\E5_pheno_soma\rawimages	843	0.374778251440148	3.15704726579133	0.74410620261915	0.554183277796255	1.34130356297828	4.98182089440525	1.67539482680149	5.59995431755669	0.000444576810723782	0.00374501455016766	0.000882688259334698	0.000657394161086898	0.00159110742939298	0.00590963332669661	0.00198741972337069	0.00664288768393439	0.000435374313383363	0.00339730258565396	0.000885023269802332	0.000659829005599022	0.00160207517910749	0.00582863832823932	0.00199893186800182	0.00656137941405177	1641.81850533808	459.831553973903	8	5	3	6	7	2	0	5	3
44	1	JG-TDP43KI-MND3-EndPoint-D40-22052022_B07_sx_5_sy_3_w4.tif	JG-TDP43KI-MND3-EndPoint-D40-22052022_B07_sx_5_sy_3_w1.tif	JG-TDP43KI-MND3-EndPoint-D40-22052022_B07_sx_5_sy_3_w3Filtsoma.tiff	JG-TDP43KI-MND3-EndPoint-D40-22052022_B07_sx_5_sy_3_w3.tif	JG-TDP43KI-MND3-EndPoint-D40-22052022_B07_sx_5_sy_3_w1NeuNuclei.tiff	JG-TDP43KI-MND3-EndPoint-D40-22052022_B07_sx_5_sy_3_w2.tif	C:\Users\ab998\OneDrive - University of Exeter\TDP43 project JG\E3-5-8 phenotyping\E5 Pheno\E5_pheno_soma\rawimages	C:\Users\ab998\OneDrive - University of Exeter\TDP43 project JG\E3-5-8 phenotyping\E5 Pheno\E5_pheno_soma\rawimages	C:\Users\ab998\OneDrive - University of Exeter\TDP43 project JG\E3-5-8 phenotyping\E5 Pheno\E5_pheno_soma	C:\Users\ab998\OneDrive - University of Exeter\TDP43 project JG\E3-5-8 phenotyping\E5 Pheno\E5_pheno_soma\rawimages	C:\Users\ab998\OneDrive - University of Exeter\TDP43 project JG\E3-5-8 phenotyping\E5 Pheno\E5_pheno_soma	C:\Users\ab998\OneDrive - University of Exeter\TDP43 project JG\E3-5-8 phenotyping\E5 Pheno\E5_pheno_soma\rawimages	907	0.299395693673432	5.91911676034215	0.590035858564079	0.467795091099106	1.12731291452656	6.94920679996721	1.65343709429726	7.63862068997696	0.00033009448034557	0.00652603832452277	0.000650535676476382	0.000515760850164394	0.00124290288260921	0.00766174950382273	0.00182297364310613	0.00842185302092278	0.000199334936041851	0.00630073994398117	0.000579842831939459	0.000446469421149231	0.00115900620585307	0.00793772004544735	0.00173952849581838	0.00869764294475317	273.727673649394	354.03638368247	38	28	23	26	55	31	29	36	5
44	2	JG-TDP43KI-MND3-EndPoint-D40-22052022_B07_sx_5_sy_3_w4.tif	JG-TDP43KI-MND3-EndPoint-D40-22052022_B07_sx_5_sy_3_w1.tif	JG-TDP43KI-MND3-EndPoint-D40-22052022_B07_sx_5_sy_3_w3Filtsoma.tiff	JG-TDP43KI-MND3-EndPoint-D40-22052022_B07_sx_5_sy_3_w3.tif	JG-TDP43KI-MND3-EndPoint-D40-22052022_B07_sx_5_sy_3_w1NeuNuclei.tiff	JG-TDP43KI-MND3-EndPoint-D40-22052022_B07_sx_5_sy_3_w2.tif	C:\Users\ab998\OneDrive - University of Exeter\TDP43 project JG\E3-5-8 phenotyping\E5 Pheno\E5_pheno_soma\rawimages	C:\Users\ab998\OneDrive - University of Exeter\TDP43 project JG\E3-5-8 phenotyping\E5 Pheno\E5_pheno_soma\rawimages	C:\Users\ab998\OneDrive - University of Exeter\TDP43 project JG\E3-5-8 phenotyping\E5 Pheno\E5_pheno_soma	C:\Users\ab998\OneDrive - University of Exeter\TDP43 project JG\E3-5-8 phenotyping\E5 Pheno\E5_pheno_soma\rawimages	C:\Users\ab998\OneDrive - University of Exeter\TDP43 project JG\E3-5-8 phenotyping\E5 Pheno\E5_pheno_soma	C:\Users\ab998\OneDrive - University of Exeter\TDP43 project JG\E3-5-8 phenotyping\E5 Pheno\E5_pheno_soma\rawimages	833	0.174209502252779	6.27521402755519	0.516655222279951	0.374740127197583	0.90790529147489	6.85381499887444	1.36733043380082	7.46288252482191	0.000209135056726025	0.00753327014112268	0.000620234360480133	0.000449868099877051	0.00108992231869735	0.00822786914630785	0.0016414531018017	0.00895904264684503	0.000193978521565441	0.00689252815209329	0.000610360875725746	0.000440429925220087	0.00100825272966176	0.00830212514847517	0.00155642023310065	0.00903334096074104	928.174069627851	383.453781512605	28	22	17	15	45	19	21	18	4
47	1	JG-TDP43KI-MND3-EndPoint-D40-22052022_B07_sx_5_sy_6_w4.tif	JG-TDP43KI-MND3-EndPoint-D40-22052022_B07_sx_5_sy_6_w1.tif	JG-TDP43KI-MND3-EndPoint-D40-22052022_B07_sx_5_sy_6_w3Filtsoma.tiff	JG-TDP43KI-MND3-EndPoint-D40-22052022_B07_sx_5_sy_6_w3.tif	JG-TDP43KI-MND3-EndPoint-D40-22052022_B07_sx_5_sy_6_w1NeuNuclei.tiff	JG-TDP43KI-MND3-EndPoint-D40-22052022_B07_sx_5_sy_6_w2.tif	C:\Users\ab998\OneDrive - University of Exeter\TDP43 project JG\E3-5-8 phenotyping\E5 Pheno\E5_pheno_soma\rawimages	C:\Users\ab998\OneDrive - University of Exeter\TDP43 project JG\E3-5-8 phenotyping\E5 Pheno\E5_pheno_soma\rawimages	C:\Users\ab998\OneDrive - University of Exeter\TDP43 project JG\E3-5-8 phenotyping\E5 Pheno\E5_pheno_soma	C:\Users\ab998\OneDrive - University of Exeter\TDP43 project JG\E3-5-8 phenotyping\E5 Pheno\E5_pheno_soma\rawimages	C:\Users\ab998\OneDrive - University of Exeter\TDP43 project JG\E3-5-8 phenotyping\E5 Pheno\E5_pheno_soma	C:\Users\ab998\OneDrive - University of Exeter\TDP43 project JG\E3-5-8 phenotyping\E5 Pheno\E5_pheno_soma\rawimages	794	0.199978894728702	1.17143264797051	0.4762645913288	0.386937543487875	1.15506104531232	2.83408765494823	1.66442359006032	3.36418713023886	0.000251862587819523	0.00147535597981172	0.000599829460111838	0.000487326880967097	0.00145473683288706	0.00356937991807082	0.00209625137287194	0.00423701149904139	0.000204779382329434	0.00143494573421776	0.000564583810046315	0.000452525564469397	0.00137297180481255	0.00378806772641838	0.00201419088989496	0.00445563439279795	287.906801007557	1346.70780856423	10	8	9	8	6	3	4	5	4
48	1	JG-TDP43KI-MND3-EndPoint-D40-22052022_B07_sx_6_sy_2_w4.tif	JG-TDP43KI-MND3-EndPoint-D40-22052022_B07_sx_6_sy_2_w1.tif	JG-TDP43KI-MND3-EndPoint-D40-22052022_B07_sx_6_sy_2_w3Filtsoma.tiff	JG-TDP43KI-MND3-EndPoint-D40-22052022_B07_sx_6_sy_2_w3.tif	JG-TDP43KI-MND3-EndPoint-D40-22052022_B07_sx_6_sy_2_w1NeuNuclei.tiff	JG-TDP43KI-MND3-EndPoint-D40-22052022_B07_sx_6_sy_2_w2.tif	C:\Users\ab998\OneDrive - University of Exeter\TDP43 project JG\E3-5-8 phenotyping\E5 Pheno\E5_pheno_soma\rawimages	C:\Users\ab998\OneDrive - University of Exeter\TDP43 project JG\E3-5-8 phenotyping\E5 Pheno\E5_pheno_soma\rawimages	C:\Users\ab998\OneDrive - University of Exeter\TDP43 project JG\E3-5-8 phenotyping\E5 Pheno\E5_pheno_soma	C:\Users\ab998\OneDrive - University of Exeter\TDP43 project JG\E3-5-8 phenotyping\E5 Pheno\E5_pheno_soma\rawimages	C:\Users\ab998\OneDrive - University of Exeter\TDP43 project JG\E3-5-8 phenotyping\E5 Pheno\E5_pheno_soma	C:\Users\ab998\OneDrive - University of Exeter\TDP43 project JG\E3-5-8 phenotyping\E5 Pheno\E5_pheno_soma\rawimages	774	0.481072739610681	3.82074907387141	0.819867246318609	0.601097242935793	0.815137782657985	5.23941453150474	1.16263065510429	5.8735027955845	0.000621541007248942	0.00493636831249536	0.00105926000816358	0.000776611424981645	0.0010531495899974	0.00676926942054875	0.00150210678954043	0.00758850490385594	0.000593603763263673	0.00445193331688643	0.00105287251062691	0.000770456856116652	0.00103100051637739	0.0066722808405757	0.00148012512363493	0.00749217998236418	1765.4677002584	504.905684754522	20	10	11	8	14	6	7	5	6
49	1	JG-TDP43KI-MND3-EndPoint-D40-22052022_B07_sx_6_sy_3_w4.tif	JG-TDP43KI-MND3-EndPoint-D40-22052022_B07_sx_6_sy_3_w1.tif	JG-TDP43KI-MND3-EndPoint-D40-22052022_B07_sx_6_sy_3_w3Filtsoma.tiff	JG-TDP43KI-MND3-EndPoint-D40-22052022_B07_sx_6_sy_3_w3.tif	JG-TDP43KI-MND3-EndPoint-D40-22052022_B07_sx_6_sy_3_w1NeuNuclei.tiff	JG-TDP43KI-MND3-EndPoint-D40-22052022_B07_sx_6_sy_3_w2.tif	C:\Users\ab998\OneDrive - University of Exeter\TDP43 project JG\E3-5-8 phenotyping\E5 Pheno\E5_pheno_soma\rawimages	C:\Users\ab998\OneDrive - University of Exeter\TDP43 project JG\E3-5-8 phenotyping\E5 Pheno\E5_pheno_soma\rawimages	C:\Users\ab998\OneDrive - University of Exeter\TDP43 project JG\E3-5-8 phenotyping\E5 Pheno\E5_pheno_soma	C:\Users\ab998\OneDrive - University of Exeter\TDP43 project JG\E3-5-8 phenotyping\E5 Pheno\E5_pheno_soma\rawimages	C:\Users\ab998\OneDrive - University of Exeter\TDP43 project JG\E3-5-8 phenotyping\E5 Pheno\E5_pheno_soma	C:\Users\ab998\OneDrive - University of Exeter\TDP43 project JG\E3-5-8 phenotyping\E5 Pheno\E5_pheno_soma\rawimages	767	0.157837858178937	1.05419209948741	0.498435950139537	0.340251498229918	1.14604765037075	2.65137077582767	1.53934538760222	3.2006409286987	0.00020578599501817	0.00137443559255203	0.000649851303962891	0.000443613426636138	0.00149419511130475	0.0034568067481456	0.00200696921460525	0.00417293471799049	0.000202305265702307	0.0011276692384854	0.000656137941405177	0.000449783576186746	0.00142456928733736	0.00335807865485549	0.00193789578042924	0.0040741590783	503.238591916558	1508.55801825293	14	8	7	9	13	5	4	7	3
50	1	JG-TDP43KI-MND3-EndPoint-D40-22052022_B07_sx_6_sy_4_w4.tif	JG-TDP43KI-MND3-EndPoint-D40-22052022_B07_sx_6_sy_4_w1.tif	JG-TDP43KI-MND3-EndPoint-D40-22052022_B07_sx_6_sy_4_w3Filtsoma.tiff	JG-TDP43KI-MND3-EndPoint-D40-22052022_B07_sx_6_sy_4_w3.tif	JG-TDP43KI-MND3-EndPoint-D40-22052022_B07_sx_6_sy_4_w1NeuNuclei.tiff	JG-TDP43KI-MND3-EndPoint-D40-22052022_B07_sx_6_sy_4_w2.tif	C:\Users\ab998\OneDrive - University of Exeter\TDP43 project JG\E3-5-8 phenotyping\E5 Pheno\E5_pheno_soma\rawimages	C:\Users\ab998\OneDrive - University of Exeter\TDP43 project JG\E3-5-8 phenotyping\E5 Pheno\E5_pheno_soma\rawimages	C:\Users\ab998\OneDrive - University of Exeter\TDP43 project JG\E3-5-8 phenotyping\E5 Pheno\E5_pheno_soma	C:\Users\ab998\OneDrive - University of Exeter\TDP43 project JG\E3-5-8 phenotyping\E5 Pheno\E5_pheno_soma\rawimages	C:\Users\ab998\OneDrive - University of Exeter\TDP43 project JG\E3-5-8 phenotyping\E5 Pheno\E5_pheno_soma	C:\Users\ab998\OneDrive - University of Exeter\TDP43 project JG\E3-5-8 phenotyping\E5 Pheno\E5_pheno_soma\rawimages	837	0.245320869689749	2.7575453727768	0.550926985451952	0.439212054610834	0.896191076142713	4.33911040017847	1.47269397997297	4.95088127418421	0.000293095423763141	0.00329455839041434	0.00065821623112539	0.000524745584959181	0.00107071813159225	0.00518412234190976	0.00175949101549937	0.00591503139090109	0.000242360176343936	0.00250651780515909	0.00062561989761889	0.000492300896439701	0.00105080555658787	0.00500651355832815	0.00173952849581838	0.00573739223182201	242.827956989247	1333.15890083632	17	10	10	12	21	9	8	11	2
50	2	JG-TDP43KI-MND3-EndPoint-D40-22052022_B07_sx_6_sy_4_w4.tif	JG-TDP43KI-MND3-EndPoint-D40-22052022_B07_sx_6_sy_4_w1.tif	JG-TDP43KI-MND3-EndPoint-D40-22052022_B07_sx_6_sy_4_w3Filtsoma.tiff	JG-TDP43KI-MND3-EndPoint-D40-22052022_B07_sx_6_sy_4_w3.tif	JG-TDP43KI-MND3-EndPoint-D40-22052022_B07_sx_6_sy_4_w1NeuNuclei.tiff	JG-TDP43KI-MND3-EndPoint-D40-22052022_B07_sx_6_sy_4_w2.tif	C:\Users\ab998\OneDrive - University of Exeter\TDP43 project JG\E3-5-8 phenotyping\E5 Pheno\E5_pheno_soma\rawimages	C:\Users\ab998\OneDrive - University of Exeter\TDP43 project JG\E3-5-8 phenotyping\E5 Pheno\E5_pheno_soma\rawimages	C:\Users\ab998\OneDrive - University of Exeter\TDP43 project JG\E3-5-8 phenotyping\E5 Pheno\E5_pheno_soma	C:\Users\ab998\OneDrive - University of Exeter\TDP43 project JG\E3-5-8 phenotyping\E5 Pheno\E5_pheno_soma\rawimages	C:\Users\ab998\OneDrive - University of Exeter\TDP43 project JG\E3-5-8 phenotyping\E5 Pheno\E5_pheno_soma	C:\Users\ab998\OneDrive - University of Exeter\TDP43 project JG\E3-5-8 phenotyping\E5 Pheno\E5_pheno_soma\rawimages	750	0.136272467370873	1.59167395102486	0.439841306069866	0.313678602033178	0.76578894915292	3.14062903466402	1.21966887894087	3.70632491656579	0.000181696623161164	0.00212223193469981	0.000586455074759821	0.000418238136044238	0.00102105193220389	0.00418750537955202	0.00162622517192115	0.00494176655542105	0.000181779920239933	0.00169193430338055	0.000595101853832603	0.00042635656427592	0.000982597353868186	0.00411331281065941	0.00158693827688694	0.00486762821674347	1081.276	1421.736	7	5	4	4	3	1	1	2	4
52	1	JG-TDP43KI-MND3-EndPoint-D40-22052022_B07_sx_6_sy_6_w4.tif	JG-TDP43KI-MND3-EndPoint-D40-22052022_B07_sx_6_sy_6_w1.tif	JG-TDP43KI-MND3-EndPoint-D40-22052022_B07_sx_6_sy_6_w3Filtsoma.tiff	JG-TDP43KI-MND3-EndPoint-D40-22052022_B07_sx_6_sy_6_w3.tif	JG-TDP43KI-MND3-EndPoint-D40-22052022_B07_sx_6_sy_6_w1NeuNuclei.tiff	JG-TDP43KI-MND3-EndPoint-D40-22052022_B07_sx_6_sy_6_w2.tif	C:\Users\ab998\OneDrive - University of Exeter\TDP43 project JG\E3-5-8 phenotyping\E5 Pheno\E5_pheno_soma\rawimages	C:\Users\ab998\OneDrive - University of Exeter\TDP43 project JG\E3-5-8 phenotyping\E5 Pheno\E5_pheno_soma\rawimages	C:\Users\ab998\OneDrive - University of Exeter\TDP43 project JG\E3-5-8 phenotyping\E5 Pheno\E5_pheno_soma	C:\Users\ab998\OneDrive - University of Exeter\TDP43 project JG\E3-5-8 phenotyping\E5 Pheno\E5_pheno_soma\rawimages	C:\Users\ab998\OneDrive - University of Exeter\TDP43 project JG\E3-5-8 phenotyping\E5 Pheno\E5_pheno_soma	C:\Users\ab998\OneDrive - University of Exeter\TDP43 project JG\E3-5-8 phenotyping\E5 Pheno\E5_pheno_soma\rawimages	751	0.197276639912161	1.87766820639445	0.438269626814872	0.37606166950718	1.62454745004652	3.33811166736996	2.04942397773266	3.84434276772663	0.000262685272852412	0.00250022397655719	0.000583581393894637	0.000500747895482264	0.00216317902802466	0.00444488903777624	0.00272892673466399	0.00511896507020856	0.000261779583524913	0.00186959997517988	0.000595101853832603	0.000511644000653177	0.00211976212449372	0.00432382989674807	0.00268558785319328	0.00499732978641987	193.351531291611	329.739014647137	23	11	9	12	20	6	6	10	5
53	1	JG-TDP43KI-MND3-EndPoint-D40-22052022_C06_sx_1_sy_1_w4.tif	JG-TDP43KI-MND3-EndPoint-D40-22052022_C06_sx_1_sy_1_w1.tif	JG-TDP43KI-MND3-EndPoint-D40-22052022_C06_sx_1_sy_1_w3Filtsoma.tiff	JG-TDP43KI-MND3-EndPoint-D40-22052022_C06_sx_1_sy_1_w3.tif	JG-TDP43KI-MND3-EndPoint-D40-22052022_C06_sx_1_sy_1_w1NeuNuclei.tiff	JG-TDP43KI-MND3-EndPoint-D40-22052022_C06_sx_1_sy_1_w2.tif	C:\Users\ab998\OneDrive - University of Exeter\TDP43 project JG\E3-5-8 phenotyping\E5 Pheno\E5_pheno_soma\rawimages	C:\Users\ab998\OneDrive - University of Exeter\TDP43 project JG\E3-5-8 phenotyping\E5 Pheno\E5_pheno_soma\rawimages	C:\Users\ab998\OneDrive - University of Exeter\TDP43 project JG\E3-5-8 phenotyping\E5 Pheno\E5_pheno_soma	C:\Users\ab998\OneDrive - University of Exeter\TDP43 project JG\E3-5-8 phenotyping\E5 Pheno\E5_pheno_soma\rawimages	C:\Users\ab998\OneDrive - University of Exeter\TDP43 project JG\E3-5-8 phenotyping\E5 Pheno\E5_pheno_soma	C:\Users\ab998\OneDrive - University of Exeter\TDP43 project JG\E3-5-8 phenotyping\E5 Pheno\E5_pheno_soma\rawimages	788	0.220797741476417	0.481678892101627	0.696009765611961	0.410917630098993	1.74911600281484	1.9309306537034	2.55461967177689	2.58503090520389	0.000280200179538601	0.000611267629570592	0.000883261123873048	0.000521469073729687	0.00221969035890209	0.00245041961129873	0.0032419031367727	0.00328049607259377	0.000273983605438843	0.000585475936532021	0.000885023269802332	0.000523434428032488	0.00224327482283115	0.00241966103203595	0.00326543068513274	0.0032501716632396	1211.61040609137	1087.43781725888	19	10	7	10	17	6	1	3	8
54	1	JG-TDP43KI-MND3-EndPoint-D40-22052022_C06_sx_1_sy_3_w4.tif	JG-TDP43KI-MND3-EndPoint-D40-22052022_C06_sx_1_sy_3_w1.tif	JG-TDP43KI-MND3-EndPoint-D40-22052022_C06_sx_1_sy_3_w3Filtsoma.tiff	JG-TDP43KI-MND3-EndPoint-D40-22052022_C06_sx_1_sy_3_w3.tif	JG-TDP43KI-MND3-EndPoint-D40-22052022_C06_sx_1_sy_3_w1NeuNuclei.tiff	JG-TDP43KI-MND3-EndPoint-D40-22052022_C06_sx_1_sy_3_w2.tif	C:\Users\ab998\OneDrive - University of Exeter\TDP43 project JG\E3-5-8 phenotyping\E5 Pheno\E5_pheno_soma\rawimages	C:\Users\ab998\OneDrive - University of Exeter\TDP43 project JG\E3-5-8 phenotyping\E5 Pheno\E5_pheno_soma\rawimages	C:\Users\ab998\OneDrive - University of Exeter\TDP43 project JG\E3-5-8 phenotyping\E5 Pheno\E5_pheno_soma	C:\Users\ab998\OneDrive - University of Exeter\TDP43 project JG\E3-5-8 phenotyping\E5 Pheno\E5_pheno_soma\rawimages	C:\Users\ab998\OneDrive - University of Exeter\TDP43 project JG\E3-5-8 phenotyping\E5 Pheno\E5_pheno_soma	C:\Users\ab998\OneDrive - University of Exeter\TDP43 project JG\E3-5-8 phenotyping\E5 Pheno\E5_pheno_soma\rawimages	1104	0.282642931975715	0.235727927349217	0.759304188424721	0.52915110597678	1.47734262305312	1.57428951602196	2.25555809820071	2.41530479840003	0.000256017148528728	0.000213521673323566	0.000687775532993407	0.000479303538022446	0.00133817266580898	0.00142598688045468	0.00204307798750064	0.00218777608550727	0.000187169178389013	0.00020575980306603	0.000640878919512033	0.000432630535215139	0.00124646327458322	0.00143443304114044	0.00195315480232239	0.00219729915261269	1141.89764492754	300.101449275362	31	20	19	11	59	23	20	9	6
55	1	JG-TDP43KI-MND3-EndPoint-D40-22052022_C06_sx_1_sy_4_w4.tif	JG-TDP43KI-MND3-EndPoint-D40-22052022_C06_sx_1_sy_4_w1.tif	JG-TDP43KI-MND3-EndPoint-D40-22052022_C06_sx_1_sy_4_w3Filtsoma.tiff	JG-TDP43KI-MND3-EndPoint-D40-22052022_C06_sx_1_sy_4_w3.tif	JG-TDP43KI-MND3-EndPoint-D40-22052022_C06_sx_1_sy_4_w1NeuNuclei.tiff	JG-TDP43KI-MND3-EndPoint-D40-22052022_C06_sx_1_sy_4_w2.tif	C:\Users\ab998\OneDrive - University of Exeter\TDP43 project JG\E3-5-8 phenotyping\E5 Pheno\E5_pheno_soma\rawimages	C:\Users\ab998\OneDrive - University of Exeter\TDP43 project JG\E3-5-8 phenotyping\E5 Pheno\E5_pheno_soma\rawimages	C:\Users\ab998\OneDrive - University of Exeter\TDP43 project JG\E3-5-8 phenotyping\E5 Pheno\E5_pheno_soma	C:\Users\ab998\OneDrive - University of Exeter\TDP43 project JG\E3-5-8 phenotyping\E5 Pheno\E5_pheno_soma\rawimages	C:\Users\ab998\OneDrive - University of Exeter\TDP43 project JG\E3-5-8 phenotyping\E5 Pheno\E5_pheno_soma	C:\Users\ab998\OneDrive - University of Exeter\TDP43 project JG\E3-5-8 phenotyping\E5 Pheno\E5_pheno_soma\rawimages	685	0.152696181663487	0.336937454878353	0.475806820672005	0.316527373841382	0.992293402377982	1.48907533590682	1.43921568593942	2.01559472153895	0.000222914133815309	0.000491879496172778	0.000694608497331395	0.000462083757432674	0.00144860350712114	0.00217383260716324	0.00210104479699185	0.00294247404604226	0.000234602019190788	0.000428663362981752	0.000717174028977752	0.000484357326058671	0.00140735507011414	0.00207041867543012	0.00205996795557439	0.00283817807212472	1607.84671532847	310.217518248175	18	7	12	11	21	5	9	16	4
55	2	JG-TDP43KI-MND3-EndPoint-D40-22052022_C06_sx_1_sy_4_w4.tif	JG-TDP43KI-MND3-EndPoint-D40-22052022_C06_sx_1_sy_4_w1.tif	JG-TDP43KI-MND3-EndPoint-D40-22052022_C06_sx_1_sy_4_w3Filtsoma.tiff	JG-TDP43KI-MND3-EndPoint-D40-22052022_C06_sx_1_sy_4_w3.tif	JG-TDP43KI-MND3-EndPoint-D40-22052022_C06_sx_1_sy_4_w1NeuNuclei.tiff	JG-TDP43KI-MND3-EndPoint-D40-22052022_C06_sx_1_sy_4_w2.tif	C:\Users\ab998\OneDrive - University of Exeter\TDP43 project JG\E3-5-8 phenotyping\E5 Pheno\E5_pheno_soma\rawimages	C:\Users\ab998\OneDrive - University of Exeter\TDP43 project JG\E3-5-8 phenotyping\E5 Pheno\E5_pheno_soma\rawimages	C:\Users\ab998\OneDrive - University of Exeter\TDP43 project JG\E3-5-8 phenotyping\E5 Pheno\E5_pheno_soma	C:\Users\ab998\OneDrive - University of Exeter\TDP43 project JG\E3-5-8 phenotyping\E5 Pheno\E5_pheno_soma\rawimages	C:\Users\ab998\OneDrive - University of Exeter\TDP43 project JG\E3-5-8 phenotyping\E5 Pheno\E5_pheno_soma	C:\Users\ab998\OneDrive - University of Exeter\TDP43 project JG\E3-5-8 phenotyping\E5 Pheno\E5_pheno_soma\rawimages	969	0.122363095204491	0.133531701698303	0.579736018786207	0.336695502250222	1.35792662389576	1.10604198969668	1.90908674709499	1.81458762451075	0.000126277704029403	0.000137803613723739	0.000598282785125084	0.000347466978586401	0.00140136906490791	0.00114142620195736	0.00197016176170793	0.00187263944737952	0.000118505267892033	0.000121150129416492	0.000595101853832603	0.000344245941960253	0.0013395098503679	0.00110068218782544	0.00190737773664296	0.00183108262717724	1271.2693498452	888.177502579979	19	16	17	17	27	23	16	18	4
55	3	JG-TDP43KI-MND3-EndPoint-D40-22052022_C06_sx_1_sy_4_w4.tif	JG-TDP43KI-MND3-EndPoint-D40-22052022_C06_sx_1_sy_4_w1.tif	JG-TDP43KI-MND3-EndPoint-D40-22052022_C06_sx_1_sy_4_w3Filtsoma.tiff	JG-TDP43KI-MND3-EndPoint-D40-22052022_C06_sx_1_sy_4_w3.tif	JG-TDP43KI-MND3-EndPoint-D40-22052022_C06_sx_1_sy_4_w1NeuNuclei.tiff	JG-TDP43KI-MND3-EndPoint-D40-22052022_C06_sx_1_sy_4_w2.tif	C:\Users\ab998\OneDrive - University of Exeter\TDP43 project JG\E3-5-8 phenotyping\E5 Pheno\E5_pheno_soma\rawimages	C:\Users\ab998\OneDrive - University of Exeter\TDP43 project JG\E3-5-8 phenotyping\E5 Pheno\E5_pheno_soma\rawimages	C:\Users\ab998\OneDrive - University of Exeter\TDP43 project JG\E3-5-8 phenotyping\E5 Pheno\E5_pheno_soma	C:\Users\ab998\OneDrive - University of Exeter\TDP43 project JG\E3-5-8 phenotyping\E5 Pheno\E5_pheno_soma\rawimages	C:\Users\ab998\OneDrive - University of Exeter\TDP43 project JG\E3-5-8 phenotyping\E5 Pheno\E5_pheno_soma	C:\Users\ab998\OneDrive - University of Exeter\TDP43 project JG\E3-5-8 phenotyping\E5 Pheno\E5_pheno_soma\rawimages	692	0.0814965082345225	0.248652505835707	0.40622568083927	0.230452061980031	1.17870619287714	1.2357640885748	1.54395361221395	1.7663080797065	0.000117769520570119	0.000359324430398421	0.000587031330692587	0.000333023210953803	0.00170333264866639	0.00178578625516589	0.00223114683845947	0.0025524683232753	9.66210864135064e-05	0.000334051816025749	0.000564583810046315	0.000310839328449219	0.00169988838024437	0.00182770844548941	0.00222781719639897	0.00259403372183442	945.666184971098	1569.53034682081	4	4	4	4	1	1	1	1	3
55	4	JG-TDP43KI-MND3-EndPoint-D40-22052022_C06_sx_1_sy_4_w4.tif	JG-TDP43KI-MND3-EndPoint-D40-22052022_C06_sx_1_sy_4_w1.tif	JG-TDP43KI-MND3-EndPoint-D40-22052022_C06_sx_1_sy_4_w3Filtsoma.tiff	JG-TDP43KI-MND3-EndPoint-D40-22052022_C06_sx_1_sy_4_w3.tif	JG-TDP43KI-MND3-EndPoint-D40-22052022_C06_sx_1_sy_4_w1NeuNuclei.tiff	JG-TDP43KI-MND3-EndPoint-D40-22052022_C06_sx_1_sy_4_w2.tif	C:\Users\ab998\OneDrive - University of Exeter\TDP43 project JG\E3-5-8 phenotyping\E5 Pheno\E5_pheno_soma\rawimages	C:\Users\ab998\OneDrive - University of Exeter\TDP43 project JG\E3-5-8 phenotyping\E5 Pheno\E5_pheno_soma\rawimages	C:\Users\ab998\OneDrive - University of Exeter\TDP43 project JG\E3-5-8 phenotyping\E5 Pheno\E5_pheno_soma	C:\Users\ab998\OneDrive - University of Exeter\TDP43 project JG\E3-5-8 phenotyping\E5 Pheno\E5_pheno_soma\rawimages	C:\Users\ab998\OneDrive - University of Exeter\TDP43 project JG\E3-5-8 phenotyping\E5 Pheno\E5_pheno_soma	C:\Users\ab998\OneDrive - University of Exeter\TDP43 project JG\E3-5-8 phenotyping\E5 Pheno\E5_pheno_soma\rawimages	1347	0.365836803619459	0.357925348031131	1.00520332623273	0.677607817007811	1.71166045154678	2.12177561008139	2.40550850634463	3.17727931565605	0.000271593766606874	0.000265720377157484	0.000746253397351694	0.000503049604311664	0.00127072045400652	0.00157518605054297	0.00178582665652905	0.00235878197153382	0.00025413348339498	0.000231945588893723	0.000747692072764039	0.000504116527736187	0.00123945530503988	0.00152297603199258	0.00175478751771152	0.00230411230586469	617.024498886414	1732.4870081663	4	3	2	3	2	1	0	1	2
56	1	JG-TDP43KI-MND3-EndPoint-D40-22052022_C06_sx_1_sy_5_w4.tif	JG-TDP43KI-MND3-EndPoint-D40-22052022_C06_sx_1_sy_5_w1.tif	JG-TDP43KI-MND3-EndPoint-D40-22052022_C06_sx_1_sy_5_w3Filtsoma.tiff	JG-TDP43KI-MND3-EndPoint-D40-22052022_C06_sx_1_sy_5_w3.tif	JG-TDP43KI-MND3-EndPoint-D40-22052022_C06_sx_1_sy_5_w1NeuNuclei.tiff	JG-TDP43KI-MND3-EndPoint-D40-22052022_C06_sx_1_sy_5_w2.tif	C:\Users\ab998\OneDrive - University of Exeter\TDP43 project JG\E3-5-8 phenotyping\E5 Pheno\E5_pheno_soma\rawimages	C:\Users\ab998\OneDrive - University of Exeter\TDP43 project JG\E3-5-8 phenotyping\E5 Pheno\E5_pheno_soma\rawimages	C:\Users\ab998\OneDrive - University of Exeter\TDP43 project JG\E3-5-8 phenotyping\E5 Pheno\E5_pheno_soma	C:\Users\ab998\OneDrive - University of Exeter\TDP43 project JG\E3-5-8 phenotyping\E5 Pheno\E5_pheno_soma\rawimages	C:\Users\ab998\OneDrive - University of Exeter\TDP43 project JG\E3-5-8 phenotyping\E5 Pheno\E5_pheno_soma	C:\Users\ab998\OneDrive - University of Exeter\TDP43 project JG\E3-5-8 phenotyping\E5 Pheno\E5_pheno_soma\rawimages	839	0.308428222280781	0.403668195249338	0.657862210879102	0.490498554645455	1.45917751610978	1.7976937344647	1.88111695996486	2.47051193960942	0.000367614090918691	0.000481130149284074	0.000784102754325509	0.000584622830328314	0.00173918655078638	0.00214266237719273	0.00224209411199625	0.00294459110799693	0.000301178326481022	0.000513508275616914	0.000747692072764039	0.000548797164810821	0.00170985818840563	0.00226607208605856	0.00221255817450583	0.00306706340052187	293.61978545888	1433.21811680572	5	5	3	3	1	1	0	0	4
57	1	JG-TDP43KI-MND3-EndPoint-D40-22052022_C06_sx_1_sy_6_w4.tif	JG-TDP43KI-MND3-EndPoint-D40-22052022_C06_sx_1_sy_6_w1.tif	JG-TDP43KI-MND3-EndPoint-D40-22052022_C06_sx_1_sy_6_w3Filtsoma.tiff	JG-TDP43KI-MND3-EndPoint-D40-22052022_C06_sx_1_sy_6_w3.tif	JG-TDP43KI-MND3-EndPoint-D40-22052022_C06_sx_1_sy_6_w1NeuNuclei.tiff	JG-TDP43KI-MND3-EndPoint-D40-22052022_C06_sx_1_sy_6_w2.tif	C:\Users\ab998\OneDrive - University of Exeter\TDP43 project JG\E3-5-8 phenotyping\E5 Pheno\E5_pheno_soma\rawimages	C:\Users\ab998\OneDrive - University of Exeter\TDP43 project JG\E3-5-8 phenotyping\E5 Pheno\E5_pheno_soma\rawimages	C:\Users\ab998\OneDrive - University of Exeter\TDP43 project JG\E3-5-8 phenotyping\E5 Pheno\E5_pheno_soma	C:\Users\ab998\OneDrive - University of Exeter\TDP43 project JG\E3-5-8 phenotyping\E5 Pheno\E5_pheno_soma\rawimages	C:\Users\ab998\OneDrive - University of Exeter\TDP43 project JG\E3-5-8 phenotyping\E5 Pheno\E5_pheno_soma	C:\Users\ab998\OneDrive - University of Exeter\TDP43 project JG\E3-5-8 phenotyping\E5 Pheno\E5_pheno_soma\rawimages	910	0.111116472424328	0.0734840123495815	0.500251773744822	0.311344561749138	0.897822511207778	0.804270737338811	1.3457694358658	1.53728541964665	0.000122106013653108	8.0751661922617e-05	0.000549727223895408	0.000342136881043009	0.000986618144184371	0.000883813997075617	0.00147886751194044	0.00168932463697434	0.000116849856567569	7.6202311902307e-05	0.000549324788153172	0.000341833074344322	0.000897174701094627	0.000872939359396696	0.00138857099227607	0.0016784924082458	896.498901098901	376.046153846154	14	9	10	7	16	6	15	4	4
57	2	JG-TDP43KI-MND3-EndPoint-D40-22052022_C06_sx_1_sy_6_w4.tif	JG-TDP43KI-MND3-EndPoint-D40-22052022_C06_sx_1_sy_6_w1.tif	JG-TDP43KI-MND3-EndPoint-D40-22052022_C06_sx_1_sy_6_w3Filtsoma.tiff	JG-TDP43KI-MND3-EndPoint-D40-22052022_C06_sx_1_sy_6_w3.tif	JG-TDP43KI-MND3-EndPoint-D40-22052022_C06_sx_1_sy_6_w1NeuNuclei.tiff	JG-TDP43KI-MND3-EndPoint-D40-22052022_C06_sx_1_sy_6_w2.tif	C:\Users\ab998\OneDrive - University of Exeter\TDP43 project JG\E3-5-8 phenotyping\E5 Pheno\E5_pheno_soma\rawimages	C:\Users\ab998\OneDrive - University of Exeter\TDP43 project JG\E3-5-8 phenotyping\E5 Pheno\E5_pheno_soma\rawimages	C:\Users\ab998\OneDrive - University of Exeter\TDP43 project JG\E3-5-8 phenotyping\E5 Pheno\E5_pheno_soma	C:\Users\ab998\OneDrive - University of Exeter\TDP43 project JG\E3-5-8 phenotyping\E5 Pheno\E5_pheno_soma\rawimages	C:\Users\ab998\OneDrive - University of Exeter\TDP43 project JG\E3-5-8 phenotyping\E5 Pheno\E5_pheno_soma	C:\Users\ab998\OneDrive - University of Exeter\TDP43 project JG\E3-5-8 phenotyping\E5 Pheno\E5_pheno_soma\rawimages	903	0.186241194849572	0.171952053264249	0.568429083563387	0.400771844928386	1.28144814993721	1.22665877238614	1.7020981151145	1.94950789608993	0.000206247170376049	0.00019042309331589	0.000629489572052478	0.000443822641116706	0.00141910094123721	0.00135842610452508	0.00188493700455647	0.0021589234729678	0.00018114462000085	0.000186608907824848	0.000610360875725746	0.000425610880483873	0.00139556440990418	0.00136604870203882	0.00186160067096353	0.0021667811088264	1807.94130675526	459.547065337763	14	11	10	10	23	8	7	9	8
57	3	JG-TDP43KI-MND3-EndPoint-D40-22052022_C06_sx_1_sy_6_w4.tif	JG-TDP43KI-MND3-EndPoint-D40-22052022_C06_sx_1_sy_6_w1.tif	JG-TDP43KI-MND3-EndPoint-D40-22052022_C06_sx_1_sy_6_w3Filtsoma.tiff	JG-TDP43KI-MND3-EndPoint-D40-22052022_C06_sx_1_sy_6_w3.tif	JG-TDP43KI-MND3-EndPoint-D40-22052022_C06_sx_1_sy_6_w1NeuNuclei.tiff	JG-TDP43KI-MND3-EndPoint-D40-22052022_C06_sx_1_sy_6_w2.tif	C:\Users\ab998\OneDrive - University of Exeter\TDP43 project JG\E3-5-8 phenotyping\E5 Pheno\E5_pheno_soma\rawimages	C:\Users\ab998\OneDrive - University of Exeter\TDP43 project JG\E3-5-8 phenotyping\E5 Pheno\E5_pheno_soma\rawimages	C:\Users\ab998\OneDrive - University of Exeter\TDP43 project JG\E3-5-8 phenotyping\E5 Pheno\E5_pheno_soma	C:\Users\ab998\OneDrive - University of Exeter\TDP43 project JG\E3-5-8 phenotyping\E5 Pheno\E5_pheno_soma\rawimages	C:\Users\ab998\OneDrive - University of Exeter\TDP43 project JG\E3-5-8 phenotyping\E5 Pheno\E5_pheno_soma	C:\Users\ab998\OneDrive - University of Exeter\TDP43 project JG\E3-5-8 phenotyping\E5 Pheno\E5_pheno_soma\rawimages	1004	0.107082611780243	0.586102102122823	0.556893263012171	0.319936252286425	0.528730248217471	2.33509974984918	1.02915999060497	3.14654765976593	0.000106655987828927	0.000583767033986875	0.000554674564753158	0.000318661605862973	0.000526623753204652	0.0023257965635948	0.00102505975159857	0.00313401161331268	8.88968643266708e-05	0.000581203843466938	0.000534065766260028	0.000298155762720853	0.000478677859064192	0.00241081696003675	0.000976577401161194	0.00321965361945331	1007.07569721116	1275.73505976096	15	11	11	11	25	14	15	17	6
57	4	JG-TDP43KI-MND3-EndPoint-D40-22052022_C06_sx_1_sy_6_w4.tif	JG-TDP43KI-MND3-EndPoint-D40-22052022_C06_sx_1_sy_6_w1.tif	JG-TDP43KI-MND3-EndPoint-D40-22052022_C06_sx_1_sy_6_w3Filtsoma.tiff	JG-TDP43KI-MND3-EndPoint-D40-22052022_C06_sx_1_sy_6_w3.tif	JG-TDP43KI-MND3-EndPoint-D40-22052022_C06_sx_1_sy_6_w1NeuNuclei.tiff	JG-TDP43KI-MND3-EndPoint-D40-22052022_C06_sx_1_sy_6_w2.tif	C:\Users\ab998\OneDrive - University of Exeter\TDP43 project JG\E3-5-8 phenotyping\E5 Pheno\E5_pheno_soma\rawimages	C:\Users\ab998\OneDrive - University of Exeter\TDP43 project JG\E3-5-8 phenotyping\E5 Pheno\E5_pheno_soma\rawimages	C:\Users\ab998\OneDrive - University of Exeter\TDP43 project JG\E3-5-8 phenotyping\E5 Pheno\E5_pheno_soma	C:\Users\ab998\OneDrive - University of Exeter\TDP43 project JG\E3-5-8 phenotyping\E5 Pheno\E5_pheno_soma\rawimages	C:\Users\ab998\OneDrive - University of Exeter\TDP43 project JG\E3-5-8 phenotyping\E5 Pheno\E5_pheno_soma	C:\Users\ab998\OneDrive - University of Exeter\TDP43 project JG\E3-5-8 phenotyping\E5 Pheno\E5_pheno_soma\rawimages	872	0.153543411238388	0.163992961886834	0.515297169331461	0.35338694578968	0.728387506736908	1.12704444216797	1.07602044683881	1.83160143392161	0.000176081893622005	0.000188065323264717	0.00059093712079296	0.000405260258933119	0.000835306773780858	0.00129248215844951	0.00123396840233809	0.00210046036000184	0.000179680122528225	0.000156781941768713	0.000610360875725746	0.000423886929638684	0.000762863201089203	0.00125212594866753	0.00115968566387892	0.00205996795557439	1809.60779816514	1938.85091743119	5	4	4	5	9	5	7	4	2
58	1	JG-TDP43KI-MND3-EndPoint-D40-22052022_C06_sx_2_sy_1_w4.tif	JG-TDP43KI-MND3-EndPoint-D40-22052022_C06_sx_2_sy_1_w1.tif	JG-TDP43KI-MND3-EndPoint-D40-22052022_C06_sx_2_sy_1_w3Filtsoma.tiff	JG-TDP43KI-MND3-EndPoint-D40-22052022_C06_sx_2_sy_1_w3.tif	JG-TDP43KI-MND3-EndPoint-D40-22052022_C06_sx_2_sy_1_w1NeuNuclei.tiff	JG-TDP43KI-MND3-EndPoint-D40-22052022_C06_sx_2_sy_1_w2.tif	C:\Users\ab998\OneDrive - University of Exeter\TDP43 project JG\E3-5-8 phenotyping\E5 Pheno\E5_pheno_soma\rawimages	C:\Users\ab998\OneDrive - University of Exeter\TDP43 project JG\E3-5-8 phenotyping\E5 Pheno\E5_pheno_soma\rawimages	C:\Users\ab998\OneDrive - University of Exeter\TDP43 project JG\E3-5-8 phenotyping\E5 Pheno\E5_pheno_soma	C:\Users\ab998\OneDrive - University of Exeter\TDP43 project JG\E3-5-8 phenotyping\E5 Pheno\E5_pheno_soma\rawimages	C:\Users\ab998\OneDrive - University of Exeter\TDP43 project JG\E3-5-8 phenotyping\E5 Pheno\E5_pheno_soma	C:\Users\ab998\OneDrive - University of Exeter\TDP43 project JG\E3-5-8 phenotyping\E5 Pheno\E5_pheno_soma\rawimages	750	0.263333127324586	0.19595059974381	0.606622415361926	0.433253827126464	2.94484251295216	1.19275221624412	3.72230111714453	1.78641947009601	0.000351110836432781	0.00026126746632508	0.000808829887149235	0.000577671769501952	0.00392645668393622	0.00159033628832549	0.0049630681561927	0.00238189262679468	0.000332499999785796	0.000238250999245793	0.000808728160336614	0.00057662813924253	0.00357326003722847	0.00154353817924857	0.00460822461172938	0.00233463034965098	1506.23466666667	1791.61733333333	8	6	7	5	7	2	2	2	6
59	1	JG-TDP43KI-MND3-EndPoint-D40-22052022_C06_sx_2_sy_2_w4.tif	JG-TDP43KI-MND3-EndPoint-D40-22052022_C06_sx_2_sy_2_w1.tif	JG-TDP43KI-MND3-EndPoint-D40-22052022_C06_sx_2_sy_2_w3Filtsoma.tiff	JG-TDP43KI-MND3-EndPoint-D40-22052022_C06_sx_2_sy_2_w3.tif	JG-TDP43KI-MND3-EndPoint-D40-22052022_C06_sx_2_sy_2_w1NeuNuclei.tiff	JG-TDP43KI-MND3-EndPoint-D40-22052022_C06_sx_2_sy_2_w2.tif	C:\Users\ab998\OneDrive - University of Exeter\TDP43 project JG\E3-5-8 phenotyping\E5 Pheno\E5_pheno_soma\rawimages	C:\Users\ab998\OneDrive - University of Exeter\TDP43 project JG\E3-5-8 phenotyping\E5 Pheno\E5_pheno_soma\rawimages	C:\Users\ab998\OneDrive - University of Exeter\TDP43 project JG\E3-5-8 phenotyping\E5 Pheno\E5_pheno_soma	C:\Users\ab998\OneDrive - University of Exeter\TDP43 project JG\E3-5-8 phenotyping\E5 Pheno\E5_pheno_soma\rawimages	C:\Users\ab998\OneDrive - University of Exeter\TDP43 project JG\E3-5-8 phenotyping\E5 Pheno\E5_pheno_soma	C:\Users\ab998\OneDrive - University of Exeter\TDP43 project JG\E3-5-8 phenotyping\E5 Pheno\E5_pheno_soma\rawimages	776	0.157295665219863	0.169508970418292	0.486655985238031	0.339213809347712	1.20544489409076	1.10075616033282	1.74702067556791	1.70513466047123	0.000202700599510132	0.000218439394868933	0.0006271340015954	0.00043713119761303	0.00155340836867366	0.00141850020661446	0.00225131530356689	0.0021973384799887	0.000165084566106088	0.000209797275601886	0.000595101853832603	0.000406306004151702	0.00152983691077679	0.00144843803718686	0.00222781719639897	0.00222781719639897	245.551546391753	1788.19587628866	10	8	5	6	11	5	4	5	5
60	1	JG-TDP43KI-MND3-EndPoint-D40-22052022_C06_sx_2_sy_3_w4.tif	JG-TDP43KI-MND3-EndPoint-D40-22052022_C06_sx_2_sy_3_w1.tif	JG-TDP43KI-MND3-EndPoint-D40-22052022_C06_sx_2_sy_3_w3Filtsoma.tiff	JG-TDP43KI-MND3-EndPoint-D40-22052022_C06_sx_2_sy_3_w3.tif	JG-TDP43KI-MND3-EndPoint-D40-22052022_C06_sx_2_sy_3_w1NeuNuclei.tiff	JG-TDP43KI-MND3-EndPoint-D40-22052022_C06_sx_2_sy_3_w2.tif	C:\Users\ab998\OneDrive - University of Exeter\TDP43 project JG\E3-5-8 phenotyping\E5 Pheno\E5_pheno_soma\rawimages	C:\Users\ab998\OneDrive - University of Exeter\TDP43 project JG\E3-5-8 phenotyping\E5 Pheno\E5_pheno_soma\rawimages	C:\Users\ab998\OneDrive - University of Exeter\TDP43 project JG\E3-5-8 phenotyping\E5 Pheno\E5_pheno_soma	C:\Users\ab998\OneDrive - University of Exeter\TDP43 project JG\E3-5-8 phenotyping\E5 Pheno\E5_pheno_soma\rawimages	C:\Users\ab998\OneDrive - University of Exeter\TDP43 project JG\E3-5-8 phenotyping\E5 Pheno\E5_pheno_soma	C:\Users\ab998\OneDrive - University of Exeter\TDP43 project JG\E3-5-8 phenotyping\E5 Pheno\E5_pheno_soma\rawimages	805	0.134078179215066	0.17798949738426	0.488670176127926	0.320602250561933	0.864826802106109	1.15669153950876	1.41931792139076	1.75555046903901	0.000166556744366542	0.000221104965694733	0.000607043697053324	0.000398263665294327	0.00107431900882746	0.00143688390001088	0.00176312785265933	0.0021808080360733	0.000161398078489583	0.000200243994186167	0.000610360875725746	0.000401743789552711	0.00106538069667295	0.00141505693318322	0.00175478751771152	0.00215915159787983	1177.12795031056	719.365217391304	14	10	10	5	11	4	4	4	7
60	2	JG-TDP43KI-MND3-EndPoint-D40-22052022_C06_sx_2_sy_3_w4.tif	JG-TDP43KI-MND3-EndPoint-D40-22052022_C06_sx_2_sy_3_w1.tif	JG-TDP43KI-MND3-EndPoint-D40-22052022_C06_sx_2_sy_3_w3Filtsoma.tiff	JG-TDP43KI-MND3-EndPoint-D40-22052022_C06_sx_2_sy_3_w3.tif	JG-TDP43KI-MND3-EndPoint-D40-22052022_C06_sx_2_sy_3_w1NeuNuclei.tiff	JG-TDP43KI-MND3-EndPoint-D40-22052022_C06_sx_2_sy_3_w2.tif	C:\Users\ab998\OneDrive - University of Exeter\TDP43 project JG\E3-5-8 phenotyping\E5 Pheno\E5_pheno_soma\rawimages	C:\Users\ab998\OneDrive - University of Exeter\TDP43 project JG\E3-5-8 phenotyping\E5 Pheno\E5_pheno_soma\rawimages	C:\Users\ab998\OneDrive - University of Exeter\TDP43 project JG\E3-5-8 phenotyping\E5 Pheno\E5_pheno_soma	C:\Users\ab998\OneDrive - University of Exeter\TDP43 project JG\E3-5-8 phenotyping\E5 Pheno\E5_pheno_soma\rawimages	C:\Users\ab998\OneDrive - University of Exeter\TDP43 project JG\E3-5-8 phenotyping\E5 Pheno\E5_pheno_soma	C:\Users\ab998\OneDrive - University of Exeter\TDP43 project JG\E3-5-8 phenotyping\E5 Pheno\E5_pheno_soma\rawimages	891	0.21843407830238	0.349899117289169	0.608697642339393	0.428704506193753	1.20538868743461	1.66374298010487	1.9789883303456	2.35606928239577	0.000245156092370797	0.00039270383534138	0.00068316233708125	0.000481149838601294	0.00135284925638003	0.00186727607194711	0.00222108679051134	0.00264429773557325	0.000234611230553128	0.000287403949187137	0.000686655985191464	0.00048436684301123	0.00109811953734607	0.0016952992300503	0.00196841382421553	0.00247196154668927	1746.85970819304	1797.13355780022	12	11	8	3	14	13	9	2	4
61	1	JG-TDP43KI-MND3-EndPoint-D40-22052022_C06_sx_2_sy_4_w4.tif	JG-TDP43KI-MND3-EndPoint-D40-22052022_C06_sx_2_sy_4_w1.tif	JG-TDP43KI-MND3-EndPoint-D40-22052022_C06_sx_2_sy_4_w3Filtsoma.tiff	JG-TDP43KI-MND3-EndPoint-D40-22052022_C06_sx_2_sy_4_w3.tif	JG-TDP43KI-MND3-EndPoint-D40-22052022_C06_sx_2_sy_4_w1NeuNuclei.tiff	JG-TDP43KI-MND3-EndPoint-D40-22052022_C06_sx_2_sy_4_w2.tif	C:\Users\ab998\OneDrive - University of Exeter\TDP43 project JG\E3-5-8 phenotyping\E5 Pheno\E5_pheno_soma\rawimages	C:\Users\ab998\OneDrive - University of Exeter\TDP43 project JG\E3-5-8 phenotyping\E5 Pheno\E5_pheno_soma\rawimages	C:\Users\ab998\OneDrive - University of Exeter\TDP43 project JG\E3-5-8 phenotyping\E5 Pheno\E5_pheno_soma	C:\Users\ab998\OneDrive - University of Exeter\TDP43 project JG\E3-5-8 phenotyping\E5 Pheno\E5_pheno_soma\rawimages	C:\Users\ab998\OneDrive - University of Exeter\TDP43 project JG\E3-5-8 phenotyping\E5 Pheno\E5_pheno_soma	C:\Users\ab998\OneDrive - University of Exeter\TDP43 project JG\E3-5-8 phenotyping\E5 Pheno\E5_pheno_soma\rawimages	726	0.133270560532765	0.130191601769184	0.44806591887027	0.295581859667436	1.11823436949635	0.936138714547269	1.62099641375244	1.50052643590607	0.000183568265196646	0.000179327275164165	0.000617170687149133	0.00040713754775129	0.00154026772657899	0.00128944726521662	0.00223277742941107	0.00206684082080726	0.000125894337543286	0.000141813885420561	0.000564583810046315	0.000354815914761275	0.00150438584387302	0.00119085633195937	0.00219729915261269	0.00196841382421553	579.749311294766	1420.69972451791	5	4	4	4	8	2	3	3	3
62	1	JG-TDP43KI-MND3-EndPoint-D40-22052022_C06_sx_2_sy_5_w4.tif	JG-TDP43KI-MND3-EndPoint-D40-22052022_C06_sx_2_sy_5_w1.tif	JG-TDP43KI-MND3-EndPoint-D40-22052022_C06_sx_2_sy_5_w3Filtsoma.tiff	JG-TDP43KI-MND3-EndPoint-D40-22052022_C06_sx_2_sy_5_w3.tif	JG-TDP43KI-MND3-EndPoint-D40-22052022_C06_sx_2_sy_5_w1NeuNuclei.tiff	JG-TDP43KI-MND3-EndPoint-D40-22052022_C06_sx_2_sy_5_w2.tif	C:\Users\ab998\OneDrive - University of Exeter\TDP43 project JG\E3-5-8 phenotyping\E5 Pheno\E5_pheno_soma\rawimages	C:\Users\ab998\OneDrive - University of Exeter\TDP43 project JG\E3-5-8 phenotyping\E5 Pheno\E5_pheno_soma\rawimages	C:\Users\ab998\OneDrive - University of Exeter\TDP43 project JG\E3-5-8 phenotyping\E5 Pheno\E5_pheno_soma	C:\Users\ab998\OneDrive - University of Exeter\TDP43 project JG\E3-5-8 phenotyping\E5 Pheno\E5_pheno_soma\rawimages	C:\Users\ab998\OneDrive - University of Exeter\TDP43 project JG\E3-5-8 phenotyping\E5 Pheno\E5_pheno_soma	C:\Users\ab998\OneDrive - University of Exeter\TDP43 project JG\E3-5-8 phenotyping\E5 Pheno\E5_pheno_soma\rawimages	729	0.127894235984058	0.110045088031256	0.469092851039022	0.297210321310558	1.03358429146465	0.870896279695444	1.44544136687182	1.47946898569353	0.000175437909443153	0.000150953481524357	0.000643474418434873	0.000407695914006253	0.00141781109940281	0.00119464510246289	0.00198277279406285	0.00202944991178811	0.000164201432198752	0.000135463014885318	0.000640878919512033	0.000405217753723264	0.00131249270634726	0.00116388581227511	0.00187685969285667	0.00199893186800182	421.502057613169	87.5665294924554	9	5	6	9	13	7	4	7	4
62	2	JG-TDP43KI-MND3-EndPoint-D40-22052022_C06_sx_2_sy_5_w4.tif	JG-TDP43KI-MND3-EndPoint-D40-22052022_C06_sx_2_sy_5_w1.tif	JG-TDP43KI-MND3-EndPoint-D40-22052022_C06_sx_2_sy_5_w3Filtsoma.tiff	JG-TDP43KI-MND3-EndPoint-D40-22052022_C06_sx_2_sy_5_w3.tif	JG-TDP43KI-MND3-EndPoint-D40-22052022_C06_sx_2_sy_5_w1NeuNuclei.tiff	JG-TDP43KI-MND3-EndPoint-D40-22052022_C06_sx_2_sy_5_w2.tif	C:\Users\ab998\OneDrive - University of Exeter\TDP43 project JG\E3-5-8 phenotyping\E5 Pheno\E5_pheno_soma\rawimages	C:\Users\ab998\OneDrive - University of Exeter\TDP43 project JG\E3-5-8 phenotyping\E5 Pheno\E5_pheno_soma\rawimages	C:\Users\ab998\OneDrive - University of Exeter\TDP43 project JG\E3-5-8 phenotyping\E5 Pheno\E5_pheno_soma	C:\Users\ab998\OneDrive - University of Exeter\TDP43 project JG\E3-5-8 phenotyping\E5 Pheno\E5_pheno_soma\rawimages	C:\Users\ab998\OneDrive - University of Exeter\TDP43 project JG\E3-5-8 phenotyping\E5 Pheno\E5_pheno_soma	C:\Users\ab998\OneDrive - University of Exeter\TDP43 project JG\E3-5-8 phenotyping\E5 Pheno\E5_pheno_soma\rawimages	798	0.143000617913458	0.399604963867205	0.528068970656022	0.322497081855545	0.75184753537178	1.6884705061093	1.19284351845272	2.30995651800185	0.00017919876931511	0.000500758100084217	0.000661740564731858	0.000404131681523239	0.000942164831292958	0.00211587782720463	0.00149479137650717	0.00289468235338578	0.000158740193000995	0.000489072757773101	0.000656137941405177	0.000398422125726938	0.000880414852872491	0.00221149902790785	0.0014343480579555	0.00299076829105616	1524.38847117794	1370.3320802005	2	2	2	1	2	2	2	1	0
62	3	JG-TDP43KI-MND3-EndPoint-D40-22052022_C06_sx_2_sy_5_w4.tif	JG-TDP43KI-MND3-EndPoint-D40-22052022_C06_sx_2_sy_5_w1.tif	JG-TDP43KI-MND3-EndPoint-D40-22052022_C06_sx_2_sy_5_w3Filtsoma.tiff	JG-TDP43KI-MND3-EndPoint-D40-22052022_C06_sx_2_sy_5_w3.tif	JG-TDP43KI-MND3-EndPoint-D40-22052022_C06_sx_2_sy_5_w1NeuNuclei.tiff	JG-TDP43KI-MND3-EndPoint-D40-22052022_C06_sx_2_sy_5_w2.tif	C:\Users\ab998\OneDrive - University of Exeter\TDP43 project JG\E3-5-8 phenotyping\E5 Pheno\E5_pheno_soma\rawimages	C:\Users\ab998\OneDrive - University of Exeter\TDP43 project JG\E3-5-8 phenotyping\E5 Pheno\E5_pheno_soma\rawimages	C:\Users\ab998\OneDrive - University of Exeter\TDP43 project JG\E3-5-8 phenotyping\E5 Pheno\E5_pheno_soma	C:\Users\ab998\OneDrive - University of Exeter\TDP43 project JG\E3-5-8 phenotyping\E5 Pheno\E5_pheno_soma\rawimages	C:\Users\ab998\OneDrive - University of Exeter\TDP43 project JG\E3-5-8 phenotyping\E5 Pheno\E5_pheno_soma	C:\Users\ab998\OneDrive - University of Exeter\TDP43 project JG\E3-5-8 phenotyping\E5 Pheno\E5_pheno_soma\rawimages	769	0.167712834836493	1.16393271870038	0.545174334198236	0.349582830443978	1.45364232163411	2.75896014086902	1.81226825318299	3.37273217877373	0.000218092112921317	0.00151356660429178	0.000708939316252583	0.00045459405779451	0.00189030210875697	0.00358772450047987	0.00235665572585565	0.00438586759268366	0.000174523200257681	0.00136584072606638	0.000671396963298321	0.000417759743868373	0.00180642947088927	0.00369572069030255	0.0022735942620784	0.00449378206394613	1337.17165149545	1845.68140442133	9	6	5	7	7	4	3	5	2
64	1	JG-TDP43KI-MND3-EndPoint-D40-22052022_C06_sx_3_sy_2_w4.tif	JG-TDP43KI-MND3-EndPoint-D40-22052022_C06_sx_3_sy_2_w1.tif	JG-TDP43KI-MND3-EndPoint-D40-22052022_C06_sx_3_sy_2_w3Filtsoma.tiff	JG-TDP43KI-MND3-EndPoint-D40-22052022_C06_sx_3_sy_2_w3.tif	JG-TDP43KI-MND3-EndPoint-D40-22052022_C06_sx_3_sy_2_w1NeuNuclei.tiff	JG-TDP43KI-MND3-EndPoint-D40-22052022_C06_sx_3_sy_2_w2.tif	C:\Users\ab998\OneDrive - University of Exeter\TDP43 project JG\E3-5-8 phenotyping\E5 Pheno\E5_pheno_soma\rawimages	C:\Users\ab998\OneDrive - University of Exeter\TDP43 project JG\E3-5-8 phenotyping\E5 Pheno\E5_pheno_soma\rawimages	C:\Users\ab998\OneDrive - University of Exeter\TDP43 project JG\E3-5-8 phenotyping\E5 Pheno\E5_pheno_soma	C:\Users\ab998\OneDrive - University of Exeter\TDP43 project JG\E3-5-8 phenotyping\E5 Pheno\E5_pheno_soma\rawimages	C:\Users\ab998\OneDrive - University of Exeter\TDP43 project JG\E3-5-8 phenotyping\E5 Pheno\E5_pheno_soma	C:\Users\ab998\OneDrive - University of Exeter\TDP43 project JG\E3-5-8 phenotyping\E5 Pheno\E5_pheno_soma\rawimages	877	0.163229023033637	0.252948754565296	0.497566185891628	0.365185081536765	1.02784421032993	1.40526566281915	1.81014724913985	2.07446402776986	0.000186122033105629	0.000288425033711853	0.000567350268975631	0.000416402601524248	0.00117200023982888	0.00160235537379606	0.00206402194884817	0.00236540938172162	0.000158772578288335	0.000205378615646623	0.000549324788153172	0.000398462769226171	0.00112277496373281	0.0014331036945805	0.00201419088989496	0.00219729915261269	249.686431014823	237.122006841505	7	6	6	7	10	5	4	5	3
65	1	JG-TDP43KI-MND3-EndPoint-D40-22052022_C06_sx_3_sy_3_w4.tif	JG-TDP43KI-MND3-EndPoint-D40-22052022_C06_sx_3_sy_3_w1.tif	JG-TDP43KI-MND3-EndPoint-D40-22052022_C06_sx_3_sy_3_w3Filtsoma.tiff	JG-TDP43KI-MND3-EndPoint-D40-22052022_C06_sx_3_sy_3_w3.tif	JG-TDP43KI-MND3-EndPoint-D40-22052022_C06_sx_3_sy_3_w1NeuNuclei.tiff	JG-TDP43KI-MND3-EndPoint-D40-22052022_C06_sx_3_sy_3_w2.tif	C:\Users\ab998\OneDrive - University of Exeter\TDP43 project JG\E3-5-8 phenotyping\E5 Pheno\E5_pheno_soma\rawimages	C:\Users\ab998\OneDrive - University of Exeter\TDP43 project JG\E3-5-8 phenotyping\E5 Pheno\E5_pheno_soma\rawimages	C:\Users\ab998\OneDrive - University of Exeter\TDP43 project JG\E3-5-8 phenotyping\E5 Pheno\E5_pheno_soma	C:\Users\ab998\OneDrive - University of Exeter\TDP43 project JG\E3-5-8 phenotyping\E5 Pheno\E5_pheno_soma\rawimages	C:\Users\ab998\OneDrive - University of Exeter\TDP43 project JG\E3-5-8 phenotyping\E5 Pheno\E5_pheno_soma	C:\Users\ab998\OneDrive - University of Exeter\TDP43 project JG\E3-5-8 phenotyping\E5 Pheno\E5_pheno_soma\rawimages	646	0.292302415211452	0.214252443474834	0.504325932590291	0.402768702551839	1.67713366344105	1.166586286854	2.21629664441571	1.61963836080395	0.000452480518903177	0.000331660129218009	0.000780690298127385	0.000623480963702537	0.00259618214154962	0.00180586112516099	0.00343079975915744	0.00250718012508351	0.000280602864222601	0.000319747545290738	0.000686655985191464	0.000529719633050263	0.0025378365535289	0.00178814865648746	0.00337224383838475	0.00248722056858242	1351.08823529412	430.484520123839	7	5	3	2	10	3	1	4	3
67	1	JG-TDP43KI-MND3-EndPoint-D40-22052022_C06_sx_3_sy_5_w4.tif	JG-TDP43KI-MND3-EndPoint-D40-22052022_C06_sx_3_sy_5_w1.tif	JG-TDP43KI-MND3-EndPoint-D40-22052022_C06_sx_3_sy_5_w3Filtsoma.tiff	JG-TDP43KI-MND3-EndPoint-D40-22052022_C06_sx_3_sy_5_w3.tif	JG-TDP43KI-MND3-EndPoint-D40-22052022_C06_sx_3_sy_5_w1NeuNuclei.tiff	JG-TDP43KI-MND3-EndPoint-D40-22052022_C06_sx_3_sy_5_w2.tif	C:\Users\ab998\OneDrive - University of Exeter\TDP43 project JG\E3-5-8 phenotyping\E5 Pheno\E5_pheno_soma\rawimages	C:\Users\ab998\OneDrive - University of Exeter\TDP43 project JG\E3-5-8 phenotyping\E5 Pheno\E5_pheno_soma\rawimages	C:\Users\ab998\OneDrive - University of Exeter\TDP43 project JG\E3-5-8 phenotyping\E5 Pheno\E5_pheno_soma	C:\Users\ab998\OneDrive - University of Exeter\TDP43 project JG\E3-5-8 phenotyping\E5 Pheno\E5_pheno_soma\rawimages	C:\Users\ab998\OneDrive - University of Exeter\TDP43 project JG\E3-5-8 phenotyping\E5 Pheno\E5_pheno_soma	C:\Users\ab998\OneDrive - University of Exeter\TDP43 project JG\E3-5-8 phenotyping\E5 Pheno\E5_pheno_soma\rawimages	1023	0.242421071392528	0.201045707241065	0.712397955125198	0.470361894622329	1.13820283202222	1.34224437962985	1.98957808758132	2.17717250296846	0.000236970744274221	0.000196525618026456	0.000696381187805667	0.000459786798262296	0.00111261273902465	0.00131206684225791	0.00194484661542651	0.00212822336556057	0.000189141486771405	0.000139892828883603	0.000671396963298321	0.000434903995483182	0.000984375597909093	0.00118276296416298	0.00181582360528409	0.00199893186800182	334.825024437928	64.3440860215054	3	2	2	1	5	2	2	1	2
67	2	JG-TDP43KI-MND3-EndPoint-D40-22052022_C06_sx_3_sy_5_w4.tif	JG-TDP43KI-MND3-EndPoint-D40-22052022_C06_sx_3_sy_5_w1.tif	JG-TDP43KI-MND3-EndPoint-D40-22052022_C06_sx_3_sy_5_w3Filtsoma.tiff	JG-TDP43KI-MND3-EndPoint-D40-22052022_C06_sx_3_sy_5_w3.tif	JG-TDP43KI-MND3-EndPoint-D40-22052022_C06_sx_3_sy_5_w1NeuNuclei.tiff	JG-TDP43KI-MND3-EndPoint-D40-22052022_C06_sx_3_sy_5_w2.tif	C:\Users\ab998\OneDrive - University of Exeter\TDP43 project JG\E3-5-8 phenotyping\E5 Pheno\E5_pheno_soma\rawimages	C:\Users\ab998\OneDrive - University of Exeter\TDP43 project JG\E3-5-8 phenotyping\E5 Pheno\E5_pheno_soma\rawimages	C:\Users\ab998\OneDrive - University of Exeter\TDP43 project JG\E3-5-8 phenotyping\E5 Pheno\E5_pheno_soma	C:\Users\ab998\OneDrive - University of Exeter\TDP43 project JG\E3-5-8 phenotyping\E5 Pheno\E5_pheno_soma\rawimages	C:\Users\ab998\OneDrive - University of Exeter\TDP43 project JG\E3-5-8 phenotyping\E5 Pheno\E5_pheno_soma	C:\Users\ab998\OneDrive - University of Exeter\TDP43 project JG\E3-5-8 phenotyping\E5 Pheno\E5_pheno_soma\rawimages	937	0.13861656143672	0.490087733482142	0.589394979644567	0.352089326828718	0.68318961240584	2.0720335788792	1.45424582250416	2.82755779568106	0.000147936565033853	0.000523039203289372	0.000629023457464852	0.000375762355206743	0.000729124452941132	0.00221134853669072	0.00155202328975898	0.00301767107329889	0.000128057603433263	0.000510980433318764	0.000610360875725746	0.000357851356966421	0.000703354045981541	0.00226048764307052	0.00152590218931437	0.00306706340052187	631.797225186766	255.879402347919	9	6	4	8	22	5	3	14	3
67	3	JG-TDP43KI-MND3-EndPoint-D40-22052022_C06_sx_3_sy_5_w4.tif	JG-TDP43KI-MND3-EndPoint-D40-22052022_C06_sx_3_sy_5_w1.tif	JG-TDP43KI-MND3-EndPoint-D40-22052022_C06_sx_3_sy_5_w3Filtsoma.tiff	JG-TDP43KI-MND3-EndPoint-D40-22052022_C06_sx_3_sy_5_w3.tif	JG-TDP43KI-MND3-EndPoint-D40-22052022_C06_sx_3_sy_5_w1NeuNuclei.tiff	JG-TDP43KI-MND3-EndPoint-D40-22052022_C06_sx_3_sy_5_w2.tif	C:\Users\ab998\OneDrive - University of Exeter\TDP43 project JG\E3-5-8 phenotyping\E5 Pheno\E5_pheno_soma\rawimages	C:\Users\ab998\OneDrive - University of Exeter\TDP43 project JG\E3-5-8 phenotyping\E5 Pheno\E5_pheno_soma\rawimages	C:\Users\ab998\OneDrive - University of Exeter\TDP43 project JG\E3-5-8 phenotyping\E5 Pheno\E5_pheno_soma	C:\Users\ab998\OneDrive - University of Exeter\TDP43 project JG\E3-5-8 phenotyping\E5 Pheno\E5_pheno_soma\rawimages	C:\Users\ab998\OneDrive - University of Exeter\TDP43 project JG\E3-5-8 phenotyping\E5 Pheno\E5_pheno_soma	C:\Users\ab998\OneDrive - University of Exeter\TDP43 project JG\E3-5-8 phenotyping\E5 Pheno\E5_pheno_soma\rawimages	859	0.148284513265025	0.282877740573895	0.577294575283304	0.349043624504702	1.30360841547372	1.52593255607644	1.90356298116967	2.20265506929718	0.000172624578888272	0.000329310524533056	0.000672054220353089	0.0004063371647319	0.0015175883765701	0.00177640576958841	0.0022160220968215	0.00256420846251127	0.000177074900420848	0.00032628072949592	0.000686655985191464	0.000420802680309862	0.00146794272586703	0.00180626247311011	0.0021667811088264	0.00259403372183442	1295.66705471478	1723.98020954598	14	9	6	6	12	6	4	5	2
69	1	JG-TDP43KI-MND3-EndPoint-D40-22052022_C06_sx_4_sy_1_w4.tif	JG-TDP43KI-MND3-EndPoint-D40-22052022_C06_sx_4_sy_1_w1.tif	JG-TDP43KI-MND3-EndPoint-D40-22052022_C06_sx_4_sy_1_w3Filtsoma.tiff	JG-TDP43KI-MND3-EndPoint-D40-22052022_C06_sx_4_sy_1_w3.tif	JG-TDP43KI-MND3-EndPoint-D40-22052022_C06_sx_4_sy_1_w1NeuNuclei.tiff	JG-TDP43KI-MND3-EndPoint-D40-22052022_C06_sx_4_sy_1_w2.tif	C:\Users\ab998\OneDrive - University of Exeter\TDP43 project JG\E3-5-8 phenotyping\E5 Pheno\E5_pheno_soma\rawimages	C:\Users\ab998\OneDrive - University of Exeter\TDP43 project JG\E3-5-8 phenotyping\E5 Pheno\E5_pheno_soma\rawimages	C:\Users\ab998\OneDrive - University of Exeter\TDP43 project JG\E3-5-8 phenotyping\E5 Pheno\E5_pheno_soma	C:\Users\ab998\OneDrive - University of Exeter\TDP43 project JG\E3-5-8 phenotyping\E5 Pheno\E5_pheno_soma\rawimages	C:\Users\ab998\OneDrive - University of Exeter\TDP43 project JG\E3-5-8 phenotyping\E5 Pheno\E5_pheno_soma	C:\Users\ab998\OneDrive - University of Exeter\TDP43 project JG\E3-5-8 phenotyping\E5 Pheno\E5_pheno_soma\rawimages	1034	0.255788421844045	0.1801881829997	0.649805447319523	0.502618685786729	2.12334075884428	1.34049504727591	3.11253529204987	2.05667200684547	0.000247377583988438	0.000174263233075145	0.0006284385370595	0.000486091572327591	0.00205352104336971	0.00129641687357438	0.00301018887045442	0.00198904449404785	0.000205789576284587	0.00016280118143186	0.000595101853832603	0.000453640357591212	0.00197405042126775	0.00127593567594886	0.00292973220348358	0.00196841382421553	1711.18181818182	760.932301740812	17	8	6	11	18	8	6	12	6
69	2	JG-TDP43KI-MND3-EndPoint-D40-22052022_C06_sx_4_sy_1_w4.tif	JG-TDP43KI-MND3-EndPoint-D40-22052022_C06_sx_4_sy_1_w1.tif	JG-TDP43KI-MND3-EndPoint-D40-22052022_C06_sx_4_sy_1_w3Filtsoma.tiff	JG-TDP43KI-MND3-EndPoint-D40-22052022_C06_sx_4_sy_1_w3.tif	JG-TDP43KI-MND3-EndPoint-D40-22052022_C06_sx_4_sy_1_w1NeuNuclei.tiff	JG-TDP43KI-MND3-EndPoint-D40-22052022_C06_sx_4_sy_1_w2.tif	C:\Users\ab998\OneDrive - University of Exeter\TDP43 project JG\E3-5-8 phenotyping\E5 Pheno\E5_pheno_soma\rawimages	C:\Users\ab998\OneDrive - University of Exeter\TDP43 project JG\E3-5-8 phenotyping\E5 Pheno\E5_pheno_soma\rawimages	C:\Users\ab998\OneDrive - University of Exeter\TDP43 project JG\E3-5-8 phenotyping\E5 Pheno\E5_pheno_soma	C:\Users\ab998\OneDrive - University of Exeter\TDP43 project JG\E3-5-8 phenotyping\E5 Pheno\E5_pheno_soma\rawimages	C:\Users\ab998\OneDrive - University of Exeter\TDP43 project JG\E3-5-8 phenotyping\E5 Pheno\E5_pheno_soma	C:\Users\ab998\OneDrive - University of Exeter\TDP43 project JG\E3-5-8 phenotyping\E5 Pheno\E5_pheno_soma\rawimages	1271	0.328183117060689	0.403780688862753	0.820050354581326	0.610890196141554	1.37214034621138	2.15597861632705	2.90917830099352	3.05981536745094	0.000258208589347513	0.000317687402724432	0.000645200908403876	0.000480637447790365	0.00107957541007977	0.00169628530002128	0.00228888930054565	0.0024074078422116	0.000198910136532504	0.000248888900387101	0.000610360875725746	0.000445993428002112	0.00106533739017323	0.00157762132585049	0.0022735942620784	0.00228885328397155	896.628638867034	1724.22344610543	17	10	10	8	14	6	6	10	4
70	1	JG-TDP43KI-MND3-EndPoint-D40-22052022_C06_sx_4_sy_2_w4.tif	JG-TDP43KI-MND3-EndPoint-D40-22052022_C06_sx_4_sy_2_w1.tif	JG-TDP43KI-MND3-EndPoint-D40-22052022_C06_sx_4_sy_2_w3Filtsoma.tiff	JG-TDP43KI-MND3-EndPoint-D40-22052022_C06_sx_4_sy_2_w3.tif	JG-TDP43KI-MND3-EndPoint-D40-22052022_C06_sx_4_sy_2_w1NeuNuclei.tiff	JG-TDP43KI-MND3-EndPoint-D40-22052022_C06_sx_4_sy_2_w2.tif	C:\Users\ab998\OneDrive - University of Exeter\TDP43 project JG\E3-5-8 phenotyping\E5 Pheno\E5_pheno_soma\rawimages	C:\Users\ab998\OneDrive - University of Exeter\TDP43 project JG\E3-5-8 phenotyping\E5 Pheno\E5_pheno_soma\rawimages	C:\Users\ab998\OneDrive - University of Exeter\TDP43 project JG\E3-5-8 phenotyping\E5 Pheno\E5_pheno_soma	C:\Users\ab998\OneDrive - University of Exeter\TDP43 project JG\E3-5-8 phenotyping\E5 Pheno\E5_pheno_soma\rawimages	C:\Users\ab998\OneDrive - University of Exeter\TDP43 project JG\E3-5-8 phenotyping\E5 Pheno\E5_pheno_soma	C:\Users\ab998\OneDrive - University of Exeter\TDP43 project JG\E3-5-8 phenotyping\E5 Pheno\E5_pheno_soma\rawimages	1075	0.217893554647162	0.173453172465088	0.636896314797923	0.452376029919833	1.37400990218157	1.32459137577098	2.38529030233622	2.10331883677281	0.000202691678741546	0.000161351788339617	0.000592461688184114	0.000420814911553333	0.00127814874621541	0.001232178023973	0.00221887469984764	0.00195657566211425	0.00016633947234368	0.000136278402351309	0.000579842831939459	0.000407847357564606	0.00121402106015012	0.00116738339420408	0.00215152208693326	0.00189211871474981	596.801860465116	1763.71348837209	13	9	8	8	13	4	5	6	6
71	1	JG-TDP43KI-MND3-EndPoint-D40-22052022_C06_sx_4_sy_3_w4.tif	JG-TDP43KI-MND3-EndPoint-D40-22052022_C06_sx_4_sy_3_w1.tif	JG-TDP43KI-MND3-EndPoint-D40-22052022_C06_sx_4_sy_3_w3Filtsoma.tiff	JG-TDP43KI-MND3-EndPoint-D40-22052022_C06_sx_4_sy_3_w3.tif	JG-TDP43KI-MND3-EndPoint-D40-22052022_C06_sx_4_sy_3_w1NeuNuclei.tiff	JG-TDP43KI-MND3-EndPoint-D40-22052022_C06_sx_4_sy_3_w2.tif	C:\Users\ab998\OneDrive - University of Exeter\TDP43 project JG\E3-5-8 phenotyping\E5 Pheno\E5_pheno_soma\rawimages	C:\Users\ab998\OneDrive - University of Exeter\TDP43 project JG\E3-5-8 phenotyping\E5 Pheno\E5_pheno_soma\rawimages	C:\Users\ab998\OneDrive - University of Exeter\TDP43 project JG\E3-5-8 phenotyping\E5 Pheno\E5_pheno_soma	C:\Users\ab998\OneDrive - University of Exeter\TDP43 project JG\E3-5-8 phenotyping\E5 Pheno\E5_pheno_soma\rawimages	C:\Users\ab998\OneDrive - University of Exeter\TDP43 project JG\E3-5-8 phenotyping\E5 Pheno\E5_pheno_soma	C:\Users\ab998\OneDrive - University of Exeter\TDP43 project JG\E3-5-8 phenotyping\E5 Pheno\E5_pheno_soma\rawimages	717	0.160016125801121	3.14275631507189	0.44592965580523	0.329585379629862	1.19503365427954	4.33095539081842	1.85447470913641	4.86001380090602	0.000223174512972275	0.00438320267095104	0.00062193815314537	0.000459672774937045	0.00166671360429504	0.00604038408761285	0.00258643613547617	0.00677826192594981	0.000214315725315828	0.00385167333297431	0.00062561989761889	0.000462942465674132	0.0015824981383048	0.0062061850912869	0.00250247959047556	0.00694285519421101	215.50069735007	492.334728033473	3	3	3	2	4	2	2	2	3
71	2	JG-TDP43KI-MND3-EndPoint-D40-22052022_C06_sx_4_sy_3_w4.tif	JG-TDP43KI-MND3-EndPoint-D40-22052022_C06_sx_4_sy_3_w1.tif	JG-TDP43KI-MND3-EndPoint-D40-22052022_C06_sx_4_sy_3_w3Filtsoma.tiff	JG-TDP43KI-MND3-EndPoint-D40-22052022_C06_sx_4_sy_3_w3.tif	JG-TDP43KI-MND3-EndPoint-D40-22052022_C06_sx_4_sy_3_w1NeuNuclei.tiff	JG-TDP43KI-MND3-EndPoint-D40-22052022_C06_sx_4_sy_3_w2.tif	C:\Users\ab998\OneDrive - University of Exeter\TDP43 project JG\E3-5-8 phenotyping\E5 Pheno\E5_pheno_soma\rawimages	C:\Users\ab998\OneDrive - University of Exeter\TDP43 project JG\E3-5-8 phenotyping\E5 Pheno\E5_pheno_soma\rawimages	C:\Users\ab998\OneDrive - University of Exeter\TDP43 project JG\E3-5-8 phenotyping\E5 Pheno\E5_pheno_soma	C:\Users\ab998\OneDrive - University of Exeter\TDP43 project JG\E3-5-8 phenotyping\E5 Pheno\E5_pheno_soma\rawimages	C:\Users\ab998\OneDrive - University of Exeter\TDP43 project JG\E3-5-8 phenotyping\E5 Pheno\E5_pheno_soma	C:\Users\ab998\OneDrive - University of Exeter\TDP43 project JG\E3-5-8 phenotyping\E5 Pheno\E5_pheno_soma\rawimages	694	0.112208078400727	0.303131505348574	0.41588464169763	0.272138202155475	0.821851585060358	1.39461416384438	1.43561455677263	1.88139162678272	0.000161683110087502	0.000436788912606015	0.000599257408786211	0.000392129974287427	0.00118422418596593	0.002009530495453	0.00206860887143031	0.00271093894349094	0.000150580221088603	0.000399421958718449	0.000595101853832603	0.000388046668376774	0.00111411174293607	0.00199855444952846	0.00199893186800182	0.00270084687508643	1167.08069164265	1294.25360230548	8	5	6	6	9	1	3	5	1
72	1	JG-TDP43KI-MND3-EndPoint-D40-22052022_C06_sx_4_sy_4_w4.tif	JG-TDP43KI-MND3-EndPoint-D40-22052022_C06_sx_4_sy_4_w1.tif	JG-TDP43KI-MND3-EndPoint-D40-22052022_C06_sx_4_sy_4_w3Filtsoma.tiff	JG-TDP43KI-MND3-EndPoint-D40-22052022_C06_sx_4_sy_4_w3.tif	JG-TDP43KI-MND3-EndPoint-D40-22052022_C06_sx_4_sy_4_w1NeuNuclei.tiff	JG-TDP43KI-MND3-EndPoint-D40-22052022_C06_sx_4_sy_4_w2.tif	C:\Users\ab998\OneDrive - University of Exeter\TDP43 project JG\E3-5-8 phenotyping\E5 Pheno\E5_pheno_soma\rawimages	C:\Users\ab998\OneDrive - University of Exeter\TDP43 project JG\E3-5-8 phenotyping\E5 Pheno\E5_pheno_soma\rawimages	C:\Users\ab998\OneDrive - University of Exeter\TDP43 project JG\E3-5-8 phenotyping\E5 Pheno\E5_pheno_soma	C:\Users\ab998\OneDrive - University of Exeter\TDP43 project JG\E3-5-8 phenotyping\E5 Pheno\E5_pheno_soma\rawimages	C:\Users\ab998\OneDrive - University of Exeter\TDP43 project JG\E3-5-8 phenotyping\E5 Pheno\E5_pheno_soma	C:\Users\ab998\OneDrive - University of Exeter\TDP43 project JG\E3-5-8 phenotyping\E5 Pheno\E5_pheno_soma\rawimages	612	0.0706483013855177	0.0631865174509585	0.310734721831977	0.203670206232346	0.868089272233192	0.612060310435481	1.40825513121672	1.04325932683423	0.000115438400956728	0.000103245943547318	0.000507736473581662	0.000332794454628016	0.00141844652325685	0.0010000985464632	0.00230107047584431	0.00170467210267031	0.000117770294309594	9.78056268650107e-05	0.000518806744366884	0.000343176769092679	0.0012694529723376	0.000988967251032591	0.00215152208693326	0.00169375143013895	771.287581699346	1849.48366013072	8	6	8	6	19	6	6	9	1
74	1	JG-TDP43KI-MND3-EndPoint-D40-22052022_C06_sx_4_sy_6_w4.tif	JG-TDP43KI-MND3-EndPoint-D40-22052022_C06_sx_4_sy_6_w1.tif	JG-TDP43KI-MND3-EndPoint-D40-22052022_C06_sx_4_sy_6_w3Filtsoma.tiff	JG-TDP43KI-MND3-EndPoint-D40-22052022_C06_sx_4_sy_6_w3.tif	JG-TDP43KI-MND3-EndPoint-D40-22052022_C06_sx_4_sy_6_w1NeuNuclei.tiff	JG-TDP43KI-MND3-EndPoint-D40-22052022_C06_sx_4_sy_6_w2.tif	C:\Users\ab998\OneDrive - University of Exeter\TDP43 project JG\E3-5-8 phenotyping\E5 Pheno\E5_pheno_soma\rawimages	C:\Users\ab998\OneDrive - University of Exeter\TDP43 project JG\E3-5-8 phenotyping\E5 Pheno\E5_pheno_soma\rawimages	C:\Users\ab998\OneDrive - University of Exeter\TDP43 project JG\E3-5-8 phenotyping\E5 Pheno\E5_pheno_soma	C:\Users\ab998\OneDrive - University of Exeter\TDP43 project JG\E3-5-8 phenotyping\E5 Pheno\E5_pheno_soma\rawimages	C:\Users\ab998\OneDrive - University of Exeter\TDP43 project JG\E3-5-8 phenotyping\E5 Pheno\E5_pheno_soma	C:\Users\ab998\OneDrive - University of Exeter\TDP43 project JG\E3-5-8 phenotyping\E5 Pheno\E5_pheno_soma\rawimages	673	0.190064269230788	0.907462637533172	0.421316853491589	0.34293941201031	1.2730955866864	2.29537793406053	1.66231784503907	2.78312355885282	0.000282413475825837	0.00134838430539847	0.000626028014103402	0.000509568219926166	0.00189167249136166	0.00341066557809885	0.00247001165681883	0.0041353990473296	0.000216260850720573	0.00113236362813041	0.000579842831939459	0.000465038552647457	0.00184962264029309	0.00336506112944335	0.00242618448100984	0.0040894178673625	1839.07875185736	337.566121842496	3	3	3	3	1	1	1	1	2
74	2	JG-TDP43KI-MND3-EndPoint-D40-22052022_C06_sx_4_sy_6_w4.tif	JG-TDP43KI-MND3-EndPoint-D40-22052022_C06_sx_4_sy_6_w1.tif	JG-TDP43KI-MND3-EndPoint-D40-22052022_C06_sx_4_sy_6_w3Filtsoma.tiff	JG-TDP43KI-MND3-EndPoint-D40-22052022_C06_sx_4_sy_6_w3.tif	JG-TDP43KI-MND3-EndPoint-D40-22052022_C06_sx_4_sy_6_w1NeuNuclei.tiff	JG-TDP43KI-MND3-EndPoint-D40-22052022_C06_sx_4_sy_6_w2.tif	C:\Users\ab998\OneDrive - University of Exeter\TDP43 project JG\E3-5-8 phenotyping\E5 Pheno\E5_pheno_soma\rawimages	C:\Users\ab998\OneDrive - University of Exeter\TDP43 project JG\E3-5-8 phenotyping\E5 Pheno\E5_pheno_soma\rawimages	C:\Users\ab998\OneDrive - University of Exeter\TDP43 project JG\E3-5-8 phenotyping\E5 Pheno\E5_pheno_soma	C:\Users\ab998\OneDrive - University of Exeter\TDP43 project JG\E3-5-8 phenotyping\E5 Pheno\E5_pheno_soma\rawimages	C:\Users\ab998\OneDrive - University of Exeter\TDP43 project JG\E3-5-8 phenotyping\E5 Pheno\E5_pheno_soma	C:\Users\ab998\OneDrive - University of Exeter\TDP43 project JG\E3-5-8 phenotyping\E5 Pheno\E5_pheno_soma\rawimages	1161	0.939785845404913	2.08622333167295	1.20900282263756	0.979188289900776	1.91200797120109	4.37346655514557	2.50588235235773	5.23053337004967	0.000809462399142905	0.00179691932099307	0.00104134610046301	0.00084340076649507	0.00164686302429035	0.00376698239030626	0.0021583827324356	0.00450519670116251	0.000784095784183592	0.000984020414762199	0.0010833905544132	0.000885491841472685	0.00160943903028965	0.00313691003248096	0.00212100404314697	0.00387579156085849	1367.35831180017	1094.92850990525	4	4	2	2	0	0	0	0	4
74	3	JG-TDP43KI-MND3-EndPoint-D40-22052022_C06_sx_4_sy_6_w4.tif	JG-TDP43KI-MND3-EndPoint-D40-22052022_C06_sx_4_sy_6_w1.tif	JG-TDP43KI-MND3-EndPoint-D40-22052022_C06_sx_4_sy_6_w3Filtsoma.tiff	JG-TDP43KI-MND3-EndPoint-D40-22052022_C06_sx_4_sy_6_w3.tif	JG-TDP43KI-MND3-EndPoint-D40-22052022_C06_sx_4_sy_6_w1NeuNuclei.tiff	JG-TDP43KI-MND3-EndPoint-D40-22052022_C06_sx_4_sy_6_w2.tif	C:\Users\ab998\OneDrive - University of Exeter\TDP43 project JG\E3-5-8 phenotyping\E5 Pheno\E5_pheno_soma\rawimages	C:\Users\ab998\OneDrive - University of Exeter\TDP43 project JG\E3-5-8 phenotyping\E5 Pheno\E5_pheno_soma\rawimages	C:\Users\ab998\OneDrive - University of Exeter\TDP43 project JG\E3-5-8 phenotyping\E5 Pheno\E5_pheno_soma	C:\Users\ab998\OneDrive - University of Exeter\TDP43 project JG\E3-5-8 phenotyping\E5 Pheno\E5_pheno_soma\rawimages	C:\Users\ab998\OneDrive - University of Exeter\TDP43 project JG\E3-5-8 phenotyping\E5 Pheno\E5_pheno_soma	C:\Users\ab998\OneDrive - University of Exeter\TDP43 project JG\E3-5-8 phenotyping\E5 Pheno\E5_pheno_soma\rawimages	822	0.556365036762145	1.07224454078823	0.808026245329529	0.66078048478812	1.24987215909641	2.85187523940112	1.73107499768957	3.52460523461923	0.000676843110416235	0.00130443374791756	0.000983000298454415	0.000803869202905255	0.0015205257409932	0.00346943459781159	0.00210593065412357	0.00428784091802826	0.000684327562339604	0.0011832311283797	0.00100709544494748	0.000827240932267159	0.00152146746404469	0.00343981268815696	0.00210574502125382	0.00425726734101772	302.058394160584	1885.61678832117	5	2	2	3	2	1	0	1	4
75	1	JG-TDP43KI-MND3-EndPoint-D40-22052022_C06_sx_5_sy_1_w4.tif	JG-TDP43KI-MND3-EndPoint-D40-22052022_C06_sx_5_sy_1_w1.tif	JG-TDP43KI-MND3-EndPoint-D40-22052022_C06_sx_5_sy_1_w3Filtsoma.tiff	JG-TDP43KI-MND3-EndPoint-D40-22052022_C06_sx_5_sy_1_w3.tif	JG-TDP43KI-MND3-EndPoint-D40-22052022_C06_sx_5_sy_1_w1NeuNuclei.tiff	JG-TDP43KI-MND3-EndPoint-D40-22052022_C06_sx_5_sy_1_w2.tif	C:\Users\ab998\OneDrive - University of Exeter\TDP43 project JG\E3-5-8 phenotyping\E5 Pheno\E5_pheno_soma\rawimages	C:\Users\ab998\OneDrive - University of Exeter\TDP43 project JG\E3-5-8 phenotyping\E5 Pheno\E5_pheno_soma\rawimages	C:\Users\ab998\OneDrive - University of Exeter\TDP43 project JG\E3-5-8 phenotyping\E5 Pheno\E5_pheno_soma	C:\Users\ab998\OneDrive - University of Exeter\TDP43 project JG\E3-5-8 phenotyping\E5 Pheno\E5_pheno_soma\rawimages	C:\Users\ab998\OneDrive - University of Exeter\TDP43 project JG\E3-5-8 phenotyping\E5 Pheno\E5_pheno_soma	C:\Users\ab998\OneDrive - University of Exeter\TDP43 project JG\E3-5-8 phenotyping\E5 Pheno\E5_pheno_soma\rawimages	768	0.376524554714706	0.213281027467019	0.630518043646589	0.505875615446712	1.226584166463	1.25042184413178	1.82084382348694	1.80614938540384	0.000490266347284773	0.000277709671181015	0.000820987035998163	0.000658692207612906	0.00159711480008203	0.00162815344287992	0.00237089039516529	0.00235175701224459	0.000361424754373729	0.000250124285230413	0.000762951094657183	0.000601186126004905	0.00156222190707922	0.00158153183292598	0.00233463034965098	0.00230411230586469	882.329427083333	281.3046875	4	3	3	4	1	0	0	1	3
75	2	JG-TDP43KI-MND3-EndPoint-D40-22052022_C06_sx_5_sy_1_w4.tif	JG-TDP43KI-MND3-EndPoint-D40-22052022_C06_sx_5_sy_1_w1.tif	JG-TDP43KI-MND3-EndPoint-D40-22052022_C06_sx_5_sy_1_w3Filtsoma.tiff	JG-TDP43KI-MND3-EndPoint-D40-22052022_C06_sx_5_sy_1_w3.tif	JG-TDP43KI-MND3-EndPoint-D40-22052022_C06_sx_5_sy_1_w1NeuNuclei.tiff	JG-TDP43KI-MND3-EndPoint-D40-22052022_C06_sx_5_sy_1_w2.tif	C:\Users\ab998\OneDrive - University of Exeter\TDP43 project JG\E3-5-8 phenotyping\E5 Pheno\E5_pheno_soma\rawimages	C:\Users\ab998\OneDrive - University of Exeter\TDP43 project JG\E3-5-8 phenotyping\E5 Pheno\E5_pheno_soma\rawimages	C:\Users\ab998\OneDrive - University of Exeter\TDP43 project JG\E3-5-8 phenotyping\E5 Pheno\E5_pheno_soma	C:\Users\ab998\OneDrive - University of Exeter\TDP43 project JG\E3-5-8 phenotyping\E5 Pheno\E5_pheno_soma\rawimages	C:\Users\ab998\OneDrive - University of Exeter\TDP43 project JG\E3-5-8 phenotyping\E5 Pheno\E5_pheno_soma	C:\Users\ab998\OneDrive - University of Exeter\TDP43 project JG\E3-5-8 phenotyping\E5 Pheno\E5_pheno_soma\rawimages	613	0.110492150328962	0.999316552548407	0.354680704884231	0.245143346386612	0.943135183886625	2.13350390322739	1.53029679483734	2.57044330891222	0.000180248206083136	0.00163020644787668	0.000578598213514243	0.000399907579749775	0.00153855658056546	0.00348043051097454	0.00249640586433498	0.00419321910099872	0.000149293882714119	0.00117116648470983	0.000564583810046315	0.000386385669116862	0.00130003137746826	0.00342223094776273	0.00225833524018526	0.00413519516587257	559.729200652529	839.203915171289	3	3	2	3	4	1	0	3	1
77	1	JG-TDP43KI-MND3-EndPoint-D40-22052022_C06_sx_5_sy_3_w4.tif	JG-TDP43KI-MND3-EndPoint-D40-22052022_C06_sx_5_sy_3_w1.tif	JG-TDP43KI-MND3-EndPoint-D40-22052022_C06_sx_5_sy_3_w3Filtsoma.tiff	JG-TDP43KI-MND3-EndPoint-D40-22052022_C06_sx_5_sy_3_w3.tif	JG-TDP43KI-MND3-EndPoint-D40-22052022_C06_sx_5_sy_3_w1NeuNuclei.tiff	JG-TDP43KI-MND3-EndPoint-D40-22052022_C06_sx_5_sy_3_w2.tif	C:\Users\ab998\OneDrive - University of Exeter\TDP43 project JG\E3-5-8 phenotyping\E5 Pheno\E5_pheno_soma\rawimages	C:\Users\ab998\OneDrive - University of Exeter\TDP43 project JG\E3-5-8 phenotyping\E5 Pheno\E5_pheno_soma\rawimages	C:\Users\ab998\OneDrive - University of Exeter\TDP43 project JG\E3-5-8 phenotyping\E5 Pheno\E5_pheno_soma	C:\Users\ab998\OneDrive - University of Exeter\TDP43 project JG\E3-5-8 phenotyping\E5 Pheno\E5_pheno_soma\rawimages	C:\Users\ab998\OneDrive - University of Exeter\TDP43 project JG\E3-5-8 phenotyping\E5 Pheno\E5_pheno_soma	C:\Users\ab998\OneDrive - University of Exeter\TDP43 project JG\E3-5-8 phenotyping\E5 Pheno\E5_pheno_soma\rawimages	852	0.206936812515778	0.201294930913718	0.593286030227318	0.407227468822384	1.47350912250113	1.27794011525111	2.22774090175517	1.89903105166741	0.000242883582764998	0.000236261656002017	0.000696345105900609	0.000477966512702329	0.00172947080105766	0.00149992971273605	0.00261471936825724	0.00222890968505564	0.000205436765099876	0.000238487584283575	0.000671396963298321	0.000453251326689497	0.00161756109446287	0.00154430430848151	0.00250247959047556	0.0022735942620784	1090.69953051643	589.112676056338	12	7	5	6	8	3	1	2	6
77	2	JG-TDP43KI-MND3-EndPoint-D40-22052022_C06_sx_5_sy_3_w4.tif	JG-TDP43KI-MND3-EndPoint-D40-22052022_C06_sx_5_sy_3_w1.tif	JG-TDP43KI-MND3-EndPoint-D40-22052022_C06_sx_5_sy_3_w3Filtsoma.tiff	JG-TDP43KI-MND3-EndPoint-D40-22052022_C06_sx_5_sy_3_w3.tif	JG-TDP43KI-MND3-EndPoint-D40-22052022_C06_sx_5_sy_3_w1NeuNuclei.tiff	JG-TDP43KI-MND3-EndPoint-D40-22052022_C06_sx_5_sy_3_w2.tif	C:\Users\ab998\OneDrive - University of Exeter\TDP43 project JG\E3-5-8 phenotyping\E5 Pheno\E5_pheno_soma\rawimages	C:\Users\ab998\OneDrive - University of Exeter\TDP43 project JG\E3-5-8 phenotyping\E5 Pheno\E5_pheno_soma\rawimages	C:\Users\ab998\OneDrive - University of Exeter\TDP43 project JG\E3-5-8 phenotyping\E5 Pheno\E5_pheno_soma	C:\Users\ab998\OneDrive - University of Exeter\TDP43 project JG\E3-5-8 phenotyping\E5 Pheno\E5_pheno_soma\rawimages	C:\Users\ab998\OneDrive - University of Exeter\TDP43 project JG\E3-5-8 phenotyping\E5 Pheno\E5_pheno_soma	C:\Users\ab998\OneDrive - University of Exeter\TDP43 project JG\E3-5-8 phenotyping\E5 Pheno\E5_pheno_soma\rawimages	852	0.218962330745853	0.442383766496278	0.563485160470009	0.400825022341451	0.962697890005074	1.83751356281573	1.69761196267791	2.47853818861768	0.000256998040781518	0.000519229772882955	0.0006613675592371	0.000470451904156632	0.00112992710094492	0.00215670605964287	0.00199250230361257	0.00290908238100666	0.000164279888849705	0.000487539276946336	0.000595101853832603	0.000405314553063363	0.00106048095040023	0.00220802915282547	0.0019226367585361	0.00296025024726987	238.965962441315	612.529342723005	4	3	3	2	7	2	2	2	1
78	1	JG-TDP43KI-MND3-EndPoint-D40-22052022_C06_sx_5_sy_4_w4.tif	JG-TDP43KI-MND3-EndPoint-D40-22052022_C06_sx_5_sy_4_w1.tif	JG-TDP43KI-MND3-EndPoint-D40-22052022_C06_sx_5_sy_4_w3Filtsoma.tiff	JG-TDP43KI-MND3-EndPoint-D40-22052022_C06_sx_5_sy_4_w3.tif	JG-TDP43KI-MND3-EndPoint-D40-22052022_C06_sx_5_sy_4_w1NeuNuclei.tiff	JG-TDP43KI-MND3-EndPoint-D40-22052022_C06_sx_5_sy_4_w2.tif	C:\Users\ab998\OneDrive - University of Exeter\TDP43 project JG\E3-5-8 phenotyping\E5 Pheno\E5_pheno_soma\rawimages	C:\Users\ab998\OneDrive - University of Exeter\TDP43 project JG\E3-5-8 phenotyping\E5 Pheno\E5_pheno_soma\rawimages	C:\Users\ab998\OneDrive - University of Exeter\TDP43 project JG\E3-5-8 phenotyping\E5 Pheno\E5_pheno_soma	C:\Users\ab998\OneDrive - University of Exeter\TDP43 project JG\E3-5-8 phenotyping\E5 Pheno\E5_pheno_soma\rawimages	C:\Users\ab998\OneDrive - University of Exeter\TDP43 project JG\E3-5-8 phenotyping\E5 Pheno\E5_pheno_soma	C:\Users\ab998\OneDrive - University of Exeter\TDP43 project JG\E3-5-8 phenotyping\E5 Pheno\E5_pheno_soma\rawimages	758	0.0894526338579453	0.109906820787728	0.355046921409667	0.252822836890118	0.954082298558205	0.861766606685705	1.83099107304588	1.42513160873204	0.000118011390313912	0.000144995805788559	0.000468399632466579	0.000333539362651871	0.00125868377118497	0.00113689525947982	0.00241555550533757	0.00188012085584702	0.000114317110273987	0.00010850030957954	0.000473029678687453	0.000338108133291826	0.00116412132047117	0.00104163482319564	0.00231937132775784	0.00178530556149781	1755.58179419525	1170.69393139842	17	6	8	9	15	4	6	7	4
80	1	JG-TDP43KI-MND3-EndPoint-D40-22052022_C06_sx_5_sy_6_w4.tif	JG-TDP43KI-MND3-EndPoint-D40-22052022_C06_sx_5_sy_6_w1.tif	JG-TDP43KI-MND3-EndPoint-D40-22052022_C06_sx_5_sy_6_w3Filtsoma.tiff	JG-TDP43KI-MND3-EndPoint-D40-22052022_C06_sx_5_sy_6_w3.tif	JG-TDP43KI-MND3-EndPoint-D40-22052022_C06_sx_5_sy_6_w1NeuNuclei.tiff	JG-TDP43KI-MND3-EndPoint-D40-22052022_C06_sx_5_sy_6_w2.tif	C:\Users\ab998\OneDrive - University of Exeter\TDP43 project JG\E3-5-8 phenotyping\E5 Pheno\E5_pheno_soma\rawimages	C:\Users\ab998\OneDrive - University of Exeter\TDP43 project JG\E3-5-8 phenotyping\E5 Pheno\E5_pheno_soma\rawimages	C:\Users\ab998\OneDrive - University of Exeter\TDP43 project JG\E3-5-8 phenotyping\E5 Pheno\E5_pheno_soma	C:\Users\ab998\OneDrive - University of Exeter\TDP43 project JG\E3-5-8 phenotyping\E5 Pheno\E5_pheno_soma\rawimages	C:\Users\ab998\OneDrive - University of Exeter\TDP43 project JG\E3-5-8 phenotyping\E5 Pheno\E5_pheno_soma	C:\Users\ab998\OneDrive - University of Exeter\TDP43 project JG\E3-5-8 phenotyping\E5 Pheno\E5_pheno_soma\rawimages	734	0.20291343644567	1.47414142839989	0.466010528616607	0.377663576218765	1.57665575493593	3.04383892030455	2.0575112530496	3.64191659237258	0.000276448823495463	0.0020083670686647	0.0006348917283605	0.000514528032995593	0.00214803236367293	0.00414691950995171	0.00280314884611662	0.00496173922666564	0.00024066906189546	0.00160803087055683	0.000610360875725746	0.00049058033619076	0.00214020488783717	0.00401002587750554	0.00279240100644529	0.00482185091823339	1948.02997275204	957.089918256131	9	8	8	5	13	6	6	3	2
80	2	JG-TDP43KI-MND3-EndPoint-D40-22052022_C06_sx_5_sy_6_w4.tif	JG-TDP43KI-MND3-EndPoint-D40-22052022_C06_sx_5_sy_6_w1.tif	JG-TDP43KI-MND3-EndPoint-D40-22052022_C06_sx_5_sy_6_w3Filtsoma.tiff	JG-TDP43KI-MND3-EndPoint-D40-22052022_C06_sx_5_sy_6_w3.tif	JG-TDP43KI-MND3-EndPoint-D40-22052022_C06_sx_5_sy_6_w1NeuNuclei.tiff	JG-TDP43KI-MND3-EndPoint-D40-22052022_C06_sx_5_sy_6_w2.tif	C:\Users\ab998\OneDrive - University of Exeter\TDP43 project JG\E3-5-8 phenotyping\E5 Pheno\E5_pheno_soma\rawimages	C:\Users\ab998\OneDrive - University of Exeter\TDP43 project JG\E3-5-8 phenotyping\E5 Pheno\E5_pheno_soma\rawimages	C:\Users\ab998\OneDrive - University of Exeter\TDP43 project JG\E3-5-8 phenotyping\E5 Pheno\E5_pheno_soma	C:\Users\ab998\OneDrive - University of Exeter\TDP43 project JG\E3-5-8 phenotyping\E5 Pheno\E5_pheno_soma\rawimages	C:\Users\ab998\OneDrive - University of Exeter\TDP43 project JG\E3-5-8 phenotyping\E5 Pheno\E5_pheno_soma	C:\Users\ab998\OneDrive - University of Exeter\TDP43 project JG\E3-5-8 phenotyping\E5 Pheno\E5_pheno_soma\rawimages	701	0.202158334523119	1.08174523371417	0.472617685096338	0.363218886806862	1.25311716197757	2.54357659036759	1.62243076181039	3.02891589165665	0.000288385641259799	0.0015431458398205	0.000674204971606759	0.000518143918412072	0.00178761364048156	0.00362849727584535	0.0023144518713415	0.00432085005942461	0.000265432652668096	0.0012283762334846	0.000671396963298321	0.000515201565576717	0.00157735089305788	0.00350481981877238	0.00210574502125382	0.00419623125344515	732.446504992867	1751.90156918688	5	3	3	2	4	1	1	0	1
81	1	JG-TDP43KI-MND3-EndPoint-D40-22052022_C06_sx_6_sy_1_w4.tif	JG-TDP43KI-MND3-EndPoint-D40-22052022_C06_sx_6_sy_1_w1.tif	JG-TDP43KI-MND3-EndPoint-D40-22052022_C06_sx_6_sy_1_w3Filtsoma.tiff	JG-TDP43KI-MND3-EndPoint-D40-22052022_C06_sx_6_sy_1_w3.tif	JG-TDP43KI-MND3-EndPoint-D40-22052022_C06_sx_6_sy_1_w1NeuNuclei.tiff	JG-TDP43KI-MND3-EndPoint-D40-22052022_C06_sx_6_sy_1_w2.tif	C:\Users\ab998\OneDrive - University of Exeter\TDP43 project JG\E3-5-8 phenotyping\E5 Pheno\E5_pheno_soma\rawimages	C:\Users\ab998\OneDrive - University of Exeter\TDP43 project JG\E3-5-8 phenotyping\E5 Pheno\E5_pheno_soma\rawimages	C:\Users\ab998\OneDrive - University of Exeter\TDP43 project JG\E3-5-8 phenotyping\E5 Pheno\E5_pheno_soma	C:\Users\ab998\OneDrive - University of Exeter\TDP43 project JG\E3-5-8 phenotyping\E5 Pheno\E5_pheno_soma\rawimages	C:\Users\ab998\OneDrive - University of Exeter\TDP43 project JG\E3-5-8 phenotyping\E5 Pheno\E5_pheno_soma	C:\Users\ab998\OneDrive - University of Exeter\TDP43 project JG\E3-5-8 phenotyping\E5 Pheno\E5_pheno_soma\rawimages	847	0.305096177762607	1.35415024341637	0.669520103605464	0.493323823582614	3.08425881504081	3.18592886172701	3.79009696468711	3.78977651754394	0.000360208002081	0.00159876061796502	0.000790460570962768	0.000582436627606392	0.00364139175329494	0.00376142722754074	0.00447473077294818	0.00447435244102	0.000324836888466962	0.00144712318433449	0.000778210116550326	0.000569944619201124	0.00337971176486462	0.00380410719662905	0.00421149004250765	0.00451667048037052	718.39787485242	575.881936245573	16	12	13	10	15	6	8	6	5
81	2	JG-TDP43KI-MND3-EndPoint-D40-22052022_C06_sx_6_sy_1_w4.tif	JG-TDP43KI-MND3-EndPoint-D40-22052022_C06_sx_6_sy_1_w1.tif	JG-TDP43KI-MND3-EndPoint-D40-22052022_C06_sx_6_sy_1_w3Filtsoma.tiff	JG-TDP43KI-MND3-EndPoint-D40-22052022_C06_sx_6_sy_1_w3.tif	JG-TDP43KI-MND3-EndPoint-D40-22052022_C06_sx_6_sy_1_w1NeuNuclei.tiff	JG-TDP43KI-MND3-EndPoint-D40-22052022_C06_sx_6_sy_1_w2.tif	C:\Users\ab998\OneDrive - University of Exeter\TDP43 project JG\E3-5-8 phenotyping\E5 Pheno\E5_pheno_soma\rawimages	C:\Users\ab998\OneDrive - University of Exeter\TDP43 project JG\E3-5-8 phenotyping\E5 Pheno\E5_pheno_soma\rawimages	C:\Users\ab998\OneDrive - University of Exeter\TDP43 project JG\E3-5-8 phenotyping\E5 Pheno\E5_pheno_soma	C:\Users\ab998\OneDrive - University of Exeter\TDP43 project JG\E3-5-8 phenotyping\E5 Pheno\E5_pheno_soma\rawimages	C:\Users\ab998\OneDrive - University of Exeter\TDP43 project JG\E3-5-8 phenotyping\E5 Pheno\E5_pheno_soma	C:\Users\ab998\OneDrive - University of Exeter\TDP43 project JG\E3-5-8 phenotyping\E5 Pheno\E5_pheno_soma\rawimages	694	0.265965122807756	0.246765249037708	0.51509880204685	0.389346459895023	0.72708915307885	1.24597391183488	1.33688868512399	1.7232318604365	0.000383235047273424	0.000355569523109089	0.000742217294015635	0.000561017953739226	0.0010476788949263	0.00179535145797533	0.00192635257222478	0.00248304302656556	0.00021186750382185	0.000313243246637285	0.000640878919512033	0.000460290670162067	0.000892143812961876	0.00176986795850098	0.00177004653960466	0.00245670252479613	284.658501440922	630.110951008646	12	4	3	3	19	7	5	3	5
81	3	JG-TDP43KI-MND3-EndPoint-D40-22052022_C06_sx_6_sy_1_w4.tif	JG-TDP43KI-MND3-EndPoint-D40-22052022_C06_sx_6_sy_1_w1.tif	JG-TDP43KI-MND3-EndPoint-D40-22052022_C06_sx_6_sy_1_w3Filtsoma.tiff	JG-TDP43KI-MND3-EndPoint-D40-22052022_C06_sx_6_sy_1_w3.tif	JG-TDP43KI-MND3-EndPoint-D40-22052022_C06_sx_6_sy_1_w1NeuNuclei.tiff	JG-TDP43KI-MND3-EndPoint-D40-22052022_C06_sx_6_sy_1_w2.tif	C:\Users\ab998\OneDrive - University of Exeter\TDP43 project JG\E3-5-8 phenotyping\E5 Pheno\E5_pheno_soma\rawimages	C:\Users\ab998\OneDrive - University of Exeter\TDP43 project JG\E3-5-8 phenotyping\E5 Pheno\E5_pheno_soma\rawimages	C:\Users\ab998\OneDrive - University of Exeter\TDP43 project JG\E3-5-8 phenotyping\E5 Pheno\E5_pheno_soma	C:\Users\ab998\OneDrive - University of Exeter\TDP43 project JG\E3-5-8 phenotyping\E5 Pheno\E5_pheno_soma\rawimages	C:\Users\ab998\OneDrive - University of Exeter\TDP43 project JG\E3-5-8 phenotyping\E5 Pheno\E5_pheno_soma	C:\Users\ab998\OneDrive - University of Exeter\TDP43 project JG\E3-5-8 phenotyping\E5 Pheno\E5_pheno_soma\rawimages	792	0.199913921407642	1.21856587807633	0.545586327789351	0.380029973603087	1.09778639522847	2.8953468161053	1.83241016208194	3.44913410488516	0.000252416567433892	0.00153859328039941	0.000688871625996656	0.000479835825256422	0.00138609393336928	0.00365574092942589	0.00231364919454791	0.00435496730414793	0.000186942503205501	0.00144590146373957	0.000640878919512033	0.000432368484325707	0.00131906301248819	0.00380250113084912	0.00224307621829212	0.00450141169130802	1441.65404040404	1386.16919191919	11	11	11	10	8	7	7	6	5
85	1	JG-TDP43KI-MND3-EndPoint-D40-22052022_C06_sx_6_sy_5_w4.tif	JG-TDP43KI-MND3-EndPoint-D40-22052022_C06_sx_6_sy_5_w1.tif	JG-TDP43KI-MND3-EndPoint-D40-22052022_C06_sx_6_sy_5_w3Filtsoma.tiff	JG-TDP43KI-MND3-EndPoint-D40-22052022_C06_sx_6_sy_5_w3.tif	JG-TDP43KI-MND3-EndPoint-D40-22052022_C06_sx_6_sy_5_w1NeuNuclei.tiff	JG-TDP43KI-MND3-EndPoint-D40-22052022_C06_sx_6_sy_5_w2.tif	C:\Users\ab998\OneDrive - University of Exeter\TDP43 project JG\E3-5-8 phenotyping\E5 Pheno\E5_pheno_soma\rawimages	C:\Users\ab998\OneDrive - University of Exeter\TDP43 project JG\E3-5-8 phenotyping\E5 Pheno\E5_pheno_soma\rawimages	C:\Users\ab998\OneDrive - University of Exeter\TDP43 project JG\E3-5-8 phenotyping\E5 Pheno\E5_pheno_soma	C:\Users\ab998\OneDrive - University of Exeter\TDP43 project JG\E3-5-8 phenotyping\E5 Pheno\E5_pheno_soma\rawimages	C:\Users\ab998\OneDrive - University of Exeter\TDP43 project JG\E3-5-8 phenotyping\E5 Pheno\E5_pheno_soma	C:\Users\ab998\OneDrive - University of Exeter\TDP43 project JG\E3-5-8 phenotyping\E5 Pheno\E5_pheno_soma\rawimages	862	0.251946619613591	0.355849756248062	0.557701991172507	0.458789190859534	2.32091743336059	1.73088701406959	3.3573205769062	2.28996719256975	0.000292281461268667	0.000412818742747172	0.0006469860686456	0.000532238040440294	0.00269247962106797	0.00200798957548677	0.00389480345348748	0.00265657446933845	0.000276979117188603	0.000408436986617744	0.000640878919512033	0.00052628805860877	0.00266357325017452	0.0020209823269397	0.00386053253896534	0.00267032883130014	1428.91183294664	1727.21461716937	9	6	5	5	6	3	2	2	7
86	1	JG-TDP43KI-MND3-EndPoint-D40-22052022_C06_sx_6_sy_6_w4.tif	JG-TDP43KI-MND3-EndPoint-D40-22052022_C06_sx_6_sy_6_w1.tif	JG-TDP43KI-MND3-EndPoint-D40-22052022_C06_sx_6_sy_6_w3Filtsoma.tiff	JG-TDP43KI-MND3-EndPoint-D40-22052022_C06_sx_6_sy_6_w3.tif	JG-TDP43KI-MND3-EndPoint-D40-22052022_C06_sx_6_sy_6_w1NeuNuclei.tiff	JG-TDP43KI-MND3-EndPoint-D40-22052022_C06_sx_6_sy_6_w2.tif	C:\Users\ab998\OneDrive - University of Exeter\TDP43 project JG\E3-5-8 phenotyping\E5 Pheno\E5_pheno_soma\rawimages	C:\Users\ab998\OneDrive - University of Exeter\TDP43 project JG\E3-5-8 phenotyping\E5 Pheno\E5_pheno_soma\rawimages	C:\Users\ab998\OneDrive - University of Exeter\TDP43 project JG\E3-5-8 phenotyping\E5 Pheno\E5_pheno_soma	C:\Users\ab998\OneDrive - University of Exeter\TDP43 project JG\E3-5-8 phenotyping\E5 Pheno\E5_pheno_soma\rawimages	C:\Users\ab998\OneDrive - University of Exeter\TDP43 project JG\E3-5-8 phenotyping\E5 Pheno\E5_pheno_soma	C:\Users\ab998\OneDrive - University of Exeter\TDP43 project JG\E3-5-8 phenotyping\E5 Pheno\E5_pheno_soma\rawimages	776	0.228776298914454	0.387916478488478	0.494865339016542	0.41500610060757	1.63128159486223	1.71904774138238	2.41548790805973	2.23042648937553	0.000294814818188729	0.000499892369186183	0.000637713065742966	0.000534801676040683	0.00210216700368844	0.00221526770796699	0.00311274214956151	0.00287426093991692	0.000305146677419543	0.00048145666369237	0.000656137941405177	0.000552400830201805	0.00208801869302988	0.00219421205110848	0.00309758144430816	0.00285343709401786	1532.51804123711	416.819587628866	9	6	5	2	8	3	5	0	5
87	1	JG-TDP43KI-MND3-EndPoint-D40-22052022_C07_sx_1_sy_1_w4.tif	JG-TDP43KI-MND3-EndPoint-D40-22052022_C07_sx_1_sy_1_w1.tif	JG-TDP43KI-MND3-EndPoint-D40-22052022_C07_sx_1_sy_1_w3Filtsoma.tiff	JG-TDP43KI-MND3-EndPoint-D40-22052022_C07_sx_1_sy_1_w3.tif	JG-TDP43KI-MND3-EndPoint-D40-22052022_C07_sx_1_sy_1_w1NeuNuclei.tiff	JG-TDP43KI-MND3-EndPoint-D40-22052022_C07_sx_1_sy_1_w2.tif	C:\Users\ab998\OneDrive - University of Exeter\TDP43 project JG\E3-5-8 phenotyping\E5 Pheno\E5_pheno_soma\rawimages	C:\Users\ab998\OneDrive - University of Exeter\TDP43 project JG\E3-5-8 phenotyping\E5 Pheno\E5_pheno_soma\rawimages	C:\Users\ab998\OneDrive - University of Exeter\TDP43 project JG\E3-5-8 phenotyping\E5 Pheno\E5_pheno_soma	C:\Users\ab998\OneDrive - University of Exeter\TDP43 project JG\E3-5-8 phenotyping\E5 Pheno\E5_pheno_soma\rawimages	C:\Users\ab998\OneDrive - University of Exeter\TDP43 project JG\E3-5-8 phenotyping\E5 Pheno\E5_pheno_soma	C:\Users\ab998\OneDrive - University of Exeter\TDP43 project JG\E3-5-8 phenotyping\E5 Pheno\E5_pheno_soma\rawimages	724	0.274944916433014	0.257966379846039	0.562981612747535	0.430968823173316	1.26551097014453	1.32289186579874	1.87963683484122	1.91380178555846	0.000379758171868804	0.000356307154483479	0.000777598912634717	0.000595260805488006	0.00174794332892891	0.00182719870966676	0.0025961834735376	0.00264337263198683	0.000336179422447458	0.0003108246892225	0.000762951094657183	0.000579809828195721	0.00171563855838031	0.00176302203908563	0.00256351567804813	0.00257877469994128	1333.92541436464	1191.37430939227	7	5	2	2	7	2	2	0	4
87	2	JG-TDP43KI-MND3-EndPoint-D40-22052022_C07_sx_1_sy_1_w4.tif	JG-TDP43KI-MND3-EndPoint-D40-22052022_C07_sx_1_sy_1_w1.tif	JG-TDP43KI-MND3-EndPoint-D40-22052022_C07_sx_1_sy_1_w3Filtsoma.tiff	JG-TDP43KI-MND3-EndPoint-D40-22052022_C07_sx_1_sy_1_w3.tif	JG-TDP43KI-MND3-EndPoint-D40-22052022_C07_sx_1_sy_1_w1NeuNuclei.tiff	JG-TDP43KI-MND3-EndPoint-D40-22052022_C07_sx_1_sy_1_w2.tif	C:\Users\ab998\OneDrive - University of Exeter\TDP43 project JG\E3-5-8 phenotyping\E5 Pheno\E5_pheno_soma\rawimages	C:\Users\ab998\OneDrive - University of Exeter\TDP43 project JG\E3-5-8 phenotyping\E5 Pheno\E5_pheno_soma\rawimages	C:\Users\ab998\OneDrive - University of Exeter\TDP43 project JG\E3-5-8 phenotyping\E5 Pheno\E5_pheno_soma	C:\Users\ab998\OneDrive - University of Exeter\TDP43 project JG\E3-5-8 phenotyping\E5 Pheno\E5_pheno_soma\rawimages	C:\Users\ab998\OneDrive - University of Exeter\TDP43 project JG\E3-5-8 phenotyping\E5 Pheno\E5_pheno_soma	C:\Users\ab998\OneDrive - University of Exeter\TDP43 project JG\E3-5-8 phenotyping\E5 Pheno\E5_pheno_soma\rawimages	676	0.151769045263791	0.0748094263035455	0.402121003950015	0.314632274632459	1.16921184724197	0.694990836200304	1.77372396388091	1.17376974108629	0.000224510421987856	0.000110664831809979	0.000594853556139075	0.000465432358923755	0.00172960332432244	0.00102809295295903	0.00262385201757531	0.00173634577083771	0.000190440128790215	0.000102818048617337	0.000564583810046315	0.000436394475400448	0.00166823039762676	0.0010139923542738	0.00256351567804813	0.00172426947392523	173.103550295858	1574.36094674556	14	6	7	6	24	6	3	10	4
87	3	JG-TDP43KI-MND3-EndPoint-D40-22052022_C07_sx_1_sy_1_w4.tif	JG-TDP43KI-MND3-EndPoint-D40-22052022_C07_sx_1_sy_1_w1.tif	JG-TDP43KI-MND3-EndPoint-D40-22052022_C07_sx_1_sy_1_w3Filtsoma.tiff	JG-TDP43KI-MND3-EndPoint-D40-22052022_C07_sx_1_sy_1_w3.tif	JG-TDP43KI-MND3-EndPoint-D40-22052022_C07_sx_1_sy_1_w1NeuNuclei.tiff	JG-TDP43KI-MND3-EndPoint-D40-22052022_C07_sx_1_sy_1_w2.tif	C:\Users\ab998\OneDrive - University of Exeter\TDP43 project JG\E3-5-8 phenotyping\E5 Pheno\E5_pheno_soma\rawimages	C:\Users\ab998\OneDrive - University of Exeter\TDP43 project JG\E3-5-8 phenotyping\E5 Pheno\E5_pheno_soma\rawimages	C:\Users\ab998\OneDrive - University of Exeter\TDP43 project JG\E3-5-8 phenotyping\E5 Pheno\E5_pheno_soma	C:\Users\ab998\OneDrive - University of Exeter\TDP43 project JG\E3-5-8 phenotyping\E5 Pheno\E5_pheno_soma\rawimages	C:\Users\ab998\OneDrive - University of Exeter\TDP43 project JG\E3-5-8 phenotyping\E5 Pheno\E5_pheno_soma	C:\Users\ab998\OneDrive - University of Exeter\TDP43 project JG\E3-5-8 phenotyping\E5 Pheno\E5_pheno_soma\rawimages	681	0.215033085878531	0.195307452471752	0.4724803538993	0.372994659701362	1.34180910559371	1.13284362806007	1.98150606523268	1.6615854119882	0.00031576077221517	0.000286795084393175	0.000693803750219237	0.000547716093540914	0.00197035110953555	0.0016635001880471	0.00290970053631818	0.00243991984139236	0.000276302307611331	0.000271796932793222	0.000671396963298321	0.000525644660228863	0.00194471440045163	0.00164862646488473	0.00288395513780415	0.00242618448100984	418.838472834068	1952.36563876652	9	8	6	3	18	4	5	7	5
88	1	JG-TDP43KI-MND3-EndPoint-D40-22052022_C07_sx_1_sy_2_w4.tif	JG-TDP43KI-MND3-EndPoint-D40-22052022_C07_sx_1_sy_2_w1.tif	JG-TDP43KI-MND3-EndPoint-D40-22052022_C07_sx_1_sy_2_w3Filtsoma.tiff	JG-TDP43KI-MND3-EndPoint-D40-22052022_C07_sx_1_sy_2_w3.tif	JG-TDP43KI-MND3-EndPoint-D40-22052022_C07_sx_1_sy_2_w1NeuNuclei.tiff	JG-TDP43KI-MND3-EndPoint-D40-22052022_C07_sx_1_sy_2_w2.tif	C:\Users\ab998\OneDrive - University of Exeter\TDP43 project JG\E3-5-8 phenotyping\E5 Pheno\E5_pheno_soma\rawimages	C:\Users\ab998\OneDrive - University of Exeter\TDP43 project JG\E3-5-8 phenotyping\E5 Pheno\E5_pheno_soma\rawimages	C:\Users\ab998\OneDrive - University of Exeter\TDP43 project JG\E3-5-8 phenotyping\E5 Pheno\E5_pheno_soma	C:\Users\ab998\OneDrive - University of Exeter\TDP43 project JG\E3-5-8 phenotyping\E5 Pheno\E5_pheno_soma\rawimages	C:\Users\ab998\OneDrive - University of Exeter\TDP43 project JG\E3-5-8 phenotyping\E5 Pheno\E5_pheno_soma	C:\Users\ab998\OneDrive - University of Exeter\TDP43 project JG\E3-5-8 phenotyping\E5 Pheno\E5_pheno_soma\rawimages	816	0.343140573218989	0.297026831241965	0.59746700222604	0.47979639476398	1.4423776329495	1.53016505623236	1.95109483436681	2.09500266984105	0.000420515408356604	0.000364003469659271	0.000732189953708382	0.000587985777897034	0.00176761964822243	0.00187520227479456	0.0023910475911358	0.00256740523264835	0.000278042774880305	0.000355993630364537	0.000671396963298321	0.000527297612279654	0.00169806554913521	0.00188677932601422	0.00231937132775784	0.00257877469994128	1204.7181372549	1728.7806372549	20	12	9	14	26	10	7	16	2
89	1	JG-TDP43KI-MND3-EndPoint-D40-22052022_C07_sx_1_sy_3_w4.tif	JG-TDP43KI-MND3-EndPoint-D40-22052022_C07_sx_1_sy_3_w1.tif	JG-TDP43KI-MND3-EndPoint-D40-22052022_C07_sx_1_sy_3_w3Filtsoma.tiff	JG-TDP43KI-MND3-EndPoint-D40-22052022_C07_sx_1_sy_3_w3.tif	JG-TDP43KI-MND3-EndPoint-D40-22052022_C07_sx_1_sy_3_w1NeuNuclei.tiff	JG-TDP43KI-MND3-EndPoint-D40-22052022_C07_sx_1_sy_3_w2.tif	C:\Users\ab998\OneDrive - University of Exeter\TDP43 project JG\E3-5-8 phenotyping\E5 Pheno\E5_pheno_soma\rawimages	C:\Users\ab998\OneDrive - University of Exeter\TDP43 project JG\E3-5-8 phenotyping\E5 Pheno\E5_pheno_soma\rawimages	C:\Users\ab998\OneDrive - University of Exeter\TDP43 project JG\E3-5-8 phenotyping\E5 Pheno\E5_pheno_soma	C:\Users\ab998\OneDrive - University of Exeter\TDP43 project JG\E3-5-8 phenotyping\E5 Pheno\E5_pheno_soma\rawimages	C:\Users\ab998\OneDrive - University of Exeter\TDP43 project JG\E3-5-8 phenotyping\E5 Pheno\E5_pheno_soma	C:\Users\ab998\OneDrive - University of Exeter\TDP43 project JG\E3-5-8 phenotyping\E5 Pheno\E5_pheno_soma\rawimages	812	0.129304788279114	0.180735142264894	0.431204699678347	0.314324178500101	0.888990611711051	1.16725504689384	1.42470435611904	1.73820096091367	0.000159242350097431	0.000222580224464155	0.000531040270539836	0.000387098741995198	0.00109481602427469	0.00143750621538651	0.00175456201492492	0.00214064157747989	0.000164098077220842	0.000218860513996333	0.000549324788153172	0.000405090220738202	0.00107952277176082	0.00147939345333725	0.00173952849581838	0.00218204013071954	767.799261083744	400.741379310345	6	6	5	4	7	4	4	3	3
89	2	JG-TDP43KI-MND3-EndPoint-D40-22052022_C07_sx_1_sy_3_w4.tif	JG-TDP43KI-MND3-EndPoint-D40-22052022_C07_sx_1_sy_3_w1.tif	JG-TDP43KI-MND3-EndPoint-D40-22052022_C07_sx_1_sy_3_w3Filtsoma.tiff	JG-TDP43KI-MND3-EndPoint-D40-22052022_C07_sx_1_sy_3_w3.tif	JG-TDP43KI-MND3-EndPoint-D40-22052022_C07_sx_1_sy_3_w1NeuNuclei.tiff	JG-TDP43KI-MND3-EndPoint-D40-22052022_C07_sx_1_sy_3_w2.tif	C:\Users\ab998\OneDrive - University of Exeter\TDP43 project JG\E3-5-8 phenotyping\E5 Pheno\E5_pheno_soma\rawimages	C:\Users\ab998\OneDrive - University of Exeter\TDP43 project JG\E3-5-8 phenotyping\E5 Pheno\E5_pheno_soma\rawimages	C:\Users\ab998\OneDrive - University of Exeter\TDP43 project JG\E3-5-8 phenotyping\E5 Pheno\E5_pheno_soma	C:\Users\ab998\OneDrive - University of Exeter\TDP43 project JG\E3-5-8 phenotyping\E5 Pheno\E5_pheno_soma\rawimages	C:\Users\ab998\OneDrive - University of Exeter\TDP43 project JG\E3-5-8 phenotyping\E5 Pheno\E5_pheno_soma	C:\Users\ab998\OneDrive - University of Exeter\TDP43 project JG\E3-5-8 phenotyping\E5 Pheno\E5_pheno_soma\rawimages	932	0.122134857141646	0.143516980526329	0.46015106420964	0.326702729813405	0.834724353218917	1.1270057928632	1.44982070615515	1.76984817232005	0.00013104598405756	0.000153988176530395	0.000493724317821502	0.000350539409671036	0.000895626988432314	0.00120923368332962	0.0015556016160463	0.00189897872566529	0.000109163745946717	0.000140858930535614	0.000473029678687453	0.00033039937261492	0.000852296885568649	0.00118684000335634	0.00151064316742122	0.00187685969285667	558.030042918455	713.179184549356	15	7	6	9	18	5	4	11	3
90	1	JG-TDP43KI-MND3-EndPoint-D40-22052022_C07_sx_1_sy_4_w4.tif	JG-TDP43KI-MND3-EndPoint-D40-22052022_C07_sx_1_sy_4_w1.tif	JG-TDP43KI-MND3-EndPoint-D40-22052022_C07_sx_1_sy_4_w3Filtsoma.tiff	JG-TDP43KI-MND3-EndPoint-D40-22052022_C07_sx_1_sy_4_w3.tif	JG-TDP43KI-MND3-EndPoint-D40-22052022_C07_sx_1_sy_4_w1NeuNuclei.tiff	JG-TDP43KI-MND3-EndPoint-D40-22052022_C07_sx_1_sy_4_w2.tif	C:\Users\ab998\OneDrive - University of Exeter\TDP43 project JG\E3-5-8 phenotyping\E5 Pheno\E5_pheno_soma\rawimages	C:\Users\ab998\OneDrive - University of Exeter\TDP43 project JG\E3-5-8 phenotyping\E5 Pheno\E5_pheno_soma\rawimages	C:\Users\ab998\OneDrive - University of Exeter\TDP43 project JG\E3-5-8 phenotyping\E5 Pheno\E5_pheno_soma	C:\Users\ab998\OneDrive - University of Exeter\TDP43 project JG\E3-5-8 phenotyping\E5 Pheno\E5_pheno_soma\rawimages	C:\Users\ab998\OneDrive - University of Exeter\TDP43 project JG\E3-5-8 phenotyping\E5 Pheno\E5_pheno_soma	C:\Users\ab998\OneDrive - University of Exeter\TDP43 project JG\E3-5-8 phenotyping\E5 Pheno\E5_pheno_soma\rawimages	605	0.0872127554002873	0.721285013831221	0.334416723810136	0.223391054940294	0.617620846664067	1.98115682718344	1.07450980367139	2.38487834623083	0.000144153314711219	0.00119220663443177	0.000552754915388655	0.000369241413124452	0.00102086090357697	0.00327463938377428	0.00177604926226676	0.00394194767972039	0.000133803354401607	0.00110962305916473	0.000549324788153172	0.000365791405783966	0.000953314010985196	0.00333110045175999	0.00170901045203209	0.00399786373600364	737.176859504132	801.107438016529	7	4	5	4	4	1	2	1	3
90	2	JG-TDP43KI-MND3-EndPoint-D40-22052022_C07_sx_1_sy_4_w4.tif	JG-TDP43KI-MND3-EndPoint-D40-22052022_C07_sx_1_sy_4_w1.tif	JG-TDP43KI-MND3-EndPoint-D40-22052022_C07_sx_1_sy_4_w3Filtsoma.tiff	JG-TDP43KI-MND3-EndPoint-D40-22052022_C07_sx_1_sy_4_w3.tif	JG-TDP43KI-MND3-EndPoint-D40-22052022_C07_sx_1_sy_4_w1NeuNuclei.tiff	JG-TDP43KI-MND3-EndPoint-D40-22052022_C07_sx_1_sy_4_w2.tif	C:\Users\ab998\OneDrive - University of Exeter\TDP43 project JG\E3-5-8 phenotyping\E5 Pheno\E5_pheno_soma\rawimages	C:\Users\ab998\OneDrive - University of Exeter\TDP43 project JG\E3-5-8 phenotyping\E5 Pheno\E5_pheno_soma\rawimages	C:\Users\ab998\OneDrive - University of Exeter\TDP43 project JG\E3-5-8 phenotyping\E5 Pheno\E5_pheno_soma	C:\Users\ab998\OneDrive - University of Exeter\TDP43 project JG\E3-5-8 phenotyping\E5 Pheno\E5_pheno_soma\rawimages	C:\Users\ab998\OneDrive - University of Exeter\TDP43 project JG\E3-5-8 phenotyping\E5 Pheno\E5_pheno_soma	C:\Users\ab998\OneDrive - University of Exeter\TDP43 project JG\E3-5-8 phenotyping\E5 Pheno\E5_pheno_soma\rawimages	751	0.123215242474544	0.187902090954594	0.434576943516731	0.299479328648886	0.734457665646914	1.17923837446142	1.23253223439679	1.69240863621235	0.000164068232322961	0.000250202517915572	0.000578664372192718	0.000398774072768157	0.000977972923631044	0.0015702242003481	0.00164118806178001	0.00225354012811232	0.00014815064787399	0.000248119016760029	0.000564583810046315	0.000384903425583616	0.000969781161984429	0.00157517939805984	0.00163271534256637	0.00225833524018526	873.463382157124	1810.86018641811	19	8	9	4	19	6	8	3	8
92	1	JG-TDP43KI-MND3-EndPoint-D40-22052022_C07_sx_1_sy_6_w4.tif	JG-TDP43KI-MND3-EndPoint-D40-22052022_C07_sx_1_sy_6_w1.tif	JG-TDP43KI-MND3-EndPoint-D40-22052022_C07_sx_1_sy_6_w3Filtsoma.tiff	JG-TDP43KI-MND3-EndPoint-D40-22052022_C07_sx_1_sy_6_w3.tif	JG-TDP43KI-MND3-EndPoint-D40-22052022_C07_sx_1_sy_6_w1NeuNuclei.tiff	JG-TDP43KI-MND3-EndPoint-D40-22052022_C07_sx_1_sy_6_w2.tif	C:\Users\ab998\OneDrive - University of Exeter\TDP43 project JG\E3-5-8 phenotyping\E5 Pheno\E5_pheno_soma\rawimages	C:\Users\ab998\OneDrive - University of Exeter\TDP43 project JG\E3-5-8 phenotyping\E5 Pheno\E5_pheno_soma\rawimages	C:\Users\ab998\OneDrive - University of Exeter\TDP43 project JG\E3-5-8 phenotyping\E5 Pheno\E5_pheno_soma	C:\Users\ab998\OneDrive - University of Exeter\TDP43 project JG\E3-5-8 phenotyping\E5 Pheno\E5_pheno_soma\rawimages	C:\Users\ab998\OneDrive - University of Exeter\TDP43 project JG\E3-5-8 phenotyping\E5 Pheno\E5_pheno_soma	C:\Users\ab998\OneDrive - University of Exeter\TDP43 project JG\E3-5-8 phenotyping\E5 Pheno\E5_pheno_soma\rawimages	770	0.513875634140277	0.702840740079409	0.68032349110581	0.612505029363092	2.1064518049825	2.27670831524301	2.76679639029317	2.80770583706908	0.000667370953428931	0.000912780181921311	0.000883537001436117	0.000795461077094925	0.00273565169478247	0.00295676404577015	0.0035932420653158	0.00364637121697283	0.000611985102295876	0.000920909107662737	0.000869764247909188	0.000782294780947268	0.00256059807725251	0.00303464848548174	0.00341802090406418	0.00372320134192705	1762.92987012987	131.031168831169	24	13	13	11	27	13	9	7	5
92	2	JG-TDP43KI-MND3-EndPoint-D40-22052022_C07_sx_1_sy_6_w4.tif	JG-TDP43KI-MND3-EndPoint-D40-22052022_C07_sx_1_sy_6_w1.tif	JG-TDP43KI-MND3-EndPoint-D40-22052022_C07_sx_1_sy_6_w3Filtsoma.tiff	JG-TDP43KI-MND3-EndPoint-D40-22052022_C07_sx_1_sy_6_w3.tif	JG-TDP43KI-MND3-EndPoint-D40-22052022_C07_sx_1_sy_6_w1NeuNuclei.tiff	JG-TDP43KI-MND3-EndPoint-D40-22052022_C07_sx_1_sy_6_w2.tif	C:\Users\ab998\OneDrive - University of Exeter\TDP43 project JG\E3-5-8 phenotyping\E5 Pheno\E5_pheno_soma\rawimages	C:\Users\ab998\OneDrive - University of Exeter\TDP43 project JG\E3-5-8 phenotyping\E5 Pheno\E5_pheno_soma\rawimages	C:\Users\ab998\OneDrive - University of Exeter\TDP43 project JG\E3-5-8 phenotyping\E5 Pheno\E5_pheno_soma	C:\Users\ab998\OneDrive - University of Exeter\TDP43 project JG\E3-5-8 phenotyping\E5 Pheno\E5_pheno_soma\rawimages	C:\Users\ab998\OneDrive - University of Exeter\TDP43 project JG\E3-5-8 phenotyping\E5 Pheno\E5_pheno_soma	C:\Users\ab998\OneDrive - University of Exeter\TDP43 project JG\E3-5-8 phenotyping\E5 Pheno\E5_pheno_soma\rawimages	678	0.115857641201728	1.2487867623131	0.356435492401943	0.275925271067536	0.702139021828771	2.77893314015819	1.24632639018819	3.21464871568605	0.000170881476698714	0.00184186838099278	0.000525716065489591	0.000406969426353297	0.00103560327703359	0.00409872144566104	0.0018382395135519	0.00474136978714757	0.000160383104230277	0.00185005227103829	0.000518806744366884	0.000400478602387011	0.00102742458693683	0.00430122343823314	0.00183108262717724	0.00494392309337854	1667.7994100295	1004.32300884956	11	9	7	10	11	6	4	9	2
92	3	JG-TDP43KI-MND3-EndPoint-D40-22052022_C07_sx_1_sy_6_w4.tif	JG-TDP43KI-MND3-EndPoint-D40-22052022_C07_sx_1_sy_6_w1.tif	JG-TDP43KI-MND3-EndPoint-D40-22052022_C07_sx_1_sy_6_w3Filtsoma.tiff	JG-TDP43KI-MND3-EndPoint-D40-22052022_C07_sx_1_sy_6_w3.tif	JG-TDP43KI-MND3-EndPoint-D40-22052022_C07_sx_1_sy_6_w1NeuNuclei.tiff	JG-TDP43KI-MND3-EndPoint-D40-22052022_C07_sx_1_sy_6_w2.tif	C:\Users\ab998\OneDrive - University of Exeter\TDP43 project JG\E3-5-8 phenotyping\E5 Pheno\E5_pheno_soma\rawimages	C:\Users\ab998\OneDrive - University of Exeter\TDP43 project JG\E3-5-8 phenotyping\E5 Pheno\E5_pheno_soma\rawimages	C:\Users\ab998\OneDrive - University of Exeter\TDP43 project JG\E3-5-8 phenotyping\E5 Pheno\E5_pheno_soma	C:\Users\ab998\OneDrive - University of Exeter\TDP43 project JG\E3-5-8 phenotyping\E5 Pheno\E5_pheno_soma\rawimages	C:\Users\ab998\OneDrive - University of Exeter\TDP43 project JG\E3-5-8 phenotyping\E5 Pheno\E5_pheno_soma	C:\Users\ab998\OneDrive - University of Exeter\TDP43 project JG\E3-5-8 phenotyping\E5 Pheno\E5_pheno_soma\rawimages	827	0.0925219410455611	0.0786780244643523	0.37865262827836	0.266942026690231	0.63632464670809	0.771183801698498	1.30055695399642	1.30531776882708	0.000111876591348925	9.51366680342834e-05	0.000457862912065731	0.000322783587291694	0.000769437299526106	0.000932507619949817	0.0015726202587623	0.00157837698769901	9.45299107115716e-05	8.15742532722652e-05	0.000442511634901166	0.000307457172311842	0.000783857743954286	0.000902899308130145	0.00158693827688694	0.00154879072215408	1342.84159613059	1069.42684401451	14	13	10	7	17	11	8	6	6
92	4	JG-TDP43KI-MND3-EndPoint-D40-22052022_C07_sx_1_sy_6_w4.tif	JG-TDP43KI-MND3-EndPoint-D40-22052022_C07_sx_1_sy_6_w1.tif	JG-TDP43KI-MND3-EndPoint-D40-22052022_C07_sx_1_sy_6_w3Filtsoma.tiff	JG-TDP43KI-MND3-EndPoint-D40-22052022_C07_sx_1_sy_6_w3.tif	JG-TDP43KI-MND3-EndPoint-D40-22052022_C07_sx_1_sy_6_w1NeuNuclei.tiff	JG-TDP43KI-MND3-EndPoint-D40-22052022_C07_sx_1_sy_6_w2.tif	C:\Users\ab998\OneDrive - University of Exeter\TDP43 project JG\E3-5-8 phenotyping\E5 Pheno\E5_pheno_soma\rawimages	C:\Users\ab998\OneDrive - University of Exeter\TDP43 project JG\E3-5-8 phenotyping\E5 Pheno\E5_pheno_soma\rawimages	C:\Users\ab998\OneDrive - University of Exeter\TDP43 project JG\E3-5-8 phenotyping\E5 Pheno\E5_pheno_soma	C:\Users\ab998\OneDrive - University of Exeter\TDP43 project JG\E3-5-8 phenotyping\E5 Pheno\E5_pheno_soma\rawimages	C:\Users\ab998\OneDrive - University of Exeter\TDP43 project JG\E3-5-8 phenotyping\E5 Pheno\E5_pheno_soma	C:\Users\ab998\OneDrive - University of Exeter\TDP43 project JG\E3-5-8 phenotyping\E5 Pheno\E5_pheno_soma\rawimages	713	0.19511600982969	0.138782866255497	0.427512016380206	0.361322027740243	1.36831906397128	0.956252214324195	1.84492256003432	1.46936751320027	0.000273654992748513	0.000194646376234918	0.000599596095904917	0.000506763012258406	0.00191910107148848	0.0013411672010157	0.00258754917255865	0.00206082400168341	0.000283181885606609	0.000184086195076816	0.00062561989761889	0.000532148376805708	0.00191117479698732	0.00135678367223591	0.00257877469994128	0.00207522697746754	1789.17391304348	1975.45582047686	6	4	4	4	14	1	1	9	2
93	1	JG-TDP43KI-MND3-EndPoint-D40-22052022_C07_sx_2_sy_1_w4.tif	JG-TDP43KI-MND3-EndPoint-D40-22052022_C07_sx_2_sy_1_w1.tif	JG-TDP43KI-MND3-EndPoint-D40-22052022_C07_sx_2_sy_1_w3Filtsoma.tiff	JG-TDP43KI-MND3-EndPoint-D40-22052022_C07_sx_2_sy_1_w3.tif	JG-TDP43KI-MND3-EndPoint-D40-22052022_C07_sx_2_sy_1_w1NeuNuclei.tiff	JG-TDP43KI-MND3-EndPoint-D40-22052022_C07_sx_2_sy_1_w2.tif	C:\Users\ab998\OneDrive - University of Exeter\TDP43 project JG\E3-5-8 phenotyping\E5 Pheno\E5_pheno_soma\rawimages	C:\Users\ab998\OneDrive - University of Exeter\TDP43 project JG\E3-5-8 phenotyping\E5 Pheno\E5_pheno_soma\rawimages	C:\Users\ab998\OneDrive - University of Exeter\TDP43 project JG\E3-5-8 phenotyping\E5 Pheno\E5_pheno_soma	C:\Users\ab998\OneDrive - University of Exeter\TDP43 project JG\E3-5-8 phenotyping\E5 Pheno\E5_pheno_soma\rawimages	C:\Users\ab998\OneDrive - University of Exeter\TDP43 project JG\E3-5-8 phenotyping\E5 Pheno\E5_pheno_soma	C:\Users\ab998\OneDrive - University of Exeter\TDP43 project JG\E3-5-8 phenotyping\E5 Pheno\E5_pheno_soma\rawimages	655	0.139563587872544	1.73018109018449	0.413092240691185	0.297877347227768	1.05574470688589	3.22691025561653	1.43454642524011	3.67904179543257	0.000213074179958083	0.0026414978476099	0.000630675176627763	0.000454774575920257	0.00161182397997846	0.004926580542926	0.00219014721410704	0.00561685770295048	0.00021536331041716	0.00247063010465354	0.000640878919512033	0.000464072523755021	0.00147011922672391	0.00497054331935942	0.00204470893368125	0.00566109735518694	1503.59694656489	1322.74198473282	3	3	2	2	2	1	0	1	1
94	1	JG-TDP43KI-MND3-EndPoint-D40-22052022_C07_sx_2_sy_2_w4.tif	JG-TDP43KI-MND3-EndPoint-D40-22052022_C07_sx_2_sy_2_w1.tif	JG-TDP43KI-MND3-EndPoint-D40-22052022_C07_sx_2_sy_2_w3Filtsoma.tiff	JG-TDP43KI-MND3-EndPoint-D40-22052022_C07_sx_2_sy_2_w3.tif	JG-TDP43KI-MND3-EndPoint-D40-22052022_C07_sx_2_sy_2_w1NeuNuclei.tiff	JG-TDP43KI-MND3-EndPoint-D40-22052022_C07_sx_2_sy_2_w2.tif	C:\Users\ab998\OneDrive - University of Exeter\TDP43 project JG\E3-5-8 phenotyping\E5 Pheno\E5_pheno_soma\rawimages	C:\Users\ab998\OneDrive - University of Exeter\TDP43 project JG\E3-5-8 phenotyping\E5 Pheno\E5_pheno_soma\rawimages	C:\Users\ab998\OneDrive - University of Exeter\TDP43 project JG\E3-5-8 phenotyping\E5 Pheno\E5_pheno_soma	C:\Users\ab998\OneDrive - University of Exeter\TDP43 project JG\E3-5-8 phenotyping\E5 Pheno\E5_pheno_soma\rawimages	C:\Users\ab998\OneDrive - University of Exeter\TDP43 project JG\E3-5-8 phenotyping\E5 Pheno\E5_pheno_soma	C:\Users\ab998\OneDrive - University of Exeter\TDP43 project JG\E3-5-8 phenotyping\E5 Pheno\E5_pheno_soma\rawimages	848	0.095608504518168	0.136692627067532	0.416662851814181	0.277533434273209	0.660504542931449	1.04499842203222	1.14131380151957	1.68862439878285	0.000112745877969538	0.000161194135692845	0.000491347702611062	0.000327279993246709	0.000778896866664444	0.00123230945994366	0.00134588891688629	0.00199130235705525	0.000105070670542773	0.00015343444829341	0.000488288700580597	0.000324146065395325	0.000729117658920586	0.00123868661466986	0.00129701686091721	0.00199893186800182	790.516509433962	1353.63325471698	13	10	7	12	16	9	8	13	4
96	1	JG-TDP43KI-MND3-EndPoint-D40-22052022_C07_sx_2_sy_4_w4.tif	JG-TDP43KI-MND3-EndPoint-D40-22052022_C07_sx_2_sy_4_w1.tif	JG-TDP43KI-MND3-EndPoint-D40-22052022_C07_sx_2_sy_4_w3Filtsoma.tiff	JG-TDP43KI-MND3-EndPoint-D40-22052022_C07_sx_2_sy_4_w3.tif	JG-TDP43KI-MND3-EndPoint-D40-22052022_C07_sx_2_sy_4_w1NeuNuclei.tiff	JG-TDP43KI-MND3-EndPoint-D40-22052022_C07_sx_2_sy_4_w2.tif	C:\Users\ab998\OneDrive - University of Exeter\TDP43 project JG\E3-5-8 phenotyping\E5 Pheno\E5_pheno_soma\rawimages	C:\Users\ab998\OneDrive - University of Exeter\TDP43 project JG\E3-5-8 phenotyping\E5 Pheno\E5_pheno_soma\rawimages	C:\Users\ab998\OneDrive - University of Exeter\TDP43 project JG\E3-5-8 phenotyping\E5 Pheno\E5_pheno_soma	C:\Users\ab998\OneDrive - University of Exeter\TDP43 project JG\E3-5-8 phenotyping\E5 Pheno\E5_pheno_soma\rawimages	C:\Users\ab998\OneDrive - University of Exeter\TDP43 project JG\E3-5-8 phenotyping\E5 Pheno\E5_pheno_soma	C:\Users\ab998\OneDrive - University of Exeter\TDP43 project JG\E3-5-8 phenotyping\E5 Pheno\E5_pheno_soma\rawimages	895	0.212747493395909	0.129965633890606	0.504386968677863	0.422109876933973	1.00697805301752	1.03894961683545	1.55434500612319	1.64563973410986	0.000237706696531742	0.000145212998760454	0.000563560858857948	0.000471631147412261	0.00112511514303633	0.00116083756071	0.00173669833086389	0.00183870361353057	0.000196352215425577	0.000122487632324919	0.000534065766260028	0.000443116485257633	0.00110856210812926	0.00110674131428823	0.00172426947392523	0.00178530556149781	141.302793296089	1724.04245810056	61	25	30	38	70	25	27	35	6
97	1	JG-TDP43KI-MND3-EndPoint-D40-22052022_C07_sx_2_sy_5_w4.tif	JG-TDP43KI-MND3-EndPoint-D40-22052022_C07_sx_2_sy_5_w1.tif	JG-TDP43KI-MND3-EndPoint-D40-22052022_C07_sx_2_sy_5_w3Filtsoma.tiff	JG-TDP43KI-MND3-EndPoint-D40-22052022_C07_sx_2_sy_5_w3.tif	JG-TDP43KI-MND3-EndPoint-D40-22052022_C07_sx_2_sy_5_w1NeuNuclei.tiff	JG-TDP43KI-MND3-EndPoint-D40-22052022_C07_sx_2_sy_5_w2.tif	C:\Users\ab998\OneDrive - University of Exeter\TDP43 project JG\E3-5-8 phenotyping\E5 Pheno\E5_pheno_soma\rawimages	C:\Users\ab998\OneDrive - University of Exeter\TDP43 project JG\E3-5-8 phenotyping\E5 Pheno\E5_pheno_soma\rawimages	C:\Users\ab998\OneDrive - University of Exeter\TDP43 project JG\E3-5-8 phenotyping\E5 Pheno\E5_pheno_soma	C:\Users\ab998\OneDrive - University of Exeter\TDP43 project JG\E3-5-8 phenotyping\E5 Pheno\E5_pheno_soma\rawimages	C:\Users\ab998\OneDrive - University of Exeter\TDP43 project JG\E3-5-8 phenotyping\E5 Pheno\E5_pheno_soma	C:\Users\ab998\OneDrive - University of Exeter\TDP43 project JG\E3-5-8 phenotyping\E5 Pheno\E5_pheno_soma\rawimages	744	0.114784323416643	0.878971627051214	0.40918593108654	0.282163001305889	1.25818920083111	2.32260173751274	1.69529259135015	2.81074239895679	0.000154280004592262	0.00118141347721937	0.000549981090170081	0.000379251345841249	0.00169111451724612	0.00312177652891497	0.00227861907439537	0.00377787956849031	0.000132082350319251	0.00107630167622119	0.000534065766260028	0.000363431347068399	0.00154784810729325	0.0032807036768645	0.00213626306504011	0.00393682764843106	661.888440860215	259.891129032258	4	4	3	2	2	1	0	1	2
98	1	JG-TDP43KI-MND3-EndPoint-D40-22052022_C07_sx_2_sy_6_w4.tif	JG-TDP43KI-MND3-EndPoint-D40-22052022_C07_sx_2_sy_6_w1.tif	JG-TDP43KI-MND3-EndPoint-D40-22052022_C07_sx_2_sy_6_w3Filtsoma.tiff	JG-TDP43KI-MND3-EndPoint-D40-22052022_C07_sx_2_sy_6_w3.tif	JG-TDP43KI-MND3-EndPoint-D40-22052022_C07_sx_2_sy_6_w1NeuNuclei.tiff	JG-TDP43KI-MND3-EndPoint-D40-22052022_C07_sx_2_sy_6_w2.tif	C:\Users\ab998\OneDrive - University of Exeter\TDP43 project JG\E3-5-8 phenotyping\E5 Pheno\E5_pheno_soma\rawimages	C:\Users\ab998\OneDrive - University of Exeter\TDP43 project JG\E3-5-8 phenotyping\E5 Pheno\E5_pheno_soma\rawimages	C:\Users\ab998\OneDrive - University of Exeter\TDP43 project JG\E3-5-8 phenotyping\E5 Pheno\E5_pheno_soma	C:\Users\ab998\OneDrive - University of Exeter\TDP43 project JG\E3-5-8 phenotyping\E5 Pheno\E5_pheno_soma\rawimages	C:\Users\ab998\OneDrive - University of Exeter\TDP43 project JG\E3-5-8 phenotyping\E5 Pheno\E5_pheno_soma	C:\Users\ab998\OneDrive - University of Exeter\TDP43 project JG\E3-5-8 phenotyping\E5 Pheno\E5_pheno_soma\rawimages	736	0.142812571994	2.21125123093952	0.431494621094316	0.316592426097486	0.939873944676947	3.77832992502954	1.6010376131162	4.27058830508031	0.000194038820644022	0.00300441743334174	0.000586269865617278	0.000430152752849845	0.00127700264222411	0.00513360044161622	0.00217532284390789	0.00580242976233738	0.000167345337104052	0.00283814920112491	0.000564583810046315	0.000409078638767824	0.0012080289889127	0.00532742822542787	0.00210574502125382	0.0059967958368361	1848.69701086957	1007.66032608696	8	5	5	6	12	3	4	8	4
98	2	JG-TDP43KI-MND3-EndPoint-D40-22052022_C07_sx_2_sy_6_w4.tif	JG-TDP43KI-MND3-EndPoint-D40-22052022_C07_sx_2_sy_6_w1.tif	JG-TDP43KI-MND3-EndPoint-D40-22052022_C07_sx_2_sy_6_w3Filtsoma.tiff	JG-TDP43KI-MND3-EndPoint-D40-22052022_C07_sx_2_sy_6_w3.tif	JG-TDP43KI-MND3-EndPoint-D40-22052022_C07_sx_2_sy_6_w1NeuNuclei.tiff	JG-TDP43KI-MND3-EndPoint-D40-22052022_C07_sx_2_sy_6_w2.tif	C:\Users\ab998\OneDrive - University of Exeter\TDP43 project JG\E3-5-8 phenotyping\E5 Pheno\E5_pheno_soma\rawimages	C:\Users\ab998\OneDrive - University of Exeter\TDP43 project JG\E3-5-8 phenotyping\E5 Pheno\E5_pheno_soma\rawimages	C:\Users\ab998\OneDrive - University of Exeter\TDP43 project JG\E3-5-8 phenotyping\E5 Pheno\E5_pheno_soma	C:\Users\ab998\OneDrive - University of Exeter\TDP43 project JG\E3-5-8 phenotyping\E5 Pheno\E5_pheno_soma\rawimages	C:\Users\ab998\OneDrive - University of Exeter\TDP43 project JG\E3-5-8 phenotyping\E5 Pheno\E5_pheno_soma	C:\Users\ab998\OneDrive - University of Exeter\TDP43 project JG\E3-5-8 phenotyping\E5 Pheno\E5_pheno_soma\rawimages	685	0.17341809307618	0.854010139744787	0.462836652062833	0.337203643182875	1.46297546848655	2.23060954967514	2.11401541437954	2.69503322709352	0.000253165099381284	0.00124673013101429	0.000675673944617275	0.000492268092237773	0.00213573061092927	0.00325636430609509	0.00308615388960516	0.00393435507604893	0.000252822268521413	0.00101282022660598	0.000686655985191464	0.000502814335050061	0.00210164661984891	0.00318244879599661	0.00305180437862873	0.00386053253896534	413.713868613139	1086.96496350365	3	2	2	3	1	0	0	1	2
99	1	JG-TDP43KI-MND3-EndPoint-D40-22052022_C07_sx_3_sy_1_w4.tif	JG-TDP43KI-MND3-EndPoint-D40-22052022_C07_sx_3_sy_1_w1.tif	JG-TDP43KI-MND3-EndPoint-D40-22052022_C07_sx_3_sy_1_w3Filtsoma.tiff	JG-TDP43KI-MND3-EndPoint-D40-22052022_C07_sx_3_sy_1_w3.tif	JG-TDP43KI-MND3-EndPoint-D40-22052022_C07_sx_3_sy_1_w1NeuNuclei.tiff	JG-TDP43KI-MND3-EndPoint-D40-22052022_C07_sx_3_sy_1_w2.tif	C:\Users\ab998\OneDrive - University of Exeter\TDP43 project JG\E3-5-8 phenotyping\E5 Pheno\E5_pheno_soma\rawimages	C:\Users\ab998\OneDrive - University of Exeter\TDP43 project JG\E3-5-8 phenotyping\E5 Pheno\E5_pheno_soma\rawimages	C:\Users\ab998\OneDrive - University of Exeter\TDP43 project JG\E3-5-8 phenotyping\E5 Pheno\E5_pheno_soma	C:\Users\ab998\OneDrive - University of Exeter\TDP43 project JG\E3-5-8 phenotyping\E5 Pheno\E5_pheno_soma\rawimages	C:\Users\ab998\OneDrive - University of Exeter\TDP43 project JG\E3-5-8 phenotyping\E5 Pheno\E5_pheno_soma	C:\Users\ab998\OneDrive - University of Exeter\TDP43 project JG\E3-5-8 phenotyping\E5 Pheno\E5_pheno_soma\rawimages	1076	0.247798502487058	0.628410301695112	0.620050354627892	0.491850592632545	0.791057288006414	2.53121207706863	1.34836346958764	3.27963684126735	0.000230296006028864	0.000584024443954565	0.000576254976419974	0.00045711021620125	0.000735183353165812	0.0023524275809188	0.00125312590110375	0.00304798962943062	0.000198300811462104	0.000561989843845367	0.000564583810046315	0.000445309793576598	0.000717232935130596	0.00237063248641789	0.00123598077334464	0.00306706340052187	624.700743494424	378	10	7	6	0	10	5	6	0	4
99	2	JG-TDP43KI-MND3-EndPoint-D40-22052022_C07_sx_3_sy_1_w4.tif	JG-TDP43KI-MND3-EndPoint-D40-22052022_C07_sx_3_sy_1_w1.tif	JG-TDP43KI-MND3-EndPoint-D40-22052022_C07_sx_3_sy_1_w3Filtsoma.tiff	JG-TDP43KI-MND3-EndPoint-D40-22052022_C07_sx_3_sy_1_w3.tif	JG-TDP43KI-MND3-EndPoint-D40-22052022_C07_sx_3_sy_1_w1NeuNuclei.tiff	JG-TDP43KI-MND3-EndPoint-D40-22052022_C07_sx_3_sy_1_w2.tif	C:\Users\ab998\OneDrive - University of Exeter\TDP43 project JG\E3-5-8 phenotyping\E5 Pheno\E5_pheno_soma\rawimages	C:\Users\ab998\OneDrive - University of Exeter\TDP43 project JG\E3-5-8 phenotyping\E5 Pheno\E5_pheno_soma\rawimages	C:\Users\ab998\OneDrive - University of Exeter\TDP43 project JG\E3-5-8 phenotyping\E5 Pheno\E5_pheno_soma	C:\Users\ab998\OneDrive - University of Exeter\TDP43 project JG\E3-5-8 phenotyping\E5 Pheno\E5_pheno_soma\rawimages	C:\Users\ab998\OneDrive - University of Exeter\TDP43 project JG\E3-5-8 phenotyping\E5 Pheno\E5_pheno_soma	C:\Users\ab998\OneDrive - University of Exeter\TDP43 project JG\E3-5-8 phenotyping\E5 Pheno\E5_pheno_soma\rawimages	1150	0.126333349975539	0.104078457618016	0.514000152470544	0.365516941921669	1.44174211076461	1.05976148019545	2.02038605278358	1.80704966769554	0.000109855086935251	9.05030066243616e-05	0.000446956654322212	0.000317840819062321	0.00125368879196922	0.000921531721909085	0.00175685743720311	0.00157134753712655	9.81994962785393e-05	8.23195368866436e-05	0.000442511634901166	0.000313367985654622	0.0011904607526958	0.000907301146071404	0.00169375143013895	0.00155642023310065	997.747826086956	675.053043478261	16	11	11	0	34	16	14	0	5
101	1	JG-TDP43KI-MND3-EndPoint-D40-22052022_C07_sx_3_sy_3_w4.tif	JG-TDP43KI-MND3-EndPoint-D40-22052022_C07_sx_3_sy_3_w1.tif	JG-TDP43KI-MND3-EndPoint-D40-22052022_C07_sx_3_sy_3_w3Filtsoma.tiff	JG-TDP43KI-MND3-EndPoint-D40-22052022_C07_sx_3_sy_3_w3.tif	JG-TDP43KI-MND3-EndPoint-D40-22052022_C07_sx_3_sy_3_w1NeuNuclei.tiff	JG-TDP43KI-MND3-EndPoint-D40-22052022_C07_sx_3_sy_3_w2.tif	C:\Users\ab998\OneDrive - University of Exeter\TDP43 project JG\E3-5-8 phenotyping\E5 Pheno\E5_pheno_soma\rawimages	C:\Users\ab998\OneDrive - University of Exeter\TDP43 project JG\E3-5-8 phenotyping\E5 Pheno\E5_pheno_soma\rawimages	C:\Users\ab998\OneDrive - University of Exeter\TDP43 project JG\E3-5-8 phenotyping\E5 Pheno\E5_pheno_soma	C:\Users\ab998\OneDrive - University of Exeter\TDP43 project JG\E3-5-8 phenotyping\E5 Pheno\E5_pheno_soma\rawimages	C:\Users\ab998\OneDrive - University of Exeter\TDP43 project JG\E3-5-8 phenotyping\E5 Pheno\E5_pheno_soma	C:\Users\ab998\OneDrive - University of Exeter\TDP43 project JG\E3-5-8 phenotyping\E5 Pheno\E5_pheno_soma\rawimages	863	0.191370568431012	0.149888754087442	0.462714579887688	0.388494820697815	0.75270060589537	1.08664482954191	1.38840314303525	1.70785076636821	0.000221750368981473	0.000173683376694603	0.000536169849232547	0.00045016781077383	0.000872190736842839	0.00125914812229654	0.00160881013097943	0.00197896960181716	0.00019993035675725	0.000136968454171438	0.000534065766260028	0.000447135724243708	0.000835174607345834	0.00117033522110432	0.0015716792549938	0.00189211871474981	1780.82155272306	169.574739281576	29	13	17	9	41	16	23	7	6
104	1	JG-TDP43KI-MND3-EndPoint-D40-22052022_C07_sx_3_sy_6_w4.tif	JG-TDP43KI-MND3-EndPoint-D40-22052022_C07_sx_3_sy_6_w1.tif	JG-TDP43KI-MND3-EndPoint-D40-22052022_C07_sx_3_sy_6_w3Filtsoma.tiff	JG-TDP43KI-MND3-EndPoint-D40-22052022_C07_sx_3_sy_6_w3.tif	JG-TDP43KI-MND3-EndPoint-D40-22052022_C07_sx_3_sy_6_w1NeuNuclei.tiff	JG-TDP43KI-MND3-EndPoint-D40-22052022_C07_sx_3_sy_6_w2.tif	C:\Users\ab998\OneDrive - University of Exeter\TDP43 project JG\E3-5-8 phenotyping\E5 Pheno\E5_pheno_soma\rawimages	C:\Users\ab998\OneDrive - University of Exeter\TDP43 project JG\E3-5-8 phenotyping\E5 Pheno\E5_pheno_soma\rawimages	C:\Users\ab998\OneDrive - University of Exeter\TDP43 project JG\E3-5-8 phenotyping\E5 Pheno\E5_pheno_soma	C:\Users\ab998\OneDrive - University of Exeter\TDP43 project JG\E3-5-8 phenotyping\E5 Pheno\E5_pheno_soma\rawimages	C:\Users\ab998\OneDrive - University of Exeter\TDP43 project JG\E3-5-8 phenotyping\E5 Pheno\E5_pheno_soma	C:\Users\ab998\OneDrive - University of Exeter\TDP43 project JG\E3-5-8 phenotyping\E5 Pheno\E5_pheno_soma\rawimages	721	0.163914362803553	0.873265381313104	0.4569008925464	0.32889026934572	1.38906376936939	2.40504292765399	1.86330968164839	2.93963535712101	0.000227343082945288	0.00121118638184896	0.000633704427942303	0.000456158487303357	0.00192657943047072	0.00333570447663522	0.00258434075124603	0.0040771641568946	0.000174524298927281	0.00128706975374371	0.000595101853832603	0.000417761053540744	0.001801464590244	0.00358757539652288	0.00245670252479613	0.0043335622176528	678.929264909847	90.8252427184466	5	5	3	3	1	1	1	1	4
108	1	JG-TDP43KI-MND3-EndPoint-D40-22052022_C07_sx_4_sy_5_w4.tif	JG-TDP43KI-MND3-EndPoint-D40-22052022_C07_sx_4_sy_5_w1.tif	JG-TDP43KI-MND3-EndPoint-D40-22052022_C07_sx_4_sy_5_w3Filtsoma.tiff	JG-TDP43KI-MND3-EndPoint-D40-22052022_C07_sx_4_sy_5_w3.tif	JG-TDP43KI-MND3-EndPoint-D40-22052022_C07_sx_4_sy_5_w1NeuNuclei.tiff	JG-TDP43KI-MND3-EndPoint-D40-22052022_C07_sx_4_sy_5_w2.tif	C:\Users\ab998\OneDrive - University of Exeter\TDP43 project JG\E3-5-8 phenotyping\E5 Pheno\E5_pheno_soma\rawimages	C:\Users\ab998\OneDrive - University of Exeter\TDP43 project JG\E3-5-8 phenotyping\E5 Pheno\E5_pheno_soma\rawimages	C:\Users\ab998\OneDrive - University of Exeter\TDP43 project JG\E3-5-8 phenotyping\E5 Pheno\E5_pheno_soma	C:\Users\ab998\OneDrive - University of Exeter\TDP43 project JG\E3-5-8 phenotyping\E5 Pheno\E5_pheno_soma\rawimages	C:\Users\ab998\OneDrive - University of Exeter\TDP43 project JG\E3-5-8 phenotyping\E5 Pheno\E5_pheno_soma	C:\Users\ab998\OneDrive - University of Exeter\TDP43 project JG\E3-5-8 phenotyping\E5 Pheno\E5_pheno_soma\rawimages	669	0.231937614898925	0.135226609698293	0.439719233894721	0.353235974573181	1.40557564049959	0.911500444693957	1.94703594269231	1.37366292788647	0.00034669299685938	0.000202132450969048	0.000657278376524246	0.00052800594106604	0.00210100992600836	0.00136248198011055	0.00291036762734276	0.00205330781447903	0.000203029412659816	0.000159622351930011	0.000579842831939459	0.000450587845989503	0.00196962826885283	0.00126341741997749	0.00277714198455215	0.00195315480232239	1417.68908819133	389.352765321375	5	5	4	5	6	2	1	6	1
108	2	JG-TDP43KI-MND3-EndPoint-D40-22052022_C07_sx_4_sy_5_w4.tif	JG-TDP43KI-MND3-EndPoint-D40-22052022_C07_sx_4_sy_5_w1.tif	JG-TDP43KI-MND3-EndPoint-D40-22052022_C07_sx_4_sy_5_w3Filtsoma.tiff	JG-TDP43KI-MND3-EndPoint-D40-22052022_C07_sx_4_sy_5_w3.tif	JG-TDP43KI-MND3-EndPoint-D40-22052022_C07_sx_4_sy_5_w1NeuNuclei.tiff	JG-TDP43KI-MND3-EndPoint-D40-22052022_C07_sx_4_sy_5_w2.tif	C:\Users\ab998\OneDrive - University of Exeter\TDP43 project JG\E3-5-8 phenotyping\E5 Pheno\E5_pheno_soma\rawimages	C:\Users\ab998\OneDrive - University of Exeter\TDP43 project JG\E3-5-8 phenotyping\E5 Pheno\E5_pheno_soma\rawimages	C:\Users\ab998\OneDrive - University of Exeter\TDP43 project JG\E3-5-8 phenotyping\E5 Pheno\E5_pheno_soma	C:\Users\ab998\OneDrive - University of Exeter\TDP43 project JG\E3-5-8 phenotyping\E5 Pheno\E5_pheno_soma\rawimages	C:\Users\ab998\OneDrive - University of Exeter\TDP43 project JG\E3-5-8 phenotyping\E5 Pheno\E5_pheno_soma	C:\Users\ab998\OneDrive - University of Exeter\TDP43 project JG\E3-5-8 phenotyping\E5 Pheno\E5_pheno_soma\rawimages	803	0.710391377520864	0.927216616939404	0.841702906647697	0.737843024922768	1.85353951097932	2.60901862662286	2.39815365779214	3.1726558781229	0.000884671703014775	0.00115469068112005	0.00104819789121756	0.000918858063415651	0.00230826838229056	0.00324908919878313	0.00298649272452321	0.00395100358421282	0.000853387173265219	0.0010268910555169	0.00105287251062691	0.000923789571970701	0.00231343088671565	0.00320451392326504	0.00299076829105616	0.00390630960464478	1241.67496886675	1872.26650062267	8	6	6	6	4	2	2	2	4
109	1	JG-TDP43KI-MND3-EndPoint-D40-22052022_C07_sx_4_sy_6_w4.tif	JG-TDP43KI-MND3-EndPoint-D40-22052022_C07_sx_4_sy_6_w1.tif	JG-TDP43KI-MND3-EndPoint-D40-22052022_C07_sx_4_sy_6_w3Filtsoma.tiff	JG-TDP43KI-MND3-EndPoint-D40-22052022_C07_sx_4_sy_6_w3.tif	JG-TDP43KI-MND3-EndPoint-D40-22052022_C07_sx_4_sy_6_w1NeuNuclei.tiff	JG-TDP43KI-MND3-EndPoint-D40-22052022_C07_sx_4_sy_6_w2.tif	C:\Users\ab998\OneDrive - University of Exeter\TDP43 project JG\E3-5-8 phenotyping\E5 Pheno\E5_pheno_soma\rawimages	C:\Users\ab998\OneDrive - University of Exeter\TDP43 project JG\E3-5-8 phenotyping\E5 Pheno\E5_pheno_soma\rawimages	C:\Users\ab998\OneDrive - University of Exeter\TDP43 project JG\E3-5-8 phenotyping\E5 Pheno\E5_pheno_soma	C:\Users\ab998\OneDrive - University of Exeter\TDP43 project JG\E3-5-8 phenotyping\E5 Pheno\E5_pheno_soma\rawimages	C:\Users\ab998\OneDrive - University of Exeter\TDP43 project JG\E3-5-8 phenotyping\E5 Pheno\E5_pheno_soma	C:\Users\ab998\OneDrive - University of Exeter\TDP43 project JG\E3-5-8 phenotyping\E5 Pheno\E5_pheno_soma\rawimages	1298	0.358308437307642	1.17357595551948	0.896742198616266	0.64871836869861	2.4327620259719	3.3821350413491	3.43390554608777	4.25722138700075	0.000276046561870294	0.000904141722280032	0.000690864559796815	0.000499783026732365	0.00187423884897681	0.00260565103339684	0.0026455358598519	0.00327983157704218	0.000245554547291249	0.00053670268971473	0.000686655985191464	0.000495534623041749	0.00194371724501252	0.00231668446213007	0.00271610589697957	0.00299076829105616	1063.6155624037	960.560862865948	15	10	11	5	27	11	8	4	2
110	1	JG-TDP43KI-MND3-EndPoint-D40-22052022_C07_sx_5_sy_1_w4.tif	JG-TDP43KI-MND3-EndPoint-D40-22052022_C07_sx_5_sy_1_w1.tif	JG-TDP43KI-MND3-EndPoint-D40-22052022_C07_sx_5_sy_1_w3Filtsoma.tiff	JG-TDP43KI-MND3-EndPoint-D40-22052022_C07_sx_5_sy_1_w3.tif	JG-TDP43KI-MND3-EndPoint-D40-22052022_C07_sx_5_sy_1_w1NeuNuclei.tiff	JG-TDP43KI-MND3-EndPoint-D40-22052022_C07_sx_5_sy_1_w2.tif	C:\Users\ab998\OneDrive - University of Exeter\TDP43 project JG\E3-5-8 phenotyping\E5 Pheno\E5_pheno_soma\rawimages	C:\Users\ab998\OneDrive - University of Exeter\TDP43 project JG\E3-5-8 phenotyping\E5 Pheno\E5_pheno_soma\rawimages	C:\Users\ab998\OneDrive - University of Exeter\TDP43 project JG\E3-5-8 phenotyping\E5 Pheno\E5_pheno_soma	C:\Users\ab998\OneDrive - University of Exeter\TDP43 project JG\E3-5-8 phenotyping\E5 Pheno\E5_pheno_soma\rawimages	C:\Users\ab998\OneDrive - University of Exeter\TDP43 project JG\E3-5-8 phenotyping\E5 Pheno\E5_pheno_soma	C:\Users\ab998\OneDrive - University of Exeter\TDP43 project JG\E3-5-8 phenotyping\E5 Pheno\E5_pheno_soma\rawimages	721	0.297531869371596	0.353701833133528	0.562905317638069	0.458531260577729	2.32132802042179	1.58156381652225	2.73545436770655	2.06443884945475	0.000412665560848261	0.00049057119713388	0.000780728595891913	0.000635965687347752	0.00321959503525907	0.00219356978713211	0.00379397277074418	0.0028632993751106	0.000401201003114693	0.00046028989891056	0.000778210116550326	0.000633404299151152	0.00314889126457274	0.00214542564935982	0.00372320134192705	0.002815289539285	768.718446601942	1008.58529819695	9	7	5	3	6	2	1	0	7
113	1	JG-TDP43KI-MND3-EndPoint-D40-22052022_C07_sx_5_sy_4_w4.tif	JG-TDP43KI-MND3-EndPoint-D40-22052022_C07_sx_5_sy_4_w1.tif	JG-TDP43KI-MND3-EndPoint-D40-22052022_C07_sx_5_sy_4_w3Filtsoma.tiff	JG-TDP43KI-MND3-EndPoint-D40-22052022_C07_sx_5_sy_4_w3.tif	JG-TDP43KI-MND3-EndPoint-D40-22052022_C07_sx_5_sy_4_w1NeuNuclei.tiff	JG-TDP43KI-MND3-EndPoint-D40-22052022_C07_sx_5_sy_4_w2.tif	C:\Users\ab998\OneDrive - University of Exeter\TDP43 project JG\E3-5-8 phenotyping\E5 Pheno\E5_pheno_soma\rawimages	C:\Users\ab998\OneDrive - University of Exeter\TDP43 project JG\E3-5-8 phenotyping\E5 Pheno\E5_pheno_soma\rawimages	C:\Users\ab998\OneDrive - University of Exeter\TDP43 project JG\E3-5-8 phenotyping\E5 Pheno\E5_pheno_soma	C:\Users\ab998\OneDrive - University of Exeter\TDP43 project JG\E3-5-8 phenotyping\E5 Pheno\E5_pheno_soma\rawimages	C:\Users\ab998\OneDrive - University of Exeter\TDP43 project JG\E3-5-8 phenotyping\E5 Pheno\E5_pheno_soma	C:\Users\ab998\OneDrive - University of Exeter\TDP43 project JG\E3-5-8 phenotyping\E5 Pheno\E5_pheno_soma\rawimages	981	0.354596578246856	0.421472586000164	0.756603341549635	0.581707589677535	1.65728627704084	2.00734138104599	2.62096589547582	2.67544060363434	0.000361464401882626	0.000429635663608729	0.00077125722889871	0.000592974097530617	0.00168938458413949	0.00204621955254433	0.00267172874156557	0.00272725851542746	0.000378055119654164	0.000408140826039016	0.00079346913844347	0.000614861870417371	0.00165774032939225	0.0020202494924888	0.00263981078751385	0.00270084687508643	287.880733944954	803.633027522936	28	15	15	5	34	13	11	3	6
115	1	JG-TDP43KI-MND3-EndPoint-D40-22052022_C07_sx_5_sy_6_w4.tif	JG-TDP43KI-MND3-EndPoint-D40-22052022_C07_sx_5_sy_6_w1.tif	JG-TDP43KI-MND3-EndPoint-D40-22052022_C07_sx_5_sy_6_w3Filtsoma.tiff	JG-TDP43KI-MND3-EndPoint-D40-22052022_C07_sx_5_sy_6_w3.tif	JG-TDP43KI-MND3-EndPoint-D40-22052022_C07_sx_5_sy_6_w1NeuNuclei.tiff	JG-TDP43KI-MND3-EndPoint-D40-22052022_C07_sx_5_sy_6_w2.tif	C:\Users\ab998\OneDrive - University of Exeter\TDP43 project JG\E3-5-8 phenotyping\E5 Pheno\E5_pheno_soma\rawimages	C:\Users\ab998\OneDrive - University of Exeter\TDP43 project JG\E3-5-8 phenotyping\E5 Pheno\E5_pheno_soma\rawimages	C:\Users\ab998\OneDrive - University of Exeter\TDP43 project JG\E3-5-8 phenotyping\E5 Pheno\E5_pheno_soma	C:\Users\ab998\OneDrive - University of Exeter\TDP43 project JG\E3-5-8 phenotyping\E5 Pheno\E5_pheno_soma\rawimages	C:\Users\ab998\OneDrive - University of Exeter\TDP43 project JG\E3-5-8 phenotyping\E5 Pheno\E5_pheno_soma	C:\Users\ab998\OneDrive - University of Exeter\TDP43 project JG\E3-5-8 phenotyping\E5 Pheno\E5_pheno_soma\rawimages	668	0.0931398733546303	0.747549514773709	0.37593652238138	0.243997013152693	0.808896225178614	2.09661292773671	1.41525902156718	2.58561077853665	0.000139430948135674	0.00111908609996064	0.000562779225121827	0.000365264989749541	0.00121092249278236	0.00313864210739029	0.00211865122989099	0.00387067481816863	0.000146079997648485	0.000979022937826812	0.000579842831939459	0.000382204132620245	0.00121275836136192	0.00312893418595195	0.00212100404314697	0.00386053253896534	1022.41317365269	1645.79191616766	6	4	5	4	3	1	2	1	3
115	2	JG-TDP43KI-MND3-EndPoint-D40-22052022_C07_sx_5_sy_6_w4.tif	JG-TDP43KI-MND3-EndPoint-D40-22052022_C07_sx_5_sy_6_w1.tif	JG-TDP43KI-MND3-EndPoint-D40-22052022_C07_sx_5_sy_6_w3Filtsoma.tiff	JG-TDP43KI-MND3-EndPoint-D40-22052022_C07_sx_5_sy_6_w3.tif	JG-TDP43KI-MND3-EndPoint-D40-22052022_C07_sx_5_sy_6_w1NeuNuclei.tiff	JG-TDP43KI-MND3-EndPoint-D40-22052022_C07_sx_5_sy_6_w2.tif	C:\Users\ab998\OneDrive - University of Exeter\TDP43 project JG\E3-5-8 phenotyping\E5 Pheno\E5_pheno_soma\rawimages	C:\Users\ab998\OneDrive - University of Exeter\TDP43 project JG\E3-5-8 phenotyping\E5 Pheno\E5_pheno_soma\rawimages	C:\Users\ab998\OneDrive - University of Exeter\TDP43 project JG\E3-5-8 phenotyping\E5 Pheno\E5_pheno_soma	C:\Users\ab998\OneDrive - University of Exeter\TDP43 project JG\E3-5-8 phenotyping\E5 Pheno\E5_pheno_soma\rawimages	C:\Users\ab998\OneDrive - University of Exeter\TDP43 project JG\E3-5-8 phenotyping\E5 Pheno\E5_pheno_soma	C:\Users\ab998\OneDrive - University of Exeter\TDP43 project JG\E3-5-8 phenotyping\E5 Pheno\E5_pheno_soma\rawimages	832	0.159402115275952	0.161840784356173	0.502800030400977	0.348727521224646	1.00611559237586	1.12409803050105	1.74885175819509	1.73478294000961	0.00019158908086052	0.000194520173505015	0.000604326959616558	0.000419143655318084	0.00120927354852868	0.00135107936358299	0.00210198528629217	0.00208507564905001	0.000144427889608778	0.000167672333191149	0.000564583810046315	0.000380036683054641	0.00110842986032367	0.00129488355014473	0.00199893186800182	0.00202944991178811	1322.94831730769	1900.62740384615	1	1	1	1	1	0	1	0	0
116	1	JG-TDP43KI-MND3-EndPoint-D40-22052022_C07_sx_6_sy_1_w4.tif	JG-TDP43KI-MND3-EndPoint-D40-22052022_C07_sx_6_sy_1_w1.tif	JG-TDP43KI-MND3-EndPoint-D40-22052022_C07_sx_6_sy_1_w3Filtsoma.tiff	JG-TDP43KI-MND3-EndPoint-D40-22052022_C07_sx_6_sy_1_w3.tif	JG-TDP43KI-MND3-EndPoint-D40-22052022_C07_sx_6_sy_1_w1NeuNuclei.tiff	JG-TDP43KI-MND3-EndPoint-D40-22052022_C07_sx_6_sy_1_w2.tif	C:\Users\ab998\OneDrive - University of Exeter\TDP43 project JG\E3-5-8 phenotyping\E5 Pheno\E5_pheno_soma\rawimages	C:\Users\ab998\OneDrive - University of Exeter\TDP43 project JG\E3-5-8 phenotyping\E5 Pheno\E5_pheno_soma\rawimages	C:\Users\ab998\OneDrive - University of Exeter\TDP43 project JG\E3-5-8 phenotyping\E5 Pheno\E5_pheno_soma	C:\Users\ab998\OneDrive - University of Exeter\TDP43 project JG\E3-5-8 phenotyping\E5 Pheno\E5_pheno_soma\rawimages	C:\Users\ab998\OneDrive - University of Exeter\TDP43 project JG\E3-5-8 phenotyping\E5 Pheno\E5_pheno_soma	C:\Users\ab998\OneDrive - University of Exeter\TDP43 project JG\E3-5-8 phenotyping\E5 Pheno\E5_pheno_soma\rawimages	868	0.190405462832132	0.417235328874085	0.557335774647072	0.396995778733981	0.637020133726764	1.84945846180199	1.10778973042034	2.49909208808094	0.000219361132295083	0.000480685862758163	0.000642091906275429	0.000457368408679701	0.000733894163279683	0.00213071251359676	0.00127625544979301	0.00287913835032367	0.000208230150747113	0.000456470443168655	0.000640878919512033	0.000456322421086952	0.000678041949868202	0.00213651685044169	0.00122072175145149	0.00288395513780415	1587.9930875576	116.26267281106	46	6	32	25	63	4	30	28	4
116	2	JG-TDP43KI-MND3-EndPoint-D40-22052022_C07_sx_6_sy_1_w4.tif	JG-TDP43KI-MND3-EndPoint-D40-22052022_C07_sx_6_sy_1_w1.tif	JG-TDP43KI-MND3-EndPoint-D40-22052022_C07_sx_6_sy_1_w3Filtsoma.tiff	JG-TDP43KI-MND3-EndPoint-D40-22052022_C07_sx_6_sy_1_w3.tif	JG-TDP43KI-MND3-EndPoint-D40-22052022_C07_sx_6_sy_1_w1NeuNuclei.tiff	JG-TDP43KI-MND3-EndPoint-D40-22052022_C07_sx_6_sy_1_w2.tif	C:\Users\ab998\OneDrive - University of Exeter\TDP43 project JG\E3-5-8 phenotyping\E5 Pheno\E5_pheno_soma\rawimages	C:\Users\ab998\OneDrive - University of Exeter\TDP43 project JG\E3-5-8 phenotyping\E5 Pheno\E5_pheno_soma\rawimages	C:\Users\ab998\OneDrive - University of Exeter\TDP43 project JG\E3-5-8 phenotyping\E5 Pheno\E5_pheno_soma	C:\Users\ab998\OneDrive - University of Exeter\TDP43 project JG\E3-5-8 phenotyping\E5 Pheno\E5_pheno_soma\rawimages	C:\Users\ab998\OneDrive - University of Exeter\TDP43 project JG\E3-5-8 phenotyping\E5 Pheno\E5_pheno_soma	C:\Users\ab998\OneDrive - University of Exeter\TDP43 project JG\E3-5-8 phenotyping\E5 Pheno\E5_pheno_soma\rawimages	793	0.108892062205996	0.188718976551172	0.452475776197389	0.285957879968919	1.06685057288269	1.16466176958056	1.48987563862465	1.7403677420225	0.000137316597989907	0.000237981054919511	0.000570587359643618	0.000360602622911625	0.00134533489644727	0.00146867814575102	0.00187878390747119	0.00219466297859079	0.000115263548650546	0.000207686789508443	0.000549324788153172	0.000339504855219275	0.00123705359874293	0.0014411341981031	0.00177004653960466	0.0021667811088264	350.99369482976	726.15132408575	13	8	9	10	20	6	9	11	3
116	3	JG-TDP43KI-MND3-EndPoint-D40-22052022_C07_sx_6_sy_1_w4.tif	JG-TDP43KI-MND3-EndPoint-D40-22052022_C07_sx_6_sy_1_w1.tif	JG-TDP43KI-MND3-EndPoint-D40-22052022_C07_sx_6_sy_1_w3Filtsoma.tiff	JG-TDP43KI-MND3-EndPoint-D40-22052022_C07_sx_6_sy_1_w3.tif	JG-TDP43KI-MND3-EndPoint-D40-22052022_C07_sx_6_sy_1_w1NeuNuclei.tiff	JG-TDP43KI-MND3-EndPoint-D40-22052022_C07_sx_6_sy_1_w2.tif	C:\Users\ab998\OneDrive - University of Exeter\TDP43 project JG\E3-5-8 phenotyping\E5 Pheno\E5_pheno_soma\rawimages	C:\Users\ab998\OneDrive - University of Exeter\TDP43 project JG\E3-5-8 phenotyping\E5 Pheno\E5_pheno_soma\rawimages	C:\Users\ab998\OneDrive - University of Exeter\TDP43 project JG\E3-5-8 phenotyping\E5 Pheno\E5_pheno_soma	C:\Users\ab998\OneDrive - University of Exeter\TDP43 project JG\E3-5-8 phenotyping\E5 Pheno\E5_pheno_soma\rawimages	C:\Users\ab998\OneDrive - University of Exeter\TDP43 project JG\E3-5-8 phenotyping\E5 Pheno\E5_pheno_soma	C:\Users\ab998\OneDrive - University of Exeter\TDP43 project JG\E3-5-8 phenotyping\E5 Pheno\E5_pheno_soma\rawimages	657	0.108285616564899	0.760615176310239	0.395696955733001	0.260888905773754	1.20847206865437	2.07743649982149	1.56273746816441	2.56379038048908	0.000164818290053119	0.00115770955298362	0.000602278471435314	0.00039709118078197	0.00183937909993055	0.00316200380490333	0.00237859584195497	0.0039022684634537	0.000140413700137287	0.000959447788773105	0.000579842831939459	0.000374718161765486	0.0017792985890992	0.00309748784638941	0.00231937132775784	0.00383764400612563	935.334855403349	1855.51141552511	4	4	3	2	1	1	1	0	3
116	4	JG-TDP43KI-MND3-EndPoint-D40-22052022_C07_sx_6_sy_1_w4.tif	JG-TDP43KI-MND3-EndPoint-D40-22052022_C07_sx_6_sy_1_w1.tif	JG-TDP43KI-MND3-EndPoint-D40-22052022_C07_sx_6_sy_1_w3Filtsoma.tiff	JG-TDP43KI-MND3-EndPoint-D40-22052022_C07_sx_6_sy_1_w3.tif	JG-TDP43KI-MND3-EndPoint-D40-22052022_C07_sx_6_sy_1_w1NeuNuclei.tiff	JG-TDP43KI-MND3-EndPoint-D40-22052022_C07_sx_6_sy_1_w2.tif	C:\Users\ab998\OneDrive - University of Exeter\TDP43 project JG\E3-5-8 phenotyping\E5 Pheno\E5_pheno_soma\rawimages	C:\Users\ab998\OneDrive - University of Exeter\TDP43 project JG\E3-5-8 phenotyping\E5 Pheno\E5_pheno_soma\rawimages	C:\Users\ab998\OneDrive - University of Exeter\TDP43 project JG\E3-5-8 phenotyping\E5 Pheno\E5_pheno_soma	C:\Users\ab998\OneDrive - University of Exeter\TDP43 project JG\E3-5-8 phenotyping\E5 Pheno\E5_pheno_soma\rawimages	C:\Users\ab998\OneDrive - University of Exeter\TDP43 project JG\E3-5-8 phenotyping\E5 Pheno\E5_pheno_soma	C:\Users\ab998\OneDrive - University of Exeter\TDP43 project JG\E3-5-8 phenotyping\E5 Pheno\E5_pheno_soma\rawimages	689	0.152436504118668	1.03838316096153	0.451361867599189	0.316864719497971	1.18801517528482	2.48840574215865	1.53662928170525	2.98841845197603	0.000221243111928401	0.00150708731634475	0.00065509705021653	0.000459890739474559	0.00172426005121164	0.00361161936452634	0.00223023117809179	0.00433732721622065	0.000241051129705738	0.00125266093527898	0.000686655985191464	0.000490969570819288	0.00163030542898923	0.00353928806725889	0.00213626306504011	0.00426489673554897	1585.22931785196	1925.50217706821	14	9	10	8	10	4	6	6	4
118	1	JG-TDP43KI-MND3-EndPoint-D40-22052022_C07_sx_6_sy_3_w4.tif	JG-TDP43KI-MND3-EndPoint-D40-22052022_C07_sx_6_sy_3_w1.tif	JG-TDP43KI-MND3-EndPoint-D40-22052022_C07_sx_6_sy_3_w3Filtsoma.tiff	JG-TDP43KI-MND3-EndPoint-D40-22052022_C07_sx_6_sy_3_w3.tif	JG-TDP43KI-MND3-EndPoint-D40-22052022_C07_sx_6_sy_3_w1NeuNuclei.tiff	JG-TDP43KI-MND3-EndPoint-D40-22052022_C07_sx_6_sy_3_w2.tif	C:\Users\ab998\OneDrive - University of Exeter\TDP43 project JG\E3-5-8 phenotyping\E5 Pheno\E5_pheno_soma\rawimages	C:\Users\ab998\OneDrive - University of Exeter\TDP43 project JG\E3-5-8 phenotyping\E5 Pheno\E5_pheno_soma\rawimages	C:\Users\ab998\OneDrive - University of Exeter\TDP43 project JG\E3-5-8 phenotyping\E5 Pheno\E5_pheno_soma	C:\Users\ab998\OneDrive - University of Exeter\TDP43 project JG\E3-5-8 phenotyping\E5 Pheno\E5_pheno_soma\rawimages	C:\Users\ab998\OneDrive - University of Exeter\TDP43 project JG\E3-5-8 phenotyping\E5 Pheno\E5_pheno_soma	C:\Users\ab998\OneDrive - University of Exeter\TDP43 project JG\E3-5-8 phenotyping\E5 Pheno\E5_pheno_soma\rawimages	710	0.153545073344503	0.101899762059475	0.394369420828298	0.321112865771283	0.764012352621648	0.82595255121123	1.25886930618435	1.3829556722194	0.000216260666682399	0.000143520791633063	0.00055544988849056	0.000452271641931385	0.00107607373608683	0.00116331345241018	0.00177305536082303	0.00194782489044985	0.000226160118472762	0.000125899605336599	0.000579842831939459	0.000475562963401899	0.00102582294493914	0.00112204998731613	0.00172426947392523	0.00190737773664296	1878.92957746479	106.239436619718	5	4	3	5	3	1	0	3	2
118	2	JG-TDP43KI-MND3-EndPoint-D40-22052022_C07_sx_6_sy_3_w4.tif	JG-TDP43KI-MND3-EndPoint-D40-22052022_C07_sx_6_sy_3_w1.tif	JG-TDP43KI-MND3-EndPoint-D40-22052022_C07_sx_6_sy_3_w3Filtsoma.tiff	JG-TDP43KI-MND3-EndPoint-D40-22052022_C07_sx_6_sy_3_w3.tif	JG-TDP43KI-MND3-EndPoint-D40-22052022_C07_sx_6_sy_3_w1NeuNuclei.tiff	JG-TDP43KI-MND3-EndPoint-D40-22052022_C07_sx_6_sy_3_w2.tif	C:\Users\ab998\OneDrive - University of Exeter\TDP43 project JG\E3-5-8 phenotyping\E5 Pheno\E5_pheno_soma\rawimages	C:\Users\ab998\OneDrive - University of Exeter\TDP43 project JG\E3-5-8 phenotyping\E5 Pheno\E5_pheno_soma\rawimages	C:\Users\ab998\OneDrive - University of Exeter\TDP43 project JG\E3-5-8 phenotyping\E5 Pheno\E5_pheno_soma	C:\Users\ab998\OneDrive - University of Exeter\TDP43 project JG\E3-5-8 phenotyping\E5 Pheno\E5_pheno_soma\rawimages	C:\Users\ab998\OneDrive - University of Exeter\TDP43 project JG\E3-5-8 phenotyping\E5 Pheno\E5_pheno_soma	C:\Users\ab998\OneDrive - University of Exeter\TDP43 project JG\E3-5-8 phenotyping\E5 Pheno\E5_pheno_soma\rawimages	685	0.203325486614631	0.264691495984152	0.443381399149075	0.355797859359882	1.12647149711847	1.31556858250406	1.67112230276689	1.79627679823898	0.00029682552790457	0.000386410943042558	0.000647272115546095	0.00051941293337209	0.00164448393739923	0.00192053807664826	0.0024395946025794	0.00262230189523938	0.000232655671425164	0.000387746884371154	0.000610360875725746	0.000482343937619589	0.00149518181569874	0.00196912896353751	0.00228885328397155	0.00267032883130014	98.3270072992701	1084.67591240876	12	5	4	8	10	2	1	8	4
118	3	JG-TDP43KI-MND3-EndPoint-D40-22052022_C07_sx_6_sy_3_w4.tif	JG-TDP43KI-MND3-EndPoint-D40-22052022_C07_sx_6_sy_3_w1.tif	JG-TDP43KI-MND3-EndPoint-D40-22052022_C07_sx_6_sy_3_w3Filtsoma.tiff	JG-TDP43KI-MND3-EndPoint-D40-22052022_C07_sx_6_sy_3_w3.tif	JG-TDP43KI-MND3-EndPoint-D40-22052022_C07_sx_6_sy_3_w1NeuNuclei.tiff	JG-TDP43KI-MND3-EndPoint-D40-22052022_C07_sx_6_sy_3_w2.tif	C:\Users\ab998\OneDrive - University of Exeter\TDP43 project JG\E3-5-8 phenotyping\E5 Pheno\E5_pheno_soma\rawimages	C:\Users\ab998\OneDrive - University of Exeter\TDP43 project JG\E3-5-8 phenotyping\E5 Pheno\E5_pheno_soma\rawimages	C:\Users\ab998\OneDrive - University of Exeter\TDP43 project JG\E3-5-8 phenotyping\E5 Pheno\E5_pheno_soma	C:\Users\ab998\OneDrive - University of Exeter\TDP43 project JG\E3-5-8 phenotyping\E5 Pheno\E5_pheno_soma\rawimages	C:\Users\ab998\OneDrive - University of Exeter\TDP43 project JG\E3-5-8 phenotyping\E5 Pheno\E5_pheno_soma	C:\Users\ab998\OneDrive - University of Exeter\TDP43 project JG\E3-5-8 phenotyping\E5 Pheno\E5_pheno_soma\rawimages	830	0.126706057806587	0.13223270794515	0.457328145159408	0.317502858961234	0.537785408494528	1.02372628165176	1.26799420127645	1.64696726901457	0.000152657900971791	0.000159316515596566	0.000550997765252299	0.000382533565013535	0.000647934227101841	0.00123340515861658	0.00152770385695958	0.00198429791447538	0.000169116639881395	0.000162999756867066	0.000579842831939459	0.0004112379392609	0.000646520988084376	0.00127671356312931	0.00152590218931437	0.00202944991178811	1199.15662650602	1539.50602409639	23	16	14	16	31	16	14	18	4
119	1	JG-TDP43KI-MND3-EndPoint-D40-22052022_C07_sx_6_sy_4_w4.tif	JG-TDP43KI-MND3-EndPoint-D40-22052022_C07_sx_6_sy_4_w1.tif	JG-TDP43KI-MND3-EndPoint-D40-22052022_C07_sx_6_sy_4_w3Filtsoma.tiff	JG-TDP43KI-MND3-EndPoint-D40-22052022_C07_sx_6_sy_4_w3.tif	JG-TDP43KI-MND3-EndPoint-D40-22052022_C07_sx_6_sy_4_w1NeuNuclei.tiff	JG-TDP43KI-MND3-EndPoint-D40-22052022_C07_sx_6_sy_4_w2.tif	C:\Users\ab998\OneDrive - University of Exeter\TDP43 project JG\E3-5-8 phenotyping\E5 Pheno\E5_pheno_soma\rawimages	C:\Users\ab998\OneDrive - University of Exeter\TDP43 project JG\E3-5-8 phenotyping\E5 Pheno\E5_pheno_soma\rawimages	C:\Users\ab998\OneDrive - University of Exeter\TDP43 project JG\E3-5-8 phenotyping\E5 Pheno\E5_pheno_soma	C:\Users\ab998\OneDrive - University of Exeter\TDP43 project JG\E3-5-8 phenotyping\E5 Pheno\E5_pheno_soma\rawimages	C:\Users\ab998\OneDrive - University of Exeter\TDP43 project JG\E3-5-8 phenotyping\E5 Pheno\E5_pheno_soma	C:\Users\ab998\OneDrive - University of Exeter\TDP43 project JG\E3-5-8 phenotyping\E5 Pheno\E5_pheno_soma\rawimages	845	0.475359225507418	1.65997125962167	0.714686808409169	0.600060217751889	2.14182975608855	3.52249516150914	2.85865568672307	4.14259562827647	0.000562555296458483	0.00196446302913807	0.000845783205217952	0.000710130435209336	0.002534709770519	0.00416863332722975	0.00338302448132907	0.00490248003346327	0.000413049681810662	0.00164648430654779	0.000778210116550326	0.000642689410597086	0.0024793827906251	0.00405766349285841	0.00332646677270532	0.00479133310727775	1307.24852071006	144.414201183432	20	11	7	9	16	7	4	6	4
119	2	JG-TDP43KI-MND3-EndPoint-D40-22052022_C07_sx_6_sy_4_w4.tif	JG-TDP43KI-MND3-EndPoint-D40-22052022_C07_sx_6_sy_4_w1.tif	JG-TDP43KI-MND3-EndPoint-D40-22052022_C07_sx_6_sy_4_w3Filtsoma.tiff	JG-TDP43KI-MND3-EndPoint-D40-22052022_C07_sx_6_sy_4_w3.tif	JG-TDP43KI-MND3-EndPoint-D40-22052022_C07_sx_6_sy_4_w1NeuNuclei.tiff	JG-TDP43KI-MND3-EndPoint-D40-22052022_C07_sx_6_sy_4_w2.tif	C:\Users\ab998\OneDrive - University of Exeter\TDP43 project JG\E3-5-8 phenotyping\E5 Pheno\E5_pheno_soma\rawimages	C:\Users\ab998\OneDrive - University of Exeter\TDP43 project JG\E3-5-8 phenotyping\E5 Pheno\E5_pheno_soma\rawimages	C:\Users\ab998\OneDrive - University of Exeter\TDP43 project JG\E3-5-8 phenotyping\E5 Pheno\E5_pheno_soma	C:\Users\ab998\OneDrive - University of Exeter\TDP43 project JG\E3-5-8 phenotyping\E5 Pheno\E5_pheno_soma\rawimages	C:\Users\ab998\OneDrive - University of Exeter\TDP43 project JG\E3-5-8 phenotyping\E5 Pheno\E5_pheno_soma	C:\Users\ab998\OneDrive - University of Exeter\TDP43 project JG\E3-5-8 phenotyping\E5 Pheno\E5_pheno_soma\rawimages	766	0.172373868128489	0.247205429583119	0.47252613096498	0.355344726121984	0.886256380181294	1.34994159528287	1.59523918479681	1.8743419542443	0.000225031159436669	0.000322722492928353	0.000616874844601801	0.00046389650929763	0.00115699266342205	0.00176232584240584	0.00208255768250236	0.00244692161128499	0.0001955229381565	0.000303219945635647	0.000595101853832603	0.000442179763922468	0.00114799127914011	0.00174132117535919	0.00207522697746754	0.00242618448100984	979.953002610966	657.365535248042	16	9	6	8	11	6	3	3	5
119	3	JG-TDP43KI-MND3-EndPoint-D40-22052022_C07_sx_6_sy_4_w4.tif	JG-TDP43KI-MND3-EndPoint-D40-22052022_C07_sx_6_sy_4_w1.tif	JG-TDP43KI-MND3-EndPoint-D40-22052022_C07_sx_6_sy_4_w3Filtsoma.tiff	JG-TDP43KI-MND3-EndPoint-D40-22052022_C07_sx_6_sy_4_w3.tif	JG-TDP43KI-MND3-EndPoint-D40-22052022_C07_sx_6_sy_4_w1NeuNuclei.tiff	JG-TDP43KI-MND3-EndPoint-D40-22052022_C07_sx_6_sy_4_w2.tif	C:\Users\ab998\OneDrive - University of Exeter\TDP43 project JG\E3-5-8 phenotyping\E5 Pheno\E5_pheno_soma\rawimages	C:\Users\ab998\OneDrive - University of Exeter\TDP43 project JG\E3-5-8 phenotyping\E5 Pheno\E5_pheno_soma\rawimages	C:\Users\ab998\OneDrive - University of Exeter\TDP43 project JG\E3-5-8 phenotyping\E5 Pheno\E5_pheno_soma	C:\Users\ab998\OneDrive - University of Exeter\TDP43 project JG\E3-5-8 phenotyping\E5 Pheno\E5_pheno_soma\rawimages	C:\Users\ab998\OneDrive - University of Exeter\TDP43 project JG\E3-5-8 phenotyping\E5 Pheno\E5_pheno_soma	C:\Users\ab998\OneDrive - University of Exeter\TDP43 project JG\E3-5-8 phenotyping\E5 Pheno\E5_pheno_soma\rawimages	983	0.157647469279254	0.226081063377933	0.538506141630933	0.384173699581879	1.22293895424809	1.45861415349646	2.19670405075885	2.12149233184755	0.000160373824292222	0.000229990908828009	0.00054781906574866	0.000390817598760813	0.00124408845803468	0.00148383942369934	0.00223469384614329	0.00215818141591816	0.000142224882438313	0.000236616848269477	0.000534065766260028	0.000377127144020051	0.00120593752944842	0.00153823551954702	0.00219729915261269	0.00221255817450583	1021.68463886063	1099.80773143438	31	12	13	15	40	6	9	14	10
120	1	JG-TDP43KI-MND3-EndPoint-D40-22052022_C07_sx_6_sy_5_w4.tif	JG-TDP43KI-MND3-EndPoint-D40-22052022_C07_sx_6_sy_5_w1.tif	JG-TDP43KI-MND3-EndPoint-D40-22052022_C07_sx_6_sy_5_w3Filtsoma.tiff	JG-TDP43KI-MND3-EndPoint-D40-22052022_C07_sx_6_sy_5_w3.tif	JG-TDP43KI-MND3-EndPoint-D40-22052022_C07_sx_6_sy_5_w1NeuNuclei.tiff	JG-TDP43KI-MND3-EndPoint-D40-22052022_C07_sx_6_sy_5_w2.tif	C:\Users\ab998\OneDrive - University of Exeter\TDP43 project JG\E3-5-8 phenotyping\E5 Pheno\E5_pheno_soma\rawimages	C:\Users\ab998\OneDrive - University of Exeter\TDP43 project JG\E3-5-8 phenotyping\E5 Pheno\E5_pheno_soma\rawimages	C:\Users\ab998\OneDrive - University of Exeter\TDP43 project JG\E3-5-8 phenotyping\E5 Pheno\E5_pheno_soma	C:\Users\ab998\OneDrive - University of Exeter\TDP43 project JG\E3-5-8 phenotyping\E5 Pheno\E5_pheno_soma\rawimages	C:\Users\ab998\OneDrive - University of Exeter\TDP43 project JG\E3-5-8 phenotyping\E5 Pheno\E5_pheno_soma	C:\Users\ab998\OneDrive - University of Exeter\TDP43 project JG\E3-5-8 phenotyping\E5 Pheno\E5_pheno_soma\rawimages	770	0.245545450063219	0.295863439310779	0.519813839811832	0.422247769747628	1.63487321243156	1.4768021061318	2.36586557212286	1.96163881849498	0.000318890194887297	0.000384238232871141	0.000675082908846535	0.000548373726944971	0.00212321196419683	0.00191792481315818	0.00307255269106865	0.00254758288116231	0.00028037212905474	0.000391715671867132	0.000656137941405177	0.000529501761775464	0.00199703010730445	0.00197918084450066	0.00294499122537673	0.00260929274372756	492.114285714286	349.167532467532	20	9	9	8	23	9	8	6	2
122	1	JG-TDP43KI-MND3-EndPoint-D40-22052022_D06_sx_2_sy_2_w4.tif	JG-TDP43KI-MND3-EndPoint-D40-22052022_D06_sx_2_sy_2_w1.tif	JG-TDP43KI-MND3-EndPoint-D40-22052022_D06_sx_2_sy_2_w3Filtsoma.tiff	JG-TDP43KI-MND3-EndPoint-D40-22052022_D06_sx_2_sy_2_w3.tif	JG-TDP43KI-MND3-EndPoint-D40-22052022_D06_sx_2_sy_2_w1NeuNuclei.tiff	JG-TDP43KI-MND3-EndPoint-D40-22052022_D06_sx_2_sy_2_w2.tif	C:\Users\ab998\OneDrive - University of Exeter\TDP43 project JG\E3-5-8 phenotyping\E5 Pheno\E5_pheno_soma\rawimages	C:\Users\ab998\OneDrive - University of Exeter\TDP43 project JG\E3-5-8 phenotyping\E5 Pheno\E5_pheno_soma\rawimages	C:\Users\ab998\OneDrive - University of Exeter\TDP43 project JG\E3-5-8 phenotyping\E5 Pheno\E5_pheno_soma	C:\Users\ab998\OneDrive - University of Exeter\TDP43 project JG\E3-5-8 phenotyping\E5 Pheno\E5_pheno_soma\rawimages	C:\Users\ab998\OneDrive - University of Exeter\TDP43 project JG\E3-5-8 phenotyping\E5 Pheno\E5_pheno_soma	C:\Users\ab998\OneDrive - University of Exeter\TDP43 project JG\E3-5-8 phenotyping\E5 Pheno\E5_pheno_soma\rawimages	824	0.1815967551629	2.6727230588549	0.520042725140229	0.375225104013225	1.2683428224409	4.18263255408965	1.57209124858491	4.76783403963782	0.000220384411605461	0.00324359594521226	0.000631119812063384	0.00045537027186071	0.00153925099810789	0.00507601038117676	0.00190787772886518	0.00578620635878376	0.000190683815162629	0.00258983741514385	0.000610360875725746	0.000436673581134528	0.00155340973287821	0.00508904457092285	0.0019226367585361	0.00579842831939459	133.427184466019	178.675970873786	15	11	8	9	12	8	5	6	3
122	2	JG-TDP43KI-MND3-EndPoint-D40-22052022_D06_sx_2_sy_2_w4.tif	JG-TDP43KI-MND3-EndPoint-D40-22052022_D06_sx_2_sy_2_w1.tif	JG-TDP43KI-MND3-EndPoint-D40-22052022_D06_sx_2_sy_2_w3Filtsoma.tiff	JG-TDP43KI-MND3-EndPoint-D40-22052022_D06_sx_2_sy_2_w3.tif	JG-TDP43KI-MND3-EndPoint-D40-22052022_D06_sx_2_sy_2_w1NeuNuclei.tiff	JG-TDP43KI-MND3-EndPoint-D40-22052022_D06_sx_2_sy_2_w2.tif	C:\Users\ab998\OneDrive - University of Exeter\TDP43 project JG\E3-5-8 phenotyping\E5 Pheno\E5_pheno_soma\rawimages	C:\Users\ab998\OneDrive - University of Exeter\TDP43 project JG\E3-5-8 phenotyping\E5 Pheno\E5_pheno_soma\rawimages	C:\Users\ab998\OneDrive - University of Exeter\TDP43 project JG\E3-5-8 phenotyping\E5 Pheno\E5_pheno_soma	C:\Users\ab998\OneDrive - University of Exeter\TDP43 project JG\E3-5-8 phenotyping\E5 Pheno\E5_pheno_soma\rawimages	C:\Users\ab998\OneDrive - University of Exeter\TDP43 project JG\E3-5-8 phenotyping\E5 Pheno\E5_pheno_soma	C:\Users\ab998\OneDrive - University of Exeter\TDP43 project JG\E3-5-8 phenotyping\E5 Pheno\E5_pheno_soma\rawimages	1215	0.181388910978058	3.32893751641677	0.763347829226404	0.459017756249523	2.29909941658843	6.17455658782274	2.78796063107438	7.09050138667226	0.000149291284755603	0.00273986626865578	0.000628269818293337	0.000377792391974916	0.00189226289431147	0.00508193957845493	0.0022946178033534	0.00583580361042984	0.000130604603327811	0.00269985885825008	0.000610360875725746	0.000361392594641075	0.00187063339399174	0.00519601651467383	0.0022735942620784	0.00595101853832603	1762.94732510288	1124.64773662551	25	18	15	14	64	23	14	17	10
123	1	JG-TDP43KI-MND3-EndPoint-D40-22052022_D06_sx_2_sy_3_w4.tif	JG-TDP43KI-MND3-EndPoint-D40-22052022_D06_sx_2_sy_3_w1.tif	JG-TDP43KI-MND3-EndPoint-D40-22052022_D06_sx_2_sy_3_w3Filtsoma.tiff	JG-TDP43KI-MND3-EndPoint-D40-22052022_D06_sx_2_sy_3_w3.tif	JG-TDP43KI-MND3-EndPoint-D40-22052022_D06_sx_2_sy_3_w1NeuNuclei.tiff	JG-TDP43KI-MND3-EndPoint-D40-22052022_D06_sx_2_sy_3_w2.tif	C:\Users\ab998\OneDrive - University of Exeter\TDP43 project JG\E3-5-8 phenotyping\E5 Pheno\E5_pheno_soma\rawimages	C:\Users\ab998\OneDrive - University of Exeter\TDP43 project JG\E3-5-8 phenotyping\E5 Pheno\E5_pheno_soma\rawimages	C:\Users\ab998\OneDrive - University of Exeter\TDP43 project JG\E3-5-8 phenotyping\E5 Pheno\E5_pheno_soma	C:\Users\ab998\OneDrive - University of Exeter\TDP43 project JG\E3-5-8 phenotyping\E5 Pheno\E5_pheno_soma\rawimages	C:\Users\ab998\OneDrive - University of Exeter\TDP43 project JG\E3-5-8 phenotyping\E5 Pheno\E5_pheno_soma	C:\Users\ab998\OneDrive - University of Exeter\TDP43 project JG\E3-5-8 phenotyping\E5 Pheno\E5_pheno_soma\rawimages	657	0.168879744585865	3.6961011983949	0.514381628017873	0.326911130425287	0.53464990737848	4.55044170608744	0.803341725608334	5.14522017398849	0.000257046795412276	0.00562572480729817	0.000782924852386412	0.000497581629262234	0.000813774592661309	0.00692609087684542	0.0012227423525241	0.00783138534853652	0.000258030311670154	0.00505872373469174	0.00079346913844347	0.000507966848090291	0.000796626438386738	0.00711246603168547	0.00120546272955835	0.00801861612126231	1586.899543379	127.301369863014	9	4	4	7	12	4	4	5	5
123	2	JG-TDP43KI-MND3-EndPoint-D40-22052022_D06_sx_2_sy_3_w4.tif	JG-TDP43KI-MND3-EndPoint-D40-22052022_D06_sx_2_sy_3_w1.tif	JG-TDP43KI-MND3-EndPoint-D40-22052022_D06_sx_2_sy_3_w3Filtsoma.tiff	JG-TDP43KI-MND3-EndPoint-D40-22052022_D06_sx_2_sy_3_w3.tif	JG-TDP43KI-MND3-EndPoint-D40-22052022_D06_sx_2_sy_3_w1NeuNuclei.tiff	JG-TDP43KI-MND3-EndPoint-D40-22052022_D06_sx_2_sy_3_w2.tif	C:\Users\ab998\OneDrive - University of Exeter\TDP43 project JG\E3-5-8 phenotyping\E5 Pheno\E5_pheno_soma\rawimages	C:\Users\ab998\OneDrive - University of Exeter\TDP43 project JG\E3-5-8 phenotyping\E5 Pheno\E5_pheno_soma\rawimages	C:\Users\ab998\OneDrive - University of Exeter\TDP43 project JG\E3-5-8 phenotyping\E5 Pheno\E5_pheno_soma	C:\Users\ab998\OneDrive - University of Exeter\TDP43 project JG\E3-5-8 phenotyping\E5 Pheno\E5_pheno_soma\rawimages	C:\Users\ab998\OneDrive - University of Exeter\TDP43 project JG\E3-5-8 phenotyping\E5 Pheno\E5_pheno_soma	C:\Users\ab998\OneDrive - University of Exeter\TDP43 project JG\E3-5-8 phenotyping\E5 Pheno\E5_pheno_soma\rawimages	785	0.237296674953541	7.14256386422494	0.608041504397988	0.419690577633446	2.2046006238088	6.87005815654993	2.53995575616136	7.48018621909432	0.0003022887579026	0.00909880747035024	0.000774575164838202	0.000534637678513944	0.002808408437973	0.00875166644146488	0.00323561242823103	0.00952889964215837	0.000273269557510503	0.00797164347022772	0.000762951094657183	0.000522751914104447	0.00274532730691135	0.00892840605229139	0.00317387655377388	0.00970473792403936	742.43949044586	1847.46496815287	11	11	9	5	7	5	3	0	8
131	1	JG-TDP43KI-MND3-EndPoint-D40-22052022_D06_sx_3_sy_6_w4.tif	JG-TDP43KI-MND3-EndPoint-D40-22052022_D06_sx_3_sy_6_w1.tif	JG-TDP43KI-MND3-EndPoint-D40-22052022_D06_sx_3_sy_6_w3Filtsoma.tiff	JG-TDP43KI-MND3-EndPoint-D40-22052022_D06_sx_3_sy_6_w3.tif	JG-TDP43KI-MND3-EndPoint-D40-22052022_D06_sx_3_sy_6_w1NeuNuclei.tiff	JG-TDP43KI-MND3-EndPoint-D40-22052022_D06_sx_3_sy_6_w2.tif	C:\Users\ab998\OneDrive - University of Exeter\TDP43 project JG\E3-5-8 phenotyping\E5 Pheno\E5_pheno_soma\rawimages	C:\Users\ab998\OneDrive - University of Exeter\TDP43 project JG\E3-5-8 phenotyping\E5 Pheno\E5_pheno_soma\rawimages	C:\Users\ab998\OneDrive - University of Exeter\TDP43 project JG\E3-5-8 phenotyping\E5 Pheno\E5_pheno_soma	C:\Users\ab998\OneDrive - University of Exeter\TDP43 project JG\E3-5-8 phenotyping\E5 Pheno\E5_pheno_soma\rawimages	C:\Users\ab998\OneDrive - University of Exeter\TDP43 project JG\E3-5-8 phenotyping\E5 Pheno\E5_pheno_soma	C:\Users\ab998\OneDrive - University of Exeter\TDP43 project JG\E3-5-8 phenotyping\E5 Pheno\E5_pheno_soma\rawimages	766	0.166508247192724	4.75492312916322	0.546990157803521	0.34755596605828	0.772080067312345	5.64867618225981	1.03749141655862	6.28265820373781	0.000217373690852119	0.00620747144799376	0.000714086367889714	0.000453728415219687	0.00100793742468975	0.0073742508906786	0.0013544274367606	0.00820190366023213	0.000221574387978762	0.00542476307600737	0.000732433050870895	0.000470716884592548	0.000995267531834543	0.007365298923105	0.00134279392659664	0.0081940945237875	1647.97911227154	1127.36031331593	23	13	12	7	27	11	7	8	6
131	2	JG-TDP43KI-MND3-EndPoint-D40-22052022_D06_sx_3_sy_6_w4.tif	JG-TDP43KI-MND3-EndPoint-D40-22052022_D06_sx_3_sy_6_w1.tif	JG-TDP43KI-MND3-EndPoint-D40-22052022_D06_sx_3_sy_6_w3Filtsoma.tiff	JG-TDP43KI-MND3-EndPoint-D40-22052022_D06_sx_3_sy_6_w3.tif	JG-TDP43KI-MND3-EndPoint-D40-22052022_D06_sx_3_sy_6_w1NeuNuclei.tiff	JG-TDP43KI-MND3-EndPoint-D40-22052022_D06_sx_3_sy_6_w2.tif	C:\Users\ab998\OneDrive - University of Exeter\TDP43 project JG\E3-5-8 phenotyping\E5 Pheno\E5_pheno_soma\rawimages	C:\Users\ab998\OneDrive - University of Exeter\TDP43 project JG\E3-5-8 phenotyping\E5 Pheno\E5_pheno_soma\rawimages	C:\Users\ab998\OneDrive - University of Exeter\TDP43 project JG\E3-5-8 phenotyping\E5 Pheno\E5_pheno_soma	C:\Users\ab998\OneDrive - University of Exeter\TDP43 project JG\E3-5-8 phenotyping\E5 Pheno\E5_pheno_soma\rawimages	C:\Users\ab998\OneDrive - University of Exeter\TDP43 project JG\E3-5-8 phenotyping\E5 Pheno\E5_pheno_soma	C:\Users\ab998\OneDrive - University of Exeter\TDP43 project JG\E3-5-8 phenotyping\E5 Pheno\E5_pheno_soma\rawimages	909	1.1758746120031	3.8109361580573	1.13618677016348	0.90568654803792	2.08368594234344	5.46669150621165	2.4302738988772	6.20444046356715	0.00129359143234664	0.00419244901876491	0.00124993044022385	0.000996354838325545	0.00229228376495428	0.00601396205303811	0.00267356864562949	0.00682556706663053	0.000724523648386821	0.0035471124574542	0.00110627908725291	0.000851156772114336	0.00225864560343325	0.00595576013438404	0.00263981078751385	0.00676737632602453	497.722772277228	1541.21122112211	12	7	8	5	7	1	2	1	8
135	1	JG-TDP43KI-MND3-EndPoint-D40-22052022_D06_sx_4_sy_5_w4.tif	JG-TDP43KI-MND3-EndPoint-D40-22052022_D06_sx_4_sy_5_w1.tif	JG-TDP43KI-MND3-EndPoint-D40-22052022_D06_sx_4_sy_5_w3Filtsoma.tiff	JG-TDP43KI-MND3-EndPoint-D40-22052022_D06_sx_4_sy_5_w3.tif	JG-TDP43KI-MND3-EndPoint-D40-22052022_D06_sx_4_sy_5_w1NeuNuclei.tiff	JG-TDP43KI-MND3-EndPoint-D40-22052022_D06_sx_4_sy_5_w2.tif	C:\Users\ab998\OneDrive - University of Exeter\TDP43 project JG\E3-5-8 phenotyping\E5 Pheno\E5_pheno_soma\rawimages	C:\Users\ab998\OneDrive - University of Exeter\TDP43 project JG\E3-5-8 phenotyping\E5 Pheno\E5_pheno_soma\rawimages	C:\Users\ab998\OneDrive - University of Exeter\TDP43 project JG\E3-5-8 phenotyping\E5 Pheno\E5_pheno_soma	C:\Users\ab998\OneDrive - University of Exeter\TDP43 project JG\E3-5-8 phenotyping\E5 Pheno\E5_pheno_soma\rawimages	C:\Users\ab998\OneDrive - University of Exeter\TDP43 project JG\E3-5-8 phenotyping\E5 Pheno\E5_pheno_soma	C:\Users\ab998\OneDrive - University of Exeter\TDP43 project JG\E3-5-8 phenotyping\E5 Pheno\E5_pheno_soma\rawimages	660	0.231350163172465	5.53245596172928	0.413687342545018	0.385662278044038	0.97899099503411	5.61289883591235	1.13942168280482	5.92448317469098	0.00035053055026131	0.00838250903292316	0.000626799003856087	0.000584336784915208	0.00148331968944562	0.00850439217562477	0.00172639648909822	0.00897648965862269	0.00035743138869293	0.00740061141550541	0.000640878919512033	0.000597855658270419	0.00143617019057274	0.0086026806384325	0.0016784924082458	0.00907911825925112	860.89696969697	124.30303030303	16	12	11	9	15	5	5	6	5
136	1	JG-TDP43KI-MND3-EndPoint-D40-22052022_D06_sx_4_sy_6_w4.tif	JG-TDP43KI-MND3-EndPoint-D40-22052022_D06_sx_4_sy_6_w1.tif	JG-TDP43KI-MND3-EndPoint-D40-22052022_D06_sx_4_sy_6_w3Filtsoma.tiff	JG-TDP43KI-MND3-EndPoint-D40-22052022_D06_sx_4_sy_6_w3.tif	JG-TDP43KI-MND3-EndPoint-D40-22052022_D06_sx_4_sy_6_w1NeuNuclei.tiff	JG-TDP43KI-MND3-EndPoint-D40-22052022_D06_sx_4_sy_6_w2.tif	C:\Users\ab998\OneDrive - University of Exeter\TDP43 project JG\E3-5-8 phenotyping\E5 Pheno\E5_pheno_soma\rawimages	C:\Users\ab998\OneDrive - University of Exeter\TDP43 project JG\E3-5-8 phenotyping\E5 Pheno\E5_pheno_soma\rawimages	C:\Users\ab998\OneDrive - University of Exeter\TDP43 project JG\E3-5-8 phenotyping\E5 Pheno\E5_pheno_soma	C:\Users\ab998\OneDrive - University of Exeter\TDP43 project JG\E3-5-8 phenotyping\E5 Pheno\E5_pheno_soma\rawimages	C:\Users\ab998\OneDrive - University of Exeter\TDP43 project JG\E3-5-8 phenotyping\E5 Pheno\E5_pheno_soma	C:\Users\ab998\OneDrive - University of Exeter\TDP43 project JG\E3-5-8 phenotyping\E5 Pheno\E5_pheno_soma\rawimages	807	0.180186469984619	3.79930185498961	0.521889066789299	0.373099555115914	1.15726659749635	5.22945190267637	1.4224155030679	5.82861074991524	0.000223279392793828	0.00470793290581116	0.000646702684992936	0.000462329064579819	0.00143403543679845	0.00648011388187903	0.0017625966580767	0.00722256598502508	0.000222240807488561	0.00420257705263793	0.000656137941405177	0.000471424238639884	0.00128903018776327	0.00648272503167391	0.00161745632067323	0.00722514698281884	858.617100371747	403.873605947955	9	8	6	4	6	4	3	3	3
136	2	JG-TDP43KI-MND3-EndPoint-D40-22052022_D06_sx_4_sy_6_w4.tif	JG-TDP43KI-MND3-EndPoint-D40-22052022_D06_sx_4_sy_6_w1.tif	JG-TDP43KI-MND3-EndPoint-D40-22052022_D06_sx_4_sy_6_w3Filtsoma.tiff	JG-TDP43KI-MND3-EndPoint-D40-22052022_D06_sx_4_sy_6_w3.tif	JG-TDP43KI-MND3-EndPoint-D40-22052022_D06_sx_4_sy_6_w1NeuNuclei.tiff	JG-TDP43KI-MND3-EndPoint-D40-22052022_D06_sx_4_sy_6_w2.tif	C:\Users\ab998\OneDrive - University of Exeter\TDP43 project JG\E3-5-8 phenotyping\E5 Pheno\E5_pheno_soma\rawimages	C:\Users\ab998\OneDrive - University of Exeter\TDP43 project JG\E3-5-8 phenotyping\E5 Pheno\E5_pheno_soma\rawimages	C:\Users\ab998\OneDrive - University of Exeter\TDP43 project JG\E3-5-8 phenotyping\E5 Pheno\E5_pheno_soma	C:\Users\ab998\OneDrive - University of Exeter\TDP43 project JG\E3-5-8 phenotyping\E5 Pheno\E5_pheno_soma\rawimages	C:\Users\ab998\OneDrive - University of Exeter\TDP43 project JG\E3-5-8 phenotyping\E5 Pheno\E5_pheno_soma	C:\Users\ab998\OneDrive - University of Exeter\TDP43 project JG\E3-5-8 phenotyping\E5 Pheno\E5_pheno_soma\rawimages	794	0.240222160449775	7.95987370482908	0.576806286582723	0.426242160756374	1.70450072025415	7.08287844894221	1.9856107418891	7.71653322782367	0.000302546801574024	0.0100250298549485	0.000726456280330886	0.000536828917829186	0.00214672634792714	0.00892050182486425	0.00250076919633388	0.00971855570254871	0.000263037742115557	0.00761004909873009	0.000701915007084608	0.00051287206588313	0.00204202672466636	0.00872355978935957	0.00239566643722355	0.00952162966132164	133.963476070529	579.836272040302	24	19	14	12	31	16	9	9	7
138	1	JG-TDP43KI-MND3-EndPoint-D40-22052022_D06_sx_5_sy_3_w4.tif	JG-TDP43KI-MND3-EndPoint-D40-22052022_D06_sx_5_sy_3_w1.tif	JG-TDP43KI-MND3-EndPoint-D40-22052022_D06_sx_5_sy_3_w3Filtsoma.tiff	JG-TDP43KI-MND3-EndPoint-D40-22052022_D06_sx_5_sy_3_w3.tif	JG-TDP43KI-MND3-EndPoint-D40-22052022_D06_sx_5_sy_3_w1NeuNuclei.tiff	JG-TDP43KI-MND3-EndPoint-D40-22052022_D06_sx_5_sy_3_w2.tif	C:\Users\ab998\OneDrive - University of Exeter\TDP43 project JG\E3-5-8 phenotyping\E5 Pheno\E5_pheno_soma\rawimages	C:\Users\ab998\OneDrive - University of Exeter\TDP43 project JG\E3-5-8 phenotyping\E5 Pheno\E5_pheno_soma\rawimages	C:\Users\ab998\OneDrive - University of Exeter\TDP43 project JG\E3-5-8 phenotyping\E5 Pheno\E5_pheno_soma	C:\Users\ab998\OneDrive - University of Exeter\TDP43 project JG\E3-5-8 phenotyping\E5 Pheno\E5_pheno_soma\rawimages	C:\Users\ab998\OneDrive - University of Exeter\TDP43 project JG\E3-5-8 phenotyping\E5 Pheno\E5_pheno_soma	C:\Users\ab998\OneDrive - University of Exeter\TDP43 project JG\E3-5-8 phenotyping\E5 Pheno\E5_pheno_soma\rawimages	1057	0.18945727805567	6.20382580970181	0.579583428567275	0.43762876605615	0.937927220540587	7.54565406078473	1.28949416312389	8.30936151486821	0.000179240565804797	0.00586927701958544	0.000548328693062701	0.000414029106959461	0.000887348363803772	0.00713874556365632	0.00121995663493273	0.00786126917206075	0.000172424050106201	0.00520073086954653	0.000549324788153172	0.000415239745052531	0.000843722635181621	0.00721160927787423	0.00117494468577206	0.0079346913844347	610.371807000946	1903.59224219489	24	17	18	19	26	12	13	22	2
143	1	JG-TDP43KI-MND3-EndPoint-D40-22052022_D06_sx_6_sy_3_w4.tif	JG-TDP43KI-MND3-EndPoint-D40-22052022_D06_sx_6_sy_3_w1.tif	JG-TDP43KI-MND3-EndPoint-D40-22052022_D06_sx_6_sy_3_w3Filtsoma.tiff	JG-TDP43KI-MND3-EndPoint-D40-22052022_D06_sx_6_sy_3_w3.tif	JG-TDP43KI-MND3-EndPoint-D40-22052022_D06_sx_6_sy_3_w1NeuNuclei.tiff	JG-TDP43KI-MND3-EndPoint-D40-22052022_D06_sx_6_sy_3_w2.tif	C:\Users\ab998\OneDrive - University of Exeter\TDP43 project JG\E3-5-8 phenotyping\E5 Pheno\E5_pheno_soma\rawimages	C:\Users\ab998\OneDrive - University of Exeter\TDP43 project JG\E3-5-8 phenotyping\E5 Pheno\E5_pheno_soma\rawimages	C:\Users\ab998\OneDrive - University of Exeter\TDP43 project JG\E3-5-8 phenotyping\E5 Pheno\E5_pheno_soma	C:\Users\ab998\OneDrive - University of Exeter\TDP43 project JG\E3-5-8 phenotyping\E5 Pheno\E5_pheno_soma\rawimages	C:\Users\ab998\OneDrive - University of Exeter\TDP43 project JG\E3-5-8 phenotyping\E5 Pheno\E5_pheno_soma	C:\Users\ab998\OneDrive - University of Exeter\TDP43 project JG\E3-5-8 phenotyping\E5 Pheno\E5_pheno_soma\rawimages	945	0.341795971587999	6.49898659691098	0.689356832066551	0.558584459678968	0.984525969077367	7.43756925419439	1.32935072830878	8.04556354391389	0.000361688858823279	0.00687723449408569	0.000729478129170953	0.000591094666326951	0.00104182642230409	0.00787044365523215	0.0014067203474167	0.00851382385599353	0.000352707851561718	0.00684832828119397	0.000732433050870895	0.000593892124015838	0.00102380989119411	0.00827545905485749	0.00138857099227607	0.00891889818012714	841.266666666667	918.057142857143	29	17	20	22	34	13	18	28	7
144	1	JG-TDP43KI-MND3-EndPoint-D40-22052022_D06_sx_6_sy_4_w4.tif	JG-TDP43KI-MND3-EndPoint-D40-22052022_D06_sx_6_sy_4_w1.tif	JG-TDP43KI-MND3-EndPoint-D40-22052022_D06_sx_6_sy_4_w3Filtsoma.tiff	JG-TDP43KI-MND3-EndPoint-D40-22052022_D06_sx_6_sy_4_w3.tif	JG-TDP43KI-MND3-EndPoint-D40-22052022_D06_sx_6_sy_4_w1NeuNuclei.tiff	JG-TDP43KI-MND3-EndPoint-D40-22052022_D06_sx_6_sy_4_w2.tif	C:\Users\ab998\OneDrive - University of Exeter\TDP43 project JG\E3-5-8 phenotyping\E5 Pheno\E5_pheno_soma\rawimages	C:\Users\ab998\OneDrive - University of Exeter\TDP43 project JG\E3-5-8 phenotyping\E5 Pheno\E5_pheno_soma\rawimages	C:\Users\ab998\OneDrive - University of Exeter\TDP43 project JG\E3-5-8 phenotyping\E5 Pheno\E5_pheno_soma	C:\Users\ab998\OneDrive - University of Exeter\TDP43 project JG\E3-5-8 phenotyping\E5 Pheno\E5_pheno_soma\rawimages	C:\Users\ab998\OneDrive - University of Exeter\TDP43 project JG\E3-5-8 phenotyping\E5 Pheno\E5_pheno_soma	C:\Users\ab998\OneDrive - University of Exeter\TDP43 project JG\E3-5-8 phenotyping\E5 Pheno\E5_pheno_soma\rawimages	689	0.0882785734438585	0.98476205456609	0.347203784156591	0.235620074614417	1.06455512333196	2.41400719911326	1.31123826932162	2.93014424480498	0.000128125650861914	0.00142926277876065	0.000503924215031336	0.000341973983475206	0.00154507274794188	0.0035036388956651	0.00190310343878319	0.00425274926677065	9.69168140727561e-05	0.00124128867173567	0.000473029678687453	0.000311314652208239	0.0014269920065999	0.00352319271769375	0.00178530556149781	0.00427252613008022	849.320754716981	1073.44557329463	4	4	4	3	2	1	1	1	2
144	2	JG-TDP43KI-MND3-EndPoint-D40-22052022_D06_sx_6_sy_4_w4.tif	JG-TDP43KI-MND3-EndPoint-D40-22052022_D06_sx_6_sy_4_w1.tif	JG-TDP43KI-MND3-EndPoint-D40-22052022_D06_sx_6_sy_4_w3Filtsoma.tiff	JG-TDP43KI-MND3-EndPoint-D40-22052022_D06_sx_6_sy_4_w3.tif	JG-TDP43KI-MND3-EndPoint-D40-22052022_D06_sx_6_sy_4_w1NeuNuclei.tiff	JG-TDP43KI-MND3-EndPoint-D40-22052022_D06_sx_6_sy_4_w2.tif	C:\Users\ab998\OneDrive - University of Exeter\TDP43 project JG\E3-5-8 phenotyping\E5 Pheno\E5_pheno_soma\rawimages	C:\Users\ab998\OneDrive - University of Exeter\TDP43 project JG\E3-5-8 phenotyping\E5 Pheno\E5_pheno_soma\rawimages	C:\Users\ab998\OneDrive - University of Exeter\TDP43 project JG\E3-5-8 phenotyping\E5 Pheno\E5_pheno_soma	C:\Users\ab998\OneDrive - University of Exeter\TDP43 project JG\E3-5-8 phenotyping\E5 Pheno\E5_pheno_soma\rawimages	C:\Users\ab998\OneDrive - University of Exeter\TDP43 project JG\E3-5-8 phenotyping\E5 Pheno\E5_pheno_soma	C:\Users\ab998\OneDrive - University of Exeter\TDP43 project JG\E3-5-8 phenotyping\E5 Pheno\E5_pheno_soma\rawimages	765	0.348394307660783	2.55126160052896	0.521507591241971	0.455208937448333	1.42461581696989	3.90378949034493	1.62920577032492	4.42670334898867	0.00045541739563501	0.00333498248435158	0.000681709269597347	0.00059504436267756	0.00186224289799986	0.00510299279783652	0.00212968074552277	0.00578654032547538	0.000257917185081169	0.00280690717045218	0.000595101853832603	0.000507855467731133	0.0017319226753898	0.00529802520759404	0.00199893186800182	0.00598153658211231	127.413071895425	1668.96993464052	10	6	5	6	10	3	3	4	4
145	1	JG-TDP43KI-MND3-EndPoint-D40-22052022_D06_sx_6_sy_5_w4.tif	JG-TDP43KI-MND3-EndPoint-D40-22052022_D06_sx_6_sy_5_w1.tif	JG-TDP43KI-MND3-EndPoint-D40-22052022_D06_sx_6_sy_5_w3Filtsoma.tiff	JG-TDP43KI-MND3-EndPoint-D40-22052022_D06_sx_6_sy_5_w3.tif	JG-TDP43KI-MND3-EndPoint-D40-22052022_D06_sx_6_sy_5_w1NeuNuclei.tiff	JG-TDP43KI-MND3-EndPoint-D40-22052022_D06_sx_6_sy_5_w2.tif	C:\Users\ab998\OneDrive - University of Exeter\TDP43 project JG\E3-5-8 phenotyping\E5 Pheno\E5_pheno_soma\rawimages	C:\Users\ab998\OneDrive - University of Exeter\TDP43 project JG\E3-5-8 phenotyping\E5 Pheno\E5_pheno_soma\rawimages	C:\Users\ab998\OneDrive - University of Exeter\TDP43 project JG\E3-5-8 phenotyping\E5 Pheno\E5_pheno_soma	C:\Users\ab998\OneDrive - University of Exeter\TDP43 project JG\E3-5-8 phenotyping\E5 Pheno\E5_pheno_soma\rawimages	C:\Users\ab998\OneDrive - University of Exeter\TDP43 project JG\E3-5-8 phenotyping\E5 Pheno\E5_pheno_soma	C:\Users\ab998\OneDrive - University of Exeter\TDP43 project JG\E3-5-8 phenotyping\E5 Pheno\E5_pheno_soma\rawimages	691	0.209981349173177	3.83776614831004	0.433829251443967	0.373282004104112	1.56499159301165	4.76694517210126	1.76424811198376	5.24280161620118	0.0003038803895415	0.00555393075008689	0.000627828149701834	0.000540205505215792	0.00226482140812106	0.00689861819406839	0.0025531810593108	0.00758726717250532	0.000305523033603095	0.00478539476171136	0.000640878919512033	0.000552741374121979	0.00213801162317395	0.00691765081137419	0.00242618448100984	0.00760662253014743	1751.88567293777	247.188133140376	10	9	8	9	11	6	5	10	3
146	1	JG-TDP43KI-MND3-EndPoint-D40-22052022_D06_sx_6_sy_6_w4.tif	JG-TDP43KI-MND3-EndPoint-D40-22052022_D06_sx_6_sy_6_w1.tif	JG-TDP43KI-MND3-EndPoint-D40-22052022_D06_sx_6_sy_6_w3Filtsoma.tiff	JG-TDP43KI-MND3-EndPoint-D40-22052022_D06_sx_6_sy_6_w3.tif	JG-TDP43KI-MND3-EndPoint-D40-22052022_D06_sx_6_sy_6_w1NeuNuclei.tiff	JG-TDP43KI-MND3-EndPoint-D40-22052022_D06_sx_6_sy_6_w2.tif	C:\Users\ab998\OneDrive - University of Exeter\TDP43 project JG\E3-5-8 phenotyping\E5 Pheno\E5_pheno_soma\rawimages	C:\Users\ab998\OneDrive - University of Exeter\TDP43 project JG\E3-5-8 phenotyping\E5 Pheno\E5_pheno_soma\rawimages	C:\Users\ab998\OneDrive - University of Exeter\TDP43 project JG\E3-5-8 phenotyping\E5 Pheno\E5_pheno_soma	C:\Users\ab998\OneDrive - University of Exeter\TDP43 project JG\E3-5-8 phenotyping\E5 Pheno\E5_pheno_soma\rawimages	C:\Users\ab998\OneDrive - University of Exeter\TDP43 project JG\E3-5-8 phenotyping\E5 Pheno\E5_pheno_soma	C:\Users\ab998\OneDrive - University of Exeter\TDP43 project JG\E3-5-8 phenotyping\E5 Pheno\E5_pheno_soma\rawimages	862	0.303495911284699	6.58898757545103	0.623422598466277	0.49966555510764	2.49306484567933	6.94728600227972	2.7827573120594	7.55049981107004	0.000352083423764152	0.00764383709449075	0.000723228072466679	0.00057965841659819	0.00289218659591569	0.00805949652236627	0.00322825674252831	0.00875928052328311	0.000312187126837671	0.00699647562578321	0.000701915007084608	0.000558737083338201	0.00277631008066237	0.00836449395865202	0.00311284046620131	0.00906385947018862	665.290023201856	1806.94547563805	12	10	12	6	8	3	6	1	6
155	1	JG-TDP43KI-MND3-EndPoint-D40-22052022_D07_sx_3_sy_5_w4.tif	JG-TDP43KI-MND3-EndPoint-D40-22052022_D07_sx_3_sy_5_w1.tif	JG-TDP43KI-MND3-EndPoint-D40-22052022_D07_sx_3_sy_5_w3Filtsoma.tiff	JG-TDP43KI-MND3-EndPoint-D40-22052022_D07_sx_3_sy_5_w3.tif	JG-TDP43KI-MND3-EndPoint-D40-22052022_D07_sx_3_sy_5_w1NeuNuclei.tiff	JG-TDP43KI-MND3-EndPoint-D40-22052022_D07_sx_3_sy_5_w2.tif	C:\Users\ab998\OneDrive - University of Exeter\TDP43 project JG\E3-5-8 phenotyping\E5 Pheno\E5_pheno_soma\rawimages	C:\Users\ab998\OneDrive - University of Exeter\TDP43 project JG\E3-5-8 phenotyping\E5 Pheno\E5_pheno_soma\rawimages	C:\Users\ab998\OneDrive - University of Exeter\TDP43 project JG\E3-5-8 phenotyping\E5 Pheno\E5_pheno_soma	C:\Users\ab998\OneDrive - University of Exeter\TDP43 project JG\E3-5-8 phenotyping\E5 Pheno\E5_pheno_soma\rawimages	C:\Users\ab998\OneDrive - University of Exeter\TDP43 project JG\E3-5-8 phenotyping\E5 Pheno\E5_pheno_soma	C:\Users\ab998\OneDrive - University of Exeter\TDP43 project JG\E3-5-8 phenotyping\E5 Pheno\E5_pheno_soma\rawimages	736	0.137018321815049	5.02857711270917	0.430807965109125	0.30607881960168	1.03957797761541	5.72280812624376	1.26283665187657	6.24905783077702	0.000186166198118273	0.0068323058596592	0.000585336909115659	0.000415867961415326	0.00141247007828181	0.00777555451935294	0.00171581066831056	0.00849056770486008	0.000145298268762417	0.00615045567974448	0.000549324788153172	0.000381180114345625	0.00137328170239925	0.00784248393028975	0.0016784924082458	0.00856031104922295	328.135869565217	981.461956521739	10	9	8	10	27	13	12	10	5
160	1	JG-TDP43KI-MND3-EndPoint-D40-22052022_D07_sx_4_sy_5_w4.tif	JG-TDP43KI-MND3-EndPoint-D40-22052022_D07_sx_4_sy_5_w1.tif	JG-TDP43KI-MND3-EndPoint-D40-22052022_D07_sx_4_sy_5_w3Filtsoma.tiff	JG-TDP43KI-MND3-EndPoint-D40-22052022_D07_sx_4_sy_5_w3.tif	JG-TDP43KI-MND3-EndPoint-D40-22052022_D07_sx_4_sy_5_w1NeuNuclei.tiff	JG-TDP43KI-MND3-EndPoint-D40-22052022_D07_sx_4_sy_5_w2.tif	C:\Users\ab998\OneDrive - University of Exeter\TDP43 project JG\E3-5-8 phenotyping\E5 Pheno\E5_pheno_soma\rawimages	C:\Users\ab998\OneDrive - University of Exeter\TDP43 project JG\E3-5-8 phenotyping\E5 Pheno\E5_pheno_soma\rawimages	C:\Users\ab998\OneDrive - University of Exeter\TDP43 project JG\E3-5-8 phenotyping\E5 Pheno\E5_pheno_soma	C:\Users\ab998\OneDrive - University of Exeter\TDP43 project JG\E3-5-8 phenotyping\E5 Pheno\E5_pheno_soma\rawimages	C:\Users\ab998\OneDrive - University of Exeter\TDP43 project JG\E3-5-8 phenotyping\E5 Pheno\E5_pheno_soma	C:\Users\ab998\OneDrive - University of Exeter\TDP43 project JG\E3-5-8 phenotyping\E5 Pheno\E5_pheno_soma\rawimages	671	0.069394647869558	2.69770299436641	0.375677119009197	0.210625830746721	0.674729018413927	4.09429215453565	0.956786449765787	4.62555893370882	0.00010341974347177	0.00402042175017349	0.000559876481384794	0.000313898406477975	0.0010055574044917	0.00610177668336163	0.00142591125151384	0.00689353045262119	9.24000851227902e-05	0.00370880519039929	0.000549324788153172	0.000303973822155967	0.000996230228338391	0.00608999608084559	0.00141908903606236	0.00688181910663843	1198.23845007452	1286.49627421759	5	5	5	5	7	3	3	7	1
161	1	JG-TDP43KI-MND3-EndPoint-D40-22052022_D07_sx_4_sy_6_w4.tif	JG-TDP43KI-MND3-EndPoint-D40-22052022_D07_sx_4_sy_6_w1.tif	JG-TDP43KI-MND3-EndPoint-D40-22052022_D07_sx_4_sy_6_w3Filtsoma.tiff	JG-TDP43KI-MND3-EndPoint-D40-22052022_D07_sx_4_sy_6_w3.tif	JG-TDP43KI-MND3-EndPoint-D40-22052022_D07_sx_4_sy_6_w1NeuNuclei.tiff	JG-TDP43KI-MND3-EndPoint-D40-22052022_D07_sx_4_sy_6_w2.tif	C:\Users\ab998\OneDrive - University of Exeter\TDP43 project JG\E3-5-8 phenotyping\E5 Pheno\E5_pheno_soma\rawimages	C:\Users\ab998\OneDrive - University of Exeter\TDP43 project JG\E3-5-8 phenotyping\E5 Pheno\E5_pheno_soma\rawimages	C:\Users\ab998\OneDrive - University of Exeter\TDP43 project JG\E3-5-8 phenotyping\E5 Pheno\E5_pheno_soma	C:\Users\ab998\OneDrive - University of Exeter\TDP43 project JG\E3-5-8 phenotyping\E5 Pheno\E5_pheno_soma\rawimages	C:\Users\ab998\OneDrive - University of Exeter\TDP43 project JG\E3-5-8 phenotyping\E5 Pheno\E5_pheno_soma	C:\Users\ab998\OneDrive - University of Exeter\TDP43 project JG\E3-5-8 phenotyping\E5 Pheno\E5_pheno_soma\rawimages	962	0.421274104242912	12.7694033477019	0.722575722727925	0.619214033009484	1.42816659103846	10.1688998643076	1.69024185510352	10.8222172327805	0.000437914869275376	0.0132738080537442	0.000751118214893892	0.00064367363098699	0.00148458065596514	0.0105705819795297	0.00175700816538828	0.0112497060631814	0.000371889123925939	0.0120531348511577	0.000717174028977752	0.00060982711147517	0.00149704539217055	0.0109786773100495	0.00177004653960466	0.0116578927263618	548.387733887734	172.460498960499	9	4	8	5	13	3	5	5	6
163	1	JG-TDP43KI-MND3-EndPoint-D40-22052022_D07_sx_5_sy_3_w4.tif	JG-TDP43KI-MND3-EndPoint-D40-22052022_D07_sx_5_sy_3_w1.tif	JG-TDP43KI-MND3-EndPoint-D40-22052022_D07_sx_5_sy_3_w3Filtsoma.tiff	JG-TDP43KI-MND3-EndPoint-D40-22052022_D07_sx_5_sy_3_w3.tif	JG-TDP43KI-MND3-EndPoint-D40-22052022_D07_sx_5_sy_3_w1NeuNuclei.tiff	JG-TDP43KI-MND3-EndPoint-D40-22052022_D07_sx_5_sy_3_w2.tif	C:\Users\ab998\OneDrive - University of Exeter\TDP43 project JG\E3-5-8 phenotyping\E5 Pheno\E5_pheno_soma\rawimages	C:\Users\ab998\OneDrive - University of Exeter\TDP43 project JG\E3-5-8 phenotyping\E5 Pheno\E5_pheno_soma\rawimages	C:\Users\ab998\OneDrive - University of Exeter\TDP43 project JG\E3-5-8 phenotyping\E5 Pheno\E5_pheno_soma	C:\Users\ab998\OneDrive - University of Exeter\TDP43 project JG\E3-5-8 phenotyping\E5 Pheno\E5_pheno_soma\rawimages	C:\Users\ab998\OneDrive - University of Exeter\TDP43 project JG\E3-5-8 phenotyping\E5 Pheno\E5_pheno_soma	C:\Users\ab998\OneDrive - University of Exeter\TDP43 project JG\E3-5-8 phenotyping\E5 Pheno\E5_pheno_soma\rawimages	724	0.110895179444924	1.54080525858444	0.403051804285496	0.274899195341277	1.32059204310644	3.06059125083266	1.60340276150964	3.49291224195622	0.000153170137354867	0.00212818405881829	0.000556701387134664	0.000379695021189609	0.0018240221589868	0.00422733598181306	0.00221464469821774	0.00482446442259146	0.000127499908558093	0.00179761240724474	0.000534065766260028	0.000357071286998689	0.00173032924067229	0.00423982599750161	0.00212100404314697	0.00483711017295718	1153	1024.02071823204	3	3	3	3	1	1	1	1	2
164	1	JG-TDP43KI-MND3-EndPoint-D40-22052022_D07_sx_5_sy_4_w4.tif	JG-TDP43KI-MND3-EndPoint-D40-22052022_D07_sx_5_sy_4_w1.tif	JG-TDP43KI-MND3-EndPoint-D40-22052022_D07_sx_5_sy_4_w3Filtsoma.tiff	JG-TDP43KI-MND3-EndPoint-D40-22052022_D07_sx_5_sy_4_w3.tif	JG-TDP43KI-MND3-EndPoint-D40-22052022_D07_sx_5_sy_4_w1NeuNuclei.tiff	JG-TDP43KI-MND3-EndPoint-D40-22052022_D07_sx_5_sy_4_w2.tif	C:\Users\ab998\OneDrive - University of Exeter\TDP43 project JG\E3-5-8 phenotyping\E5 Pheno\E5_pheno_soma\rawimages	C:\Users\ab998\OneDrive - University of Exeter\TDP43 project JG\E3-5-8 phenotyping\E5 Pheno\E5_pheno_soma\rawimages	C:\Users\ab998\OneDrive - University of Exeter\TDP43 project JG\E3-5-8 phenotyping\E5 Pheno\E5_pheno_soma	C:\Users\ab998\OneDrive - University of Exeter\TDP43 project JG\E3-5-8 phenotyping\E5 Pheno\E5_pheno_soma\rawimages	C:\Users\ab998\OneDrive - University of Exeter\TDP43 project JG\E3-5-8 phenotyping\E5 Pheno\E5_pheno_soma	C:\Users\ab998\OneDrive - University of Exeter\TDP43 project JG\E3-5-8 phenotyping\E5 Pheno\E5_pheno_soma\rawimages	855	0.147374363923518	2.6956140222901	0.464850842952728	0.347241584269796	1.8489319345681	4.41419659106759	2.18608377175406	4.90794239332899	0.00017236767710353	0.003152764938351	0.000543685196435939	0.00040613050791789	0.00216249349072292	0.00516280303048841	0.00255682312485855	0.00574028350096958	0.000145844504004344	0.00291218771599233	0.000518806744366884	0.000381895937607624	0.00204749882686883	0.00539646320976317	0.00244144350290298	0.00597390718758106	204.261988304094	854.298245614035	13	8	10	4	14	5	8	1	9
165	1	JG-TDP43KI-MND3-EndPoint-D40-22052022_D07_sx_5_sy_5_w4.tif	JG-TDP43KI-MND3-EndPoint-D40-22052022_D07_sx_5_sy_5_w1.tif	JG-TDP43KI-MND3-EndPoint-D40-22052022_D07_sx_5_sy_5_w3Filtsoma.tiff	JG-TDP43KI-MND3-EndPoint-D40-22052022_D07_sx_5_sy_5_w3.tif	JG-TDP43KI-MND3-EndPoint-D40-22052022_D07_sx_5_sy_5_w1NeuNuclei.tiff	JG-TDP43KI-MND3-EndPoint-D40-22052022_D07_sx_5_sy_5_w2.tif	C:\Users\ab998\OneDrive - University of Exeter\TDP43 project JG\E3-5-8 phenotyping\E5 Pheno\E5_pheno_soma\rawimages	C:\Users\ab998\OneDrive - University of Exeter\TDP43 project JG\E3-5-8 phenotyping\E5 Pheno\E5_pheno_soma\rawimages	C:\Users\ab998\OneDrive - University of Exeter\TDP43 project JG\E3-5-8 phenotyping\E5 Pheno\E5_pheno_soma	C:\Users\ab998\OneDrive - University of Exeter\TDP43 project JG\E3-5-8 phenotyping\E5 Pheno\E5_pheno_soma\rawimages	C:\Users\ab998\OneDrive - University of Exeter\TDP43 project JG\E3-5-8 phenotyping\E5 Pheno\E5_pheno_soma	C:\Users\ab998\OneDrive - University of Exeter\TDP43 project JG\E3-5-8 phenotyping\E5 Pheno\E5_pheno_soma\rawimages	653	0.204111519051366	4.03970467156614	0.390814068727195	0.352860820567003	0.679919810791034	4.83183034078684	0.887693598633632	5.16008246853016	0.000312575067459979	0.00618637775124983	0.000598490151190192	0.000540368791067385	0.00104122482510112	0.00739943390625856	0.00135940826743282	0.00790211710341526	0.000286208029137924	0.00555652217008173	0.000595101853832603	0.00053498413763009	0.00102146808058023	0.0074542083311826	0.00134279392659664	0.0079499501734972	1241.4854517611	88.7197549770291	18	15	12	6	34	23	20	10	6
169	1	JG-TDP43KI-MND3-EndPoint-D40-22052022_D07_sx_6_sy_4_w4.tif	JG-TDP43KI-MND3-EndPoint-D40-22052022_D07_sx_6_sy_4_w1.tif	JG-TDP43KI-MND3-EndPoint-D40-22052022_D07_sx_6_sy_4_w3Filtsoma.tiff	JG-TDP43KI-MND3-EndPoint-D40-22052022_D07_sx_6_sy_4_w3.tif	JG-TDP43KI-MND3-EndPoint-D40-22052022_D07_sx_6_sy_4_w1NeuNuclei.tiff	JG-TDP43KI-MND3-EndPoint-D40-22052022_D07_sx_6_sy_4_w2.tif	C:\Users\ab998\OneDrive - University of Exeter\TDP43 project JG\E3-5-8 phenotyping\E5 Pheno\E5_pheno_soma\rawimages	C:\Users\ab998\OneDrive - University of Exeter\TDP43 project JG\E3-5-8 phenotyping\E5 Pheno\E5_pheno_soma\rawimages	C:\Users\ab998\OneDrive - University of Exeter\TDP43 project JG\E3-5-8 phenotyping\E5 Pheno\E5_pheno_soma	C:\Users\ab998\OneDrive - University of Exeter\TDP43 project JG\E3-5-8 phenotyping\E5 Pheno\E5_pheno_soma\rawimages	C:\Users\ab998\OneDrive - University of Exeter\TDP43 project JG\E3-5-8 phenotyping\E5 Pheno\E5_pheno_soma	C:\Users\ab998\OneDrive - University of Exeter\TDP43 project JG\E3-5-8 phenotyping\E5 Pheno\E5_pheno_soma\rawimages	1110	0.47602913009905	8.32683237310266	0.830090790987015	0.710703900171211	1.7937738399487	9.16006513987668	2.17375448183157	9.80372331547551	0.000428855072161307	0.00750165078657897	0.000747829541429743	0.000640273783938028	0.00161601246842225	0.00825231093682584	0.00195833737101943	0.00883218316709505	0.000390350149245933	0.00780587736517191	0.000732433050870895	0.00062478007748723	0.00155026139691472	0.00883508753031492	0.00189211871474981	0.00941481627523899	1620.41621621622	820.622522522523	14	8	10	7	26	10	7	7	14
171	1	JG-TDP43KI-MND3-EndPoint-D40-22052022_E06_sx_1_sy_1_w4.tif	JG-TDP43KI-MND3-EndPoint-D40-22052022_E06_sx_1_sy_1_w1.tif	JG-TDP43KI-MND3-EndPoint-D40-22052022_E06_sx_1_sy_1_w3Filtsoma.tiff	JG-TDP43KI-MND3-EndPoint-D40-22052022_E06_sx_1_sy_1_w3.tif	JG-TDP43KI-MND3-EndPoint-D40-22052022_E06_sx_1_sy_1_w1NeuNuclei.tiff	JG-TDP43KI-MND3-EndPoint-D40-22052022_E06_sx_1_sy_1_w2.tif	C:\Users\ab998\OneDrive - University of Exeter\TDP43 project JG\E3-5-8 phenotyping\E5 Pheno\E5_pheno_soma\rawimages	C:\Users\ab998\OneDrive - University of Exeter\TDP43 project JG\E3-5-8 phenotyping\E5 Pheno\E5_pheno_soma\rawimages	C:\Users\ab998\OneDrive - University of Exeter\TDP43 project JG\E3-5-8 phenotyping\E5 Pheno\E5_pheno_soma	C:\Users\ab998\OneDrive - University of Exeter\TDP43 project JG\E3-5-8 phenotyping\E5 Pheno\E5_pheno_soma\rawimages	C:\Users\ab998\OneDrive - University of Exeter\TDP43 project JG\E3-5-8 phenotyping\E5 Pheno\E5_pheno_soma	C:\Users\ab998\OneDrive - University of Exeter\TDP43 project JG\E3-5-8 phenotyping\E5 Pheno\E5_pheno_soma\rawimages	1009	0.173030797525826	0.292707539825642	0.530006866436452	0.407256846898235	1.67527520156	1.68170569016365	2.06704814173281	2.38535133842379	0.00017148741082837	0.000290096669797465	0.000525279352266057	0.000403624228838687	0.0016603322116551	0.00166670534208489	0.00204861064591954	0.00236407466642596	0.000169906903465744	0.000288760653347708	0.000534065766260028	0.000412197652622126	0.00162646442186087	0.00169929588446394	0.00201419088989496	0.00239566643722355	1038.34489593657	206.899900891972	17	10	4	7	22	7	2	10	5
171	3	JG-TDP43KI-MND3-EndPoint-D40-22052022_E06_sx_1_sy_1_w4.tif	JG-TDP43KI-MND3-EndPoint-D40-22052022_E06_sx_1_sy_1_w1.tif	JG-TDP43KI-MND3-EndPoint-D40-22052022_E06_sx_1_sy_1_w3Filtsoma.tiff	JG-TDP43KI-MND3-EndPoint-D40-22052022_E06_sx_1_sy_1_w3.tif	JG-TDP43KI-MND3-EndPoint-D40-22052022_E06_sx_1_sy_1_w1NeuNuclei.tiff	JG-TDP43KI-MND3-EndPoint-D40-22052022_E06_sx_1_sy_1_w2.tif	C:\Users\ab998\OneDrive - University of Exeter\TDP43 project JG\E3-5-8 phenotyping\E5 Pheno\E5_pheno_soma\rawimages	C:\Users\ab998\OneDrive - University of Exeter\TDP43 project JG\E3-5-8 phenotyping\E5 Pheno\E5_pheno_soma\rawimages	C:\Users\ab998\OneDrive - University of Exeter\TDP43 project JG\E3-5-8 phenotyping\E5 Pheno\E5_pheno_soma	C:\Users\ab998\OneDrive - University of Exeter\TDP43 project JG\E3-5-8 phenotyping\E5 Pheno\E5_pheno_soma\rawimages	C:\Users\ab998\OneDrive - University of Exeter\TDP43 project JG\E3-5-8 phenotyping\E5 Pheno\E5_pheno_soma	C:\Users\ab998\OneDrive - University of Exeter\TDP43 project JG\E3-5-8 phenotyping\E5 Pheno\E5_pheno_soma\rawimages	626	0.210078812197025	1.14294066803996	0.424399175914004	0.346254202653654	1.54405793128535	2.39741620945279	1.80257877684198	2.81512172822841	0.000335589156864258	0.00182578381476031	0.000677953955134192	0.00055312172947868	0.00246654621611079	0.00382973835375844	0.00287951881284662	0.00449699956586007	0.000266198796452954	0.0014121241401881	0.000640878919512033	0.000515944557264447	0.00233421660959721	0.00375782395713031	0.00274662394076586	0.00442511634901166	624.541533546326	571.207667731629	4	4	4	2	1	1	1	0	3
171	4	JG-TDP43KI-MND3-EndPoint-D40-22052022_E06_sx_1_sy_1_w4.tif	JG-TDP43KI-MND3-EndPoint-D40-22052022_E06_sx_1_sy_1_w1.tif	JG-TDP43KI-MND3-EndPoint-D40-22052022_E06_sx_1_sy_1_w3Filtsoma.tiff	JG-TDP43KI-MND3-EndPoint-D40-22052022_E06_sx_1_sy_1_w3.tif	JG-TDP43KI-MND3-EndPoint-D40-22052022_E06_sx_1_sy_1_w1NeuNuclei.tiff	JG-TDP43KI-MND3-EndPoint-D40-22052022_E06_sx_1_sy_1_w2.tif	C:\Users\ab998\OneDrive - University of Exeter\TDP43 project JG\E3-5-8 phenotyping\E5 Pheno\E5_pheno_soma\rawimages	C:\Users\ab998\OneDrive - University of Exeter\TDP43 project JG\E3-5-8 phenotyping\E5 Pheno\E5_pheno_soma\rawimages	C:\Users\ab998\OneDrive - University of Exeter\TDP43 project JG\E3-5-8 phenotyping\E5 Pheno\E5_pheno_soma	C:\Users\ab998\OneDrive - University of Exeter\TDP43 project JG\E3-5-8 phenotyping\E5 Pheno\E5_pheno_soma\rawimages	C:\Users\ab998\OneDrive - University of Exeter\TDP43 project JG\E3-5-8 phenotyping\E5 Pheno\E5_pheno_soma	C:\Users\ab998\OneDrive - University of Exeter\TDP43 project JG\E3-5-8 phenotyping\E5 Pheno\E5_pheno_soma\rawimages	833	0.109024123066774	0.153001401840811	0.400946059264243	0.295013845563517	0.680711845430778	1.09532899252372	1.03683527861722	1.63959716144018	0.000130881300200209	0.000183675152269881	0.000481327802237986	0.000354158277987415	0.000817181086951715	0.0013149207593322	0.00124470021442643	0.00196830391529433	0.000130356253066566	0.00016100214998005	0.000488288700580597	0.00036104882019572	0.000762182957259938	0.0012688662391156	0.00119020370766521	0.0019226367585361	783.291716686675	1263.14885954382	6	4	4	5	8	4	2	3	4
172	1	JG-TDP43KI-MND3-EndPoint-D40-22052022_E06_sx_1_sy_2_w4.tif	JG-TDP43KI-MND3-EndPoint-D40-22052022_E06_sx_1_sy_2_w1.tif	JG-TDP43KI-MND3-EndPoint-D40-22052022_E06_sx_1_sy_2_w3Filtsoma.tiff	JG-TDP43KI-MND3-EndPoint-D40-22052022_E06_sx_1_sy_2_w3.tif	JG-TDP43KI-MND3-EndPoint-D40-22052022_E06_sx_1_sy_2_w1NeuNuclei.tiff	JG-TDP43KI-MND3-EndPoint-D40-22052022_E06_sx_1_sy_2_w2.tif	C:\Users\ab998\OneDrive - University of Exeter\TDP43 project JG\E3-5-8 phenotyping\E5 Pheno\E5_pheno_soma\rawimages	C:\Users\ab998\OneDrive - University of Exeter\TDP43 project JG\E3-5-8 phenotyping\E5 Pheno\E5_pheno_soma\rawimages	C:\Users\ab998\OneDrive - University of Exeter\TDP43 project JG\E3-5-8 phenotyping\E5 Pheno\E5_pheno_soma	C:\Users\ab998\OneDrive - University of Exeter\TDP43 project JG\E3-5-8 phenotyping\E5 Pheno\E5_pheno_soma\rawimages	C:\Users\ab998\OneDrive - University of Exeter\TDP43 project JG\E3-5-8 phenotyping\E5 Pheno\E5_pheno_soma	C:\Users\ab998\OneDrive - University of Exeter\TDP43 project JG\E3-5-8 phenotyping\E5 Pheno\E5_pheno_soma\rawimages	1740	0.901519871218625	0.797044090699274	1.36160830059089	1.18046608152508	4.58163537096698	3.39816783776041	5.27730221510865	4.54073398117907	0.000518114868516451	0.000458071316493835	0.000782533506086717	0.00067842878248568	0.0026331237764178	0.00195297002170139	0.00303293230753371	0.00260961723056269	0.000394786853576079	0.000307789683574811	0.000732433050870895	0.000628320674877614	0.00256063090637326	0.00175439356826246	0.00296025024726987	0.0024109254591167	1159.43333333333	1002.93505747126	20	14	8	4	23	9	8	2	9
173	1	JG-TDP43KI-MND3-EndPoint-D40-22052022_E06_sx_1_sy_3_w4.tif	JG-TDP43KI-MND3-EndPoint-D40-22052022_E06_sx_1_sy_3_w1.tif	JG-TDP43KI-MND3-EndPoint-D40-22052022_E06_sx_1_sy_3_w3Filtsoma.tiff	JG-TDP43KI-MND3-EndPoint-D40-22052022_E06_sx_1_sy_3_w3.tif	JG-TDP43KI-MND3-EndPoint-D40-22052022_E06_sx_1_sy_3_w1NeuNuclei.tiff	JG-TDP43KI-MND3-EndPoint-D40-22052022_E06_sx_1_sy_3_w2.tif	C:\Users\ab998\OneDrive - University of Exeter\TDP43 project JG\E3-5-8 phenotyping\E5 Pheno\E5_pheno_soma\rawimages	C:\Users\ab998\OneDrive - University of Exeter\TDP43 project JG\E3-5-8 phenotyping\E5 Pheno\E5_pheno_soma\rawimages	C:\Users\ab998\OneDrive - University of Exeter\TDP43 project JG\E3-5-8 phenotyping\E5 Pheno\E5_pheno_soma	C:\Users\ab998\OneDrive - University of Exeter\TDP43 project JG\E3-5-8 phenotyping\E5 Pheno\E5_pheno_soma\rawimages	C:\Users\ab998\OneDrive - University of Exeter\TDP43 project JG\E3-5-8 phenotyping\E5 Pheno\E5_pheno_soma	C:\Users\ab998\OneDrive - University of Exeter\TDP43 project JG\E3-5-8 phenotyping\E5 Pheno\E5_pheno_soma\rawimages	1038	0.214997834836822	0.20636323523695	0.568810559110716	0.451806750017568	3.2972195832408	1.33035413478501	3.70676742191426	2.06019684183411	0.000207127008513316	0.000198808511788969	0.000547987051166393	0.000435266618514034	0.00317651212258266	0.00128165138225916	0.0035710668804569	0.00198477537748951	0.000190509730600752	0.000134451503981836	0.000549324788153172	0.000436474219895899	0.00285707227885723	0.00115953222848475	0.0032501716632396	0.00186160067096353	1454.47398843931	1811.20327552987	6	4	6	3	1	0	0	0	7
174	1	JG-TDP43KI-MND3-EndPoint-D40-22052022_E06_sx_1_sy_5_w4.tif	JG-TDP43KI-MND3-EndPoint-D40-22052022_E06_sx_1_sy_5_w1.tif	JG-TDP43KI-MND3-EndPoint-D40-22052022_E06_sx_1_sy_5_w3Filtsoma.tiff	JG-TDP43KI-MND3-EndPoint-D40-22052022_E06_sx_1_sy_5_w3.tif	JG-TDP43KI-MND3-EndPoint-D40-22052022_E06_sx_1_sy_5_w1NeuNuclei.tiff	JG-TDP43KI-MND3-EndPoint-D40-22052022_E06_sx_1_sy_5_w2.tif	C:\Users\ab998\OneDrive - University of Exeter\TDP43 project JG\E3-5-8 phenotyping\E5 Pheno\E5_pheno_soma\rawimages	C:\Users\ab998\OneDrive - University of Exeter\TDP43 project JG\E3-5-8 phenotyping\E5 Pheno\E5_pheno_soma\rawimages	C:\Users\ab998\OneDrive - University of Exeter\TDP43 project JG\E3-5-8 phenotyping\E5 Pheno\E5_pheno_soma	C:\Users\ab998\OneDrive - University of Exeter\TDP43 project JG\E3-5-8 phenotyping\E5 Pheno\E5_pheno_soma\rawimages	C:\Users\ab998\OneDrive - University of Exeter\TDP43 project JG\E3-5-8 phenotyping\E5 Pheno\E5_pheno_soma	C:\Users\ab998\OneDrive - University of Exeter\TDP43 project JG\E3-5-8 phenotyping\E5 Pheno\E5_pheno_soma\rawimages	785	0.288279553718894	0.912328646110836	0.528755626641214	0.451202441312489	2.46511879051104	2.37239788437728	2.68897536816075	2.88578625931405	0.000367235100278846	0.00116220209695648	0.000673574046676706	0.00057478018001591	0.0031402787140268	0.00302216291003475	0.0034254463288672	0.0036761608398905	0.000246696756221354	0.000819788896478713	0.000595101853832603	0.000496685766847804	0.00319394783582538	0.00286318722646683	0.00347905699163675	0.00351720454636961	821.796178343949	748.277707006369	3	3	3	3	0	0	0	0	3
174	2	JG-TDP43KI-MND3-EndPoint-D40-22052022_E06_sx_1_sy_5_w4.tif	JG-TDP43KI-MND3-EndPoint-D40-22052022_E06_sx_1_sy_5_w1.tif	JG-TDP43KI-MND3-EndPoint-D40-22052022_E06_sx_1_sy_5_w3Filtsoma.tiff	JG-TDP43KI-MND3-EndPoint-D40-22052022_E06_sx_1_sy_5_w3.tif	JG-TDP43KI-MND3-EndPoint-D40-22052022_E06_sx_1_sy_5_w1NeuNuclei.tiff	JG-TDP43KI-MND3-EndPoint-D40-22052022_E06_sx_1_sy_5_w2.tif	C:\Users\ab998\OneDrive - University of Exeter\TDP43 project JG\E3-5-8 phenotyping\E5 Pheno\E5_pheno_soma\rawimages	C:\Users\ab998\OneDrive - University of Exeter\TDP43 project JG\E3-5-8 phenotyping\E5 Pheno\E5_pheno_soma\rawimages	C:\Users\ab998\OneDrive - University of Exeter\TDP43 project JG\E3-5-8 phenotyping\E5 Pheno\E5_pheno_soma	C:\Users\ab998\OneDrive - University of Exeter\TDP43 project JG\E3-5-8 phenotyping\E5 Pheno\E5_pheno_soma\rawimages	C:\Users\ab998\OneDrive - University of Exeter\TDP43 project JG\E3-5-8 phenotyping\E5 Pheno\E5_pheno_soma	C:\Users\ab998\OneDrive - University of Exeter\TDP43 project JG\E3-5-8 phenotyping\E5 Pheno\E5_pheno_soma\rawimages	714	0.0917931490516821	0.9528395267007	0.299229419324547	0.247281025724078	1.31514138489729	2.32320511207217	1.51352712255903	2.78617536998354	0.000128561833405717	0.00133450914103739	0.000419088822583399	0.00034633196880123	0.0018419347127413	0.00325378867236999	0.00211978588593701	0.00390220640053717	0.000136281189043075	0.00113184854853898	0.000442511634901166	0.000369162822607905	0.00155348924454302	0.00336429569870234	0.00183108262717724	0.00401312299072742	297.481792717087	894.822128851541	2	2	2	2	0	0	0	0	2
175	1	JG-TDP43KI-MND3-EndPoint-D40-22052022_E06_sx_1_sy_6_w4.tif	JG-TDP43KI-MND3-EndPoint-D40-22052022_E06_sx_1_sy_6_w1.tif	JG-TDP43KI-MND3-EndPoint-D40-22052022_E06_sx_1_sy_6_w3Filtsoma.tiff	JG-TDP43KI-MND3-EndPoint-D40-22052022_E06_sx_1_sy_6_w3.tif	JG-TDP43KI-MND3-EndPoint-D40-22052022_E06_sx_1_sy_6_w1NeuNuclei.tiff	JG-TDP43KI-MND3-EndPoint-D40-22052022_E06_sx_1_sy_6_w2.tif	C:\Users\ab998\OneDrive - University of Exeter\TDP43 project JG\E3-5-8 phenotyping\E5 Pheno\E5_pheno_soma\rawimages	C:\Users\ab998\OneDrive - University of Exeter\TDP43 project JG\E3-5-8 phenotyping\E5 Pheno\E5_pheno_soma\rawimages	C:\Users\ab998\OneDrive - University of Exeter\TDP43 project JG\E3-5-8 phenotyping\E5 Pheno\E5_pheno_soma	C:\Users\ab998\OneDrive - University of Exeter\TDP43 project JG\E3-5-8 phenotyping\E5 Pheno\E5_pheno_soma\rawimages	C:\Users\ab998\OneDrive - University of Exeter\TDP43 project JG\E3-5-8 phenotyping\E5 Pheno\E5_pheno_soma	C:\Users\ab998\OneDrive - University of Exeter\TDP43 project JG\E3-5-8 phenotyping\E5 Pheno\E5_pheno_soma\rawimages	743	0.394825340248644	0.147526902441314	0.573723964160308	0.458409192418912	1.06522390508326	0.982249003835022	1.36287479940802	1.50582131650299	0.000531393459284851	0.000198555723339588	0.000772172226326121	0.000616970649285212	0.00143367954923722	0.0013220040428466	0.00183428640566355	0.00202667741117495	0.000221212634642143	0.000133815105073154	0.00062561989761889	0.000470332481199875	0.00133887969423085	0.00115678476868197	0.00173952849581838	0.00186160067096353	934.242261103634	1147.53297442799	8	7	6	6	5	4	3	4	3
176	1	JG-TDP43KI-MND3-EndPoint-D40-22052022_E06_sx_2_sy_1_w4.tif	JG-TDP43KI-MND3-EndPoint-D40-22052022_E06_sx_2_sy_1_w1.tif	JG-TDP43KI-MND3-EndPoint-D40-22052022_E06_sx_2_sy_1_w3Filtsoma.tiff	JG-TDP43KI-MND3-EndPoint-D40-22052022_E06_sx_2_sy_1_w3.tif	JG-TDP43KI-MND3-EndPoint-D40-22052022_E06_sx_2_sy_1_w1NeuNuclei.tiff	JG-TDP43KI-MND3-EndPoint-D40-22052022_E06_sx_2_sy_1_w2.tif	C:\Users\ab998\OneDrive - University of Exeter\TDP43 project JG\E3-5-8 phenotyping\E5 Pheno\E5_pheno_soma\rawimages	C:\Users\ab998\OneDrive - University of Exeter\TDP43 project JG\E3-5-8 phenotyping\E5 Pheno\E5_pheno_soma\rawimages	C:\Users\ab998\OneDrive - University of Exeter\TDP43 project JG\E3-5-8 phenotyping\E5 Pheno\E5_pheno_soma	C:\Users\ab998\OneDrive - University of Exeter\TDP43 project JG\E3-5-8 phenotyping\E5 Pheno\E5_pheno_soma\rawimages	C:\Users\ab998\OneDrive - University of Exeter\TDP43 project JG\E3-5-8 phenotyping\E5 Pheno\E5_pheno_soma	C:\Users\ab998\OneDrive - University of Exeter\TDP43 project JG\E3-5-8 phenotyping\E5 Pheno\E5_pheno_soma\rawimages	857	0.421037865788094	0.330783791243448	0.73022049269639	0.581232932570856	1.22833728889236	1.64995485986583	1.5925993740093	2.22954146610573	0.000491292725540366	0.000385978752909508	0.00085206591913231	0.000678218124353391	0.00143329905355001	0.00192526821454589	0.00185834232673197	0.00260156530467413	0.000442778095020913	0.00033377435465809	0.000839246204122901	0.000665415718685836	0.00136071996530518	0.00182694924296811	0.00178530556149781	0.00250247959047556	979.329054842474	1769.22987164527	9	6	6	5	6	1	0	4	3
177	1	JG-TDP43KI-MND3-EndPoint-D40-22052022_E06_sx_2_sy_2_w4.tif	JG-TDP43KI-MND3-EndPoint-D40-22052022_E06_sx_2_sy_2_w1.tif	JG-TDP43KI-MND3-EndPoint-D40-22052022_E06_sx_2_sy_2_w3Filtsoma.tiff	JG-TDP43KI-MND3-EndPoint-D40-22052022_E06_sx_2_sy_2_w3.tif	JG-TDP43KI-MND3-EndPoint-D40-22052022_E06_sx_2_sy_2_w1NeuNuclei.tiff	JG-TDP43KI-MND3-EndPoint-D40-22052022_E06_sx_2_sy_2_w2.tif	C:\Users\ab998\OneDrive - University of Exeter\TDP43 project JG\E3-5-8 phenotyping\E5 Pheno\E5_pheno_soma\rawimages	C:\Users\ab998\OneDrive - University of Exeter\TDP43 project JG\E3-5-8 phenotyping\E5 Pheno\E5_pheno_soma\rawimages	C:\Users\ab998\OneDrive - University of Exeter\TDP43 project JG\E3-5-8 phenotyping\E5 Pheno\E5_pheno_soma	C:\Users\ab998\OneDrive - University of Exeter\TDP43 project JG\E3-5-8 phenotyping\E5 Pheno\E5_pheno_soma\rawimages	C:\Users\ab998\OneDrive - University of Exeter\TDP43 project JG\E3-5-8 phenotyping\E5 Pheno\E5_pheno_soma	C:\Users\ab998\OneDrive - University of Exeter\TDP43 project JG\E3-5-8 phenotyping\E5 Pheno\E5_pheno_soma\rawimages	860	0.173318587518224	0.234923267977138	0.442832074360922	0.374540599543252	0.910019012691919	1.36202838475583	1.30064850812778	1.9566948954016	0.000201533241300261	0.00027316659067109	0.000514921016698746	0.000435512325050293	0.00105816164266502	0.00158375393576259	0.00151238198619509	0.00227522662256	0.000179699942236766	0.000204183568712324	0.000503547722473741	0.000423910300014541	0.000965085171628743	0.00142892810981721	0.00141908903606236	0.00212100404314697	254.412790697674	369.279069767442	14	11	9	8	17	13	11	13	9
179	1	JG-TDP43KI-MND3-EndPoint-D40-22052022_E06_sx_2_sy_4_w4.tif	JG-TDP43KI-MND3-EndPoint-D40-22052022_E06_sx_2_sy_4_w1.tif	JG-TDP43KI-MND3-EndPoint-D40-22052022_E06_sx_2_sy_4_w3Filtsoma.tiff	JG-TDP43KI-MND3-EndPoint-D40-22052022_E06_sx_2_sy_4_w3.tif	JG-TDP43KI-MND3-EndPoint-D40-22052022_E06_sx_2_sy_4_w1NeuNuclei.tiff	JG-TDP43KI-MND3-EndPoint-D40-22052022_E06_sx_2_sy_4_w2.tif	C:\Users\ab998\OneDrive - University of Exeter\TDP43 project JG\E3-5-8 phenotyping\E5 Pheno\E5_pheno_soma\rawimages	C:\Users\ab998\OneDrive - University of Exeter\TDP43 project JG\E3-5-8 phenotyping\E5 Pheno\E5_pheno_soma\rawimages	C:\Users\ab998\OneDrive - University of Exeter\TDP43 project JG\E3-5-8 phenotyping\E5 Pheno\E5_pheno_soma	C:\Users\ab998\OneDrive - University of Exeter\TDP43 project JG\E3-5-8 phenotyping\E5 Pheno\E5_pheno_soma\rawimages	C:\Users\ab998\OneDrive - University of Exeter\TDP43 project JG\E3-5-8 phenotyping\E5 Pheno\E5_pheno_soma	C:\Users\ab998\OneDrive - University of Exeter\TDP43 project JG\E3-5-8 phenotyping\E5 Pheno\E5_pheno_soma\rawimages	886	0.209066725023149	0.231827042767691	0.540703440783545	0.422640552947996	1.13933370896848	1.40569706965471	1.41940947552212	2.00479133240879	0.000235966958265405	0.000261655804478206	0.000610274763864047	0.000477020940121892	0.00128592969409535	0.001586565541371	0.00160204229742902	0.00226274416750427	0.0002273566351505	0.000255142949754372	0.000610360875725746	0.000476819288451225	0.00125524529721588	0.00159731949679554	0.0015716792549938	0.0022735942620784	1369.02031602709	867.458239277652	18	9	8	5	25	13	3	3	3
179	2	JG-TDP43KI-MND3-EndPoint-D40-22052022_E06_sx_2_sy_4_w4.tif	JG-TDP43KI-MND3-EndPoint-D40-22052022_E06_sx_2_sy_4_w1.tif	JG-TDP43KI-MND3-EndPoint-D40-22052022_E06_sx_2_sy_4_w3Filtsoma.tiff	JG-TDP43KI-MND3-EndPoint-D40-22052022_E06_sx_2_sy_4_w3.tif	JG-TDP43KI-MND3-EndPoint-D40-22052022_E06_sx_2_sy_4_w1NeuNuclei.tiff	JG-TDP43KI-MND3-EndPoint-D40-22052022_E06_sx_2_sy_4_w2.tif	C:\Users\ab998\OneDrive - University of Exeter\TDP43 project JG\E3-5-8 phenotyping\E5 Pheno\E5_pheno_soma\rawimages	C:\Users\ab998\OneDrive - University of Exeter\TDP43 project JG\E3-5-8 phenotyping\E5 Pheno\E5_pheno_soma\rawimages	C:\Users\ab998\OneDrive - University of Exeter\TDP43 project JG\E3-5-8 phenotyping\E5 Pheno\E5_pheno_soma	C:\Users\ab998\OneDrive - University of Exeter\TDP43 project JG\E3-5-8 phenotyping\E5 Pheno\E5_pheno_soma\rawimages	C:\Users\ab998\OneDrive - University of Exeter\TDP43 project JG\E3-5-8 phenotyping\E5 Pheno\E5_pheno_soma	C:\Users\ab998\OneDrive - University of Exeter\TDP43 project JG\E3-5-8 phenotyping\E5 Pheno\E5_pheno_soma\rawimages	1164	0.424904726602108	0.271972985359753	0.801205462543294	0.629018210223876	1.25503327752813	1.69975382095436	1.63628595368937	2.49732204107568	0.0003650384249159	0.000233653767491197	0.000688320844109359	0.000540393651395082	0.00107820728309977	0.00146026960563089	0.00140574394646853	0.00214546567102721	0.000186601464520209	0.000205921125598252	0.000579842831939459	0.000431973923696205	0.000953895738348365	0.00143499521072954	0.00128175783902407	0.00212100404314697	758.064432989691	1172.8204467354	16	9	7	6	18	9	5	3	2
180	1	JG-TDP43KI-MND3-EndPoint-D40-22052022_E06_sx_2_sy_5_w4.tif	JG-TDP43KI-MND3-EndPoint-D40-22052022_E06_sx_2_sy_5_w1.tif	JG-TDP43KI-MND3-EndPoint-D40-22052022_E06_sx_2_sy_5_w3Filtsoma.tiff	JG-TDP43KI-MND3-EndPoint-D40-22052022_E06_sx_2_sy_5_w3.tif	JG-TDP43KI-MND3-EndPoint-D40-22052022_E06_sx_2_sy_5_w1NeuNuclei.tiff	JG-TDP43KI-MND3-EndPoint-D40-22052022_E06_sx_2_sy_5_w2.tif	C:\Users\ab998\OneDrive - University of Exeter\TDP43 project JG\E3-5-8 phenotyping\E5 Pheno\E5_pheno_soma\rawimages	C:\Users\ab998\OneDrive - University of Exeter\TDP43 project JG\E3-5-8 phenotyping\E5 Pheno\E5_pheno_soma\rawimages	C:\Users\ab998\OneDrive - University of Exeter\TDP43 project JG\E3-5-8 phenotyping\E5 Pheno\E5_pheno_soma	C:\Users\ab998\OneDrive - University of Exeter\TDP43 project JG\E3-5-8 phenotyping\E5 Pheno\E5_pheno_soma\rawimages	C:\Users\ab998\OneDrive - University of Exeter\TDP43 project JG\E3-5-8 phenotyping\E5 Pheno\E5_pheno_soma	C:\Users\ab998\OneDrive - University of Exeter\TDP43 project JG\E3-5-8 phenotyping\E5 Pheno\E5_pheno_soma\rawimages	964	0.262049954122631	0.173002293266109	0.532845044508576	0.469661215349333	0.73633136312128	1.24072633683681	1.07135118613951	1.97743190615438	0.00027183605199443	0.000179462959819615	0.000552743822104332	0.000487200430860304	0.0007638292148561	0.00128706051539089	0.001111360151597	0.00205127791094853	0.000218556204345077	0.000148909195559099	0.000534065766260028	0.000467499950900674	0.000644530402496457	0.00122028356418014	0.000991836423054338	0.00198367284610868	197.404564315353	81.3205394190871	6	3	2	4	5	2	1	3	1
180	2	JG-TDP43KI-MND3-EndPoint-D40-22052022_E06_sx_2_sy_5_w4.tif	JG-TDP43KI-MND3-EndPoint-D40-22052022_E06_sx_2_sy_5_w1.tif	JG-TDP43KI-MND3-EndPoint-D40-22052022_E06_sx_2_sy_5_w3Filtsoma.tiff	JG-TDP43KI-MND3-EndPoint-D40-22052022_E06_sx_2_sy_5_w3.tif	JG-TDP43KI-MND3-EndPoint-D40-22052022_E06_sx_2_sy_5_w1NeuNuclei.tiff	JG-TDP43KI-MND3-EndPoint-D40-22052022_E06_sx_2_sy_5_w2.tif	C:\Users\ab998\OneDrive - University of Exeter\TDP43 project JG\E3-5-8 phenotyping\E5 Pheno\E5_pheno_soma\rawimages	C:\Users\ab998\OneDrive - University of Exeter\TDP43 project JG\E3-5-8 phenotyping\E5 Pheno\E5_pheno_soma\rawimages	C:\Users\ab998\OneDrive - University of Exeter\TDP43 project JG\E3-5-8 phenotyping\E5 Pheno\E5_pheno_soma	C:\Users\ab998\OneDrive - University of Exeter\TDP43 project JG\E3-5-8 phenotyping\E5 Pheno\E5_pheno_soma\rawimages	C:\Users\ab998\OneDrive - University of Exeter\TDP43 project JG\E3-5-8 phenotyping\E5 Pheno\E5_pheno_soma	C:\Users\ab998\OneDrive - University of Exeter\TDP43 project JG\E3-5-8 phenotyping\E5 Pheno\E5_pheno_soma\rawimages	943	0.379630901828932	0.486548808963562	0.744899671757594	0.589162620861316	1.79573286836967	2.10694025125122	2.14700541645288	2.8078583960887	0.000402577838630893	0.000515958440046195	0.00078992542073976	0.000624774783522074	0.00190427663665925	0.0022342950702558	0.00227678198987581	0.00297758048365716	0.000413737623603083	0.000525750423548743	0.000808728160336614	0.000643224397208542	0.00190052483230829	0.00229292479343712	0.0022735942620784	0.00303654535673559	1616.55355249205	647.265111346766	7	5	1	4	4	3	0	1	3
181	1	JG-TDP43KI-MND3-EndPoint-D40-22052022_E06_sx_2_sy_6_w4.tif	JG-TDP43KI-MND3-EndPoint-D40-22052022_E06_sx_2_sy_6_w1.tif	JG-TDP43KI-MND3-EndPoint-D40-22052022_E06_sx_2_sy_6_w3Filtsoma.tiff	JG-TDP43KI-MND3-EndPoint-D40-22052022_E06_sx_2_sy_6_w3.tif	JG-TDP43KI-MND3-EndPoint-D40-22052022_E06_sx_2_sy_6_w1NeuNuclei.tiff	JG-TDP43KI-MND3-EndPoint-D40-22052022_E06_sx_2_sy_6_w2.tif	C:\Users\ab998\OneDrive - University of Exeter\TDP43 project JG\E3-5-8 phenotyping\E5 Pheno\E5_pheno_soma\rawimages	C:\Users\ab998\OneDrive - University of Exeter\TDP43 project JG\E3-5-8 phenotyping\E5 Pheno\E5_pheno_soma\rawimages	C:\Users\ab998\OneDrive - University of Exeter\TDP43 project JG\E3-5-8 phenotyping\E5 Pheno\E5_pheno_soma	C:\Users\ab998\OneDrive - University of Exeter\TDP43 project JG\E3-5-8 phenotyping\E5 Pheno\E5_pheno_soma\rawimages	C:\Users\ab998\OneDrive - University of Exeter\TDP43 project JG\E3-5-8 phenotyping\E5 Pheno\E5_pheno_soma	C:\Users\ab998\OneDrive - University of Exeter\TDP43 project JG\E3-5-8 phenotyping\E5 Pheno\E5_pheno_soma\rawimages	989	0.436487898776249	1.89798985992093	0.778774700360373	0.648190744395833	2.561029450153	4.21197269507684	2.88650339446031	4.96098277089186	0.000441342668125631	0.00191909995947515	0.000787436501881064	0.000655400146001854	0.00258951410531143	0.00425881971190782	0.00291860808337746	0.00501616053679662	0.000456445923191495	0.00183077360270545	0.000808728160336614	0.000675607821904123	0.00252520607318729	0.00427875411696732	0.00285343709401786	0.00503547722473741	1520.76137512639	167.767441860465	94	17	18	22	175	13	17	21	6
182	1	JG-TDP43KI-MND3-EndPoint-D40-22052022_E06_sx_3_sy_1_w4.tif	JG-TDP43KI-MND3-EndPoint-D40-22052022_E06_sx_3_sy_1_w1.tif	JG-TDP43KI-MND3-EndPoint-D40-22052022_E06_sx_3_sy_1_w3Filtsoma.tiff	JG-TDP43KI-MND3-EndPoint-D40-22052022_E06_sx_3_sy_1_w3.tif	JG-TDP43KI-MND3-EndPoint-D40-22052022_E06_sx_3_sy_1_w1NeuNuclei.tiff	JG-TDP43KI-MND3-EndPoint-D40-22052022_E06_sx_3_sy_1_w2.tif	C:\Users\ab998\OneDrive - University of Exeter\TDP43 project JG\E3-5-8 phenotyping\E5 Pheno\E5_pheno_soma\rawimages	C:\Users\ab998\OneDrive - University of Exeter\TDP43 project JG\E3-5-8 phenotyping\E5 Pheno\E5_pheno_soma\rawimages	C:\Users\ab998\OneDrive - University of Exeter\TDP43 project JG\E3-5-8 phenotyping\E5 Pheno\E5_pheno_soma	C:\Users\ab998\OneDrive - University of Exeter\TDP43 project JG\E3-5-8 phenotyping\E5 Pheno\E5_pheno_soma\rawimages	C:\Users\ab998\OneDrive - University of Exeter\TDP43 project JG\E3-5-8 phenotyping\E5 Pheno\E5_pheno_soma	C:\Users\ab998\OneDrive - University of Exeter\TDP43 project JG\E3-5-8 phenotyping\E5 Pheno\E5_pheno_soma\rawimages	1015	0.577713049882732	0.585575307704858	0.811459525255486	0.736574544687755	1.44178608281072	2.38891961582704	1.73305867053568	3.07237354363315	0.000569175418603677	0.000576921485423505	0.000799467512566982	0.000725689206588922	0.00142047889932091	0.00235361538505127	0.00170744696604501	0.00302696900850556	0.000435586392995901	0.000544179289136082	0.000732433050870895	0.000659989687846974	0.00139062863308936	0.00233276502694935	0.0016784924082458	0.0030060273129493	405.068965517241	190.548768472906	18	8	6	7	29	10	10	6	7
182	2	JG-TDP43KI-MND3-EndPoint-D40-22052022_E06_sx_3_sy_1_w4.tif	JG-TDP43KI-MND3-EndPoint-D40-22052022_E06_sx_3_sy_1_w1.tif	JG-TDP43KI-MND3-EndPoint-D40-22052022_E06_sx_3_sy_1_w3Filtsoma.tiff	JG-TDP43KI-MND3-EndPoint-D40-22052022_E06_sx_3_sy_1_w3.tif	JG-TDP43KI-MND3-EndPoint-D40-22052022_E06_sx_3_sy_1_w1NeuNuclei.tiff	JG-TDP43KI-MND3-EndPoint-D40-22052022_E06_sx_3_sy_1_w2.tif	C:\Users\ab998\OneDrive - University of Exeter\TDP43 project JG\E3-5-8 phenotyping\E5 Pheno\E5_pheno_soma\rawimages	C:\Users\ab998\OneDrive - University of Exeter\TDP43 project JG\E3-5-8 phenotyping\E5 Pheno\E5_pheno_soma\rawimages	C:\Users\ab998\OneDrive - University of Exeter\TDP43 project JG\E3-5-8 phenotyping\E5 Pheno\E5_pheno_soma	C:\Users\ab998\OneDrive - University of Exeter\TDP43 project JG\E3-5-8 phenotyping\E5 Pheno\E5_pheno_soma\rawimages	C:\Users\ab998\OneDrive - University of Exeter\TDP43 project JG\E3-5-8 phenotyping\E5 Pheno\E5_pheno_soma	C:\Users\ab998\OneDrive - University of Exeter\TDP43 project JG\E3-5-8 phenotyping\E5 Pheno\E5_pheno_soma\rawimages	636	0.0807492219619235	0.0999404773519927	0.283817807212472	0.218164551726659	1.088833979622	0.757763239380438	1.28572518471628	1.18164339638315	0.000126964185474722	0.000157139115333322	0.000446254413856088	0.000343026024727451	0.0017120031126132	0.00119145163424597	0.00202158047911365	0.00185792986852697	0.00011508546594996	0.000121688535728026	0.000442511634901166	0.000339242484187707	0.00158325675874949	0.0011031252797693	0.00189211871474981	0.00177004653960466	682.89465408805	366.75786163522	4	4	4	3	1	1	1	0	3
182	3	JG-TDP43KI-MND3-EndPoint-D40-22052022_E06_sx_3_sy_1_w4.tif	JG-TDP43KI-MND3-EndPoint-D40-22052022_E06_sx_3_sy_1_w1.tif	JG-TDP43KI-MND3-EndPoint-D40-22052022_E06_sx_3_sy_1_w3Filtsoma.tiff	JG-TDP43KI-MND3-EndPoint-D40-22052022_E06_sx_3_sy_1_w3.tif	JG-TDP43KI-MND3-EndPoint-D40-22052022_E06_sx_3_sy_1_w1NeuNuclei.tiff	JG-TDP43KI-MND3-EndPoint-D40-22052022_E06_sx_3_sy_1_w2.tif	C:\Users\ab998\OneDrive - University of Exeter\TDP43 project JG\E3-5-8 phenotyping\E5 Pheno\E5_pheno_soma\rawimages	C:\Users\ab998\OneDrive - University of Exeter\TDP43 project JG\E3-5-8 phenotyping\E5 Pheno\E5_pheno_soma\rawimages	C:\Users\ab998\OneDrive - University of Exeter\TDP43 project JG\E3-5-8 phenotyping\E5 Pheno\E5_pheno_soma	C:\Users\ab998\OneDrive - University of Exeter\TDP43 project JG\E3-5-8 phenotyping\E5 Pheno\E5_pheno_soma\rawimages	C:\Users\ab998\OneDrive - University of Exeter\TDP43 project JG\E3-5-8 phenotyping\E5 Pheno\E5_pheno_soma	C:\Users\ab998\OneDrive - University of Exeter\TDP43 project JG\E3-5-8 phenotyping\E5 Pheno\E5_pheno_soma\rawimages	829	0.211768745000882	0.248676878494734	0.46660563047044	0.407133755477844	0.92154166509863	1.38590377743822	1.17993438593112	1.95350576005876	0.000255450838360533	0.00029997210916132	0.000562853595259879	0.000491114300938292	0.00111163047659666	0.00167177777736817	0.00142332254032704	0.00235646050670538	0.000227980919589754	0.000240889836277347	0.000549324788153172	0.000477473469800316	0.00103158148704097	0.00155205425107852	0.00134279392659664	0.00223544670734555	1661.90711700844	1897.14113389626	11	6	5	6	12	5	6	7	4
185	1	JG-TDP43KI-MND3-EndPoint-D40-22052022_E06_sx_3_sy_4_w4.tif	JG-TDP43KI-MND3-EndPoint-D40-22052022_E06_sx_3_sy_4_w1.tif	JG-TDP43KI-MND3-EndPoint-D40-22052022_E06_sx_3_sy_4_w3Filtsoma.tiff	JG-TDP43KI-MND3-EndPoint-D40-22052022_E06_sx_3_sy_4_w3.tif	JG-TDP43KI-MND3-EndPoint-D40-22052022_E06_sx_3_sy_4_w1NeuNuclei.tiff	JG-TDP43KI-MND3-EndPoint-D40-22052022_E06_sx_3_sy_4_w2.tif	C:\Users\ab998\OneDrive - University of Exeter\TDP43 project JG\E3-5-8 phenotyping\E5 Pheno\E5_pheno_soma\rawimages	C:\Users\ab998\OneDrive - University of Exeter\TDP43 project JG\E3-5-8 phenotyping\E5 Pheno\E5_pheno_soma\rawimages	C:\Users\ab998\OneDrive - University of Exeter\TDP43 project JG\E3-5-8 phenotyping\E5 Pheno\E5_pheno_soma	C:\Users\ab998\OneDrive - University of Exeter\TDP43 project JG\E3-5-8 phenotyping\E5 Pheno\E5_pheno_soma\rawimages	C:\Users\ab998\OneDrive - University of Exeter\TDP43 project JG\E3-5-8 phenotyping\E5 Pheno\E5_pheno_soma	C:\Users\ab998\OneDrive - University of Exeter\TDP43 project JG\E3-5-8 phenotyping\E5 Pheno\E5_pheno_soma\rawimages	738	0.330747157251608	0.264878882961057	0.510399023303762	0.421218378090998	1.34628066269215	1.36384922353318	1.60010681347921	1.87707331916317	0.000448166879744726	0.000358914475556987	0.000691597592552523	0.000570756609879401	0.00182422854023327	0.00184803417822924	0.00216816641392848	0.00254345978206392	0.000211146179935895	0.000343539693858474	0.000579842831939459	0.00045950646745041	0.00165509874932468	0.0018534823320806	0.00199893186800182	0.00254825665615499	1670.0108401084	399.265582655827	10	5	4	4	11	5	1	3	1
185	2	JG-TDP43KI-MND3-EndPoint-D40-22052022_E06_sx_3_sy_4_w4.tif	JG-TDP43KI-MND3-EndPoint-D40-22052022_E06_sx_3_sy_4_w1.tif	JG-TDP43KI-MND3-EndPoint-D40-22052022_E06_sx_3_sy_4_w3Filtsoma.tiff	JG-TDP43KI-MND3-EndPoint-D40-22052022_E06_sx_3_sy_4_w3.tif	JG-TDP43KI-MND3-EndPoint-D40-22052022_E06_sx_3_sy_4_w1NeuNuclei.tiff	JG-TDP43KI-MND3-EndPoint-D40-22052022_E06_sx_3_sy_4_w2.tif	C:\Users\ab998\OneDrive - University of Exeter\TDP43 project JG\E3-5-8 phenotyping\E5 Pheno\E5_pheno_soma\rawimages	C:\Users\ab998\OneDrive - University of Exeter\TDP43 project JG\E3-5-8 phenotyping\E5 Pheno\E5_pheno_soma\rawimages	C:\Users\ab998\OneDrive - University of Exeter\TDP43 project JG\E3-5-8 phenotyping\E5 Pheno\E5_pheno_soma	C:\Users\ab998\OneDrive - University of Exeter\TDP43 project JG\E3-5-8 phenotyping\E5 Pheno\E5_pheno_soma\rawimages	C:\Users\ab998\OneDrive - University of Exeter\TDP43 project JG\E3-5-8 phenotyping\E5 Pheno\E5_pheno_soma	C:\Users\ab998\OneDrive - University of Exeter\TDP43 project JG\E3-5-8 phenotyping\E5 Pheno\E5_pheno_soma\rawimages	735	0.113913882490124	0.178072675640578	0.392141603631899	0.279655042060767	0.926365857507335	1.10966077609919	1.20909437676892	1.6666971843224	0.000154984874136223	0.000242275749170855	0.000533525991335917	0.000380483050422813	0.00126036171089433	0.0015097425525159	0.00164502636295091	0.00226761521676517	0.000145149766467512	0.00022735599486623	0.000534065766260028	0.000380985264200717	0.00123228930169716	0.00150769005995244	0.00161745632067323	0.00226596475113183	1502.57278911565	886.68843537415	8	3	3	5	11	3	3	4	5
187	1	JG-TDP43KI-MND3-EndPoint-D40-22052022_E06_sx_3_sy_6_w4.tif	JG-TDP43KI-MND3-EndPoint-D40-22052022_E06_sx_3_sy_6_w1.tif	JG-TDP43KI-MND3-EndPoint-D40-22052022_E06_sx_3_sy_6_w3Filtsoma.tiff	JG-TDP43KI-MND3-EndPoint-D40-22052022_E06_sx_3_sy_6_w3.tif	JG-TDP43KI-MND3-EndPoint-D40-22052022_E06_sx_3_sy_6_w1NeuNuclei.tiff	JG-TDP43KI-MND3-EndPoint-D40-22052022_E06_sx_3_sy_6_w2.tif	C:\Users\ab998\OneDrive - University of Exeter\TDP43 project JG\E3-5-8 phenotyping\E5 Pheno\E5_pheno_soma\rawimages	C:\Users\ab998\OneDrive - University of Exeter\TDP43 project JG\E3-5-8 phenotyping\E5 Pheno\E5_pheno_soma\rawimages	C:\Users\ab998\OneDrive - University of Exeter\TDP43 project JG\E3-5-8 phenotyping\E5 Pheno\E5_pheno_soma	C:\Users\ab998\OneDrive - University of Exeter\TDP43 project JG\E3-5-8 phenotyping\E5 Pheno\E5_pheno_soma\rawimages	C:\Users\ab998\OneDrive - University of Exeter\TDP43 project JG\E3-5-8 phenotyping\E5 Pheno\E5_pheno_soma	C:\Users\ab998\OneDrive - University of Exeter\TDP43 project JG\E3-5-8 phenotyping\E5 Pheno\E5_pheno_soma\rawimages	771	0.267970716093259	0.212905873184354	0.506828412180766	0.400691395028844	0.991843384574167	1.24515527393669	1.32082093507051	1.82276646024548	0.00034756253708594	0.000276142507372703	0.000657364996343407	0.000519703495497852	0.00128643759348141	0.00161498738513189	0.00171312702343776	0.00236415883300321	0.000209403449844103	0.000256256433203816	0.000595101853832603	0.000457606205600314	0.00117542105726898	0.00160080112982541	0.00160219729878008	0.00234988937154412	1313.20881971466	119.599221789883	18	12	13	13	23	9	11	14	1
187	2	JG-TDP43KI-MND3-EndPoint-D40-22052022_E06_sx_3_sy_6_w4.tif	JG-TDP43KI-MND3-EndPoint-D40-22052022_E06_sx_3_sy_6_w1.tif	JG-TDP43KI-MND3-EndPoint-D40-22052022_E06_sx_3_sy_6_w3Filtsoma.tiff	JG-TDP43KI-MND3-EndPoint-D40-22052022_E06_sx_3_sy_6_w3.tif	JG-TDP43KI-MND3-EndPoint-D40-22052022_E06_sx_3_sy_6_w1NeuNuclei.tiff	JG-TDP43KI-MND3-EndPoint-D40-22052022_E06_sx_3_sy_6_w2.tif	C:\Users\ab998\OneDrive - University of Exeter\TDP43 project JG\E3-5-8 phenotyping\E5 Pheno\E5_pheno_soma\rawimages	C:\Users\ab998\OneDrive - University of Exeter\TDP43 project JG\E3-5-8 phenotyping\E5 Pheno\E5_pheno_soma\rawimages	C:\Users\ab998\OneDrive - University of Exeter\TDP43 project JG\E3-5-8 phenotyping\E5 Pheno\E5_pheno_soma	C:\Users\ab998\OneDrive - University of Exeter\TDP43 project JG\E3-5-8 phenotyping\E5 Pheno\E5_pheno_soma\rawimages	C:\Users\ab998\OneDrive - University of Exeter\TDP43 project JG\E3-5-8 phenotyping\E5 Pheno\E5_pheno_soma	C:\Users\ab998\OneDrive - University of Exeter\TDP43 project JG\E3-5-8 phenotyping\E5 Pheno\E5_pheno_soma\rawimages	712	0.169476679006038	3.18537768474926	0.419974059564993	0.339828585958458	0.803999175725039	4.30507964087883	1.07655451260507	4.81513703078963	0.000238029043547807	0.00447384506285008	0.000589851207254203	0.000477287339829294	0.00112921232545652	0.00604646016977364	0.00151201476489476	0.0067628329084124	0.000206111260922626	0.00380045082420111	0.000564583810046315	0.000453994784038514	0.00109757238533348	0.00616477988660336	0.00148012512363493	0.00688181910663843	1574.73314606742	1963.09971910112	11	11	10	9	15	10	8	9	4
188	1	JG-TDP43KI-MND3-EndPoint-D40-22052022_E06_sx_4_sy_1_w4.tif	JG-TDP43KI-MND3-EndPoint-D40-22052022_E06_sx_4_sy_1_w1.tif	JG-TDP43KI-MND3-EndPoint-D40-22052022_E06_sx_4_sy_1_w3Filtsoma.tiff	JG-TDP43KI-MND3-EndPoint-D40-22052022_E06_sx_4_sy_1_w3.tif	JG-TDP43KI-MND3-EndPoint-D40-22052022_E06_sx_4_sy_1_w1NeuNuclei.tiff	JG-TDP43KI-MND3-EndPoint-D40-22052022_E06_sx_4_sy_1_w2.tif	C:\Users\ab998\OneDrive - University of Exeter\TDP43 project JG\E3-5-8 phenotyping\E5 Pheno\E5_pheno_soma\rawimages	C:\Users\ab998\OneDrive - University of Exeter\TDP43 project JG\E3-5-8 phenotyping\E5 Pheno\E5_pheno_soma\rawimages	C:\Users\ab998\OneDrive - University of Exeter\TDP43 project JG\E3-5-8 phenotyping\E5 Pheno\E5_pheno_soma	C:\Users\ab998\OneDrive - University of Exeter\TDP43 project JG\E3-5-8 phenotyping\E5 Pheno\E5_pheno_soma\rawimages	C:\Users\ab998\OneDrive - University of Exeter\TDP43 project JG\E3-5-8 phenotyping\E5 Pheno\E5_pheno_soma	C:\Users\ab998\OneDrive - University of Exeter\TDP43 project JG\E3-5-8 phenotyping\E5 Pheno\E5_pheno_soma\rawimages	744	0.193554643805328	0.251369804049318	0.423132677096874	0.369100367068313	0.595673018106027	1.34694185596891	0.818051422713324	1.82304112263955	0.000260154091136193	0.000337862639851234	0.000568726716528056	0.000496102643909023	0.000800635777024229	0.00181040572038832	0.00109953148214157	0.00245032408956929	0.000257435167441145	0.000336099852574989	0.000579842831939459	0.000507380696944892	0.000723855977412313	0.00183330266736448	0.00102235446684062	0.00247196154668927	1942.84677419355	170.076612903226	6	4	4	5	8	3	3	4	4
188	3	JG-TDP43KI-MND3-EndPoint-D40-22052022_E06_sx_4_sy_1_w4.tif	JG-TDP43KI-MND3-EndPoint-D40-22052022_E06_sx_4_sy_1_w1.tif	JG-TDP43KI-MND3-EndPoint-D40-22052022_E06_sx_4_sy_1_w3Filtsoma.tiff	JG-TDP43KI-MND3-EndPoint-D40-22052022_E06_sx_4_sy_1_w3.tif	JG-TDP43KI-MND3-EndPoint-D40-22052022_E06_sx_4_sy_1_w1NeuNuclei.tiff	JG-TDP43KI-MND3-EndPoint-D40-22052022_E06_sx_4_sy_1_w2.tif	C:\Users\ab998\OneDrive - University of Exeter\TDP43 project JG\E3-5-8 phenotyping\E5 Pheno\E5_pheno_soma\rawimages	C:\Users\ab998\OneDrive - University of Exeter\TDP43 project JG\E3-5-8 phenotyping\E5 Pheno\E5_pheno_soma\rawimages	C:\Users\ab998\OneDrive - University of Exeter\TDP43 project JG\E3-5-8 phenotyping\E5 Pheno\E5_pheno_soma	C:\Users\ab998\OneDrive - University of Exeter\TDP43 project JG\E3-5-8 phenotyping\E5 Pheno\E5_pheno_soma\rawimages	C:\Users\ab998\OneDrive - University of Exeter\TDP43 project JG\E3-5-8 phenotyping\E5 Pheno\E5_pheno_soma	C:\Users\ab998\OneDrive - University of Exeter\TDP43 project JG\E3-5-8 phenotyping\E5 Pheno\E5_pheno_soma\rawimages	777	0.20750395138748	0.321638389876171	0.498359655030072	0.386140391710796	1.15476768260123	1.55399162333924	1.37523460714146	2.03044174821116	0.000267057852493539	0.000413949021719653	0.00064138951741322	0.000496963181094976	0.00148618749369528	0.00199998921922683	0.00176992870931977	0.00261318114312891	0.000231372760026716	0.000398320276872255	0.00062561989761889	0.000481012219097465	0.00145563308615237	0.00199579622130841	0.00173952849581838	0.00260929274372756	823.2574002574	937.810810810811	13	10	10	8	24	6	12	8	6
188	4	JG-TDP43KI-MND3-EndPoint-D40-22052022_E06_sx_4_sy_1_w4.tif	JG-TDP43KI-MND3-EndPoint-D40-22052022_E06_sx_4_sy_1_w1.tif	JG-TDP43KI-MND3-EndPoint-D40-22052022_E06_sx_4_sy_1_w3Filtsoma.tiff	JG-TDP43KI-MND3-EndPoint-D40-22052022_E06_sx_4_sy_1_w3.tif	JG-TDP43KI-MND3-EndPoint-D40-22052022_E06_sx_4_sy_1_w1NeuNuclei.tiff	JG-TDP43KI-MND3-EndPoint-D40-22052022_E06_sx_4_sy_1_w2.tif	C:\Users\ab998\OneDrive - University of Exeter\TDP43 project JG\E3-5-8 phenotyping\E5 Pheno\E5_pheno_soma\rawimages	C:\Users\ab998\OneDrive - University of Exeter\TDP43 project JG\E3-5-8 phenotyping\E5 Pheno\E5_pheno_soma\rawimages	C:\Users\ab998\OneDrive - University of Exeter\TDP43 project JG\E3-5-8 phenotyping\E5 Pheno\E5_pheno_soma	C:\Users\ab998\OneDrive - University of Exeter\TDP43 project JG\E3-5-8 phenotyping\E5 Pheno\E5_pheno_soma\rawimages	C:\Users\ab998\OneDrive - University of Exeter\TDP43 project JG\E3-5-8 phenotyping\E5 Pheno\E5_pheno_soma	C:\Users\ab998\OneDrive - University of Exeter\TDP43 project JG\E3-5-8 phenotyping\E5 Pheno\E5_pheno_soma\rawimages	668	0.183526677916234	1.00937789242744	0.433798733400181	0.341236923195538	1.47724581643706	2.41851730440976	1.65790798934177	2.83941409946419	0.000274740535802745	0.00151104474914287	0.000649399301497277	0.00051083371735859	0.00221144583298961	0.00362053488684096	0.00248189818763737	0.00425061990937753	0.000223140246816911	0.00127151410561055	0.000610360875725746	0.000472377229016274	0.00204900349490345	0.00356582971289754	0.00231937132775784	0.00419623125344515	707.90119760479	1712.71556886228	3	3	3	3	0	0	0	0	3
189	1	JG-TDP43KI-MND3-EndPoint-D40-22052022_E06_sx_4_sy_2_w4.tif	JG-TDP43KI-MND3-EndPoint-D40-22052022_E06_sx_4_sy_2_w1.tif	JG-TDP43KI-MND3-EndPoint-D40-22052022_E06_sx_4_sy_2_w3Filtsoma.tiff	JG-TDP43KI-MND3-EndPoint-D40-22052022_E06_sx_4_sy_2_w3.tif	JG-TDP43KI-MND3-EndPoint-D40-22052022_E06_sx_4_sy_2_w1NeuNuclei.tiff	JG-TDP43KI-MND3-EndPoint-D40-22052022_E06_sx_4_sy_2_w2.tif	C:\Users\ab998\OneDrive - University of Exeter\TDP43 project JG\E3-5-8 phenotyping\E5 Pheno\E5_pheno_soma\rawimages	C:\Users\ab998\OneDrive - University of Exeter\TDP43 project JG\E3-5-8 phenotyping\E5 Pheno\E5_pheno_soma\rawimages	C:\Users\ab998\OneDrive - University of Exeter\TDP43 project JG\E3-5-8 phenotyping\E5 Pheno\E5_pheno_soma	C:\Users\ab998\OneDrive - University of Exeter\TDP43 project JG\E3-5-8 phenotyping\E5 Pheno\E5_pheno_soma\rawimages	C:\Users\ab998\OneDrive - University of Exeter\TDP43 project JG\E3-5-8 phenotyping\E5 Pheno\E5_pheno_soma	C:\Users\ab998\OneDrive - University of Exeter\TDP43 project JG\E3-5-8 phenotyping\E5 Pheno\E5_pheno_soma\rawimages	996	0.322175600773335	0.514216502881027	0.681940947426483	0.558232019553543	4.05461112922058	2.24251785571687	4.41550325462595	2.94987411401235	0.000323469478688087	0.000516281629398621	0.000684679666090846	0.000560473915214401	0.00407089470805279	0.00225152395152296	0.00443323619942364	0.00296172099800436	0.00031621620291844	0.000485851836856455	0.000686655985191464	0.000562331057153642	0.00383422640152276	0.00220420467667282	0.00419623125344515	0.00291447318159044	1132.14257028112	159.64859437751	9	5	5	7	12	1	4	3	5
189	2	JG-TDP43KI-MND3-EndPoint-D40-22052022_E06_sx_4_sy_2_w4.tif	JG-TDP43KI-MND3-EndPoint-D40-22052022_E06_sx_4_sy_2_w1.tif	JG-TDP43KI-MND3-EndPoint-D40-22052022_E06_sx_4_sy_2_w3Filtsoma.tiff	JG-TDP43KI-MND3-EndPoint-D40-22052022_E06_sx_4_sy_2_w3.tif	JG-TDP43KI-MND3-EndPoint-D40-22052022_E06_sx_4_sy_2_w1NeuNuclei.tiff	JG-TDP43KI-MND3-EndPoint-D40-22052022_E06_sx_4_sy_2_w2.tif	C:\Users\ab998\OneDrive - University of Exeter\TDP43 project JG\E3-5-8 phenotyping\E5 Pheno\E5_pheno_soma\rawimages	C:\Users\ab998\OneDrive - University of Exeter\TDP43 project JG\E3-5-8 phenotyping\E5 Pheno\E5_pheno_soma\rawimages	C:\Users\ab998\OneDrive - University of Exeter\TDP43 project JG\E3-5-8 phenotyping\E5 Pheno\E5_pheno_soma	C:\Users\ab998\OneDrive - University of Exeter\TDP43 project JG\E3-5-8 phenotyping\E5 Pheno\E5_pheno_soma\rawimages	C:\Users\ab998\OneDrive - University of Exeter\TDP43 project JG\E3-5-8 phenotyping\E5 Pheno\E5_pheno_soma	C:\Users\ab998\OneDrive - University of Exeter\TDP43 project JG\E3-5-8 phenotyping\E5 Pheno\E5_pheno_soma\rawimages	911	0.228241862278082	0.216040181561766	0.560753795551136	0.441634179922403	1.19301887974143	1.3691937563126	1.53577477647923	2.02215609932318	0.000250539914685052	0.000237146192713245	0.000615536548354705	0.000484779560836886	0.00130957066931002	0.0015029569224068	0.00168581204882462	0.00221971031758857	0.000215738160477486	0.000214836582017597	0.000595101853832603	0.000464476208435372	0.00122588884551078	0.00146573048550636	0.00160219729878008	0.00218204013071954	215.491767288694	1479.61909989023	19	10	10	10	34	13	11	15	2
189	3	JG-TDP43KI-MND3-EndPoint-D40-22052022_E06_sx_4_sy_2_w4.tif	JG-TDP43KI-MND3-EndPoint-D40-22052022_E06_sx_4_sy_2_w1.tif	JG-TDP43KI-MND3-EndPoint-D40-22052022_E06_sx_4_sy_2_w3Filtsoma.tiff	JG-TDP43KI-MND3-EndPoint-D40-22052022_E06_sx_4_sy_2_w3.tif	JG-TDP43KI-MND3-EndPoint-D40-22052022_E06_sx_4_sy_2_w1NeuNuclei.tiff	JG-TDP43KI-MND3-EndPoint-D40-22052022_E06_sx_4_sy_2_w2.tif	C:\Users\ab998\OneDrive - University of Exeter\TDP43 project JG\E3-5-8 phenotyping\E5 Pheno\E5_pheno_soma\rawimages	C:\Users\ab998\OneDrive - University of Exeter\TDP43 project JG\E3-5-8 phenotyping\E5 Pheno\E5_pheno_soma\rawimages	C:\Users\ab998\OneDrive - University of Exeter\TDP43 project JG\E3-5-8 phenotyping\E5 Pheno\E5_pheno_soma	C:\Users\ab998\OneDrive - University of Exeter\TDP43 project JG\E3-5-8 phenotyping\E5 Pheno\E5_pheno_soma\rawimages	C:\Users\ab998\OneDrive - University of Exeter\TDP43 project JG\E3-5-8 phenotyping\E5 Pheno\E5_pheno_soma	C:\Users\ab998\OneDrive - University of Exeter\TDP43 project JG\E3-5-8 phenotyping\E5 Pheno\E5_pheno_soma\rawimages	977	0.300128298120399	0.447949686087668	0.683741512009874	0.533544813210028	1.99651498207822	2.06748841423541	2.33884183969349	2.76992446766235	0.000307193754473284	0.000458495072761175	0.000699837780972235	0.000546105233582424	0.00204351584654885	0.00211616009645385	0.00239390157594011	0.00283513251551929	0.000300386411254294	0.000429510691901669	0.000701915007084608	0.000548075186088681	0.00198449438903481	0.0020724639762193	0.00233463034965098	0.00279240100644529	1389.47594677584	1887.02149437052	11	7	6	8	8	5	9	4	5
190	1	JG-TDP43KI-MND3-EndPoint-D40-22052022_E06_sx_4_sy_3_w4.tif	JG-TDP43KI-MND3-EndPoint-D40-22052022_E06_sx_4_sy_3_w1.tif	JG-TDP43KI-MND3-EndPoint-D40-22052022_E06_sx_4_sy_3_w3Filtsoma.tiff	JG-TDP43KI-MND3-EndPoint-D40-22052022_E06_sx_4_sy_3_w3.tif	JG-TDP43KI-MND3-EndPoint-D40-22052022_E06_sx_4_sy_3_w1NeuNuclei.tiff	JG-TDP43KI-MND3-EndPoint-D40-22052022_E06_sx_4_sy_3_w2.tif	C:\Users\ab998\OneDrive - University of Exeter\TDP43 project JG\E3-5-8 phenotyping\E5 Pheno\E5_pheno_soma\rawimages	C:\Users\ab998\OneDrive - University of Exeter\TDP43 project JG\E3-5-8 phenotyping\E5 Pheno\E5_pheno_soma\rawimages	C:\Users\ab998\OneDrive - University of Exeter\TDP43 project JG\E3-5-8 phenotyping\E5 Pheno\E5_pheno_soma	C:\Users\ab998\OneDrive - University of Exeter\TDP43 project JG\E3-5-8 phenotyping\E5 Pheno\E5_pheno_soma\rawimages	C:\Users\ab998\OneDrive - University of Exeter\TDP43 project JG\E3-5-8 phenotyping\E5 Pheno\E5_pheno_soma	C:\Users\ab998\OneDrive - University of Exeter\TDP43 project JG\E3-5-8 phenotyping\E5 Pheno\E5_pheno_soma\rawimages	806	0.195758733698312	2.6704917881143	0.505516136297956	0.391527173196664	1.90542701049708	4.26222130225506	2.19690241804346	4.86001379555091	0.000242876840816765	0.00331326524579939	0.000627191236101683	0.000485765723569062	0.0023640533628996	0.00528811575962166	0.00272568538218792	0.0060297937910061	0.000206577402423136	0.00263509037904441	0.000595101853832603	0.000454507855465636	0.00232449010945857	0.00513331312686205	0.00268558785319328	0.00587472366169095	1585.40570719603	247.775434243176	11	10	9	7	7	6	7	3	4
190	2	JG-TDP43KI-MND3-EndPoint-D40-22052022_E06_sx_4_sy_3_w4.tif	JG-TDP43KI-MND3-EndPoint-D40-22052022_E06_sx_4_sy_3_w1.tif	JG-TDP43KI-MND3-EndPoint-D40-22052022_E06_sx_4_sy_3_w3Filtsoma.tiff	JG-TDP43KI-MND3-EndPoint-D40-22052022_E06_sx_4_sy_3_w3.tif	JG-TDP43KI-MND3-EndPoint-D40-22052022_E06_sx_4_sy_3_w1NeuNuclei.tiff	JG-TDP43KI-MND3-EndPoint-D40-22052022_E06_sx_4_sy_3_w2.tif	C:\Users\ab998\OneDrive - University of Exeter\TDP43 project JG\E3-5-8 phenotyping\E5 Pheno\E5_pheno_soma\rawimages	C:\Users\ab998\OneDrive - University of Exeter\TDP43 project JG\E3-5-8 phenotyping\E5 Pheno\E5_pheno_soma\rawimages	C:\Users\ab998\OneDrive - University of Exeter\TDP43 project JG\E3-5-8 phenotyping\E5 Pheno\E5_pheno_soma	C:\Users\ab998\OneDrive - University of Exeter\TDP43 project JG\E3-5-8 phenotyping\E5 Pheno\E5_pheno_soma\rawimages	C:\Users\ab998\OneDrive - University of Exeter\TDP43 project JG\E3-5-8 phenotyping\E5 Pheno\E5_pheno_soma	C:\Users\ab998\OneDrive - University of Exeter\TDP43 project JG\E3-5-8 phenotyping\E5 Pheno\E5_pheno_soma\rawimages	956	0.103619562863059	0.0878614080293119	0.459998473990709	0.295918299452751	0.876778977835784	0.85268780682236	1.21405355888419	1.50789654348046	0.000108388664082698	9.19052385243848e-05	0.000481169951873126	0.000309537970138861	0.000917132822003958	0.000891932852324644	0.00126993050092488	0.00157729763962391	0.000100214936537668	6.07799738645554e-05	0.000488288700580597	0.000316567427944392	0.000776546832639724	0.000779615133069456	0.00112916762009263	0.00146486610174179	937.52719665272	1263.10774058577	15	10	10	8	12	6	6	5	6
192	2	JG-TDP43KI-MND3-EndPoint-D40-22052022_E06_sx_4_sy_5_w4.tif	JG-TDP43KI-MND3-EndPoint-D40-22052022_E06_sx_4_sy_5_w1.tif	JG-TDP43KI-MND3-EndPoint-D40-22052022_E06_sx_4_sy_5_w3Filtsoma.tiff	JG-TDP43KI-MND3-EndPoint-D40-22052022_E06_sx_4_sy_5_w3.tif	JG-TDP43KI-MND3-EndPoint-D40-22052022_E06_sx_4_sy_5_w1NeuNuclei.tiff	JG-TDP43KI-MND3-EndPoint-D40-22052022_E06_sx_4_sy_5_w2.tif	C:\Users\ab998\OneDrive - University of Exeter\TDP43 project JG\E3-5-8 phenotyping\E5 Pheno\E5_pheno_soma\rawimages	C:\Users\ab998\OneDrive - University of Exeter\TDP43 project JG\E3-5-8 phenotyping\E5 Pheno\E5_pheno_soma\rawimages	C:\Users\ab998\OneDrive - University of Exeter\TDP43 project JG\E3-5-8 phenotyping\E5 Pheno\E5_pheno_soma	C:\Users\ab998\OneDrive - University of Exeter\TDP43 project JG\E3-5-8 phenotyping\E5 Pheno\E5_pheno_soma\rawimages	C:\Users\ab998\OneDrive - University of Exeter\TDP43 project JG\E3-5-8 phenotyping\E5 Pheno\E5_pheno_soma	C:\Users\ab998\OneDrive - University of Exeter\TDP43 project JG\E3-5-8 phenotyping\E5 Pheno\E5_pheno_soma\rawimages	891	0.067879258383796	0.275406935228602	0.591683832928538	0.20974668872077	1.55302580265561	1.51167643204099	1.95315480255522	2.18559548305348	7.61832305093108e-05	0.000309098692736927	0.000664067152557282	0.000235405935713547	0.00174301436886152	0.00169660654550055	0.00219209293216074	0.0024529691167828	3.72179965779651e-05	0.000304985005641356	0.00062561989761889	0.000192919658729807	0.00165616866433993	0.00174638198222965	0.00210574502125382	0.00250247959047556	578.41975308642	1876.25476992144	6	4	4	5	4	2	2	3	3
193	1	JG-TDP43KI-MND3-EndPoint-D40-22052022_E06_sx_4_sy_6_w4.tif	JG-TDP43KI-MND3-EndPoint-D40-22052022_E06_sx_4_sy_6_w1.tif	JG-TDP43KI-MND3-EndPoint-D40-22052022_E06_sx_4_sy_6_w3Filtsoma.tiff	JG-TDP43KI-MND3-EndPoint-D40-22052022_E06_sx_4_sy_6_w3.tif	JG-TDP43KI-MND3-EndPoint-D40-22052022_E06_sx_4_sy_6_w1NeuNuclei.tiff	JG-TDP43KI-MND3-EndPoint-D40-22052022_E06_sx_4_sy_6_w2.tif	C:\Users\ab998\OneDrive - University of Exeter\TDP43 project JG\E3-5-8 phenotyping\E5 Pheno\E5_pheno_soma\rawimages	C:\Users\ab998\OneDrive - University of Exeter\TDP43 project JG\E3-5-8 phenotyping\E5 Pheno\E5_pheno_soma\rawimages	C:\Users\ab998\OneDrive - University of Exeter\TDP43 project JG\E3-5-8 phenotyping\E5 Pheno\E5_pheno_soma	C:\Users\ab998\OneDrive - University of Exeter\TDP43 project JG\E3-5-8 phenotyping\E5 Pheno\E5_pheno_soma\rawimages	C:\Users\ab998\OneDrive - University of Exeter\TDP43 project JG\E3-5-8 phenotyping\E5 Pheno\E5_pheno_soma	C:\Users\ab998\OneDrive - University of Exeter\TDP43 project JG\E3-5-8 phenotyping\E5 Pheno\E5_pheno_soma\rawimages	747	0.160677332600244	0.281852992342465	0.407202258240432	0.338943635331816	0.966279978340026	1.42392006260343	1.24933241750114	1.90867475350387	0.000215096830790153	0.000377313242760997	0.000545116811566843	0.000453739806334426	0.00129354749443109	0.00190618482276229	0.00167246642235761	0.00255512015194628	0.000196183842490427	0.00037817690463271	0.000534065766260028	0.000442926451796666	0.00114689313340932	0.00194467708934098	0.00152590218931437	0.00259403372183442	1636.87148594378	1862.28781793842	10	5	5	6	10	5	5	5	2
194	1	JG-TDP43KI-MND3-EndPoint-D40-22052022_E06_sx_5_sy_1_w4.tif	JG-TDP43KI-MND3-EndPoint-D40-22052022_E06_sx_5_sy_1_w1.tif	JG-TDP43KI-MND3-EndPoint-D40-22052022_E06_sx_5_sy_1_w3Filtsoma.tiff	JG-TDP43KI-MND3-EndPoint-D40-22052022_E06_sx_5_sy_1_w3.tif	JG-TDP43KI-MND3-EndPoint-D40-22052022_E06_sx_5_sy_1_w1NeuNuclei.tiff	JG-TDP43KI-MND3-EndPoint-D40-22052022_E06_sx_5_sy_1_w2.tif	C:\Users\ab998\OneDrive - University of Exeter\TDP43 project JG\E3-5-8 phenotyping\E5 Pheno\E5_pheno_soma\rawimages	C:\Users\ab998\OneDrive - University of Exeter\TDP43 project JG\E3-5-8 phenotyping\E5 Pheno\E5_pheno_soma\rawimages	C:\Users\ab998\OneDrive - University of Exeter\TDP43 project JG\E3-5-8 phenotyping\E5 Pheno\E5_pheno_soma	C:\Users\ab998\OneDrive - University of Exeter\TDP43 project JG\E3-5-8 phenotyping\E5 Pheno\E5_pheno_soma\rawimages	C:\Users\ab998\OneDrive - University of Exeter\TDP43 project JG\E3-5-8 phenotyping\E5 Pheno\E5_pheno_soma	C:\Users\ab998\OneDrive - University of Exeter\TDP43 project JG\E3-5-8 phenotyping\E5 Pheno\E5_pheno_soma\rawimages	749	0.144634418014903	2.35798998310929	0.392751964507625	0.323285183461849	0.832921116263606	3.97467059432529	1.09379720734432	4.48482497176155	0.000193103361835651	0.00314818422310987	0.000524368443935413	0.000431622407826233	0.0011120442139701	0.0053066363075104	0.00146034340099376	0.00598775029607684	0.00016921525093494	0.00301539956126362	0.000503547722473741	0.000411357817938551	0.00104022392770275	0.00549126113764942	0.00138857099227607	0.00617227447219193	1522.14285714286	293.567423230975	14	7	12	13	17	7	8	12	6
194	2	JG-TDP43KI-MND3-EndPoint-D40-22052022_E06_sx_5_sy_1_w4.tif	JG-TDP43KI-MND3-EndPoint-D40-22052022_E06_sx_5_sy_1_w1.tif	JG-TDP43KI-MND3-EndPoint-D40-22052022_E06_sx_5_sy_1_w3Filtsoma.tiff	JG-TDP43KI-MND3-EndPoint-D40-22052022_E06_sx_5_sy_1_w3.tif	JG-TDP43KI-MND3-EndPoint-D40-22052022_E06_sx_5_sy_1_w1NeuNuclei.tiff	JG-TDP43KI-MND3-EndPoint-D40-22052022_E06_sx_5_sy_1_w2.tif	C:\Users\ab998\OneDrive - University of Exeter\TDP43 project JG\E3-5-8 phenotyping\E5 Pheno\E5_pheno_soma\rawimages	C:\Users\ab998\OneDrive - University of Exeter\TDP43 project JG\E3-5-8 phenotyping\E5 Pheno\E5_pheno_soma\rawimages	C:\Users\ab998\OneDrive - University of Exeter\TDP43 project JG\E3-5-8 phenotyping\E5 Pheno\E5_pheno_soma	C:\Users\ab998\OneDrive - University of Exeter\TDP43 project JG\E3-5-8 phenotyping\E5 Pheno\E5_pheno_soma\rawimages	C:\Users\ab998\OneDrive - University of Exeter\TDP43 project JG\E3-5-8 phenotyping\E5 Pheno\E5_pheno_soma	C:\Users\ab998\OneDrive - University of Exeter\TDP43 project JG\E3-5-8 phenotyping\E5 Pheno\E5_pheno_soma\rawimages	984	0.198579826461355	1.18420481492649	0.547249561175704	0.435941940435441	1.06446070387028	3.34406631242018	1.41451132949442	3.97003135061823	0.000201808766729019	0.00120346017777082	0.000556147928024089	0.00044303042727179	0.00108176900799825	0.00339844137441075	0.00143751151371384	0.00403458470591283	0.000177802314283326	0.00118192005902529	0.000534065766260028	0.000421666132751852	0.00104794977232814	0.00343790650367737	0.00140383001416922	0.0040741590783	1536.73678861789	1034.00101626016	41	22	27	14	58	23	25	15	5
195	1	JG-TDP43KI-MND3-EndPoint-D40-22052022_E06_sx_5_sy_2_w4.tif	JG-TDP43KI-MND3-EndPoint-D40-22052022_E06_sx_5_sy_2_w1.tif	JG-TDP43KI-MND3-EndPoint-D40-22052022_E06_sx_5_sy_2_w3Filtsoma.tiff	JG-TDP43KI-MND3-EndPoint-D40-22052022_E06_sx_5_sy_2_w3.tif	JG-TDP43KI-MND3-EndPoint-D40-22052022_E06_sx_5_sy_2_w1NeuNuclei.tiff	JG-TDP43KI-MND3-EndPoint-D40-22052022_E06_sx_5_sy_2_w2.tif	C:\Users\ab998\OneDrive - University of Exeter\TDP43 project JG\E3-5-8 phenotyping\E5 Pheno\E5_pheno_soma\rawimages	C:\Users\ab998\OneDrive - University of Exeter\TDP43 project JG\E3-5-8 phenotyping\E5 Pheno\E5_pheno_soma\rawimages	C:\Users\ab998\OneDrive - University of Exeter\TDP43 project JG\E3-5-8 phenotyping\E5 Pheno\E5_pheno_soma	C:\Users\ab998\OneDrive - University of Exeter\TDP43 project JG\E3-5-8 phenotyping\E5 Pheno\E5_pheno_soma\rawimages	C:\Users\ab998\OneDrive - University of Exeter\TDP43 project JG\E3-5-8 phenotyping\E5 Pheno\E5_pheno_soma	C:\Users\ab998\OneDrive - University of Exeter\TDP43 project JG\E3-5-8 phenotyping\E5 Pheno\E5_pheno_soma\rawimages	760	0.253402792153793	1.80082426583976	0.531685358844697	0.428925174681353	1.83431338204537	3.43169123976259	2.09968719840981	3.96308848727494	0.000333424726518148	0.00236950561294706	0.000699585998479865	0.000564375229843886	0.00241357023953338	0.00451538321021393	0.00276274631369712	0.00521459011483545	0.000337824982125312	0.00221060984767973	0.000717174028977752	0.000581227126531303	0.00224502920173109	0.00470171216875315	0.00259403372183442	0.00540169375017285	378.488157894737	429.147368421053	24	7	10	10	24	5	8	9	4
195	2	JG-TDP43KI-MND3-EndPoint-D40-22052022_E06_sx_5_sy_2_w4.tif	JG-TDP43KI-MND3-EndPoint-D40-22052022_E06_sx_5_sy_2_w1.tif	JG-TDP43KI-MND3-EndPoint-D40-22052022_E06_sx_5_sy_2_w3Filtsoma.tiff	JG-TDP43KI-MND3-EndPoint-D40-22052022_E06_sx_5_sy_2_w3.tif	JG-TDP43KI-MND3-EndPoint-D40-22052022_E06_sx_5_sy_2_w1NeuNuclei.tiff	JG-TDP43KI-MND3-EndPoint-D40-22052022_E06_sx_5_sy_2_w2.tif	C:\Users\ab998\OneDrive - University of Exeter\TDP43 project JG\E3-5-8 phenotyping\E5 Pheno\E5_pheno_soma\rawimages	C:\Users\ab998\OneDrive - University of Exeter\TDP43 project JG\E3-5-8 phenotyping\E5 Pheno\E5_pheno_soma\rawimages	C:\Users\ab998\OneDrive - University of Exeter\TDP43 project JG\E3-5-8 phenotyping\E5 Pheno\E5_pheno_soma	C:\Users\ab998\OneDrive - University of Exeter\TDP43 project JG\E3-5-8 phenotyping\E5 Pheno\E5_pheno_soma\rawimages	C:\Users\ab998\OneDrive - University of Exeter\TDP43 project JG\E3-5-8 phenotyping\E5 Pheno\E5_pheno_soma	C:\Users\ab998\OneDrive - University of Exeter\TDP43 project JG\E3-5-8 phenotyping\E5 Pheno\E5_pheno_soma\rawimages	898	0.139339676425152	0.124113943064003	0.489631494507194	0.345631368356408	0.792165505001321	1.03796765289735	1.10174715775065	1.65128557221033	0.000155166677533577	0.000138211517888645	0.000545246653126051	0.000384890165207581	0.000882144214923521	0.0011558659831819	0.00122688993068001	0.00183884807595805	0.000163129327120259	0.000131698368932121	0.000564583810046315	0.00040389271453023	0.000784497475251555	0.00114759907592088	0.00112916762009263	0.00183108262717724	1197.62583518931	657.267260579065	33	17	17	19	49	24	20	25	1
196	1	JG-TDP43KI-MND3-EndPoint-D40-22052022_E06_sx_5_sy_3_w4.tif	JG-TDP43KI-MND3-EndPoint-D40-22052022_E06_sx_5_sy_3_w1.tif	JG-TDP43KI-MND3-EndPoint-D40-22052022_E06_sx_5_sy_3_w3Filtsoma.tiff	JG-TDP43KI-MND3-EndPoint-D40-22052022_E06_sx_5_sy_3_w3.tif	JG-TDP43KI-MND3-EndPoint-D40-22052022_E06_sx_5_sy_3_w1NeuNuclei.tiff	JG-TDP43KI-MND3-EndPoint-D40-22052022_E06_sx_5_sy_3_w2.tif	C:\Users\ab998\OneDrive - University of Exeter\TDP43 project JG\E3-5-8 phenotyping\E5 Pheno\E5_pheno_soma\rawimages	C:\Users\ab998\OneDrive - University of Exeter\TDP43 project JG\E3-5-8 phenotyping\E5 Pheno\E5_pheno_soma\rawimages	C:\Users\ab998\OneDrive - University of Exeter\TDP43 project JG\E3-5-8 phenotyping\E5 Pheno\E5_pheno_soma	C:\Users\ab998\OneDrive - University of Exeter\TDP43 project JG\E3-5-8 phenotyping\E5 Pheno\E5_pheno_soma\rawimages	C:\Users\ab998\OneDrive - University of Exeter\TDP43 project JG\E3-5-8 phenotyping\E5 Pheno\E5_pheno_soma	C:\Users\ab998\OneDrive - University of Exeter\TDP43 project JG\E3-5-8 phenotyping\E5 Pheno\E5_pheno_soma\rawimages	782	0.195581494554062	0.207002848299453	0.443808651762083	0.380384003423387	1.80137651902623	1.24965852842433	2.06823834567331	1.74367894977331	0.000250104212984735	0.000264709524679607	0.000567530245220055	0.0004864245568074	0.00230355053583917	0.00159802880872677	0.00264480606863594	0.00222976847797099	0.00021928439673502	0.000249777629505843	0.000549324788153172	0.000468278129119426	0.0022219899110496	0.00158043543342501	0.00256351567804813	0.00221255817450583	1637.81202046036	1614.0716112532	11	9	9	7	14	6	5	7	3
196	2	JG-TDP43KI-MND3-EndPoint-D40-22052022_E06_sx_5_sy_3_w4.tif	JG-TDP43KI-MND3-EndPoint-D40-22052022_E06_sx_5_sy_3_w1.tif	JG-TDP43KI-MND3-EndPoint-D40-22052022_E06_sx_5_sy_3_w3Filtsoma.tiff	JG-TDP43KI-MND3-EndPoint-D40-22052022_E06_sx_5_sy_3_w3.tif	JG-TDP43KI-MND3-EndPoint-D40-22052022_E06_sx_5_sy_3_w1NeuNuclei.tiff	JG-TDP43KI-MND3-EndPoint-D40-22052022_E06_sx_5_sy_3_w2.tif	C:\Users\ab998\OneDrive - University of Exeter\TDP43 project JG\E3-5-8 phenotyping\E5 Pheno\E5_pheno_soma\rawimages	C:\Users\ab998\OneDrive - University of Exeter\TDP43 project JG\E3-5-8 phenotyping\E5 Pheno\E5_pheno_soma\rawimages	C:\Users\ab998\OneDrive - University of Exeter\TDP43 project JG\E3-5-8 phenotyping\E5 Pheno\E5_pheno_soma	C:\Users\ab998\OneDrive - University of Exeter\TDP43 project JG\E3-5-8 phenotyping\E5 Pheno\E5_pheno_soma\rawimages	C:\Users\ab998\OneDrive - University of Exeter\TDP43 project JG\E3-5-8 phenotyping\E5 Pheno\E5_pheno_soma	C:\Users\ab998\OneDrive - University of Exeter\TDP43 project JG\E3-5-8 phenotyping\E5 Pheno\E5_pheno_soma\rawimages	974	0.417397807854286	1.1365786534152	0.736644540913403	0.622944186790846	1.98753377457615	3.27304396103136	2.34183260798454	3.90891895676032	0.000428539843792901	0.00116691853533388	0.000756308563566122	0.000639573087054257	0.00204058909094061	0.00336041474438538	0.00240434559341329	0.00401326381597569	0.000416950089856982	0.00113997177686542	0.000762951094657183	0.000645716732833534	0.00201718090102077	0.00337634677998722	0.00238040741533041	0.00402838177978992	995.123203285421	1700.34188911704	8	6	6	4	2	0	1	0	6
197	1	JG-TDP43KI-MND3-EndPoint-D40-22052022_E06_sx_5_sy_4_w4.tif	JG-TDP43KI-MND3-EndPoint-D40-22052022_E06_sx_5_sy_4_w1.tif	JG-TDP43KI-MND3-EndPoint-D40-22052022_E06_sx_5_sy_4_w3Filtsoma.tiff	JG-TDP43KI-MND3-EndPoint-D40-22052022_E06_sx_5_sy_4_w3.tif	JG-TDP43KI-MND3-EndPoint-D40-22052022_E06_sx_5_sy_4_w1NeuNuclei.tiff	JG-TDP43KI-MND3-EndPoint-D40-22052022_E06_sx_5_sy_4_w2.tif	C:\Users\ab998\OneDrive - University of Exeter\TDP43 project JG\E3-5-8 phenotyping\E5 Pheno\E5_pheno_soma\rawimages	C:\Users\ab998\OneDrive - University of Exeter\TDP43 project JG\E3-5-8 phenotyping\E5 Pheno\E5_pheno_soma\rawimages	C:\Users\ab998\OneDrive - University of Exeter\TDP43 project JG\E3-5-8 phenotyping\E5 Pheno\E5_pheno_soma	C:\Users\ab998\OneDrive - University of Exeter\TDP43 project JG\E3-5-8 phenotyping\E5 Pheno\E5_pheno_soma\rawimages	C:\Users\ab998\OneDrive - University of Exeter\TDP43 project JG\E3-5-8 phenotyping\E5 Pheno\E5_pheno_soma	C:\Users\ab998\OneDrive - University of Exeter\TDP43 project JG\E3-5-8 phenotyping\E5 Pheno\E5_pheno_soma\rawimages	931	0.173719566654654	0.173069695725644	0.454749370459467	0.383246843244706	0.983985360857332	1.21911982516758	1.360021362314	1.81280231894925	0.000186594593614022	0.000185896558244516	0.000488452599849052	0.000411650744623744	0.00105691231026566	0.0013094734964206	0.00146081778981096	0.00194715608909694	0.000134590271045454	0.00015357430675067	0.000442511634901166	0.000366865468095057	0.000954208546318114	0.00123925099615008	0.00135805294848979	0.00187685969285667	269.834586466165	1050.26208378088	11	5	5	6	20	4	3	4	3
197	2	JG-TDP43KI-MND3-EndPoint-D40-22052022_E06_sx_5_sy_4_w4.tif	JG-TDP43KI-MND3-EndPoint-D40-22052022_E06_sx_5_sy_4_w1.tif	JG-TDP43KI-MND3-EndPoint-D40-22052022_E06_sx_5_sy_4_w3Filtsoma.tiff	JG-TDP43KI-MND3-EndPoint-D40-22052022_E06_sx_5_sy_4_w3.tif	JG-TDP43KI-MND3-EndPoint-D40-22052022_E06_sx_5_sy_4_w1NeuNuclei.tiff	JG-TDP43KI-MND3-EndPoint-D40-22052022_E06_sx_5_sy_4_w2.tif	C:\Users\ab998\OneDrive - University of Exeter\TDP43 project JG\E3-5-8 phenotyping\E5 Pheno\E5_pheno_soma\rawimages	C:\Users\ab998\OneDrive - University of Exeter\TDP43 project JG\E3-5-8 phenotyping\E5 Pheno\E5_pheno_soma\rawimages	C:\Users\ab998\OneDrive - University of Exeter\TDP43 project JG\E3-5-8 phenotyping\E5 Pheno\E5_pheno_soma	C:\Users\ab998\OneDrive - University of Exeter\TDP43 project JG\E3-5-8 phenotyping\E5 Pheno\E5_pheno_soma\rawimages	C:\Users\ab998\OneDrive - University of Exeter\TDP43 project JG\E3-5-8 phenotyping\E5 Pheno\E5_pheno_soma	C:\Users\ab998\OneDrive - University of Exeter\TDP43 project JG\E3-5-8 phenotyping\E5 Pheno\E5_pheno_soma\rawimages	770	0.137028707231366	0.361183741559216	0.382497901795432	0.306441559936502	1.75137942249421	1.6032188734971	2.06642253603786	2.0964827965945	0.000177959360040735	0.000469069794232748	0.000496750521812249	0.000397976051865587	0.00227451873051196	0.00208210243311311	0.002683665631218	0.00272270493064221	0.000128904590383172	0.000418101844843477	0.00045777065679431	0.000359032856067643	0.00192542735021561	0.00204475386999547	0.00233463034965098	0.00268558785319328	898.174025974026	1544.35454545455	7	4	7	6	8	3	5	4	3
198	1	JG-TDP43KI-MND3-EndPoint-D40-22052022_E06_sx_5_sy_5_w4.tif	JG-TDP43KI-MND3-EndPoint-D40-22052022_E06_sx_5_sy_5_w1.tif	JG-TDP43KI-MND3-EndPoint-D40-22052022_E06_sx_5_sy_5_w3Filtsoma.tiff	JG-TDP43KI-MND3-EndPoint-D40-22052022_E06_sx_5_sy_5_w3.tif	JG-TDP43KI-MND3-EndPoint-D40-22052022_E06_sx_5_sy_5_w1NeuNuclei.tiff	JG-TDP43KI-MND3-EndPoint-D40-22052022_E06_sx_5_sy_5_w2.tif	C:\Users\ab998\OneDrive - University of Exeter\TDP43 project JG\E3-5-8 phenotyping\E5 Pheno\E5_pheno_soma\rawimages	C:\Users\ab998\OneDrive - University of Exeter\TDP43 project JG\E3-5-8 phenotyping\E5 Pheno\E5_pheno_soma\rawimages	C:\Users\ab998\OneDrive - University of Exeter\TDP43 project JG\E3-5-8 phenotyping\E5 Pheno\E5_pheno_soma	C:\Users\ab998\OneDrive - University of Exeter\TDP43 project JG\E3-5-8 phenotyping\E5 Pheno\E5_pheno_soma\rawimages	C:\Users\ab998\OneDrive - University of Exeter\TDP43 project JG\E3-5-8 phenotyping\E5 Pheno\E5_pheno_soma	C:\Users\ab998\OneDrive - University of Exeter\TDP43 project JG\E3-5-8 phenotyping\E5 Pheno\E5_pheno_soma\rawimages	737	0.107466905841648	0.0977763247319672	0.326222629053518	0.274835717485985	1.33288700756384	0.805236114247236	1.68059815326706	1.28647287678905	0.00014581669720712	0.000132668011847988	0.00044263586031685	0.000372911421283561	0.00180853053943533	0.00109258631512515	0.00228032313876127	0.00174555342847903	0.00015028990310384	0.000111593231849838	0.00045777065679431	0.00038767242222093	0.00172551639843732	0.00105637696105987	0.00219729915261269	0.00170901045203209	255.316146540027	720.846675712347	2	1	2	2	3	0	3	3	1
198	2	JG-TDP43KI-MND3-EndPoint-D40-22052022_E06_sx_5_sy_5_w4.tif	JG-TDP43KI-MND3-EndPoint-D40-22052022_E06_sx_5_sy_5_w1.tif	JG-TDP43KI-MND3-EndPoint-D40-22052022_E06_sx_5_sy_5_w3Filtsoma.tiff	JG-TDP43KI-MND3-EndPoint-D40-22052022_E06_sx_5_sy_5_w3.tif	JG-TDP43KI-MND3-EndPoint-D40-22052022_E06_sx_5_sy_5_w1NeuNuclei.tiff	JG-TDP43KI-MND3-EndPoint-D40-22052022_E06_sx_5_sy_5_w2.tif	C:\Users\ab998\OneDrive - University of Exeter\TDP43 project JG\E3-5-8 phenotyping\E5 Pheno\E5_pheno_soma\rawimages	C:\Users\ab998\OneDrive - University of Exeter\TDP43 project JG\E3-5-8 phenotyping\E5 Pheno\E5_pheno_soma\rawimages	C:\Users\ab998\OneDrive - University of Exeter\TDP43 project JG\E3-5-8 phenotyping\E5 Pheno\E5_pheno_soma	C:\Users\ab998\OneDrive - University of Exeter\TDP43 project JG\E3-5-8 phenotyping\E5 Pheno\E5_pheno_soma\rawimages	C:\Users\ab998\OneDrive - University of Exeter\TDP43 project JG\E3-5-8 phenotyping\E5 Pheno\E5_pheno_soma	C:\Users\ab998\OneDrive - University of Exeter\TDP43 project JG\E3-5-8 phenotyping\E5 Pheno\E5_pheno_soma\rawimages	738	0.221069725990674	0.181071984050504	0.4435492483899	0.375100430595921	0.660031892504776	1.12949268775992	0.987518119858578	1.59699397231452	0.000299552474242105	0.000245354991938353	0.000601015241720731	0.000508266166119135	0.00089435215786555	0.00153047789669366	0.00133810043341271	0.0021639484719709	0.000194796200958081	0.000212348793866113	0.000534065766260028	0.0004413572314661	0.000837989500723779	0.00145721924491227	0.00128175783902407	0.00209048599936068	1097.34010840108	1205.32655826558	27	15	6	10	30	14	4	5	7
200	1	JG-TDP43KI-MND3-EndPoint-D40-22052022_E06_sx_6_sy_2_w4.tif	JG-TDP43KI-MND3-EndPoint-D40-22052022_E06_sx_6_sy_2_w1.tif	JG-TDP43KI-MND3-EndPoint-D40-22052022_E06_sx_6_sy_2_w3Filtsoma.tiff	JG-TDP43KI-MND3-EndPoint-D40-22052022_E06_sx_6_sy_2_w3.tif	JG-TDP43KI-MND3-EndPoint-D40-22052022_E06_sx_6_sy_2_w1NeuNuclei.tiff	JG-TDP43KI-MND3-EndPoint-D40-22052022_E06_sx_6_sy_2_w2.tif	C:\Users\ab998\OneDrive - University of Exeter\TDP43 project JG\E3-5-8 phenotyping\E5 Pheno\E5_pheno_soma\rawimages	C:\Users\ab998\OneDrive - University of Exeter\TDP43 project JG\E3-5-8 phenotyping\E5 Pheno\E5_pheno_soma\rawimages	C:\Users\ab998\OneDrive - University of Exeter\TDP43 project JG\E3-5-8 phenotyping\E5 Pheno\E5_pheno_soma	C:\Users\ab998\OneDrive - University of Exeter\TDP43 project JG\E3-5-8 phenotyping\E5 Pheno\E5_pheno_soma\rawimages	C:\Users\ab998\OneDrive - University of Exeter\TDP43 project JG\E3-5-8 phenotyping\E5 Pheno\E5_pheno_soma	C:\Users\ab998\OneDrive - University of Exeter\TDP43 project JG\E3-5-8 phenotyping\E5 Pheno\E5_pheno_soma\rawimages	678	0.163235194963818	3.11269831871323	0.399114976637065	0.322917941761261	0.799520052270964	4.12085113668581	1.05230792681687	4.60114448377863	0.000240759874577902	0.00459100047007851	0.000588665157281807	0.000476280150090356	0.0011792331154439	0.00607795152903512	0.00155207658822547	0.00678634879613367	0.000247684132773429	0.00419914582744241	0.000610360875725746	0.000497678760439157	0.0010768526699394	0.00648008147254586	0.00144960707984865	0.0071869995445013	383.268436578171	143.030973451327	7	8	7	7	13	7	7	6	1
200	2	JG-TDP43KI-MND3-EndPoint-D40-22052022_E06_sx_6_sy_2_w4.tif	JG-TDP43KI-MND3-EndPoint-D40-22052022_E06_sx_6_sy_2_w1.tif	JG-TDP43KI-MND3-EndPoint-D40-22052022_E06_sx_6_sy_2_w3Filtsoma.tiff	JG-TDP43KI-MND3-EndPoint-D40-22052022_E06_sx_6_sy_2_w3.tif	JG-TDP43KI-MND3-EndPoint-D40-22052022_E06_sx_6_sy_2_w1NeuNuclei.tiff	JG-TDP43KI-MND3-EndPoint-D40-22052022_E06_sx_6_sy_2_w2.tif	C:\Users\ab998\OneDrive - University of Exeter\TDP43 project JG\E3-5-8 phenotyping\E5 Pheno\E5_pheno_soma\rawimages	C:\Users\ab998\OneDrive - University of Exeter\TDP43 project JG\E3-5-8 phenotyping\E5 Pheno\E5_pheno_soma\rawimages	C:\Users\ab998\OneDrive - University of Exeter\TDP43 project JG\E3-5-8 phenotyping\E5 Pheno\E5_pheno_soma	C:\Users\ab998\OneDrive - University of Exeter\TDP43 project JG\E3-5-8 phenotyping\E5 Pheno\E5_pheno_soma\rawimages	C:\Users\ab998\OneDrive - University of Exeter\TDP43 project JG\E3-5-8 phenotyping\E5 Pheno\E5_pheno_soma	C:\Users\ab998\OneDrive - University of Exeter\TDP43 project JG\E3-5-8 phenotyping\E5 Pheno\E5_pheno_soma\rawimages	869	0.129313524518693	0.0929205982502026	0.428091859212145	0.324214766704245	1.04822252300801	0.88114517275244	1.33344014617614	1.49076066189446	0.00014880727792715	0.000106928191312086	0.000492625844893148	0.000373089489878302	0.00120623995743154	0.00101397603308681	0.00153445356291846	0.00171548982956784	0.000135866932396311	0.000101328299933812	0.000488288700580597	0.000368601322406903	0.00110598606988788	0.00100661959731951	0.0014343480579555	0.00170901045203209	1248.71001150748	187.553509781358	22	14	14	12	30	11	11	11	4
200	3	JG-TDP43KI-MND3-EndPoint-D40-22052022_E06_sx_6_sy_2_w4.tif	JG-TDP43KI-MND3-EndPoint-D40-22052022_E06_sx_6_sy_2_w1.tif	JG-TDP43KI-MND3-EndPoint-D40-22052022_E06_sx_6_sy_2_w3Filtsoma.tiff	JG-TDP43KI-MND3-EndPoint-D40-22052022_E06_sx_6_sy_2_w3.tif	JG-TDP43KI-MND3-EndPoint-D40-22052022_E06_sx_6_sy_2_w1NeuNuclei.tiff	JG-TDP43KI-MND3-EndPoint-D40-22052022_E06_sx_6_sy_2_w2.tif	C:\Users\ab998\OneDrive - University of Exeter\TDP43 project JG\E3-5-8 phenotyping\E5 Pheno\E5_pheno_soma\rawimages	C:\Users\ab998\OneDrive - University of Exeter\TDP43 project JG\E3-5-8 phenotyping\E5 Pheno\E5_pheno_soma\rawimages	C:\Users\ab998\OneDrive - University of Exeter\TDP43 project JG\E3-5-8 phenotyping\E5 Pheno\E5_pheno_soma	C:\Users\ab998\OneDrive - University of Exeter\TDP43 project JG\E3-5-8 phenotyping\E5 Pheno\E5_pheno_soma\rawimages	C:\Users\ab998\OneDrive - University of Exeter\TDP43 project JG\E3-5-8 phenotyping\E5 Pheno\E5_pheno_soma	C:\Users\ab998\OneDrive - University of Exeter\TDP43 project JG\E3-5-8 phenotyping\E5 Pheno\E5_pheno_soma\rawimages	856	0.102558719009721	0.104509248907561	0.381933317985386	0.290240754911792	1.28786399494857	0.92356162914075	1.60279240063392	1.48813611012883	0.000119811587628179	0.00012209024405089	0.000446183782693208	0.000339066302467047	0.00150451401279038	0.00107892713684667	0.00187242102877794	0.0017384767641692	9.3790513346903e-05	0.000110071130620781	0.000411993591114879	0.000306252361042425	0.00132555945310742	0.00104914791882038	0.00169375143013895	0.00170901045203209	167.014018691589	751.088785046729	14	7	10	9	25	12	10	9	3
200	4	JG-TDP43KI-MND3-EndPoint-D40-22052022_E06_sx_6_sy_2_w4.tif	JG-TDP43KI-MND3-EndPoint-D40-22052022_E06_sx_6_sy_2_w1.tif	JG-TDP43KI-MND3-EndPoint-D40-22052022_E06_sx_6_sy_2_w3Filtsoma.tiff	JG-TDP43KI-MND3-EndPoint-D40-22052022_E06_sx_6_sy_2_w3.tif	JG-TDP43KI-MND3-EndPoint-D40-22052022_E06_sx_6_sy_2_w1NeuNuclei.tiff	JG-TDP43KI-MND3-EndPoint-D40-22052022_E06_sx_6_sy_2_w2.tif	C:\Users\ab998\OneDrive - University of Exeter\TDP43 project JG\E3-5-8 phenotyping\E5 Pheno\E5_pheno_soma\rawimages	C:\Users\ab998\OneDrive - University of Exeter\TDP43 project JG\E3-5-8 phenotyping\E5 Pheno\E5_pheno_soma\rawimages	C:\Users\ab998\OneDrive - University of Exeter\TDP43 project JG\E3-5-8 phenotyping\E5 Pheno\E5_pheno_soma	C:\Users\ab998\OneDrive - University of Exeter\TDP43 project JG\E3-5-8 phenotyping\E5 Pheno\E5_pheno_soma\rawimages	C:\Users\ab998\OneDrive - University of Exeter\TDP43 project JG\E3-5-8 phenotyping\E5 Pheno\E5_pheno_soma	C:\Users\ab998\OneDrive - University of Exeter\TDP43 project JG\E3-5-8 phenotyping\E5 Pheno\E5_pheno_soma\rawimages	889	0.112639396231316	0.131716054343997	0.423529411666095	0.310424500683439	0.663886721129529	1.06641022540862	0.979903867933899	1.64536507171579	0.000126703482824877	0.000148162040881886	0.000476411036744764	0.000349183915279459	0.000746779213868987	0.0011995615583899	0.00110225406966693	0.00185080435513587	0.000119624743092572	0.000139123694680165	0.000473029678687453	0.00034586810215842	0.000651735637802631	0.00117950711864978	0.00100709544494748	0.00183108262717724	497.169853768279	753.164229471316	29	18	20	13	34	14	21	13	5
200	5	JG-TDP43KI-MND3-EndPoint-D40-22052022_E06_sx_6_sy_2_w4.tif	JG-TDP43KI-MND3-EndPoint-D40-22052022_E06_sx_6_sy_2_w1.tif	JG-TDP43KI-MND3-EndPoint-D40-22052022_E06_sx_6_sy_2_w3Filtsoma.tiff	JG-TDP43KI-MND3-EndPoint-D40-22052022_E06_sx_6_sy_2_w3.tif	JG-TDP43KI-MND3-EndPoint-D40-22052022_E06_sx_6_sy_2_w1NeuNuclei.tiff	JG-TDP43KI-MND3-EndPoint-D40-22052022_E06_sx_6_sy_2_w2.tif	C:\Users\ab998\OneDrive - University of Exeter\TDP43 project JG\E3-5-8 phenotyping\E5 Pheno\E5_pheno_soma\rawimages	C:\Users\ab998\OneDrive - University of Exeter\TDP43 project JG\E3-5-8 phenotyping\E5 Pheno\E5_pheno_soma\rawimages	C:\Users\ab998\OneDrive - University of Exeter\TDP43 project JG\E3-5-8 phenotyping\E5 Pheno\E5_pheno_soma	C:\Users\ab998\OneDrive - University of Exeter\TDP43 project JG\E3-5-8 phenotyping\E5 Pheno\E5_pheno_soma\rawimages	C:\Users\ab998\OneDrive - University of Exeter\TDP43 project JG\E3-5-8 phenotyping\E5 Pheno\E5_pheno_soma	C:\Users\ab998\OneDrive - University of Exeter\TDP43 project JG\E3-5-8 phenotyping\E5 Pheno\E5_pheno_soma\rawimages	692	0.364857000891789	0.189134645488593	0.565438315272331	0.472156903095311	1.28193347429624	1.11987424996914	1.51908140652813	1.56192874000408	0.000527250001288712	0.000273315961688719	0.000817107392012039	0.00068230766343253	0.0018525050206593	0.00161831539012882	0.00219520434469383	0.00225712245665329	0.000413888221373782	0.000247747317189351	0.000778210116550326	0.000643341452814639	0.00173273344989866	0.00157399906311184	0.00207522697746754	0.00221255817450583	817.67774566474	910.846820809249	10	7	7	7	8	4	4	5	2
200	6	JG-TDP43KI-MND3-EndPoint-D40-22052022_E06_sx_6_sy_2_w4.tif	JG-TDP43KI-MND3-EndPoint-D40-22052022_E06_sx_6_sy_2_w1.tif	JG-TDP43KI-MND3-EndPoint-D40-22052022_E06_sx_6_sy_2_w3Filtsoma.tiff	JG-TDP43KI-MND3-EndPoint-D40-22052022_E06_sx_6_sy_2_w3.tif	JG-TDP43KI-MND3-EndPoint-D40-22052022_E06_sx_6_sy_2_w1NeuNuclei.tiff	JG-TDP43KI-MND3-EndPoint-D40-22052022_E06_sx_6_sy_2_w2.tif	C:\Users\ab998\OneDrive - University of Exeter\TDP43 project JG\E3-5-8 phenotyping\E5 Pheno\E5_pheno_soma\rawimages	C:\Users\ab998\OneDrive - University of Exeter\TDP43 project JG\E3-5-8 phenotyping\E5 Pheno\E5_pheno_soma\rawimages	C:\Users\ab998\OneDrive - University of Exeter\TDP43 project JG\E3-5-8 phenotyping\E5 Pheno\E5_pheno_soma	C:\Users\ab998\OneDrive - University of Exeter\TDP43 project JG\E3-5-8 phenotyping\E5 Pheno\E5_pheno_soma\rawimages	C:\Users\ab998\OneDrive - University of Exeter\TDP43 project JG\E3-5-8 phenotyping\E5 Pheno\E5_pheno_soma	C:\Users\ab998\OneDrive - University of Exeter\TDP43 project JG\E3-5-8 phenotyping\E5 Pheno\E5_pheno_soma\rawimages	791	0.131758163824998	0.116607723455672	0.40384527342394	0.310730294499081	0.682388683082536	0.933841521618888	0.937346455873922	1.42911421344616	0.000166571635682677	0.000147418108034984	0.000510550282457573	0.000392832230719445	0.000862691129055039	0.00118058346601629	0.00118501448277361	0.00180671834822523	0.000148641993291676	0.000137906077725347	0.000503547722473741	0.000385541163268499	0.000791297352407128	0.0011743342038244	0.00111390859819949	0.00180056458339095	1372.04551201011	1138.27433628319	7	5	6	5	15	5	7	5	3
202	1	JG-TDP43KI-MND3-EndPoint-D40-22052022_E06_sx_6_sy_4_w4.tif	JG-TDP43KI-MND3-EndPoint-D40-22052022_E06_sx_6_sy_4_w1.tif	JG-TDP43KI-MND3-EndPoint-D40-22052022_E06_sx_6_sy_4_w3Filtsoma.tiff	JG-TDP43KI-MND3-EndPoint-D40-22052022_E06_sx_6_sy_4_w3.tif	JG-TDP43KI-MND3-EndPoint-D40-22052022_E06_sx_6_sy_4_w1NeuNuclei.tiff	JG-TDP43KI-MND3-EndPoint-D40-22052022_E06_sx_6_sy_4_w2.tif	C:\Users\ab998\OneDrive - University of Exeter\TDP43 project JG\E3-5-8 phenotyping\E5 Pheno\E5_pheno_soma\rawimages	C:\Users\ab998\OneDrive - University of Exeter\TDP43 project JG\E3-5-8 phenotyping\E5 Pheno\E5_pheno_soma\rawimages	C:\Users\ab998\OneDrive - University of Exeter\TDP43 project JG\E3-5-8 phenotyping\E5 Pheno\E5_pheno_soma	C:\Users\ab998\OneDrive - University of Exeter\TDP43 project JG\E3-5-8 phenotyping\E5 Pheno\E5_pheno_soma\rawimages	C:\Users\ab998\OneDrive - University of Exeter\TDP43 project JG\E3-5-8 phenotyping\E5 Pheno\E5_pheno_soma	C:\Users\ab998\OneDrive - University of Exeter\TDP43 project JG\E3-5-8 phenotyping\E5 Pheno\E5_pheno_soma\rawimages	925	0.269735322195629	0.319292779575335	0.583337147952989	0.489006308082025	1.3641451561125	1.67929749697214	1.71224536467344	2.25226214970462	0.000291605753725004	0.000345181383324686	0.000630634754543772	0.000528655468196784	0.00147475152012162	0.00181545675348339	0.00185107606991723	0.00243487799968067	0.000274181089480408	0.000320934181218036	0.00062561989761889	0.000523623049957678	0.00140938174445182	0.00179146358277649	0.00178530556149781	0.0024109254591167	1034.44972972973	1025.55135135135	7	3	5	5	5	3	3	5	2
203	1	JG-TDP43KI-MND3-EndPoint-D40-22052022_E06_sx_6_sy_5_w4.tif	JG-TDP43KI-MND3-EndPoint-D40-22052022_E06_sx_6_sy_5_w1.tif	JG-TDP43KI-MND3-EndPoint-D40-22052022_E06_sx_6_sy_5_w3Filtsoma.tiff	JG-TDP43KI-MND3-EndPoint-D40-22052022_E06_sx_6_sy_5_w3.tif	JG-TDP43KI-MND3-EndPoint-D40-22052022_E06_sx_6_sy_5_w1NeuNuclei.tiff	JG-TDP43KI-MND3-EndPoint-D40-22052022_E06_sx_6_sy_5_w2.tif	C:\Users\ab998\OneDrive - University of Exeter\TDP43 project JG\E3-5-8 phenotyping\E5 Pheno\E5_pheno_soma\rawimages	C:\Users\ab998\OneDrive - University of Exeter\TDP43 project JG\E3-5-8 phenotyping\E5 Pheno\E5_pheno_soma\rawimages	C:\Users\ab998\OneDrive - University of Exeter\TDP43 project JG\E3-5-8 phenotyping\E5 Pheno\E5_pheno_soma	C:\Users\ab998\OneDrive - University of Exeter\TDP43 project JG\E3-5-8 phenotyping\E5 Pheno\E5_pheno_soma\rawimages	C:\Users\ab998\OneDrive - University of Exeter\TDP43 project JG\E3-5-8 phenotyping\E5 Pheno\E5_pheno_soma	C:\Users\ab998\OneDrive - University of Exeter\TDP43 project JG\E3-5-8 phenotyping\E5 Pheno\E5_pheno_soma\rawimages	737	0.167064938395924	0.132049656556774	0.365163652924821	0.295032874055323	0.633855545893312	0.924657503084745	0.943739986047149	1.38442053832114	0.00022668241302025	0.000179171854215432	0.000495473070454302	0.000400315975651728	0.000860048230520097	0.00125462347772693	0.00128051558486723	0.00187845391902461	0.000120605811389396	0.000131405038700905	0.000442511634901166	0.000347283479641192	0.000785005511716008	0.00114632037002593	0.00120546272955835	0.00177004653960466	724.221166892809	873.024423337856	7	5	5	4	5	3	4	3	2
203	2	JG-TDP43KI-MND3-EndPoint-D40-22052022_E06_sx_6_sy_5_w4.tif	JG-TDP43KI-MND3-EndPoint-D40-22052022_E06_sx_6_sy_5_w1.tif	JG-TDP43KI-MND3-EndPoint-D40-22052022_E06_sx_6_sy_5_w3Filtsoma.tiff	JG-TDP43KI-MND3-EndPoint-D40-22052022_E06_sx_6_sy_5_w3.tif	JG-TDP43KI-MND3-EndPoint-D40-22052022_E06_sx_6_sy_5_w1NeuNuclei.tiff	JG-TDP43KI-MND3-EndPoint-D40-22052022_E06_sx_6_sy_5_w2.tif	C:\Users\ab998\OneDrive - University of Exeter\TDP43 project JG\E3-5-8 phenotyping\E5 Pheno\E5_pheno_soma\rawimages	C:\Users\ab998\OneDrive - University of Exeter\TDP43 project JG\E3-5-8 phenotyping\E5 Pheno\E5_pheno_soma\rawimages	C:\Users\ab998\OneDrive - University of Exeter\TDP43 project JG\E3-5-8 phenotyping\E5 Pheno\E5_pheno_soma	C:\Users\ab998\OneDrive - University of Exeter\TDP43 project JG\E3-5-8 phenotyping\E5 Pheno\E5_pheno_soma\rawimages	C:\Users\ab998\OneDrive - University of Exeter\TDP43 project JG\E3-5-8 phenotyping\E5 Pheno\E5_pheno_soma	C:\Users\ab998\OneDrive - University of Exeter\TDP43 project JG\E3-5-8 phenotyping\E5 Pheno\E5_pheno_soma\rawimages	638	0.11149901049248	0.131022562583894	0.314549477305263	0.260037418556749	1.14888511772733	0.853534315130673	1.41626611701213	1.25342183583416	0.000174763339329906	0.000205364518156573	0.000493024259099159	0.000407582160747255	0.00180076037261337	0.00133782808014212	0.00221985284798139	0.00196461102795323	0.000150721563841216	0.000148705788888037	0.000473029678687453	0.000388228741940111	0.00165606616064906	0.00121944979764521	0.00207522697746754	0.00184634164907038	456.805642633229	978.388714733542	8	8	8	8	9	4	4	8	3
203	3	JG-TDP43KI-MND3-EndPoint-D40-22052022_E06_sx_6_sy_5_w4.tif	JG-TDP43KI-MND3-EndPoint-D40-22052022_E06_sx_6_sy_5_w1.tif	JG-TDP43KI-MND3-EndPoint-D40-22052022_E06_sx_6_sy_5_w3Filtsoma.tiff	JG-TDP43KI-MND3-EndPoint-D40-22052022_E06_sx_6_sy_5_w3.tif	JG-TDP43KI-MND3-EndPoint-D40-22052022_E06_sx_6_sy_5_w1NeuNuclei.tiff	JG-TDP43KI-MND3-EndPoint-D40-22052022_E06_sx_6_sy_5_w2.tif	C:\Users\ab998\OneDrive - University of Exeter\TDP43 project JG\E3-5-8 phenotyping\E5 Pheno\E5_pheno_soma\rawimages	C:\Users\ab998\OneDrive - University of Exeter\TDP43 project JG\E3-5-8 phenotyping\E5 Pheno\E5_pheno_soma\rawimages	C:\Users\ab998\OneDrive - University of Exeter\TDP43 project JG\E3-5-8 phenotyping\E5 Pheno\E5_pheno_soma	C:\Users\ab998\OneDrive - University of Exeter\TDP43 project JG\E3-5-8 phenotyping\E5 Pheno\E5_pheno_soma\rawimages	C:\Users\ab998\OneDrive - University of Exeter\TDP43 project JG\E3-5-8 phenotyping\E5 Pheno\E5_pheno_soma	C:\Users\ab998\OneDrive - University of Exeter\TDP43 project JG\E3-5-8 phenotyping\E5 Pheno\E5_pheno_soma\rawimages	732	0.53052812218084	0.319635591484257	0.665201800409704	0.603965323563898	2.82772997464053	1.50710353744216	3.11389338946901	1.97424277057871	0.00072476519423612	0.000436660644104176	0.000908745628975006	0.000825089239841391	0.00386301909103898	0.00205888461399203	0.00425395271785384	0.00269705296527146	0.000642437662463635	0.000419152551330626	0.000885023269802332	0.000801522110123187	0.003729157615453	0.00204732152633369	0.00411993591114879	0.00268558785319328	1188.73224043716	1818.33606557377	6	5	4	1	0	0	0	0	6
204	1	JG-TDP43KI-MND3-EndPoint-D40-22052022_E06_sx_6_sy_6_w4.tif	JG-TDP43KI-MND3-EndPoint-D40-22052022_E06_sx_6_sy_6_w1.tif	JG-TDP43KI-MND3-EndPoint-D40-22052022_E06_sx_6_sy_6_w3Filtsoma.tiff	JG-TDP43KI-MND3-EndPoint-D40-22052022_E06_sx_6_sy_6_w3.tif	JG-TDP43KI-MND3-EndPoint-D40-22052022_E06_sx_6_sy_6_w1NeuNuclei.tiff	JG-TDP43KI-MND3-EndPoint-D40-22052022_E06_sx_6_sy_6_w2.tif	C:\Users\ab998\OneDrive - University of Exeter\TDP43 project JG\E3-5-8 phenotyping\E5 Pheno\E5_pheno_soma\rawimages	C:\Users\ab998\OneDrive - University of Exeter\TDP43 project JG\E3-5-8 phenotyping\E5 Pheno\E5_pheno_soma\rawimages	C:\Users\ab998\OneDrive - University of Exeter\TDP43 project JG\E3-5-8 phenotyping\E5 Pheno\E5_pheno_soma	C:\Users\ab998\OneDrive - University of Exeter\TDP43 project JG\E3-5-8 phenotyping\E5 Pheno\E5_pheno_soma\rawimages	C:\Users\ab998\OneDrive - University of Exeter\TDP43 project JG\E3-5-8 phenotyping\E5 Pheno\E5_pheno_soma	C:\Users\ab998\OneDrive - University of Exeter\TDP43 project JG\E3-5-8 phenotyping\E5 Pheno\E5_pheno_soma\rawimages	795	0.199930664983185	0.769290004074719	0.481589989969507	0.387274249296752	0.982936176675139	2.36800644116011	1.3206378268078	2.9026169674471	0.000251485113186396	0.000967660382483923	0.000605773572288688	0.000487137420499059	0.00123639770650961	0.00297862445428944	0.00166117965636201	0.00365109052509069	0.000227106116653886	0.000968389154877514	0.000595101853832603	0.000476556524517946	0.00107036472763866	0.00311189517378807	0.00149538414552808	0.00378423742949963	1893.41132075472	346.691823899371	5	5	5	4	4	4	4	3	3
204	2	JG-TDP43KI-MND3-EndPoint-D40-22052022_E06_sx_6_sy_6_w4.tif	JG-TDP43KI-MND3-EndPoint-D40-22052022_E06_sx_6_sy_6_w1.tif	JG-TDP43KI-MND3-EndPoint-D40-22052022_E06_sx_6_sy_6_w3Filtsoma.tiff	JG-TDP43KI-MND3-EndPoint-D40-22052022_E06_sx_6_sy_6_w3.tif	JG-TDP43KI-MND3-EndPoint-D40-22052022_E06_sx_6_sy_6_w1NeuNuclei.tiff	JG-TDP43KI-MND3-EndPoint-D40-22052022_E06_sx_6_sy_6_w2.tif	C:\Users\ab998\OneDrive - University of Exeter\TDP43 project JG\E3-5-8 phenotyping\E5 Pheno\E5_pheno_soma\rawimages	C:\Users\ab998\OneDrive - University of Exeter\TDP43 project JG\E3-5-8 phenotyping\E5 Pheno\E5_pheno_soma\rawimages	C:\Users\ab998\OneDrive - University of Exeter\TDP43 project JG\E3-5-8 phenotyping\E5 Pheno\E5_pheno_soma	C:\Users\ab998\OneDrive - University of Exeter\TDP43 project JG\E3-5-8 phenotyping\E5 Pheno\E5_pheno_soma\rawimages	C:\Users\ab998\OneDrive - University of Exeter\TDP43 project JG\E3-5-8 phenotyping\E5 Pheno\E5_pheno_soma	C:\Users\ab998\OneDrive - University of Exeter\TDP43 project JG\E3-5-8 phenotyping\E5 Pheno\E5_pheno_soma\rawimages	1810	0.80434380373481	0.437842452673067	1.34039826015942	1.07519621319079	1.83032117341645	2.74585042352555	2.64338139863685	3.91216906905174	0.000444388841842436	0.000241901907554181	0.000740551524949955	0.000594031057011488	0.0010112271676334	0.00151704443288705	0.00146043171195406	0.00216141937516671	0.000201667062356137	0.00021341338288039	0.000595101853832603	0.000449073559138924	0.000954339106101543	0.00146086746826768	0.00140383001416922	0.00210574502125382	628.112154696133	897.304419889503	17	10	9	6	15	8	6	6	8
205	1	JG-TDP43KI-MND3-EndPoint-D40-22052022_E07_sx_1_sy_1_w4.tif	JG-TDP43KI-MND3-EndPoint-D40-22052022_E07_sx_1_sy_1_w1.tif	JG-TDP43KI-MND3-EndPoint-D40-22052022_E07_sx_1_sy_1_w3Filtsoma.tiff	JG-TDP43KI-MND3-EndPoint-D40-22052022_E07_sx_1_sy_1_w3.tif	JG-TDP43KI-MND3-EndPoint-D40-22052022_E07_sx_1_sy_1_w1NeuNuclei.tiff	JG-TDP43KI-MND3-EndPoint-D40-22052022_E07_sx_1_sy_1_w2.tif	C:\Users\ab998\OneDrive - University of Exeter\TDP43 project JG\E3-5-8 phenotyping\E5 Pheno\E5_pheno_soma\rawimages	C:\Users\ab998\OneDrive - University of Exeter\TDP43 project JG\E3-5-8 phenotyping\E5 Pheno\E5_pheno_soma\rawimages	C:\Users\ab998\OneDrive - University of Exeter\TDP43 project JG\E3-5-8 phenotyping\E5 Pheno\E5_pheno_soma	C:\Users\ab998\OneDrive - University of Exeter\TDP43 project JG\E3-5-8 phenotyping\E5 Pheno\E5_pheno_soma\rawimages	C:\Users\ab998\OneDrive - University of Exeter\TDP43 project JG\E3-5-8 phenotyping\E5 Pheno\E5_pheno_soma	C:\Users\ab998\OneDrive - University of Exeter\TDP43 project JG\E3-5-8 phenotyping\E5 Pheno\E5_pheno_soma\rawimages	748	0.0364970768956789	1.07019215605396	0.420691233593971	0.156101058149943	0.563488449319266	2.65460981411161	0.755794613389298	3.16816973336972	4.87928835503729e-05	0.00143073817654273	0.000562421435286057	0.000208691254211154	0.000753326803902762	0.00354894360175349	0.00101042060613543	0.00423552103391674	4.41493721154984e-05	0.0013296427205205	0.000564583810046315	0.000210117519600317	0.000658497563563287	0.00364642660133541	0.000915541313588619	0.0043335622176528	983.921122994652	1554.7192513369	9	5	4	7	9	5	3	6	3
205	2	JG-TDP43KI-MND3-EndPoint-D40-22052022_E07_sx_1_sy_1_w4.tif	JG-TDP43KI-MND3-EndPoint-D40-22052022_E07_sx_1_sy_1_w1.tif	JG-TDP43KI-MND3-EndPoint-D40-22052022_E07_sx_1_sy_1_w3Filtsoma.tiff	JG-TDP43KI-MND3-EndPoint-D40-22052022_E07_sx_1_sy_1_w3.tif	JG-TDP43KI-MND3-EndPoint-D40-22052022_E07_sx_1_sy_1_w1NeuNuclei.tiff	JG-TDP43KI-MND3-EndPoint-D40-22052022_E07_sx_1_sy_1_w2.tif	C:\Users\ab998\OneDrive - University of Exeter\TDP43 project JG\E3-5-8 phenotyping\E5 Pheno\E5_pheno_soma\rawimages	C:\Users\ab998\OneDrive - University of Exeter\TDP43 project JG\E3-5-8 phenotyping\E5 Pheno\E5_pheno_soma\rawimages	C:\Users\ab998\OneDrive - University of Exeter\TDP43 project JG\E3-5-8 phenotyping\E5 Pheno\E5_pheno_soma	C:\Users\ab998\OneDrive - University of Exeter\TDP43 project JG\E3-5-8 phenotyping\E5 Pheno\E5_pheno_soma\rawimages	C:\Users\ab998\OneDrive - University of Exeter\TDP43 project JG\E3-5-8 phenotyping\E5 Pheno\E5_pheno_soma	C:\Users\ab998\OneDrive - University of Exeter\TDP43 project JG\E3-5-8 phenotyping\E5 Pheno\E5_pheno_soma\rawimages	950	0.173717075347668	1.35618089202762	0.570550087606534	0.395280993790948	0.792412656795932	3.4127757565584	1.01429770328104	4.10293743084185	0.000182860079313334	0.00142755883371329	0.000600579039585826	0.00041608525662205	0.000834118586100981	0.00359239553321937	0.00106768179292742	0.00431888150614931	0.000188112899195403	0.00138056254945695	0.00062561989761889	0.000433719833381474	0.00077383586904034	0.0037155922036618	0.00100709544494748	0.00444037560373545	371.006315789474	1816.27684210526	25	15	7	4	31	18	7	4	4
206	2	JG-TDP43KI-MND3-EndPoint-D40-22052022_E07_sx_1_sy_2_w4.tif	JG-TDP43KI-MND3-EndPoint-D40-22052022_E07_sx_1_sy_2_w1.tif	JG-TDP43KI-MND3-EndPoint-D40-22052022_E07_sx_1_sy_2_w3Filtsoma.tiff	JG-TDP43KI-MND3-EndPoint-D40-22052022_E07_sx_1_sy_2_w3.tif	JG-TDP43KI-MND3-EndPoint-D40-22052022_E07_sx_1_sy_2_w1NeuNuclei.tiff	JG-TDP43KI-MND3-EndPoint-D40-22052022_E07_sx_1_sy_2_w2.tif	C:\Users\ab998\OneDrive - University of Exeter\TDP43 project JG\E3-5-8 phenotyping\E5 Pheno\E5_pheno_soma\rawimages	C:\Users\ab998\OneDrive - University of Exeter\TDP43 project JG\E3-5-8 phenotyping\E5 Pheno\E5_pheno_soma\rawimages	C:\Users\ab998\OneDrive - University of Exeter\TDP43 project JG\E3-5-8 phenotyping\E5 Pheno\E5_pheno_soma	C:\Users\ab998\OneDrive - University of Exeter\TDP43 project JG\E3-5-8 phenotyping\E5 Pheno\E5_pheno_soma\rawimages	C:\Users\ab998\OneDrive - University of Exeter\TDP43 project JG\E3-5-8 phenotyping\E5 Pheno\E5_pheno_soma	C:\Users\ab998\OneDrive - University of Exeter\TDP43 project JG\E3-5-8 phenotyping\E5 Pheno\E5_pheno_soma\rawimages	775	0.140480515383388	0.250890636125405	0.435523002874106	0.32267614796001	0.765206453041174	1.37483790249098	0.950499732745811	1.88564888946712	0.000181265181139855	0.000323729853065039	0.000561965164998847	0.0004163563199484	0.000987363165214417	0.00177398439031094	0.00122645126805911	0.0024330953412479	0.000188224606972653	0.000309590861434117	0.000579842831939459	0.000433848588727415	0.000950858840951696	0.00175950326956809	0.00119020370766521	0.00241855497006327	1720.98580645161	1063.00516129032	21	13	10	8	27	10	9	10	8
206	3	JG-TDP43KI-MND3-EndPoint-D40-22052022_E07_sx_1_sy_2_w4.tif	JG-TDP43KI-MND3-EndPoint-D40-22052022_E07_sx_1_sy_2_w1.tif	JG-TDP43KI-MND3-EndPoint-D40-22052022_E07_sx_1_sy_2_w3Filtsoma.tiff	JG-TDP43KI-MND3-EndPoint-D40-22052022_E07_sx_1_sy_2_w3.tif	JG-TDP43KI-MND3-EndPoint-D40-22052022_E07_sx_1_sy_2_w1NeuNuclei.tiff	JG-TDP43KI-MND3-EndPoint-D40-22052022_E07_sx_1_sy_2_w2.tif	C:\Users\ab998\OneDrive - University of Exeter\TDP43 project JG\E3-5-8 phenotyping\E5 Pheno\E5_pheno_soma\rawimages	C:\Users\ab998\OneDrive - University of Exeter\TDP43 project JG\E3-5-8 phenotyping\E5 Pheno\E5_pheno_soma\rawimages	C:\Users\ab998\OneDrive - University of Exeter\TDP43 project JG\E3-5-8 phenotyping\E5 Pheno\E5_pheno_soma	C:\Users\ab998\OneDrive - University of Exeter\TDP43 project JG\E3-5-8 phenotyping\E5 Pheno\E5_pheno_soma\rawimages	C:\Users\ab998\OneDrive - University of Exeter\TDP43 project JG\E3-5-8 phenotyping\E5 Pheno\E5_pheno_soma	C:\Users\ab998\OneDrive - University of Exeter\TDP43 project JG\E3-5-8 phenotyping\E5 Pheno\E5_pheno_soma\rawimages	904	0.25870551620028	0.419742024019797	0.640146486461163	0.468566125957295	3.1818879628554	1.9094719568966	3.4021820819471	2.52375066909008	0.000286178668363141	0.000464316398251988	0.000708126644315445	0.000518325360572229	0.00351978756953031	0.00211224773992986	0.00376347575436626	0.00279175958970141	0.000247456278884783	0.000465916353277862	0.000686655985191464	0.000497449771501124	0.00346416002139449	0.00215850956737995	0.00370794232003391	0.00283817807212472	726.768805309734	1230.05973451327	12	6	4	8	19	6	3	2	3
206	4	JG-TDP43KI-MND3-EndPoint-D40-22052022_E07_sx_1_sy_2_w4.tif	JG-TDP43KI-MND3-EndPoint-D40-22052022_E07_sx_1_sy_2_w1.tif	JG-TDP43KI-MND3-EndPoint-D40-22052022_E07_sx_1_sy_2_w3Filtsoma.tiff	JG-TDP43KI-MND3-EndPoint-D40-22052022_E07_sx_1_sy_2_w3.tif	JG-TDP43KI-MND3-EndPoint-D40-22052022_E07_sx_1_sy_2_w1NeuNuclei.tiff	JG-TDP43KI-MND3-EndPoint-D40-22052022_E07_sx_1_sy_2_w2.tif	C:\Users\ab998\OneDrive - University of Exeter\TDP43 project JG\E3-5-8 phenotyping\E5 Pheno\E5_pheno_soma\rawimages	C:\Users\ab998\OneDrive - University of Exeter\TDP43 project JG\E3-5-8 phenotyping\E5 Pheno\E5_pheno_soma\rawimages	C:\Users\ab998\OneDrive - University of Exeter\TDP43 project JG\E3-5-8 phenotyping\E5 Pheno\E5_pheno_soma	C:\Users\ab998\OneDrive - University of Exeter\TDP43 project JG\E3-5-8 phenotyping\E5 Pheno\E5_pheno_soma\rawimages	C:\Users\ab998\OneDrive - University of Exeter\TDP43 project JG\E3-5-8 phenotyping\E5 Pheno\E5_pheno_soma	C:\Users\ab998\OneDrive - University of Exeter\TDP43 project JG\E3-5-8 phenotyping\E5 Pheno\E5_pheno_soma\rawimages	1004	0.205581005337081	0.503450277479715	0.573678187094629	0.42280672796187	0.721498837170657	2.19930076476885	0.967818722594529	2.86662089196034	0.000204761957507052	0.000501444499481788	0.000571392616628116	0.000421122239005847	0.000718624339811411	0.00219053861032754	0.000963962871110089	0.00285520009159396	0.000147624698001891	0.00047234958037734	0.000534065766260028	0.000384219601983204	0.000700774253346026	0.00217336043715477	0.000946059357374907	0.00283817807212472	1456.41932270916	1306.76593625498	23	13	10	7	27	11	8	6	2
207	1	JG-TDP43KI-MND3-EndPoint-D40-22052022_E07_sx_1_sy_3_w4.tif	JG-TDP43KI-MND3-EndPoint-D40-22052022_E07_sx_1_sy_3_w1.tif	JG-TDP43KI-MND3-EndPoint-D40-22052022_E07_sx_1_sy_3_w3Filtsoma.tiff	JG-TDP43KI-MND3-EndPoint-D40-22052022_E07_sx_1_sy_3_w3.tif	JG-TDP43KI-MND3-EndPoint-D40-22052022_E07_sx_1_sy_3_w1NeuNuclei.tiff	JG-TDP43KI-MND3-EndPoint-D40-22052022_E07_sx_1_sy_3_w2.tif	C:\Users\ab998\OneDrive - University of Exeter\TDP43 project JG\E3-5-8 phenotyping\E5 Pheno\E5_pheno_soma\rawimages	C:\Users\ab998\OneDrive - University of Exeter\TDP43 project JG\E3-5-8 phenotyping\E5 Pheno\E5_pheno_soma\rawimages	C:\Users\ab998\OneDrive - University of Exeter\TDP43 project JG\E3-5-8 phenotyping\E5 Pheno\E5_pheno_soma	C:\Users\ab998\OneDrive - University of Exeter\TDP43 project JG\E3-5-8 phenotyping\E5 Pheno\E5_pheno_soma\rawimages	C:\Users\ab998\OneDrive - University of Exeter\TDP43 project JG\E3-5-8 phenotyping\E5 Pheno\E5_pheno_soma	C:\Users\ab998\OneDrive - University of Exeter\TDP43 project JG\E3-5-8 phenotyping\E5 Pheno\E5_pheno_soma\rawimages	820	0.390860213592532	0.425526061997516	0.661051346454769	0.558108957688091	1.73626383591909	1.84959392820019	1.94139009644277	2.41194781428203	0.000476658797064064	0.00051893422194819	0.000806160178603377	0.000680620680107428	0.00211739492185255	0.00225560235146365	0.00236754889810094	0.00294139977351467	0.000487115059513599	0.000509871519170702	0.000823987182229757	0.000697936280630529	0.00209954543970525	0.00225803349167109	0.00234988937154412	0.00294499122537673	1527.14268292683	510.958536585366	15	7	9	7	11	3	5	3	4
207	2	JG-TDP43KI-MND3-EndPoint-D40-22052022_E07_sx_1_sy_3_w4.tif	JG-TDP43KI-MND3-EndPoint-D40-22052022_E07_sx_1_sy_3_w1.tif	JG-TDP43KI-MND3-EndPoint-D40-22052022_E07_sx_1_sy_3_w3Filtsoma.tiff	JG-TDP43KI-MND3-EndPoint-D40-22052022_E07_sx_1_sy_3_w3.tif	JG-TDP43KI-MND3-EndPoint-D40-22052022_E07_sx_1_sy_3_w1NeuNuclei.tiff	JG-TDP43KI-MND3-EndPoint-D40-22052022_E07_sx_1_sy_3_w2.tif	C:\Users\ab998\OneDrive - University of Exeter\TDP43 project JG\E3-5-8 phenotyping\E5 Pheno\E5_pheno_soma\rawimages	C:\Users\ab998\OneDrive - University of Exeter\TDP43 project JG\E3-5-8 phenotyping\E5 Pheno\E5_pheno_soma\rawimages	C:\Users\ab998\OneDrive - University of Exeter\TDP43 project JG\E3-5-8 phenotyping\E5 Pheno\E5_pheno_soma	C:\Users\ab998\OneDrive - University of Exeter\TDP43 project JG\E3-5-8 phenotyping\E5 Pheno\E5_pheno_soma\rawimages	C:\Users\ab998\OneDrive - University of Exeter\TDP43 project JG\E3-5-8 phenotyping\E5 Pheno\E5_pheno_soma	C:\Users\ab998\OneDrive - University of Exeter\TDP43 project JG\E3-5-8 phenotyping\E5 Pheno\E5_pheno_soma\rawimages	883	0.219735852551821	0.794685984074022	0.546684977365658	0.426954300550278	1.04394113930175	2.57878431060817	1.26088349707425	3.16360726766288	0.000248851475143625	0.000899984126924147	0.000619122284672319	0.000483526954190576	0.00118226629592497	0.00292048053296509	0.00142795413032191	0.00358279418761368	0.000198167384951375	0.000868126022396609	0.000579842831939459	0.000445159952505492	0.00117347884224728	0.00294638867489994	0.00141908903606236	0.00360875867772847	1435.43601359003	1222.93771234428	14	6	8	9	23	7	7	10	8
207	3	JG-TDP43KI-MND3-EndPoint-D40-22052022_E07_sx_1_sy_3_w4.tif	JG-TDP43KI-MND3-EndPoint-D40-22052022_E07_sx_1_sy_3_w1.tif	JG-TDP43KI-MND3-EndPoint-D40-22052022_E07_sx_1_sy_3_w3Filtsoma.tiff	JG-TDP43KI-MND3-EndPoint-D40-22052022_E07_sx_1_sy_3_w3.tif	JG-TDP43KI-MND3-EndPoint-D40-22052022_E07_sx_1_sy_3_w1NeuNuclei.tiff	JG-TDP43KI-MND3-EndPoint-D40-22052022_E07_sx_1_sy_3_w2.tif	C:\Users\ab998\OneDrive - University of Exeter\TDP43 project JG\E3-5-8 phenotyping\E5 Pheno\E5_pheno_soma\rawimages	C:\Users\ab998\OneDrive - University of Exeter\TDP43 project JG\E3-5-8 phenotyping\E5 Pheno\E5_pheno_soma\rawimages	C:\Users\ab998\OneDrive - University of Exeter\TDP43 project JG\E3-5-8 phenotyping\E5 Pheno\E5_pheno_soma	C:\Users\ab998\OneDrive - University of Exeter\TDP43 project JG\E3-5-8 phenotyping\E5 Pheno\E5_pheno_soma\rawimages	C:\Users\ab998\OneDrive - University of Exeter\TDP43 project JG\E3-5-8 phenotyping\E5 Pheno\E5_pheno_soma	C:\Users\ab998\OneDrive - University of Exeter\TDP43 project JG\E3-5-8 phenotyping\E5 Pheno\E5_pheno_soma\rawimages	959	0.166677334309497	1.29387290513114	0.517265583155677	0.39311101209023	1.26380629488267	3.4194833583897	1.49970244872384	4.06579697970301	0.000173803268310216	0.00134918968209712	0.00053938017013105	0.000409917635130584	0.00131783763804241	0.00356567607757007	0.00156381902890911	0.00423962145954433	0.000188775287824683	0.0013281719875522	0.000564583810046315	0.000434482775744982	0.00126449204981327	0.00364440947305411	0.00151064316742122	0.0043183034285903	1479.20437956204	1546.68091762252	42	22	25	20	92	40	28	21	8
207	4	JG-TDP43KI-MND3-EndPoint-D40-22052022_E07_sx_1_sy_3_w4.tif	JG-TDP43KI-MND3-EndPoint-D40-22052022_E07_sx_1_sy_3_w1.tif	JG-TDP43KI-MND3-EndPoint-D40-22052022_E07_sx_1_sy_3_w3Filtsoma.tiff	JG-TDP43KI-MND3-EndPoint-D40-22052022_E07_sx_1_sy_3_w3.tif	JG-TDP43KI-MND3-EndPoint-D40-22052022_E07_sx_1_sy_3_w1NeuNuclei.tiff	JG-TDP43KI-MND3-EndPoint-D40-22052022_E07_sx_1_sy_3_w2.tif	C:\Users\ab998\OneDrive - University of Exeter\TDP43 project JG\E3-5-8 phenotyping\E5 Pheno\E5_pheno_soma\rawimages	C:\Users\ab998\OneDrive - University of Exeter\TDP43 project JG\E3-5-8 phenotyping\E5 Pheno\E5_pheno_soma\rawimages	C:\Users\ab998\OneDrive - University of Exeter\TDP43 project JG\E3-5-8 phenotyping\E5 Pheno\E5_pheno_soma	C:\Users\ab998\OneDrive - University of Exeter\TDP43 project JG\E3-5-8 phenotyping\E5 Pheno\E5_pheno_soma\rawimages	C:\Users\ab998\OneDrive - University of Exeter\TDP43 project JG\E3-5-8 phenotyping\E5 Pheno\E5_pheno_soma	C:\Users\ab998\OneDrive - University of Exeter\TDP43 project JG\E3-5-8 phenotyping\E5 Pheno\E5_pheno_soma\rawimages	876	0.14568049272566	0.204369257502549	0.473960479022935	0.347130671259947	0.593328328250209	1.31623339519138	0.822903791675344	1.92584115313366	0.000166301932335228	0.000233298239158161	0.000541050775140337	0.00039626788956615	0.000677315443208001	0.0015025495378897	0.000939387890040347	0.0021984488049471	0.000151529864524491	0.000220588364754803	0.000534065766260028	0.000389268359867856	0.000638091238215566	0.00148522178642452	0.000900282291695476	0.00218204013071954	630.301369863014	1601.91210045662	25	11	11	8	29	10	11	12	6
207	5	JG-TDP43KI-MND3-EndPoint-D40-22052022_E07_sx_1_sy_3_w4.tif	JG-TDP43KI-MND3-EndPoint-D40-22052022_E07_sx_1_sy_3_w1.tif	JG-TDP43KI-MND3-EndPoint-D40-22052022_E07_sx_1_sy_3_w3Filtsoma.tiff	JG-TDP43KI-MND3-EndPoint-D40-22052022_E07_sx_1_sy_3_w3.tif	JG-TDP43KI-MND3-EndPoint-D40-22052022_E07_sx_1_sy_3_w1NeuNuclei.tiff	JG-TDP43KI-MND3-EndPoint-D40-22052022_E07_sx_1_sy_3_w2.tif	C:\Users\ab998\OneDrive - University of Exeter\TDP43 project JG\E3-5-8 phenotyping\E5 Pheno\E5_pheno_soma\rawimages	C:\Users\ab998\OneDrive - University of Exeter\TDP43 project JG\E3-5-8 phenotyping\E5 Pheno\E5_pheno_soma\rawimages	C:\Users\ab998\OneDrive - University of Exeter\TDP43 project JG\E3-5-8 phenotyping\E5 Pheno\E5_pheno_soma	C:\Users\ab998\OneDrive - University of Exeter\TDP43 project JG\E3-5-8 phenotyping\E5 Pheno\E5_pheno_soma\rawimages	C:\Users\ab998\OneDrive - University of Exeter\TDP43 project JG\E3-5-8 phenotyping\E5 Pheno\E5_pheno_soma	C:\Users\ab998\OneDrive - University of Exeter\TDP43 project JG\E3-5-8 phenotyping\E5 Pheno\E5_pheno_soma\rawimages	694	0.187170054804483	0.179323477601429	0.429953459883109	0.346545786647766	1.10196066400385	1.06555507570738	1.29033340932801	1.57993438583799	0.000269697485309053	0.000258391178100041	0.00061952948109958	0.000499345513901681	0.00158783957349259	0.00153538195346885	0.00185927004225939	0.0022765625156167	0.000270699121756479	0.000234876511967741	0.000640878919512033	0.000520287547260523	0.00157474156003445	0.00153256813064218	0.00184634164907038	0.0022735942620784	302.889048991354	1977.97550432277	6	4	6	5	7	1	3	3	1
208	1	JG-TDP43KI-MND3-EndPoint-D40-22052022_E07_sx_1_sy_4_w4.tif	JG-TDP43KI-MND3-EndPoint-D40-22052022_E07_sx_1_sy_4_w1.tif	JG-TDP43KI-MND3-EndPoint-D40-22052022_E07_sx_1_sy_4_w3Filtsoma.tiff	JG-TDP43KI-MND3-EndPoint-D40-22052022_E07_sx_1_sy_4_w3.tif	JG-TDP43KI-MND3-EndPoint-D40-22052022_E07_sx_1_sy_4_w1NeuNuclei.tiff	JG-TDP43KI-MND3-EndPoint-D40-22052022_E07_sx_1_sy_4_w2.tif	C:\Users\ab998\OneDrive - University of Exeter\TDP43 project JG\E3-5-8 phenotyping\E5 Pheno\E5_pheno_soma\rawimages	C:\Users\ab998\OneDrive - University of Exeter\TDP43 project JG\E3-5-8 phenotyping\E5 Pheno\E5_pheno_soma\rawimages	C:\Users\ab998\OneDrive - University of Exeter\TDP43 project JG\E3-5-8 phenotyping\E5 Pheno\E5_pheno_soma	C:\Users\ab998\OneDrive - University of Exeter\TDP43 project JG\E3-5-8 phenotyping\E5 Pheno\E5_pheno_soma\rawimages	C:\Users\ab998\OneDrive - University of Exeter\TDP43 project JG\E3-5-8 phenotyping\E5 Pheno\E5_pheno_soma	C:\Users\ab998\OneDrive - University of Exeter\TDP43 project JG\E3-5-8 phenotyping\E5 Pheno\E5_pheno_soma\rawimages	953	0.452936381185282	0.589759388549282	0.75857175537385	0.646892321528867	2.56930790096521	2.33432917675236	2.82365148887038	3.0042114967946	0.000475274271967767	0.00061884510865612	0.000795982954222298	0.000678795720387059	0.00269602088243989	0.00244945349082095	0.00296290817300145	0.00315237302916537	0.000477469133329578	0.000566887407330796	0.000808728160336614	0.000690991437295452	0.00266139791347086	0.00238093978259712	0.00292973220348358	0.00308232242241502	670.625393494229	183.379853095488	21	12	12	2	19	8	5	0	10
208	2	JG-TDP43KI-MND3-EndPoint-D40-22052022_E07_sx_1_sy_4_w4.tif	JG-TDP43KI-MND3-EndPoint-D40-22052022_E07_sx_1_sy_4_w1.tif	JG-TDP43KI-MND3-EndPoint-D40-22052022_E07_sx_1_sy_4_w3Filtsoma.tiff	JG-TDP43KI-MND3-EndPoint-D40-22052022_E07_sx_1_sy_4_w3.tif	JG-TDP43KI-MND3-EndPoint-D40-22052022_E07_sx_1_sy_4_w1NeuNuclei.tiff	JG-TDP43KI-MND3-EndPoint-D40-22052022_E07_sx_1_sy_4_w2.tif	C:\Users\ab998\OneDrive - University of Exeter\TDP43 project JG\E3-5-8 phenotyping\E5 Pheno\E5_pheno_soma\rawimages	C:\Users\ab998\OneDrive - University of Exeter\TDP43 project JG\E3-5-8 phenotyping\E5 Pheno\E5_pheno_soma\rawimages	C:\Users\ab998\OneDrive - University of Exeter\TDP43 project JG\E3-5-8 phenotyping\E5 Pheno\E5_pheno_soma	C:\Users\ab998\OneDrive - University of Exeter\TDP43 project JG\E3-5-8 phenotyping\E5 Pheno\E5_pheno_soma\rawimages	C:\Users\ab998\OneDrive - University of Exeter\TDP43 project JG\E3-5-8 phenotyping\E5 Pheno\E5_pheno_soma	C:\Users\ab998\OneDrive - University of Exeter\TDP43 project JG\E3-5-8 phenotyping\E5 Pheno\E5_pheno_soma\rawimages	750	0.22336701740096	0.174934671078518	0.472007324220613	0.381347793372697	0.681341125804465	1.10719839762896	0.9122453648597	1.62395666399971	0.000297822689867947	0.00023324622810469	0.000629343098960817	0.00050846372449693	0.000908454834405954	0.00147626453017195	0.00121632715314627	0.00216527555199961	0.000210679019801319	0.000200570837478153	0.000579842831939459	0.000458997848909348	0.000821363064460456	0.00141623034141958	0.00112916762009263	0.00210574502125382	355.434666666667	1574.168	4	4	3	3	9	3	2	2	7
208	3	JG-TDP43KI-MND3-EndPoint-D40-22052022_E07_sx_1_sy_4_w4.tif	JG-TDP43KI-MND3-EndPoint-D40-22052022_E07_sx_1_sy_4_w1.tif	JG-TDP43KI-MND3-EndPoint-D40-22052022_E07_sx_1_sy_4_w3Filtsoma.tiff	JG-TDP43KI-MND3-EndPoint-D40-22052022_E07_sx_1_sy_4_w3.tif	JG-TDP43KI-MND3-EndPoint-D40-22052022_E07_sx_1_sy_4_w1NeuNuclei.tiff	JG-TDP43KI-MND3-EndPoint-D40-22052022_E07_sx_1_sy_4_w2.tif	C:\Users\ab998\OneDrive - University of Exeter\TDP43 project JG\E3-5-8 phenotyping\E5 Pheno\E5_pheno_soma\rawimages	C:\Users\ab998\OneDrive - University of Exeter\TDP43 project JG\E3-5-8 phenotyping\E5 Pheno\E5_pheno_soma\rawimages	C:\Users\ab998\OneDrive - University of Exeter\TDP43 project JG\E3-5-8 phenotyping\E5 Pheno\E5_pheno_soma	C:\Users\ab998\OneDrive - University of Exeter\TDP43 project JG\E3-5-8 phenotyping\E5 Pheno\E5_pheno_soma\rawimages	C:\Users\ab998\OneDrive - University of Exeter\TDP43 project JG\E3-5-8 phenotyping\E5 Pheno\E5_pheno_soma	C:\Users\ab998\OneDrive - University of Exeter\TDP43 project JG\E3-5-8 phenotyping\E5 Pheno\E5_pheno_soma\rawimages	810	0.147406444781154	1.72043024045342	0.420004577608779	0.338151386698883	1.43760234379442	3.52114448149223	1.69298847904429	4.09350735950284	0.000181983265161919	0.00212398795117707	0.000518524169887382	0.000417470847776398	0.00177481770838818	0.00434709195245954	0.00209010923338801	0.00505371278950968	0.000187119876500219	0.00214733998291194	0.000534065766260028	0.000432573549915105	0.00169953389558941	0.00463393982499838	0.00201419088989496	0.00534065766260028	81.337037037037	1629.60864197531	4	3	3	4	1	0	0	1	3
209	1	JG-TDP43KI-MND3-EndPoint-D40-22052022_E07_sx_1_sy_5_w4.tif	JG-TDP43KI-MND3-EndPoint-D40-22052022_E07_sx_1_sy_5_w1.tif	JG-TDP43KI-MND3-EndPoint-D40-22052022_E07_sx_1_sy_5_w3Filtsoma.tiff	JG-TDP43KI-MND3-EndPoint-D40-22052022_E07_sx_1_sy_5_w3.tif	JG-TDP43KI-MND3-EndPoint-D40-22052022_E07_sx_1_sy_5_w1NeuNuclei.tiff	JG-TDP43KI-MND3-EndPoint-D40-22052022_E07_sx_1_sy_5_w2.tif	C:\Users\ab998\OneDrive - University of Exeter\TDP43 project JG\E3-5-8 phenotyping\E5 Pheno\E5_pheno_soma\rawimages	C:\Users\ab998\OneDrive - University of Exeter\TDP43 project JG\E3-5-8 phenotyping\E5 Pheno\E5_pheno_soma\rawimages	C:\Users\ab998\OneDrive - University of Exeter\TDP43 project JG\E3-5-8 phenotyping\E5 Pheno\E5_pheno_soma	C:\Users\ab998\OneDrive - University of Exeter\TDP43 project JG\E3-5-8 phenotyping\E5 Pheno\E5_pheno_soma\rawimages	C:\Users\ab998\OneDrive - University of Exeter\TDP43 project JG\E3-5-8 phenotyping\E5 Pheno\E5_pheno_soma	C:\Users\ab998\OneDrive - University of Exeter\TDP43 project JG\E3-5-8 phenotyping\E5 Pheno\E5_pheno_soma\rawimages	781	0.333585974287416	0.595711674606719	0.639810787979513	0.496316198405111	2.6753799172584	2.10512515116716	2.89066914026625	2.63054857612588	0.000427126727640738	0.000762755025104633	0.000819219959000657	0.000635488090147389	0.0034255824804845	0.00269542272876717	0.00370124089662773	0.00336817999503953	0.000390916102332994	0.00068803143221885	0.000808728160336614	0.000625232845777646	0.00332519202493131	0.00262303533963859	0.0036011291667819	0.00329594872891903	1630.46222791293	853.049935979513	13	8	9	8	16	4	7	6	5
209	2	JG-TDP43KI-MND3-EndPoint-D40-22052022_E07_sx_1_sy_5_w4.tif	JG-TDP43KI-MND3-EndPoint-D40-22052022_E07_sx_1_sy_5_w1.tif	JG-TDP43KI-MND3-EndPoint-D40-22052022_E07_sx_1_sy_5_w3Filtsoma.tiff	JG-TDP43KI-MND3-EndPoint-D40-22052022_E07_sx_1_sy_5_w3.tif	JG-TDP43KI-MND3-EndPoint-D40-22052022_E07_sx_1_sy_5_w1NeuNuclei.tiff	JG-TDP43KI-MND3-EndPoint-D40-22052022_E07_sx_1_sy_5_w2.tif	C:\Users\ab998\OneDrive - University of Exeter\TDP43 project JG\E3-5-8 phenotyping\E5 Pheno\E5_pheno_soma\rawimages	C:\Users\ab998\OneDrive - University of Exeter\TDP43 project JG\E3-5-8 phenotyping\E5 Pheno\E5_pheno_soma\rawimages	C:\Users\ab998\OneDrive - University of Exeter\TDP43 project JG\E3-5-8 phenotyping\E5 Pheno\E5_pheno_soma	C:\Users\ab998\OneDrive - University of Exeter\TDP43 project JG\E3-5-8 phenotyping\E5 Pheno\E5_pheno_soma\rawimages	C:\Users\ab998\OneDrive - University of Exeter\TDP43 project JG\E3-5-8 phenotyping\E5 Pheno\E5_pheno_soma	C:\Users\ab998\OneDrive - University of Exeter\TDP43 project JG\E3-5-8 phenotyping\E5 Pheno\E5_pheno_soma\rawimages	880	0.142371548574374	0.165589560856461	0.497016861103475	0.34647642642085	0.637810397805879	1.19172693986911	0.867689020931721	1.78556496486999	0.000161785850652698	0.000188169955518705	0.000564791887617585	0.000393723211841875	0.000724784542961226	0.00135423515894217	0.000986010251058774	0.00202905109644317	0.000166875383001752	0.000179457172635011	0.000579842831939459	0.000408503838116303	0.00068493583239615	0.00133961625397205	0.000946059357374907	0.00201419088989496	1871.02159090909	936.548863636364	23	10	10	12	34	11	10	14	7
210	1	JG-TDP43KI-MND3-EndPoint-D40-22052022_E07_sx_1_sy_6_w4.tif	JG-TDP43KI-MND3-EndPoint-D40-22052022_E07_sx_1_sy_6_w1.tif	JG-TDP43KI-MND3-EndPoint-D40-22052022_E07_sx_1_sy_6_w3Filtsoma.tiff	JG-TDP43KI-MND3-EndPoint-D40-22052022_E07_sx_1_sy_6_w3.tif	JG-TDP43KI-MND3-EndPoint-D40-22052022_E07_sx_1_sy_6_w1NeuNuclei.tiff	JG-TDP43KI-MND3-EndPoint-D40-22052022_E07_sx_1_sy_6_w2.tif	C:\Users\ab998\OneDrive - University of Exeter\TDP43 project JG\E3-5-8 phenotyping\E5 Pheno\E5_pheno_soma\rawimages	C:\Users\ab998\OneDrive - University of Exeter\TDP43 project JG\E3-5-8 phenotyping\E5 Pheno\E5_pheno_soma\rawimages	C:\Users\ab998\OneDrive - University of Exeter\TDP43 project JG\E3-5-8 phenotyping\E5 Pheno\E5_pheno_soma	C:\Users\ab998\OneDrive - University of Exeter\TDP43 project JG\E3-5-8 phenotyping\E5 Pheno\E5_pheno_soma\rawimages	C:\Users\ab998\OneDrive - University of Exeter\TDP43 project JG\E3-5-8 phenotyping\E5 Pheno\E5_pheno_soma	C:\Users\ab998\OneDrive - University of Exeter\TDP43 project JG\E3-5-8 phenotyping\E5 Pheno\E5_pheno_soma\rawimages	807	0.29379378935846	0.245576213361346	0.573113603284582	0.461453067895491	1.2416079180548	1.35769418743439	1.44602120970376	1.94863813184202	0.00036405674022114	0.000304307575416786	0.000710177947068875	0.000571812971369877	0.00153854760601586	0.00168239676262006	0.00179184784349908	0.00241466930835442	0.000316276418743655	0.000286947819404304	0.000701915007084608	0.000562384579097852	0.0014410077710636	0.00169395341072232	0.00169375143013895	0.00242618448100984	1637.44361833953	181.602230483271	10	7	5	5	3	1	1	1	7
210	2	JG-TDP43KI-MND3-EndPoint-D40-22052022_E07_sx_1_sy_6_w4.tif	JG-TDP43KI-MND3-EndPoint-D40-22052022_E07_sx_1_sy_6_w1.tif	JG-TDP43KI-MND3-EndPoint-D40-22052022_E07_sx_1_sy_6_w3Filtsoma.tiff	JG-TDP43KI-MND3-EndPoint-D40-22052022_E07_sx_1_sy_6_w3.tif	JG-TDP43KI-MND3-EndPoint-D40-22052022_E07_sx_1_sy_6_w1NeuNuclei.tiff	JG-TDP43KI-MND3-EndPoint-D40-22052022_E07_sx_1_sy_6_w2.tif	C:\Users\ab998\OneDrive - University of Exeter\TDP43 project JG\E3-5-8 phenotyping\E5 Pheno\E5_pheno_soma\rawimages	C:\Users\ab998\OneDrive - University of Exeter\TDP43 project JG\E3-5-8 phenotyping\E5 Pheno\E5_pheno_soma\rawimages	C:\Users\ab998\OneDrive - University of Exeter\TDP43 project JG\E3-5-8 phenotyping\E5 Pheno\E5_pheno_soma	C:\Users\ab998\OneDrive - University of Exeter\TDP43 project JG\E3-5-8 phenotyping\E5 Pheno\E5_pheno_soma\rawimages	C:\Users\ab998\OneDrive - University of Exeter\TDP43 project JG\E3-5-8 phenotyping\E5 Pheno\E5_pheno_soma	C:\Users\ab998\OneDrive - University of Exeter\TDP43 project JG\E3-5-8 phenotyping\E5 Pheno\E5_pheno_soma\rawimages	943	0.115089874536352	0.143413533496641	0.494148164987564	0.322865436013672	1.05022923840443	1.14146120176883	1.33604943891987	1.8129243911244	0.000122046526549684	0.000152082220038856	0.000524017142086494	0.000342381162262642	0.00111371075122421	0.00121045726592665	0.00141680746439011	0.00192250730766108	0.000103892361948965	0.000146570971992332	0.000503547722473741	0.000322323379805312	0.000993644702248275	0.00121066498104483	0.00129701686091721	0.0019226367585361	846.780487804878	597.645811240721	42	19	22	12	84	28	28	18	4
210	3	JG-TDP43KI-MND3-EndPoint-D40-22052022_E07_sx_1_sy_6_w4.tif	JG-TDP43KI-MND3-EndPoint-D40-22052022_E07_sx_1_sy_6_w1.tif	JG-TDP43KI-MND3-EndPoint-D40-22052022_E07_sx_1_sy_6_w3Filtsoma.tiff	JG-TDP43KI-MND3-EndPoint-D40-22052022_E07_sx_1_sy_6_w3.tif	JG-TDP43KI-MND3-EndPoint-D40-22052022_E07_sx_1_sy_6_w1NeuNuclei.tiff	JG-TDP43KI-MND3-EndPoint-D40-22052022_E07_sx_1_sy_6_w2.tif	C:\Users\ab998\OneDrive - University of Exeter\TDP43 project JG\E3-5-8 phenotyping\E5 Pheno\E5_pheno_soma\rawimages	C:\Users\ab998\OneDrive - University of Exeter\TDP43 project JG\E3-5-8 phenotyping\E5 Pheno\E5_pheno_soma\rawimages	C:\Users\ab998\OneDrive - University of Exeter\TDP43 project JG\E3-5-8 phenotyping\E5 Pheno\E5_pheno_soma	C:\Users\ab998\OneDrive - University of Exeter\TDP43 project JG\E3-5-8 phenotyping\E5 Pheno\E5_pheno_soma\rawimages	C:\Users\ab998\OneDrive - University of Exeter\TDP43 project JG\E3-5-8 phenotyping\E5 Pheno\E5_pheno_soma	C:\Users\ab998\OneDrive - University of Exeter\TDP43 project JG\E3-5-8 phenotyping\E5 Pheno\E5_pheno_soma\rawimages	1671	0.336663122034224	0.608165206642298	1.00975051475689	0.72903117336682	1.15859558962984	3.0702436795691	1.66520180017687	4.35518425167538	0.000201474040714676	0.000363952846584259	0.000604279182978389	0.000436284364671945	0.000693354631735392	0.0018373690482161	0.000996530101841337	0.00260633408239101	0.000182602321729064	0.000333536911057308	0.000595101853832603	0.000427319930167869	0.000612629868555814	0.00182629929622635	0.000915541313588619	0.00259403372183442	164.687612208259	1704.72531418312	18	8	11	0	22	8	11	0	2
210	4	JG-TDP43KI-MND3-EndPoint-D40-22052022_E07_sx_1_sy_6_w4.tif	JG-TDP43KI-MND3-EndPoint-D40-22052022_E07_sx_1_sy_6_w1.tif	JG-TDP43KI-MND3-EndPoint-D40-22052022_E07_sx_1_sy_6_w3Filtsoma.tiff	JG-TDP43KI-MND3-EndPoint-D40-22052022_E07_sx_1_sy_6_w3.tif	JG-TDP43KI-MND3-EndPoint-D40-22052022_E07_sx_1_sy_6_w1NeuNuclei.tiff	JG-TDP43KI-MND3-EndPoint-D40-22052022_E07_sx_1_sy_6_w2.tif	C:\Users\ab998\OneDrive - University of Exeter\TDP43 project JG\E3-5-8 phenotyping\E5 Pheno\E5_pheno_soma\rawimages	C:\Users\ab998\OneDrive - University of Exeter\TDP43 project JG\E3-5-8 phenotyping\E5 Pheno\E5_pheno_soma\rawimages	C:\Users\ab998\OneDrive - University of Exeter\TDP43 project JG\E3-5-8 phenotyping\E5 Pheno\E5_pheno_soma	C:\Users\ab998\OneDrive - University of Exeter\TDP43 project JG\E3-5-8 phenotyping\E5 Pheno\E5_pheno_soma\rawimages	C:\Users\ab998\OneDrive - University of Exeter\TDP43 project JG\E3-5-8 phenotyping\E5 Pheno\E5_pheno_soma	C:\Users\ab998\OneDrive - University of Exeter\TDP43 project JG\E3-5-8 phenotyping\E5 Pheno\E5_pheno_soma\rawimages	936	0.316806921231546	0.151280256908649	0.662714579841122	0.483887654423597	1.12938556686277	1.15738940227311	1.4096589605324	1.88606088305824	0.000338468932939686	0.000161624206098984	0.000708028397266156	0.000516973989768801	0.00120660851160552	0.00123652713918067	0.0015060458980047	0.00201502231095965	0.00018893693049904	0.000145378988236189	0.00062561989761889	0.000434668763773516	0.0011196865234524	0.00120573211461306	0.00141908903606236	0.00198367284610868	739.541666666667	1942.69658119658	10	5	6	6	12	3	4	5	6
211	1	JG-TDP43KI-MND3-EndPoint-D40-22052022_E07_sx_2_sy_1_w4.tif	JG-TDP43KI-MND3-EndPoint-D40-22052022_E07_sx_2_sy_1_w1.tif	JG-TDP43KI-MND3-EndPoint-D40-22052022_E07_sx_2_sy_1_w3Filtsoma.tiff	JG-TDP43KI-MND3-EndPoint-D40-22052022_E07_sx_2_sy_1_w3.tif	JG-TDP43KI-MND3-EndPoint-D40-22052022_E07_sx_2_sy_1_w1NeuNuclei.tiff	JG-TDP43KI-MND3-EndPoint-D40-22052022_E07_sx_2_sy_1_w2.tif	C:\Users\ab998\OneDrive - University of Exeter\TDP43 project JG\E3-5-8 phenotyping\E5 Pheno\E5_pheno_soma\rawimages	C:\Users\ab998\OneDrive - University of Exeter\TDP43 project JG\E3-5-8 phenotyping\E5 Pheno\E5_pheno_soma\rawimages	C:\Users\ab998\OneDrive - University of Exeter\TDP43 project JG\E3-5-8 phenotyping\E5 Pheno\E5_pheno_soma	C:\Users\ab998\OneDrive - University of Exeter\TDP43 project JG\E3-5-8 phenotyping\E5 Pheno\E5_pheno_soma\rawimages	C:\Users\ab998\OneDrive - University of Exeter\TDP43 project JG\E3-5-8 phenotyping\E5 Pheno\E5_pheno_soma	C:\Users\ab998\OneDrive - University of Exeter\TDP43 project JG\E3-5-8 phenotyping\E5 Pheno\E5_pheno_soma\rawimages	896	0.120085823698901	0.114009591547074	0.452048523584381	0.319844674610067	0.95197665260639	0.991872327111196	1.10495155234821	1.53078507632017	0.000134024356806809	0.000127242847708788	0.000504518441500425	0.000356969502913021	0.00106247394264106	0.00110700036507946	0.00123320485753149	0.00170846548696448	0.00011624839680735	0.000125963168102317	0.000488288700580597	0.000340952188707888	0.00100425840355456	0.00112233310937881	0.00117494468577206	0.00172426947392523	1099.9765625	897.1875	18	11	13	13	35	14	15	14	7
212	1	JG-TDP43KI-MND3-EndPoint-D40-22052022_E07_sx_2_sy_2_w4.tif	JG-TDP43KI-MND3-EndPoint-D40-22052022_E07_sx_2_sy_2_w1.tif	JG-TDP43KI-MND3-EndPoint-D40-22052022_E07_sx_2_sy_2_w3Filtsoma.tiff	JG-TDP43KI-MND3-EndPoint-D40-22052022_E07_sx_2_sy_2_w3.tif	JG-TDP43KI-MND3-EndPoint-D40-22052022_E07_sx_2_sy_2_w1NeuNuclei.tiff	JG-TDP43KI-MND3-EndPoint-D40-22052022_E07_sx_2_sy_2_w2.tif	C:\Users\ab998\OneDrive - University of Exeter\TDP43 project JG\E3-5-8 phenotyping\E5 Pheno\E5_pheno_soma\rawimages	C:\Users\ab998\OneDrive - University of Exeter\TDP43 project JG\E3-5-8 phenotyping\E5 Pheno\E5_pheno_soma\rawimages	C:\Users\ab998\OneDrive - University of Exeter\TDP43 project JG\E3-5-8 phenotyping\E5 Pheno\E5_pheno_soma	C:\Users\ab998\OneDrive - University of Exeter\TDP43 project JG\E3-5-8 phenotyping\E5 Pheno\E5_pheno_soma\rawimages	C:\Users\ab998\OneDrive - University of Exeter\TDP43 project JG\E3-5-8 phenotyping\E5 Pheno\E5_pheno_soma	C:\Users\ab998\OneDrive - University of Exeter\TDP43 project JG\E3-5-8 phenotyping\E5 Pheno\E5_pheno_soma\rawimages	923	0.289744940389937	0.310879556323925	0.621026932029054	0.496430260333	2.83827818662394	1.64537230430869	3.11981386644766	2.25622949516401	0.000313916511798415	0.000336814253872075	0.000672835245968639	0.000537844269049837	0.00307505762364457	0.00178263521593575	0.00338008002865402	0.00244445232412135	0.00027189556567464	0.000300433588563465	0.000656137941405177	0.000521436071721837	0.00283852487336844	0.00173330202233046	0.00314335850998759	0.00239566643722355	959.696641386782	623.936078006501	3	3	2	2	0	0	0	0	3
212	2	JG-TDP43KI-MND3-EndPoint-D40-22052022_E07_sx_2_sy_2_w4.tif	JG-TDP43KI-MND3-EndPoint-D40-22052022_E07_sx_2_sy_2_w1.tif	JG-TDP43KI-MND3-EndPoint-D40-22052022_E07_sx_2_sy_2_w3Filtsoma.tiff	JG-TDP43KI-MND3-EndPoint-D40-22052022_E07_sx_2_sy_2_w3.tif	JG-TDP43KI-MND3-EndPoint-D40-22052022_E07_sx_2_sy_2_w1NeuNuclei.tiff	JG-TDP43KI-MND3-EndPoint-D40-22052022_E07_sx_2_sy_2_w2.tif	C:\Users\ab998\OneDrive - University of Exeter\TDP43 project JG\E3-5-8 phenotyping\E5 Pheno\E5_pheno_soma\rawimages	C:\Users\ab998\OneDrive - University of Exeter\TDP43 project JG\E3-5-8 phenotyping\E5 Pheno\E5_pheno_soma\rawimages	C:\Users\ab998\OneDrive - University of Exeter\TDP43 project JG\E3-5-8 phenotyping\E5 Pheno\E5_pheno_soma	C:\Users\ab998\OneDrive - University of Exeter\TDP43 project JG\E3-5-8 phenotyping\E5 Pheno\E5_pheno_soma\rawimages	C:\Users\ab998\OneDrive - University of Exeter\TDP43 project JG\E3-5-8 phenotyping\E5 Pheno\E5_pheno_soma	C:\Users\ab998\OneDrive - University of Exeter\TDP43 project JG\E3-5-8 phenotyping\E5 Pheno\E5_pheno_soma\rawimages	709	0.186113657930491	0.160534214585823	0.421530479798093	0.342309061328706	1.20580127328867	1.0200677884859	1.40579842985608	1.50412756507285	0.000262501633188281	0.000226423433830498	0.000594542284623545	0.000482805446161785	0.00170070701451152	0.00143874159165854	0.00198279045113692	0.0021214775247854	0.000205816271773074	0.000211479891731869	0.000564583810046315	0.000453669781563804	0.0015792598715052	0.00145423482172191	0.00186160067096353	0.00213626306504011	1455.13540197461	1828.90126939351	5	3	3	2	7	3	3	2	0
213	1	JG-TDP43KI-MND3-EndPoint-D40-22052022_E07_sx_2_sy_3_w4.tif	JG-TDP43KI-MND3-EndPoint-D40-22052022_E07_sx_2_sy_3_w1.tif	JG-TDP43KI-MND3-EndPoint-D40-22052022_E07_sx_2_sy_3_w3Filtsoma.tiff	JG-TDP43KI-MND3-EndPoint-D40-22052022_E07_sx_2_sy_3_w3.tif	JG-TDP43KI-MND3-EndPoint-D40-22052022_E07_sx_2_sy_3_w1NeuNuclei.tiff	JG-TDP43KI-MND3-EndPoint-D40-22052022_E07_sx_2_sy_3_w2.tif	C:\Users\ab998\OneDrive - University of Exeter\TDP43 project JG\E3-5-8 phenotyping\E5 Pheno\E5_pheno_soma\rawimages	C:\Users\ab998\OneDrive - University of Exeter\TDP43 project JG\E3-5-8 phenotyping\E5 Pheno\E5_pheno_soma\rawimages	C:\Users\ab998\OneDrive - University of Exeter\TDP43 project JG\E3-5-8 phenotyping\E5 Pheno\E5_pheno_soma	C:\Users\ab998\OneDrive - University of Exeter\TDP43 project JG\E3-5-8 phenotyping\E5 Pheno\E5_pheno_soma\rawimages	C:\Users\ab998\OneDrive - University of Exeter\TDP43 project JG\E3-5-8 phenotyping\E5 Pheno\E5_pheno_soma	C:\Users\ab998\OneDrive - University of Exeter\TDP43 project JG\E3-5-8 phenotyping\E5 Pheno\E5_pheno_soma\rawimages	745	0.112173272082146	0.448780304745014	0.395620660623536	0.279488731306628	0.928314563992899	1.76448820438236	1.13987945346162	2.27193103521131	0.000150568150445833	0.000602389670798677	0.000531034443789981	0.000375152659471984	0.00124605981744013	0.00236844054279511	0.00153003953484781	0.00304957185934404	0.000142919103382155	0.000605954614002258	0.000534065766260028	0.000378046432160772	0.00115024036495015	0.00246161455288529	0.0014343480579555	0.00314335850998759	1040.85906040268	704.656375838926	10	7	9	7	17	10	12	9	5
213	2	JG-TDP43KI-MND3-EndPoint-D40-22052022_E07_sx_2_sy_3_w4.tif	JG-TDP43KI-MND3-EndPoint-D40-22052022_E07_sx_2_sy_3_w1.tif	JG-TDP43KI-MND3-EndPoint-D40-22052022_E07_sx_2_sy_3_w3Filtsoma.tiff	JG-TDP43KI-MND3-EndPoint-D40-22052022_E07_sx_2_sy_3_w3.tif	JG-TDP43KI-MND3-EndPoint-D40-22052022_E07_sx_2_sy_3_w1NeuNuclei.tiff	JG-TDP43KI-MND3-EndPoint-D40-22052022_E07_sx_2_sy_3_w2.tif	C:\Users\ab998\OneDrive - University of Exeter\TDP43 project JG\E3-5-8 phenotyping\E5 Pheno\E5_pheno_soma\rawimages	C:\Users\ab998\OneDrive - University of Exeter\TDP43 project JG\E3-5-8 phenotyping\E5 Pheno\E5_pheno_soma\rawimages	C:\Users\ab998\OneDrive - University of Exeter\TDP43 project JG\E3-5-8 phenotyping\E5 Pheno\E5_pheno_soma	C:\Users\ab998\OneDrive - University of Exeter\TDP43 project JG\E3-5-8 phenotyping\E5 Pheno\E5_pheno_soma\rawimages	C:\Users\ab998\OneDrive - University of Exeter\TDP43 project JG\E3-5-8 phenotyping\E5 Pheno\E5_pheno_soma	C:\Users\ab998\OneDrive - University of Exeter\TDP43 project JG\E3-5-8 phenotyping\E5 Pheno\E5_pheno_soma\rawimages	760	0.107775211701664	0.294819452697993	0.387380788801238	0.280928963111364	0.454695618245751	1.46327134687454	0.663828488439322	1.96577401342802	0.000141809489081137	0.00038792033249736	0.000509711564212155	0.000369643372514953	0.000598283708218093	0.00192535703536123	0.00087345853742016	0.00258654475451055	0.000154813737026416	0.000379615055862814	0.000534065766260028	0.000393463764339685	0.000609646434895694	0.00194837129674852	0.000885023269802332	0.00260929274372756	1495.70657894737	934.026315789474	15	10	7	1	35	13	11	1	4
214	1	JG-TDP43KI-MND3-EndPoint-D40-22052022_E07_sx_2_sy_4_w4.tif	JG-TDP43KI-MND3-EndPoint-D40-22052022_E07_sx_2_sy_4_w1.tif	JG-TDP43KI-MND3-EndPoint-D40-22052022_E07_sx_2_sy_4_w3Filtsoma.tiff	JG-TDP43KI-MND3-EndPoint-D40-22052022_E07_sx_2_sy_4_w3.tif	JG-TDP43KI-MND3-EndPoint-D40-22052022_E07_sx_2_sy_4_w1NeuNuclei.tiff	JG-TDP43KI-MND3-EndPoint-D40-22052022_E07_sx_2_sy_4_w2.tif	C:\Users\ab998\OneDrive - University of Exeter\TDP43 project JG\E3-5-8 phenotyping\E5 Pheno\E5_pheno_soma\rawimages	C:\Users\ab998\OneDrive - University of Exeter\TDP43 project JG\E3-5-8 phenotyping\E5 Pheno\E5_pheno_soma\rawimages	C:\Users\ab998\OneDrive - University of Exeter\TDP43 project JG\E3-5-8 phenotyping\E5 Pheno\E5_pheno_soma	C:\Users\ab998\OneDrive - University of Exeter\TDP43 project JG\E3-5-8 phenotyping\E5 Pheno\E5_pheno_soma\rawimages	C:\Users\ab998\OneDrive - University of Exeter\TDP43 project JG\E3-5-8 phenotyping\E5 Pheno\E5_pheno_soma	C:\Users\ab998\OneDrive - University of Exeter\TDP43 project JG\E3-5-8 phenotyping\E5 Pheno\E5_pheno_soma\rawimages	846	0.177283482815255	1.666570696485	0.494483863469213	0.379187130674836	0.578052240744	3.64267448941246	0.768429083516821	4.20813313801773	0.00020955494422607	0.00196994172161347	0.0005844962925168	0.000448211738386331	0.000683276880312057	0.00430576180781614	0.000908308609357945	0.00497415264541103	0.00018379747052677	0.00188008509576321	0.000564583810046315	0.000428716070018709	0.000660674239043146	0.00433599483221769	0.000885023269802332	0.00500495918095112	1913.89479905437	519.875886524823	0	0	0	0	1	1	1	1	0
214	2	JG-TDP43KI-MND3-EndPoint-D40-22052022_E07_sx_2_sy_4_w4.tif	JG-TDP43KI-MND3-EndPoint-D40-22052022_E07_sx_2_sy_4_w1.tif	JG-TDP43KI-MND3-EndPoint-D40-22052022_E07_sx_2_sy_4_w3Filtsoma.tiff	JG-TDP43KI-MND3-EndPoint-D40-22052022_E07_sx_2_sy_4_w3.tif	JG-TDP43KI-MND3-EndPoint-D40-22052022_E07_sx_2_sy_4_w1NeuNuclei.tiff	JG-TDP43KI-MND3-EndPoint-D40-22052022_E07_sx_2_sy_4_w2.tif	C:\Users\ab998\OneDrive - University of Exeter\TDP43 project JG\E3-5-8 phenotyping\E5 Pheno\E5_pheno_soma\rawimages	C:\Users\ab998\OneDrive - University of Exeter\TDP43 project JG\E3-5-8 phenotyping\E5 Pheno\E5_pheno_soma\rawimages	C:\Users\ab998\OneDrive - University of Exeter\TDP43 project JG\E3-5-8 phenotyping\E5 Pheno\E5_pheno_soma	C:\Users\ab998\OneDrive - University of Exeter\TDP43 project JG\E3-5-8 phenotyping\E5 Pheno\E5_pheno_soma\rawimages	C:\Users\ab998\OneDrive - University of Exeter\TDP43 project JG\E3-5-8 phenotyping\E5 Pheno\E5_pheno_soma	C:\Users\ab998\OneDrive - University of Exeter\TDP43 project JG\E3-5-8 phenotyping\E5 Pheno\E5_pheno_soma\rawimages	913	0.133665775258123	0.178048423531436	0.515663385856897	0.338688459029072	0.849081065447535	1.23921579687158	1.1410391391255	1.86024261801504	0.000146402820655118	0.000195014702663128	0.000564801079799449	0.000370962167611251	0.00092999021407178	0.0013573009823347	0.00124976904613965	0.00203750560571198	0.000148638857353944	0.000173988897586241	0.000579842831939459	0.00038553710328415	0.000870820105774328	0.00131904851878062	0.00119020370766521	0.00199893186800182	571.041621029573	648.202628696605	10	4	5	7	12	3	5	5	3
214	3	JG-TDP43KI-MND3-EndPoint-D40-22052022_E07_sx_2_sy_4_w4.tif	JG-TDP43KI-MND3-EndPoint-D40-22052022_E07_sx_2_sy_4_w1.tif	JG-TDP43KI-MND3-EndPoint-D40-22052022_E07_sx_2_sy_4_w3Filtsoma.tiff	JG-TDP43KI-MND3-EndPoint-D40-22052022_E07_sx_2_sy_4_w3.tif	JG-TDP43KI-MND3-EndPoint-D40-22052022_E07_sx_2_sy_4_w1NeuNuclei.tiff	JG-TDP43KI-MND3-EndPoint-D40-22052022_E07_sx_2_sy_4_w2.tif	C:\Users\ab998\OneDrive - University of Exeter\TDP43 project JG\E3-5-8 phenotyping\E5 Pheno\E5_pheno_soma\rawimages	C:\Users\ab998\OneDrive - University of Exeter\TDP43 project JG\E3-5-8 phenotyping\E5 Pheno\E5_pheno_soma\rawimages	C:\Users\ab998\OneDrive - University of Exeter\TDP43 project JG\E3-5-8 phenotyping\E5 Pheno\E5_pheno_soma	C:\Users\ab998\OneDrive - University of Exeter\TDP43 project JG\E3-5-8 phenotyping\E5 Pheno\E5_pheno_soma\rawimages	C:\Users\ab998\OneDrive - University of Exeter\TDP43 project JG\E3-5-8 phenotyping\E5 Pheno\E5_pheno_soma	C:\Users\ab998\OneDrive - University of Exeter\TDP43 project JG\E3-5-8 phenotyping\E5 Pheno\E5_pheno_soma\rawimages	1002	0.474686781373748	2.44843278263579	0.871793697820976	0.680980596021982	2.16912698175292	4.79053074726835	2.47533379052766	5.47113766614348	0.000473739302768212	0.00244354569125328	0.000870053590639697	0.000679621353315351	0.00216479738697897	0.00478096880964905	0.00247039300451862	0.00546021723168012	0.000442063465015963	0.00245154369622469	0.000854505226016045	0.000664878520183265	0.00216593872755766	0.0049513066187501	0.00247196154668927	0.00563057931140065	129.796407185629	799.684630738523	5	4	5	3	3	3	1	0	4
214	4	JG-TDP43KI-MND3-EndPoint-D40-22052022_E07_sx_2_sy_4_w4.tif	JG-TDP43KI-MND3-EndPoint-D40-22052022_E07_sx_2_sy_4_w1.tif	JG-TDP43KI-MND3-EndPoint-D40-22052022_E07_sx_2_sy_4_w3Filtsoma.tiff	JG-TDP43KI-MND3-EndPoint-D40-22052022_E07_sx_2_sy_4_w3.tif	JG-TDP43KI-MND3-EndPoint-D40-22052022_E07_sx_2_sy_4_w1NeuNuclei.tiff	JG-TDP43KI-MND3-EndPoint-D40-22052022_E07_sx_2_sy_4_w2.tif	C:\Users\ab998\OneDrive - University of Exeter\TDP43 project JG\E3-5-8 phenotyping\E5 Pheno\E5_pheno_soma\rawimages	C:\Users\ab998\OneDrive - University of Exeter\TDP43 project JG\E3-5-8 phenotyping\E5 Pheno\E5_pheno_soma\rawimages	C:\Users\ab998\OneDrive - University of Exeter\TDP43 project JG\E3-5-8 phenotyping\E5 Pheno\E5_pheno_soma	C:\Users\ab998\OneDrive - University of Exeter\TDP43 project JG\E3-5-8 phenotyping\E5 Pheno\E5_pheno_soma\rawimages	C:\Users\ab998\OneDrive - University of Exeter\TDP43 project JG\E3-5-8 phenotyping\E5 Pheno\E5_pheno_soma	C:\Users\ab998\OneDrive - University of Exeter\TDP43 project JG\E3-5-8 phenotyping\E5 Pheno\E5_pheno_soma\rawimages	823	0.283646054384008	1.53173155864351	0.60144960694015	0.463409212243278	0.764297598449048	3.44123730633873	1.00108339032158	3.98576340568252	0.000344648911766716	0.00186115620734327	0.000730801466512941	0.000563073161899487	0.000928672659111844	0.00418133330053309	0.00121638322031784	0.00484296890119383	0.000269571261014789	0.00179460941581056	0.000686655985191464	0.000519202527357265	0.000849076284794137	0.00423628301359713	0.0011367971310392	0.00489814626052976	1625.99756986634	1285.48238153098	7	2	4	3	7	2	4	3	0
216	1	JG-TDP43KI-MND3-EndPoint-D40-22052022_E07_sx_2_sy_6_w4.tif	JG-TDP43KI-MND3-EndPoint-D40-22052022_E07_sx_2_sy_6_w1.tif	JG-TDP43KI-MND3-EndPoint-D40-22052022_E07_sx_2_sy_6_w3Filtsoma.tiff	JG-TDP43KI-MND3-EndPoint-D40-22052022_E07_sx_2_sy_6_w3.tif	JG-TDP43KI-MND3-EndPoint-D40-22052022_E07_sx_2_sy_6_w1NeuNuclei.tiff	JG-TDP43KI-MND3-EndPoint-D40-22052022_E07_sx_2_sy_6_w2.tif	C:\Users\ab998\OneDrive - University of Exeter\TDP43 project JG\E3-5-8 phenotyping\E5 Pheno\E5_pheno_soma\rawimages	C:\Users\ab998\OneDrive - University of Exeter\TDP43 project JG\E3-5-8 phenotyping\E5 Pheno\E5_pheno_soma\rawimages	C:\Users\ab998\OneDrive - University of Exeter\TDP43 project JG\E3-5-8 phenotyping\E5 Pheno\E5_pheno_soma	C:\Users\ab998\OneDrive - University of Exeter\TDP43 project JG\E3-5-8 phenotyping\E5 Pheno\E5_pheno_soma\rawimages	C:\Users\ab998\OneDrive - University of Exeter\TDP43 project JG\E3-5-8 phenotyping\E5 Pheno\E5_pheno_soma	C:\Users\ab998\OneDrive - University of Exeter\TDP43 project JG\E3-5-8 phenotyping\E5 Pheno\E5_pheno_soma\rawimages	797	0.136734896810594	1.75349322849797	0.459571221377701	0.323091087848297	0.915915928722825	3.48228148173075	1.13730067876168	4.05429166252725	0.000171561978432364	0.002200116974276	0.000576626375630741	0.000405384049997864	0.00114920442750668	0.00436923648899718	0.00142697701224803	0.00508694060542942	0.000154831606778316	0.00199928891379386	0.000564583810046315	0.000393486465327442	0.00100414938060567	0.00447134091518819	0.00128175783902407	0.00518806744366884	895.867001254705	313.69008782936	9	6	6	5	9	4	4	3	2
216	2	JG-TDP43KI-MND3-EndPoint-D40-22052022_E07_sx_2_sy_6_w4.tif	JG-TDP43KI-MND3-EndPoint-D40-22052022_E07_sx_2_sy_6_w1.tif	JG-TDP43KI-MND3-EndPoint-D40-22052022_E07_sx_2_sy_6_w3Filtsoma.tiff	JG-TDP43KI-MND3-EndPoint-D40-22052022_E07_sx_2_sy_6_w3.tif	JG-TDP43KI-MND3-EndPoint-D40-22052022_E07_sx_2_sy_6_w1NeuNuclei.tiff	JG-TDP43KI-MND3-EndPoint-D40-22052022_E07_sx_2_sy_6_w2.tif	C:\Users\ab998\OneDrive - University of Exeter\TDP43 project JG\E3-5-8 phenotyping\E5 Pheno\E5_pheno_soma\rawimages	C:\Users\ab998\OneDrive - University of Exeter\TDP43 project JG\E3-5-8 phenotyping\E5 Pheno\E5_pheno_soma\rawimages	C:\Users\ab998\OneDrive - University of Exeter\TDP43 project JG\E3-5-8 phenotyping\E5 Pheno\E5_pheno_soma	C:\Users\ab998\OneDrive - University of Exeter\TDP43 project JG\E3-5-8 phenotyping\E5 Pheno\E5_pheno_soma\rawimages	C:\Users\ab998\OneDrive - University of Exeter\TDP43 project JG\E3-5-8 phenotyping\E5 Pheno\E5_pheno_soma	C:\Users\ab998\OneDrive - University of Exeter\TDP43 project JG\E3-5-8 phenotyping\E5 Pheno\E5_pheno_soma\rawimages	1470	0.360128961350711	0.791264515544754	0.90263218106702	0.702851455862401	1.31302068941295	3.152862174029	1.64412909094244	4.16498056426644	0.000244985687993681	0.000538275180642689	0.000614035497324503	0.000478130242083266	0.000893211353342144	0.00214480420001973	0.00111845516390642	0.00283332011174588	0.00019784526375588	0.000351287744706497	0.000579842831939459	0.000444798002718017	0.000796190346591175	0.00187426712363958	0.00102235446684062	0.00256351567804813	1720.22108843537	1667.64013605442	11	8	4	3	14	7	4	2	5
216	3	JG-TDP43KI-MND3-EndPoint-D40-22052022_E07_sx_2_sy_6_w4.tif	JG-TDP43KI-MND3-EndPoint-D40-22052022_E07_sx_2_sy_6_w1.tif	JG-TDP43KI-MND3-EndPoint-D40-22052022_E07_sx_2_sy_6_w3Filtsoma.tiff	JG-TDP43KI-MND3-EndPoint-D40-22052022_E07_sx_2_sy_6_w3.tif	JG-TDP43KI-MND3-EndPoint-D40-22052022_E07_sx_2_sy_6_w1NeuNuclei.tiff	JG-TDP43KI-MND3-EndPoint-D40-22052022_E07_sx_2_sy_6_w2.tif	C:\Users\ab998\OneDrive - University of Exeter\TDP43 project JG\E3-5-8 phenotyping\E5 Pheno\E5_pheno_soma\rawimages	C:\Users\ab998\OneDrive - University of Exeter\TDP43 project JG\E3-5-8 phenotyping\E5 Pheno\E5_pheno_soma\rawimages	C:\Users\ab998\OneDrive - University of Exeter\TDP43 project JG\E3-5-8 phenotyping\E5 Pheno\E5_pheno_soma	C:\Users\ab998\OneDrive - University of Exeter\TDP43 project JG\E3-5-8 phenotyping\E5 Pheno\E5_pheno_soma\rawimages	C:\Users\ab998\OneDrive - University of Exeter\TDP43 project JG\E3-5-8 phenotyping\E5 Pheno\E5_pheno_soma	C:\Users\ab998\OneDrive - University of Exeter\TDP43 project JG\E3-5-8 phenotyping\E5 Pheno\E5_pheno_soma\rawimages	837	0.737645955756307	0.506844748677395	0.880476081278175	0.748609425063478	3.24791894096415	2.01653226529015	3.45114830834791	2.60749218123965	0.000881297438179578	0.000605549281573948	0.00105194274943629	0.000894395967817775	0.00388042884225108	0.0024092380708365	0.0041232357327932	0.00311528337065669	0.000721938151400536	0.000639279023744166	0.00100709544494748	0.000849669449962676	0.00418229470960796	0.00252839678432792	0.00442511634901166	0.00323491264134645	1358.43249701314	1866.62962962963	16	7	8	6	12	1	4	1	8
217	1	JG-TDP43KI-MND3-EndPoint-D40-22052022_E07_sx_3_sy_1_w4.tif	JG-TDP43KI-MND3-EndPoint-D40-22052022_E07_sx_3_sy_1_w1.tif	JG-TDP43KI-MND3-EndPoint-D40-22052022_E07_sx_3_sy_1_w3Filtsoma.tiff	JG-TDP43KI-MND3-EndPoint-D40-22052022_E07_sx_3_sy_1_w3.tif	JG-TDP43KI-MND3-EndPoint-D40-22052022_E07_sx_3_sy_1_w1NeuNuclei.tiff	JG-TDP43KI-MND3-EndPoint-D40-22052022_E07_sx_3_sy_1_w2.tif	C:\Users\ab998\OneDrive - University of Exeter\TDP43 project JG\E3-5-8 phenotyping\E5 Pheno\E5_pheno_soma\rawimages	C:\Users\ab998\OneDrive - University of Exeter\TDP43 project JG\E3-5-8 phenotyping\E5 Pheno\E5_pheno_soma\rawimages	C:\Users\ab998\OneDrive - University of Exeter\TDP43 project JG\E3-5-8 phenotyping\E5 Pheno\E5_pheno_soma	C:\Users\ab998\OneDrive - University of Exeter\TDP43 project JG\E3-5-8 phenotyping\E5 Pheno\E5_pheno_soma\rawimages	C:\Users\ab998\OneDrive - University of Exeter\TDP43 project JG\E3-5-8 phenotyping\E5 Pheno\E5_pheno_soma	C:\Users\ab998\OneDrive - University of Exeter\TDP43 project JG\E3-5-8 phenotyping\E5 Pheno\E5_pheno_soma\rawimages	693	0.180630366103287	0.229691984721285	0.463874265551567	0.338974979444174	0.817590577469673	1.23481699288823	1.00996414106339	1.6956435488537	0.000260649878936922	0.000331445865398679	0.000669371234562146	0.000489141384479328	0.00117978438307312	0.00178184270258041	0.00145737971293419	0.00244681608781197	0.000212286824535113	0.000294336074148305	0.000640878919512033	0.000460745941381902	0.00108045199885964	0.00171562260948122	0.00135805294848979	0.00238040741533041	521.699855699856	672.07215007215	24	11	6	4	27	9	4	3	3
218	2	JG-TDP43KI-MND3-EndPoint-D40-22052022_E07_sx_3_sy_2_w4.tif	JG-TDP43KI-MND3-EndPoint-D40-22052022_E07_sx_3_sy_2_w1.tif	JG-TDP43KI-MND3-EndPoint-D40-22052022_E07_sx_3_sy_2_w3Filtsoma.tiff	JG-TDP43KI-MND3-EndPoint-D40-22052022_E07_sx_3_sy_2_w3.tif	JG-TDP43KI-MND3-EndPoint-D40-22052022_E07_sx_3_sy_2_w1NeuNuclei.tiff	JG-TDP43KI-MND3-EndPoint-D40-22052022_E07_sx_3_sy_2_w2.tif	C:\Users\ab998\OneDrive - University of Exeter\TDP43 project JG\E3-5-8 phenotyping\E5 Pheno\E5_pheno_soma\rawimages	C:\Users\ab998\OneDrive - University of Exeter\TDP43 project JG\E3-5-8 phenotyping\E5 Pheno\E5_pheno_soma\rawimages	C:\Users\ab998\OneDrive - University of Exeter\TDP43 project JG\E3-5-8 phenotyping\E5 Pheno\E5_pheno_soma	C:\Users\ab998\OneDrive - University of Exeter\TDP43 project JG\E3-5-8 phenotyping\E5 Pheno\E5_pheno_soma\rawimages	C:\Users\ab998\OneDrive - University of Exeter\TDP43 project JG\E3-5-8 phenotyping\E5 Pheno\E5_pheno_soma	C:\Users\ab998\OneDrive - University of Exeter\TDP43 project JG\E3-5-8 phenotyping\E5 Pheno\E5_pheno_soma\rawimages	745	0.203573260299891	0.846533412997815	0.463157091522589	0.378339626593515	1.14042703609448	2.39518409915036	1.27507438743487	2.83859011530876	0.000273252698389115	0.00113628646039975	0.000621687371171261	0.000507838424957739	0.00153077454509326	0.00321501221362464	0.00171150924487902	0.00381018807423995	0.000246784184128046	0.00122094852849841	0.000610360875725746	0.000496773776831105	0.0014368268311955	0.00349420739803463	0.00161745632067323	0.0040894178673625	1773.67785234899	765.724832214765	6	5	3	4	12	3	5	5	2
218	3	JG-TDP43KI-MND3-EndPoint-D40-22052022_E07_sx_3_sy_2_w4.tif	JG-TDP43KI-MND3-EndPoint-D40-22052022_E07_sx_3_sy_2_w1.tif	JG-TDP43KI-MND3-EndPoint-D40-22052022_E07_sx_3_sy_2_w3Filtsoma.tiff	JG-TDP43KI-MND3-EndPoint-D40-22052022_E07_sx_3_sy_2_w3.tif	JG-TDP43KI-MND3-EndPoint-D40-22052022_E07_sx_3_sy_2_w1NeuNuclei.tiff	JG-TDP43KI-MND3-EndPoint-D40-22052022_E07_sx_3_sy_2_w2.tif	C:\Users\ab998\OneDrive - University of Exeter\TDP43 project JG\E3-5-8 phenotyping\E5 Pheno\E5_pheno_soma\rawimages	C:\Users\ab998\OneDrive - University of Exeter\TDP43 project JG\E3-5-8 phenotyping\E5 Pheno\E5_pheno_soma\rawimages	C:\Users\ab998\OneDrive - University of Exeter\TDP43 project JG\E3-5-8 phenotyping\E5 Pheno\E5_pheno_soma	C:\Users\ab998\OneDrive - University of Exeter\TDP43 project JG\E3-5-8 phenotyping\E5 Pheno\E5_pheno_soma\rawimages	C:\Users\ab998\OneDrive - University of Exeter\TDP43 project JG\E3-5-8 phenotyping\E5 Pheno\E5_pheno_soma	C:\Users\ab998\OneDrive - University of Exeter\TDP43 project JG\E3-5-8 phenotyping\E5 Pheno\E5_pheno_soma\rawimages	766	0.217509592901479	0.214611965689983	0.508766307961196	0.399895450202166	2.17077069968218	1.26242776896106	2.33556116535328	1.73029678757302	0.000283955082116813	0.000280172278968646	0.000664185780628193	0.000522056723501522	0.00283390430767909	0.00164807802736431	0.00304903546390768	0.0022588730908264	0.000279827654594555	0.000261454522842541	0.000671396963298321	0.000528987380675972	0.0026842097286135	0.00161695550195873	0.00289921415969729	0.00222781719639897	994.023498694517	1584.30156657963	11	8	5	2	17	3	6	1	6
219	1	JG-TDP43KI-MND3-EndPoint-D40-22052022_E07_sx_3_sy_3_w4.tif	JG-TDP43KI-MND3-EndPoint-D40-22052022_E07_sx_3_sy_3_w1.tif	JG-TDP43KI-MND3-EndPoint-D40-22052022_E07_sx_3_sy_3_w3Filtsoma.tiff	JG-TDP43KI-MND3-EndPoint-D40-22052022_E07_sx_3_sy_3_w3.tif	JG-TDP43KI-MND3-EndPoint-D40-22052022_E07_sx_3_sy_3_w1NeuNuclei.tiff	JG-TDP43KI-MND3-EndPoint-D40-22052022_E07_sx_3_sy_3_w2.tif	C:\Users\ab998\OneDrive - University of Exeter\TDP43 project JG\E3-5-8 phenotyping\E5 Pheno\E5_pheno_soma\rawimages	C:\Users\ab998\OneDrive - University of Exeter\TDP43 project JG\E3-5-8 phenotyping\E5 Pheno\E5_pheno_soma\rawimages	C:\Users\ab998\OneDrive - University of Exeter\TDP43 project JG\E3-5-8 phenotyping\E5 Pheno\E5_pheno_soma	C:\Users\ab998\OneDrive - University of Exeter\TDP43 project JG\E3-5-8 phenotyping\E5 Pheno\E5_pheno_soma\rawimages	C:\Users\ab998\OneDrive - University of Exeter\TDP43 project JG\E3-5-8 phenotyping\E5 Pheno\E5_pheno_soma	C:\Users\ab998\OneDrive - University of Exeter\TDP43 project JG\E3-5-8 phenotyping\E5 Pheno\E5_pheno_soma\rawimages	771	0.244793365054647	1.84866858836904	0.543862058315426	0.428322811814724	2.05679947393946	3.51650538458489	2.33957428252324	4.04115365119651	0.000317501121990464	0.00239775432992093	0.000705398259812485	0.000555541908968513	0.00266770359784626	0.00456096677637469	0.00303446729250745	0.00524144442437939	0.000321643514325842	0.00222979334648699	0.000717174028977752	0.000567136245081201	0.00250345445238054	0.00472206878475845	0.00286869611591101	0.00540169375017285	1105.02983138781	1728.50064850843	8	6	6	7	6	2	4	5	4
220	1	JG-TDP43KI-MND3-EndPoint-D40-22052022_E07_sx_3_sy_4_w4.tif	JG-TDP43KI-MND3-EndPoint-D40-22052022_E07_sx_3_sy_4_w1.tif	JG-TDP43KI-MND3-EndPoint-D40-22052022_E07_sx_3_sy_4_w3Filtsoma.tiff	JG-TDP43KI-MND3-EndPoint-D40-22052022_E07_sx_3_sy_4_w3.tif	JG-TDP43KI-MND3-EndPoint-D40-22052022_E07_sx_3_sy_4_w1NeuNuclei.tiff	JG-TDP43KI-MND3-EndPoint-D40-22052022_E07_sx_3_sy_4_w2.tif	C:\Users\ab998\OneDrive - University of Exeter\TDP43 project JG\E3-5-8 phenotyping\E5 Pheno\E5_pheno_soma\rawimages	C:\Users\ab998\OneDrive - University of Exeter\TDP43 project JG\E3-5-8 phenotyping\E5 Pheno\E5_pheno_soma\rawimages	C:\Users\ab998\OneDrive - University of Exeter\TDP43 project JG\E3-5-8 phenotyping\E5 Pheno\E5_pheno_soma	C:\Users\ab998\OneDrive - University of Exeter\TDP43 project JG\E3-5-8 phenotyping\E5 Pheno\E5_pheno_soma\rawimages	C:\Users\ab998\OneDrive - University of Exeter\TDP43 project JG\E3-5-8 phenotyping\E5 Pheno\E5_pheno_soma	C:\Users\ab998\OneDrive - University of Exeter\TDP43 project JG\E3-5-8 phenotyping\E5 Pheno\E5_pheno_soma\rawimages	984	0.207654526173428	2.06706740445588	0.592874036636204	0.442864799246308	1.02870840346441	4.27699476532871	1.29266803967766	4.93913184967823	0.000211031022533972	0.00210067825656086	0.000602514264874191	0.00045006585289259	0.0010454353693744	0.00434653939565926	0.00131368703219275	0.00501944293666487	0.000183802010724321	0.00220713694579899	0.000579842831939459	0.000428721366915852	0.000967043801210821	0.00469801761209965	0.00123598077334464	0.00537117570638657	28.5823170731707	807.978658536585	9	5	6	5	11	5	6	4	2
220	2	JG-TDP43KI-MND3-EndPoint-D40-22052022_E07_sx_3_sy_4_w4.tif	JG-TDP43KI-MND3-EndPoint-D40-22052022_E07_sx_3_sy_4_w1.tif	JG-TDP43KI-MND3-EndPoint-D40-22052022_E07_sx_3_sy_4_w3Filtsoma.tiff	JG-TDP43KI-MND3-EndPoint-D40-22052022_E07_sx_3_sy_4_w3.tif	JG-TDP43KI-MND3-EndPoint-D40-22052022_E07_sx_3_sy_4_w1NeuNuclei.tiff	JG-TDP43KI-MND3-EndPoint-D40-22052022_E07_sx_3_sy_4_w2.tif	C:\Users\ab998\OneDrive - University of Exeter\TDP43 project JG\E3-5-8 phenotyping\E5 Pheno\E5_pheno_soma\rawimages	C:\Users\ab998\OneDrive - University of Exeter\TDP43 project JG\E3-5-8 phenotyping\E5 Pheno\E5_pheno_soma\rawimages	C:\Users\ab998\OneDrive - University of Exeter\TDP43 project JG\E3-5-8 phenotyping\E5 Pheno\E5_pheno_soma	C:\Users\ab998\OneDrive - University of Exeter\TDP43 project JG\E3-5-8 phenotyping\E5 Pheno\E5_pheno_soma\rawimages	C:\Users\ab998\OneDrive - University of Exeter\TDP43 project JG\E3-5-8 phenotyping\E5 Pheno\E5_pheno_soma	C:\Users\ab998\OneDrive - University of Exeter\TDP43 project JG\E3-5-8 phenotyping\E5 Pheno\E5_pheno_soma\rawimages	765	0.525777982653381	0.489408227525928	0.750087739201263	0.582533519744175	1.83552659495035	1.85474425653229	2.11828794889152	2.43227284075692	0.000687291480592654	0.000639749317027357	0.000980506848629101	0.000761481725155784	0.00239938116986974	0.00242450229612063	0.00276900385476016	0.00317944162190447	0.000573487632209435	0.000726301717804745	0.000976577401161194	0.000757289642933756	0.00233104941435158	0.00269499851856381	0.00270084687508643	0.00344853894785047	767.878431372549	1774.39869281046	3	2	2	2	3	1	1	1	2
221	1	JG-TDP43KI-MND3-EndPoint-D40-22052022_E07_sx_3_sy_5_w4.tif	JG-TDP43KI-MND3-EndPoint-D40-22052022_E07_sx_3_sy_5_w1.tif	JG-TDP43KI-MND3-EndPoint-D40-22052022_E07_sx_3_sy_5_w3Filtsoma.tiff	JG-TDP43KI-MND3-EndPoint-D40-22052022_E07_sx_3_sy_5_w3.tif	JG-TDP43KI-MND3-EndPoint-D40-22052022_E07_sx_3_sy_5_w1NeuNuclei.tiff	JG-TDP43KI-MND3-EndPoint-D40-22052022_E07_sx_3_sy_5_w2.tif	C:\Users\ab998\OneDrive - University of Exeter\TDP43 project JG\E3-5-8 phenotyping\E5 Pheno\E5_pheno_soma\rawimages	C:\Users\ab998\OneDrive - University of Exeter\TDP43 project JG\E3-5-8 phenotyping\E5 Pheno\E5_pheno_soma\rawimages	C:\Users\ab998\OneDrive - University of Exeter\TDP43 project JG\E3-5-8 phenotyping\E5 Pheno\E5_pheno_soma	C:\Users\ab998\OneDrive - University of Exeter\TDP43 project JG\E3-5-8 phenotyping\E5 Pheno\E5_pheno_soma\rawimages	C:\Users\ab998\OneDrive - University of Exeter\TDP43 project JG\E3-5-8 phenotyping\E5 Pheno\E5_pheno_soma	C:\Users\ab998\OneDrive - University of Exeter\TDP43 project JG\E3-5-8 phenotyping\E5 Pheno\E5_pheno_soma\rawimages	739	0.0959171392614735	0.804734915440349	0.388921950012445	0.25985880906228	0.524704828538233	2.29133088642266	0.763744563795626	2.85914401384071	0.000129793151909978	0.00108895117109655	0.000526281393792213	0.000351635736214181	0.000710020065680965	0.00310058306687775	0.00103348384816729	0.00386893641927024	0.000108407213701867	0.00111262878635898	0.000503547722473741	0.000329252507071942	0.000637765799183398	0.00333560898434371	0.00096131837926805	0.00410467712208629	1378.48037889039	1003.51150202977	2	1	1	2	2	1	1	2	3
222	1	JG-TDP43KI-MND3-EndPoint-D40-22052022_E07_sx_3_sy_6_w4.tif	JG-TDP43KI-MND3-EndPoint-D40-22052022_E07_sx_3_sy_6_w1.tif	JG-TDP43KI-MND3-EndPoint-D40-22052022_E07_sx_3_sy_6_w3Filtsoma.tiff	JG-TDP43KI-MND3-EndPoint-D40-22052022_E07_sx_3_sy_6_w3.tif	JG-TDP43KI-MND3-EndPoint-D40-22052022_E07_sx_3_sy_6_w1NeuNuclei.tiff	JG-TDP43KI-MND3-EndPoint-D40-22052022_E07_sx_3_sy_6_w2.tif	C:\Users\ab998\OneDrive - University of Exeter\TDP43 project JG\E3-5-8 phenotyping\E5 Pheno\E5_pheno_soma\rawimages	C:\Users\ab998\OneDrive - University of Exeter\TDP43 project JG\E3-5-8 phenotyping\E5 Pheno\E5_pheno_soma\rawimages	C:\Users\ab998\OneDrive - University of Exeter\TDP43 project JG\E3-5-8 phenotyping\E5 Pheno\E5_pheno_soma	C:\Users\ab998\OneDrive - University of Exeter\TDP43 project JG\E3-5-8 phenotyping\E5 Pheno\E5_pheno_soma\rawimages	C:\Users\ab998\OneDrive - University of Exeter\TDP43 project JG\E3-5-8 phenotyping\E5 Pheno\E5_pheno_soma	C:\Users\ab998\OneDrive - University of Exeter\TDP43 project JG\E3-5-8 phenotyping\E5 Pheno\E5_pheno_soma\rawimages	671	0.564098219081643	2.37931217518053	0.685969329206273	0.588475231430493	1.571396229323	3.55814817268401	1.73852140782401	4.03036551759578	0.000840682889838514	0.00354591978417367	0.00102230898540428	0.000877012267407591	0.00234187217484799	0.00530275435571388	0.00259094099526678	0.00600650598747509	0.000617326906649396	0.00277731928508729	0.000930800335481763	0.000785701529821381	0.00206994370091707	0.00527002243325114	0.00231937132775784	0.00597390718758106	534.230998509687	249.839046199702	18	11	12	12	22	13	12	14	3
223	1	JG-TDP43KI-MND3-EndPoint-D40-22052022_E07_sx_4_sy_1_w4.tif	JG-TDP43KI-MND3-EndPoint-D40-22052022_E07_sx_4_sy_1_w1.tif	JG-TDP43KI-MND3-EndPoint-D40-22052022_E07_sx_4_sy_1_w3Filtsoma.tiff	JG-TDP43KI-MND3-EndPoint-D40-22052022_E07_sx_4_sy_1_w3.tif	JG-TDP43KI-MND3-EndPoint-D40-22052022_E07_sx_4_sy_1_w1NeuNuclei.tiff	JG-TDP43KI-MND3-EndPoint-D40-22052022_E07_sx_4_sy_1_w2.tif	C:\Users\ab998\OneDrive - University of Exeter\TDP43 project JG\E3-5-8 phenotyping\E5 Pheno\E5_pheno_soma\rawimages	C:\Users\ab998\OneDrive - University of Exeter\TDP43 project JG\E3-5-8 phenotyping\E5 Pheno\E5_pheno_soma\rawimages	C:\Users\ab998\OneDrive - University of Exeter\TDP43 project JG\E3-5-8 phenotyping\E5 Pheno\E5_pheno_soma	C:\Users\ab998\OneDrive - University of Exeter\TDP43 project JG\E3-5-8 phenotyping\E5 Pheno\E5_pheno_soma\rawimages	C:\Users\ab998\OneDrive - University of Exeter\TDP43 project JG\E3-5-8 phenotyping\E5 Pheno\E5_pheno_soma	C:\Users\ab998\OneDrive - University of Exeter\TDP43 project JG\E3-5-8 phenotyping\E5 Pheno\E5_pheno_soma\rawimages	922	0.190514407266164	0.169124126125098	0.569283588789403	0.403822646578192	1.17063812230481	1.21756698813988	1.40149538381957	1.86448462610133	0.000206631678162868	0.000183431807077113	0.0006174442394679	0.000437985516896087	0.00126967258384469	0.00132057157065063	0.00152006006921862	0.00202221759880838	0.000172819360159338	0.000171944935573265	0.000595101853832603	0.000415715476265177	0.00119944917969406	0.00131127773784101	0.00144960707984865	0.00201419088989496	780.111713665944	226.940347071584	31	17	17	11	61	18	27	13	7
223	2	JG-TDP43KI-MND3-EndPoint-D40-22052022_E07_sx_4_sy_1_w4.tif	JG-TDP43KI-MND3-EndPoint-D40-22052022_E07_sx_4_sy_1_w1.tif	JG-TDP43KI-MND3-EndPoint-D40-22052022_E07_sx_4_sy_1_w3Filtsoma.tiff	JG-TDP43KI-MND3-EndPoint-D40-22052022_E07_sx_4_sy_1_w3.tif	JG-TDP43KI-MND3-EndPoint-D40-22052022_E07_sx_4_sy_1_w1NeuNuclei.tiff	JG-TDP43KI-MND3-EndPoint-D40-22052022_E07_sx_4_sy_1_w2.tif	C:\Users\ab998\OneDrive - University of Exeter\TDP43 project JG\E3-5-8 phenotyping\E5 Pheno\E5_pheno_soma\rawimages	C:\Users\ab998\OneDrive - University of Exeter\TDP43 project JG\E3-5-8 phenotyping\E5 Pheno\E5_pheno_soma\rawimages	C:\Users\ab998\OneDrive - University of Exeter\TDP43 project JG\E3-5-8 phenotyping\E5 Pheno\E5_pheno_soma	C:\Users\ab998\OneDrive - University of Exeter\TDP43 project JG\E3-5-8 phenotyping\E5 Pheno\E5_pheno_soma\rawimages	C:\Users\ab998\OneDrive - University of Exeter\TDP43 project JG\E3-5-8 phenotyping\E5 Pheno\E5_pheno_soma	C:\Users\ab998\OneDrive - University of Exeter\TDP43 project JG\E3-5-8 phenotyping\E5 Pheno\E5_pheno_soma\rawimages	953	0.192274070092026	0.170085140371157	0.557854581391439	0.395919460162986	0.849305731768254	1.20933884987608	1.08747997228056	1.85496299644001	0.000201756631785966	0.000178473389686418	0.000585366822026693	0.000415445393665253	0.000891191743723247	0.00126898095474929	0.00114111224793343	0.00194644595639035	0.000121811939607142	0.000143614044645801	0.000518806744366884	0.0003490156668704	0.000772576022427529	0.00119839078979567	0.00102235446684062	0.00187685969285667	433.585519412382	468.372507869885	10	7	9	4	14	7	7	2	4
223	3	JG-TDP43KI-MND3-EndPoint-D40-22052022_E07_sx_4_sy_1_w4.tif	JG-TDP43KI-MND3-EndPoint-D40-22052022_E07_sx_4_sy_1_w1.tif	JG-TDP43KI-MND3-EndPoint-D40-22052022_E07_sx_4_sy_1_w3Filtsoma.tiff	JG-TDP43KI-MND3-EndPoint-D40-22052022_E07_sx_4_sy_1_w3.tif	JG-TDP43KI-MND3-EndPoint-D40-22052022_E07_sx_4_sy_1_w1NeuNuclei.tiff	JG-TDP43KI-MND3-EndPoint-D40-22052022_E07_sx_4_sy_1_w2.tif	C:\Users\ab998\OneDrive - University of Exeter\TDP43 project JG\E3-5-8 phenotyping\E5 Pheno\E5_pheno_soma\rawimages	C:\Users\ab998\OneDrive - University of Exeter\TDP43 project JG\E3-5-8 phenotyping\E5 Pheno\E5_pheno_soma\rawimages	C:\Users\ab998\OneDrive - University of Exeter\TDP43 project JG\E3-5-8 phenotyping\E5 Pheno\E5_pheno_soma	C:\Users\ab998\OneDrive - University of Exeter\TDP43 project JG\E3-5-8 phenotyping\E5 Pheno\E5_pheno_soma\rawimages	C:\Users\ab998\OneDrive - University of Exeter\TDP43 project JG\E3-5-8 phenotyping\E5 Pheno\E5_pheno_soma	C:\Users\ab998\OneDrive - University of Exeter\TDP43 project JG\E3-5-8 phenotyping\E5 Pheno\E5_pheno_soma\rawimages	816	0.123201521315423	0.222959406150039	0.464377813274041	0.30996133039298	0.817912500933744	1.30254073062679	1.02938887593336	1.8296025020536	0.000150982256513998	0.000273234566360342	0.000569090457443678	0.000379854571560025	0.00100234375114429	0.00159625089537597	0.00126150597540853	0.00224215992898726	0.000152529129991308	0.000231334022828378	0.000579842831939459	0.000390549772419035	0.000900519662536681	0.00152096687816083	0.00115968566387892	0.0021667811088264	1063.29534313725	994.670343137255	15	10	9	9	11	6	5	5	4
223	4	JG-TDP43KI-MND3-EndPoint-D40-22052022_E07_sx_4_sy_1_w4.tif	JG-TDP43KI-MND3-EndPoint-D40-22052022_E07_sx_4_sy_1_w1.tif	JG-TDP43KI-MND3-EndPoint-D40-22052022_E07_sx_4_sy_1_w3Filtsoma.tiff	JG-TDP43KI-MND3-EndPoint-D40-22052022_E07_sx_4_sy_1_w3.tif	JG-TDP43KI-MND3-EndPoint-D40-22052022_E07_sx_4_sy_1_w1NeuNuclei.tiff	JG-TDP43KI-MND3-EndPoint-D40-22052022_E07_sx_4_sy_1_w2.tif	C:\Users\ab998\OneDrive - University of Exeter\TDP43 project JG\E3-5-8 phenotyping\E5 Pheno\E5_pheno_soma\rawimages	C:\Users\ab998\OneDrive - University of Exeter\TDP43 project JG\E3-5-8 phenotyping\E5 Pheno\E5_pheno_soma\rawimages	C:\Users\ab998\OneDrive - University of Exeter\TDP43 project JG\E3-5-8 phenotyping\E5 Pheno\E5_pheno_soma	C:\Users\ab998\OneDrive - University of Exeter\TDP43 project JG\E3-5-8 phenotyping\E5 Pheno\E5_pheno_soma\rawimages	C:\Users\ab998\OneDrive - University of Exeter\TDP43 project JG\E3-5-8 phenotyping\E5 Pheno\E5_pheno_soma	C:\Users\ab998\OneDrive - University of Exeter\TDP43 project JG\E3-5-8 phenotyping\E5 Pheno\E5_pheno_soma\rawimages	710	0.186051068511006	0.139436180434132	0.471305409213528	0.342784190128441	1.26568532793317	0.939237469108775	1.45514610479586	1.40576791041531	0.000262043758466205	0.000196388986526946	0.000663810435512011	0.00048279463398372	0.00178265539145517	0.00132286967480109	0.0020495015560505	0.00197995480340184	0.000197628847672604	0.000148883511428721	0.00062561989761889	0.000444554665591568	0.00167094054631889	0.0012201783247292	0.00193789578042924	0.00187685969285667	461.622535211268	1104.33098591549	6	3	5	5	2	0	1	2	4
223	5	JG-TDP43KI-MND3-EndPoint-D40-22052022_E07_sx_4_sy_1_w4.tif	JG-TDP43KI-MND3-EndPoint-D40-22052022_E07_sx_4_sy_1_w1.tif	JG-TDP43KI-MND3-EndPoint-D40-22052022_E07_sx_4_sy_1_w3Filtsoma.tiff	JG-TDP43KI-MND3-EndPoint-D40-22052022_E07_sx_4_sy_1_w3.tif	JG-TDP43KI-MND3-EndPoint-D40-22052022_E07_sx_4_sy_1_w1NeuNuclei.tiff	JG-TDP43KI-MND3-EndPoint-D40-22052022_E07_sx_4_sy_1_w2.tif	C:\Users\ab998\OneDrive - University of Exeter\TDP43 project JG\E3-5-8 phenotyping\E5 Pheno\E5_pheno_soma\rawimages	C:\Users\ab998\OneDrive - University of Exeter\TDP43 project JG\E3-5-8 phenotyping\E5 Pheno\E5_pheno_soma\rawimages	C:\Users\ab998\OneDrive - University of Exeter\TDP43 project JG\E3-5-8 phenotyping\E5 Pheno\E5_pheno_soma	C:\Users\ab998\OneDrive - University of Exeter\TDP43 project JG\E3-5-8 phenotyping\E5 Pheno\E5_pheno_soma\rawimages	C:\Users\ab998\OneDrive - University of Exeter\TDP43 project JG\E3-5-8 phenotyping\E5 Pheno\E5_pheno_soma	C:\Users\ab998\OneDrive - University of Exeter\TDP43 project JG\E3-5-8 phenotyping\E5 Pheno\E5_pheno_soma\rawimages	858	1.16237412292685	0.689357961498899	0.90003814920783	0.765690006344812	1.10341721895384	2.40128282736987	1.32224002410658	2.9564049881883	0.00135474839501964	0.000803447507574475	0.00104899551189724	0.000892412594807473	0.00128603405472475	0.00279869793399752	0.0015410722891685	0.00344569345942692	0.000509741599671543	0.000819350243546069	0.000869764247909188	0.000713961897417903	0.00125571666285396	0.00286242947913706	0.00151064316742122	0.00350957503542304	1796.05827505828	1242.74358974359	16	10	9	6	18	4	7	2	8
223	6	JG-TDP43KI-MND3-EndPoint-D40-22052022_E07_sx_4_sy_1_w4.tif	JG-TDP43KI-MND3-EndPoint-D40-22052022_E07_sx_4_sy_1_w1.tif	JG-TDP43KI-MND3-EndPoint-D40-22052022_E07_sx_4_sy_1_w3Filtsoma.tiff	JG-TDP43KI-MND3-EndPoint-D40-22052022_E07_sx_4_sy_1_w3.tif	JG-TDP43KI-MND3-EndPoint-D40-22052022_E07_sx_4_sy_1_w1NeuNuclei.tiff	JG-TDP43KI-MND3-EndPoint-D40-22052022_E07_sx_4_sy_1_w2.tif	C:\Users\ab998\OneDrive - University of Exeter\TDP43 project JG\E3-5-8 phenotyping\E5 Pheno\E5_pheno_soma\rawimages	C:\Users\ab998\OneDrive - University of Exeter\TDP43 project JG\E3-5-8 phenotyping\E5 Pheno\E5_pheno_soma\rawimages	C:\Users\ab998\OneDrive - University of Exeter\TDP43 project JG\E3-5-8 phenotyping\E5 Pheno\E5_pheno_soma	C:\Users\ab998\OneDrive - University of Exeter\TDP43 project JG\E3-5-8 phenotyping\E5 Pheno\E5_pheno_soma\rawimages	C:\Users\ab998\OneDrive - University of Exeter\TDP43 project JG\E3-5-8 phenotyping\E5 Pheno\E5_pheno_soma	C:\Users\ab998\OneDrive - University of Exeter\TDP43 project JG\E3-5-8 phenotyping\E5 Pheno\E5_pheno_soma\rawimages	1044	0.194616781907825	0.267021579194989	0.630014495924115	0.440503945297678	0.873153987224214	1.63749228027882	1.14438086492009	2.3379262983799	0.000186414542057304	0.000255767796163782	0.000603462160846854	0.000421938644921148	0.000836354393892925	0.00156847919566937	0.00109615025375488	0.00223939300611101	0.000183635493158363	0.000242494730628096	0.000610360875725746	0.000428527127951384	0.000716879731044173	0.00155722419731319	0.000976577401161194	0.00222781719639897	1222.7816091954	1715.97796934866	16	12	12	14	18	13	12	13	9
224	1	JG-TDP43KI-MND3-EndPoint-D40-22052022_E07_sx_4_sy_2_w4.tif	JG-TDP43KI-MND3-EndPoint-D40-22052022_E07_sx_4_sy_2_w1.tif	JG-TDP43KI-MND3-EndPoint-D40-22052022_E07_sx_4_sy_2_w3Filtsoma.tiff	JG-TDP43KI-MND3-EndPoint-D40-22052022_E07_sx_4_sy_2_w3.tif	JG-TDP43KI-MND3-EndPoint-D40-22052022_E07_sx_4_sy_2_w1NeuNuclei.tiff	JG-TDP43KI-MND3-EndPoint-D40-22052022_E07_sx_4_sy_2_w2.tif	C:\Users\ab998\OneDrive - University of Exeter\TDP43 project JG\E3-5-8 phenotyping\E5 Pheno\E5_pheno_soma\rawimages	C:\Users\ab998\OneDrive - University of Exeter\TDP43 project JG\E3-5-8 phenotyping\E5 Pheno\E5_pheno_soma\rawimages	C:\Users\ab998\OneDrive - University of Exeter\TDP43 project JG\E3-5-8 phenotyping\E5 Pheno\E5_pheno_soma	C:\Users\ab998\OneDrive - University of Exeter\TDP43 project JG\E3-5-8 phenotyping\E5 Pheno\E5_pheno_soma\rawimages	C:\Users\ab998\OneDrive - University of Exeter\TDP43 project JG\E3-5-8 phenotyping\E5 Pheno\E5_pheno_soma	C:\Users\ab998\OneDrive - University of Exeter\TDP43 project JG\E3-5-8 phenotyping\E5 Pheno\E5_pheno_soma\rawimages	827	0.20859304851183	0.38152225977683	0.485709925880656	0.406947289564414	1.21316814783495	1.74030274571851	1.46208895975724	2.3447776006069	0.000252228595540302	0.000461332841326275	0.000587315508924614	0.000492076529098445	0.00146695060197696	0.00210435640352903	0.00176794311941625	0.0028352812582913	0.000249261822318658	0.000406294042477384	0.000595101853832603	0.000499261281220242	0.00137697340687737	0.00201567367184907	0.0016784924082458	0.00274662394076586	228.392986698912	100.211608222491	5	4	4	2	8	4	4	2	2
224	2	JG-TDP43KI-MND3-EndPoint-D40-22052022_E07_sx_4_sy_2_w4.tif	JG-TDP43KI-MND3-EndPoint-D40-22052022_E07_sx_4_sy_2_w1.tif	JG-TDP43KI-MND3-EndPoint-D40-22052022_E07_sx_4_sy_2_w3Filtsoma.tiff	JG-TDP43KI-MND3-EndPoint-D40-22052022_E07_sx_4_sy_2_w3.tif	JG-TDP43KI-MND3-EndPoint-D40-22052022_E07_sx_4_sy_2_w1NeuNuclei.tiff	JG-TDP43KI-MND3-EndPoint-D40-22052022_E07_sx_4_sy_2_w2.tif	C:\Users\ab998\OneDrive - University of Exeter\TDP43 project JG\E3-5-8 phenotyping\E5 Pheno\E5_pheno_soma\rawimages	C:\Users\ab998\OneDrive - University of Exeter\TDP43 project JG\E3-5-8 phenotyping\E5 Pheno\E5_pheno_soma\rawimages	C:\Users\ab998\OneDrive - University of Exeter\TDP43 project JG\E3-5-8 phenotyping\E5 Pheno\E5_pheno_soma	C:\Users\ab998\OneDrive - University of Exeter\TDP43 project JG\E3-5-8 phenotyping\E5 Pheno\E5_pheno_soma\rawimages	C:\Users\ab998\OneDrive - University of Exeter\TDP43 project JG\E3-5-8 phenotyping\E5 Pheno\E5_pheno_soma	C:\Users\ab998\OneDrive - University of Exeter\TDP43 project JG\E3-5-8 phenotyping\E5 Pheno\E5_pheno_soma\rawimages	1149	0.338012950931443	0.151273673232936	0.71032272814773	0.553371268033516	1.48833456600551	1.28371221671114	1.84969863388687	2.10276951198466	0.000294180113952518	0.000131656808731885	0.000618209511007598	0.000481611199332912	0.00129533034465231	0.00111724300845182	0.00160983344985803	0.00183008660747142	0.00020992129429942	0.000118186846520985	0.000595101853832603	0.000458171678474173	0.00130285491468385	0.00108713773079216	0.00161745632067323	0.00180056458339095	911.818102697998	227.567449956484	22	12	8	11	34	10	4	9	5
224	3	JG-TDP43KI-MND3-EndPoint-D40-22052022_E07_sx_4_sy_2_w4.tif	JG-TDP43KI-MND3-EndPoint-D40-22052022_E07_sx_4_sy_2_w1.tif	JG-TDP43KI-MND3-EndPoint-D40-22052022_E07_sx_4_sy_2_w3Filtsoma.tiff	JG-TDP43KI-MND3-EndPoint-D40-22052022_E07_sx_4_sy_2_w3.tif	JG-TDP43KI-MND3-EndPoint-D40-22052022_E07_sx_4_sy_2_w1NeuNuclei.tiff	JG-TDP43KI-MND3-EndPoint-D40-22052022_E07_sx_4_sy_2_w2.tif	C:\Users\ab998\OneDrive - University of Exeter\TDP43 project JG\E3-5-8 phenotyping\E5 Pheno\E5_pheno_soma\rawimages	C:\Users\ab998\OneDrive - University of Exeter\TDP43 project JG\E3-5-8 phenotyping\E5 Pheno\E5_pheno_soma\rawimages	C:\Users\ab998\OneDrive - University of Exeter\TDP43 project JG\E3-5-8 phenotyping\E5 Pheno\E5_pheno_soma	C:\Users\ab998\OneDrive - University of Exeter\TDP43 project JG\E3-5-8 phenotyping\E5 Pheno\E5_pheno_soma\rawimages	C:\Users\ab998\OneDrive - University of Exeter\TDP43 project JG\E3-5-8 phenotyping\E5 Pheno\E5_pheno_soma	C:\Users\ab998\OneDrive - University of Exeter\TDP43 project JG\E3-5-8 phenotyping\E5 Pheno\E5_pheno_soma\rawimages	860	0.268077039660966	2.43516745206944	0.567315174965188	0.434784012453747	2.22358239238383	4.1727687138482	2.49362936452962	4.75266658421606	0.000311717487977867	0.00283159006054586	0.000659668808099056	0.000505562805178776	0.00258556092137655	0.00485205664400953	0.00289956902852282	0.00552635649327449	0.000181359951966442	0.00238130753859878	0.000579842831939459	0.000425863778218627	0.00247840955853462	0.00487986439839005	0.00279240100644529	0.00555428396910429	993.094186046512	1193.91279069767	3	3	2	1	1	0	0	0	2
224	4	JG-TDP43KI-MND3-EndPoint-D40-22052022_E07_sx_4_sy_2_w4.tif	JG-TDP43KI-MND3-EndPoint-D40-22052022_E07_sx_4_sy_2_w1.tif	JG-TDP43KI-MND3-EndPoint-D40-22052022_E07_sx_4_sy_2_w3Filtsoma.tiff	JG-TDP43KI-MND3-EndPoint-D40-22052022_E07_sx_4_sy_2_w3.tif	JG-TDP43KI-MND3-EndPoint-D40-22052022_E07_sx_4_sy_2_w1NeuNuclei.tiff	JG-TDP43KI-MND3-EndPoint-D40-22052022_E07_sx_4_sy_2_w2.tif	C:\Users\ab998\OneDrive - University of Exeter\TDP43 project JG\E3-5-8 phenotyping\E5 Pheno\E5_pheno_soma\rawimages	C:\Users\ab998\OneDrive - University of Exeter\TDP43 project JG\E3-5-8 phenotyping\E5 Pheno\E5_pheno_soma\rawimages	C:\Users\ab998\OneDrive - University of Exeter\TDP43 project JG\E3-5-8 phenotyping\E5 Pheno\E5_pheno_soma	C:\Users\ab998\OneDrive - University of Exeter\TDP43 project JG\E3-5-8 phenotyping\E5 Pheno\E5_pheno_soma\rawimages	C:\Users\ab998\OneDrive - University of Exeter\TDP43 project JG\E3-5-8 phenotyping\E5 Pheno\E5_pheno_soma	C:\Users\ab998\OneDrive - University of Exeter\TDP43 project JG\E3-5-8 phenotyping\E5 Pheno\E5_pheno_soma\rawimages	955	0.169661081459253	0.222961927365759	0.510978866135702	0.390084218641277	1.55215123604285	1.39031733962474	1.8356145566795	2.04902723687701	0.000177655582679846	0.000233467986770428	0.000535056404330577	0.000408465150409715	0.00162528925240089	0.00145582967499973	0.00192210948343403	0.00214557825850996	0.000159920215082821	0.000196152439457364	0.000526436255313456	0.000399837328586727	0.00156476971460506	0.00140054430812597	0.00186160067096353	0.00209048599936068	1486.97591623037	1678.53926701571	5	4	3	4	5	1	0	3	4
226	1	JG-TDP43KI-MND3-EndPoint-D40-22052022_E07_sx_4_sy_4_w4.tif	JG-TDP43KI-MND3-EndPoint-D40-22052022_E07_sx_4_sy_4_w1.tif	JG-TDP43KI-MND3-EndPoint-D40-22052022_E07_sx_4_sy_4_w3Filtsoma.tiff	JG-TDP43KI-MND3-EndPoint-D40-22052022_E07_sx_4_sy_4_w3.tif	JG-TDP43KI-MND3-EndPoint-D40-22052022_E07_sx_4_sy_4_w1NeuNuclei.tiff	JG-TDP43KI-MND3-EndPoint-D40-22052022_E07_sx_4_sy_4_w2.tif	C:\Users\ab998\OneDrive - University of Exeter\TDP43 project JG\E3-5-8 phenotyping\E5 Pheno\E5_pheno_soma\rawimages	C:\Users\ab998\OneDrive - University of Exeter\TDP43 project JG\E3-5-8 phenotyping\E5 Pheno\E5_pheno_soma\rawimages	C:\Users\ab998\OneDrive - University of Exeter\TDP43 project JG\E3-5-8 phenotyping\E5 Pheno\E5_pheno_soma	C:\Users\ab998\OneDrive - University of Exeter\TDP43 project JG\E3-5-8 phenotyping\E5 Pheno\E5_pheno_soma\rawimages	C:\Users\ab998\OneDrive - University of Exeter\TDP43 project JG\E3-5-8 phenotyping\E5 Pheno\E5_pheno_soma	C:\Users\ab998\OneDrive - University of Exeter\TDP43 project JG\E3-5-8 phenotyping\E5 Pheno\E5_pheno_soma\rawimages	864	0.298658235431503	0.212621900041995	0.59339284338057	0.485469383958844	1.56790865462972	1.30031419644365	1.84548714384437	1.86071564862505	0.000345669253971647	0.000246090162085642	0.000686797272431216	0.000561885861063476	0.00181470909100662	0.00150499328292089	0.00213598049056061	0.00215360607479751	0.000252010853728279	0.000203442410565913	0.00062561989761889	0.000502006849274039	0.00163290381897241	0.00142633239738643	0.00195315480232239	0.00207522697746754	1619.0775462963	1914.3599537037	9	6	5	5	11	2	1	5	4
227	1	JG-TDP43KI-MND3-EndPoint-D40-22052022_E07_sx_4_sy_5_w4.tif	JG-TDP43KI-MND3-EndPoint-D40-22052022_E07_sx_4_sy_5_w1.tif	JG-TDP43KI-MND3-EndPoint-D40-22052022_E07_sx_4_sy_5_w3Filtsoma.tiff	JG-TDP43KI-MND3-EndPoint-D40-22052022_E07_sx_4_sy_5_w3.tif	JG-TDP43KI-MND3-EndPoint-D40-22052022_E07_sx_4_sy_5_w1NeuNuclei.tiff	JG-TDP43KI-MND3-EndPoint-D40-22052022_E07_sx_4_sy_5_w2.tif	C:\Users\ab998\OneDrive - University of Exeter\TDP43 project JG\E3-5-8 phenotyping\E5 Pheno\E5_pheno_soma\rawimages	C:\Users\ab998\OneDrive - University of Exeter\TDP43 project JG\E3-5-8 phenotyping\E5 Pheno\E5_pheno_soma\rawimages	C:\Users\ab998\OneDrive - University of Exeter\TDP43 project JG\E3-5-8 phenotyping\E5 Pheno\E5_pheno_soma	C:\Users\ab998\OneDrive - University of Exeter\TDP43 project JG\E3-5-8 phenotyping\E5 Pheno\E5_pheno_soma\rawimages	C:\Users\ab998\OneDrive - University of Exeter\TDP43 project JG\E3-5-8 phenotyping\E5 Pheno\E5_pheno_soma	C:\Users\ab998\OneDrive - University of Exeter\TDP43 project JG\E3-5-8 phenotyping\E5 Pheno\E5_pheno_soma\rawimages	726	0.15760770880479	0.395851700881394	0.4762645913288	0.324826390249655	1.32599593402119	1.55653795355465	1.70151827763766	2.07428092556074	0.000217090507995578	0.000545250276696135	0.000656011833786225	0.000447419270316329	0.00182644068046996	0.00214399167156288	0.00234368908765518	0.00285713626110295	0.000214113781112246	0.000532768899574876	0.000671396963298321	0.000462724303361028	0.00172579544596374	0.00230817869305611	0.00224307621829212	0.00302128633484244	381.279614325069	686.108815426997	2	2	2	2	1	0	0	1	1
229	1	JG-TDP43KI-MND3-EndPoint-D40-22052022_E07_sx_5_sy_1_w4.tif	JG-TDP43KI-MND3-EndPoint-D40-22052022_E07_sx_5_sy_1_w1.tif	JG-TDP43KI-MND3-EndPoint-D40-22052022_E07_sx_5_sy_1_w3Filtsoma.tiff	JG-TDP43KI-MND3-EndPoint-D40-22052022_E07_sx_5_sy_1_w3.tif	JG-TDP43KI-MND3-EndPoint-D40-22052022_E07_sx_5_sy_1_w1NeuNuclei.tiff	JG-TDP43KI-MND3-EndPoint-D40-22052022_E07_sx_5_sy_1_w2.tif	C:\Users\ab998\OneDrive - University of Exeter\TDP43 project JG\E3-5-8 phenotyping\E5 Pheno\E5_pheno_soma\rawimages	C:\Users\ab998\OneDrive - University of Exeter\TDP43 project JG\E3-5-8 phenotyping\E5 Pheno\E5_pheno_soma\rawimages	C:\Users\ab998\OneDrive - University of Exeter\TDP43 project JG\E3-5-8 phenotyping\E5 Pheno\E5_pheno_soma	C:\Users\ab998\OneDrive - University of Exeter\TDP43 project JG\E3-5-8 phenotyping\E5 Pheno\E5_pheno_soma\rawimages	C:\Users\ab998\OneDrive - University of Exeter\TDP43 project JG\E3-5-8 phenotyping\E5 Pheno\E5_pheno_soma	C:\Users\ab998\OneDrive - University of Exeter\TDP43 project JG\E3-5-8 phenotyping\E5 Pheno\E5_pheno_soma\rawimages	927	0.747810516575555	0.318571349009289	0.924467841396108	0.763253466357128	2.38467736716848	1.68041214440018	2.63035020232201	2.30939192767255	0.000806699586381397	0.000343658413170754	0.000997268437320505	0.000823358647634442	0.00257246749424863	0.00181274233484377	0.00283748673389645	0.00249125342790998	0.0005508788744919	0.000295037709292956	0.000915541313588619	0.000742212141631171	0.00248169130645692	0.00171766616404057	0.00274662394076586	0.00239566643722355	476.402373247033	526.548004314995	7	4	2	3	4	0	1	3	3
[truncated: 135 more rows]
[truncated: 74 more columns]
