# Supplementary material for: Rapid and inducible mislocalization of endogenous TDP43 in a novel human model of amyotrophic lateral sclerosis
Source: eLife. 2025 Jul 24;13:RP95062. doi: 10.7554/eLife.95062 (PMC12289307; doi:10.7554/eLife.95062)
Supplement: Figure 1—figure supplement 2—source data 3. [file elife-95062-fig1-figsupp2-data3.txt]

somaexp_meancorrcy5	cyto_nuc	condition	replicate
0.000158996063269852	95.646211557011	Control	R1
0.00021093466340639	98.094397016681	Control	R1
0.000248783890979659	98.5016312164378	Control	R1
0.000348955884467913	99.3929978598946	Control	R1
0.000263450746197008	98.0038922200179	Control	R1
0.000336731198528416	98.0706702809136	Control	R1
0.000336622620132197	99.1695693042176	Control	R1
0.00015717096052533	97.297999942062	Control	R1
0.000201445143704285	96.7356624437759	Control	R1
0.000184614730700752	98.9245405719754	Control	R1
0.000221725133558213	98.5999221778464	Control	R1
0.000174930052026135	97.0283193013998	Control	R1
0.000269077704401934	97.7909486798961	Control	R1
0.000252323090266245	99.4913468534189	Control	R1
0.000267278669222712	99.2302056367162	Control	R1
0.000348937085009466	95.8279299052792	Control	R1
0.000256191072061761	97.4892299487017	Control	R1
0.000314015924199893	97.7282137294278	Control	R1
0.000229936363864333	92.2510344505186	Control	R1
0.000310339815232703	94.1427783345678	Control	R1
0.000334880249594384	97.8890132069954	Control	R1
0.000308503269874204	97.5791553696652	Control	R1
0.000231573282756627	98.9569687183577	Control	R1
0.000150410583425809	97.3502904088023	Control	R1
0.000299222655985993	77.8503449164569	Control	R1
0.000492589857508243	99.2886738657217	Control	R1
0.000303866491904365	99.2648570724858	Control	R1
0.000192770474760056	97.2374127208851	Control	R1
0.000380098093817027	98.7961986474238	Control	R1
0.000452688061560406	86.3684943890408	Control	R1
0.000250581942010489	96.3119092381622	Control	R1
0.000238375753408913	98.135763498633	Control	R1
0.000204387469975728	95.7365020764475	Control	R1
0.000268574449711792	98.9820823464571	Control	R1
0.000238621721066357	98.4237045069812	Control	R1
0.000359034269244734	69.0845298262522	Control	R1
0.000218072624589782	92.7485849517226	Control	R1
0.000188442224479235	97.5869724411628	Control	R1
0.000179447692415027	99.1086424027048	Control	R1
0.000428883440457287	98.2069708225565	Control	R1
0.000267568994638858	95.5249070567149	Control	R1
0.000305932320092973	95.0383556969744	Control	R1
0.000196325046764423	98.3407195924685	Control	R1
0.000296493269602198	96.495971997224	Control	R1
0.000326601659430138	97.7640684734916	Control	R1
0.000348110846444747	98.3141344396828	Control	R1
0.000250584686583719	98.491754919836	Control	R1
0.000252229835912284	99.0495546600609	Control	R1
0.000324336150987474	95.8193294176006	Control	R1
0.000994083825788608	96.8051377126593	Control	R1
0.000229950672879392	94.9582015174004	Control	R1
0.000151932222568756	97.0104358342463	Control	R1
0.00015564626733395	97.2246661057614	Control	R1
0.000185528159403235	97.0982619035083	Control	R1
0.000201058342544231	96.8741768613972	Control	R1
0.000293857290529312	95.4927196012091	Control	R1
0.000203600771393205	97.904524830718	Control	R1
0.00024279216032293	97.672496648789	Control	R1
0.00017127437080824	98.513263096385	Control	R1
0.000158074091910635	99.2479774217199	Control	R1
0.000146192970966837	98.4280558884434	Control	R1
0.000263837906953172	78.6007988815797	Control	R1
0.000267308184908151	69.1756298800498	Control	R1
0.00025931475152742	94.8795815227009	Control	R1
0.000200365820075176	95.479093199988	Control	R1
0.00025091463483879	96.6861634532677	Control	R1
0.00031864675878055	84.782081683445	Control	R1
0.000165950720367692	97.4292658711743	Control	R1
0.000204672798340117	98.7705038709496	Control	R1
0.000237359930421832	96.5768528990471	Control	R1
0.000186346329858012	97.2333645679276	Control	R1
0.00023976885424519	95.8775777986647	Control	R1
0.00038578556843858	94.6907320821644	Control	R1
0.000247782486684624	97.4803959240078	Control	R1
0.00033728152505002	97.5031639756878	Control	R1
0.000170809356480264	95.1684583641319	Control	R1
0.000228328407084526	98.7893541141764	Control	R1
0.000186350806637659	97.5315444425443	Control	R1
0.000226529936409321	98.7229269661711	Control	R1
0.000310286076360646	96.4472355354177	Control	R1
0.000243912603718649	90.7420244527235	Control	R1
0.000249132205223003	96.6830005750979	Control	R1
0.000242748243456034	89.8532840246478	Control	R1
0.00020943835736104	99.3169936009119	Control	R1
0.000323796367423582	96.3454561424395	Control	R1
0.000266788122870442	98.4033611432575	Control	R1
0.000522010588738696	95.1273006031994	Control	R1
0.00037663837848562	93.411093860545	Control	R1
0.00027563244722553	97.5809847038929	Control	R1
0.000212581846462864	94.2386866855321	Control	R1
0.000291855813850105	55.847927733018	Control	R1
0.000288695659293406	91.3662999480521	Control	R1
0.000186468714590349	98.3390806851357	Control	R1
0.000169351836139744	97.7078935134912	Control	R1
0.000333567793274867	96.7661488989353	Control	R1
0.00031429598850739	97.0691576310439	Control	R1
0.000180147290310224	99.10248158227	Control	R1
0.000180981691518271	94.9397227261308	Control	R1
0.000393468067625958	61.8319870271619	Control	R1
0.000239539544432095	74.2821281216192	Control	R1
0.00026433825476838	98.5117126707327	Control	R1
0.000224534384640468	98.2674988328595	Control	R1
0.000333621788333788	94.8724347851619	Control	R1
0.000265368776234268	97.7317551194372	Control	R1
0.000340779262629792	98.8929204294764	Control	R1
0.000294711055740667	98.5769367906708	Control	R1
0.000239649516585842	88.7050239865387	Control	R1
0.000347330386465965	90.0346366270972	Control	R1
0.000242927818203239	96.0627447634612	Control	R1
0.000264556158042528	83.7924731539356	Control	R1
0.000212347399710078	96.8528525200458	Control	R1
0.000352598536601758	98.7849883538529	Control	R1
0.00028195716991928	71.2252314649429	Control	R1
0.000704142320084139	95.9661732537066	Control	R1
0.000151878988902551	97.2023742043684	Control	R1
0.000149001122384057	97.2939327945394	Control	R1
0.000368814849202256	62.8151496623961	Control	R1
0.000285744096712564	98.1991637288047	Control	R1
0.000256377810455644	98.5055982656172	Control	R1
0.000174472856254261	95.1878779987192	Control	R1
0.000304865340074892	94.8886777096979	Control	R1
0.000195863097672728	98.3015373857507	Control	R1
0.000487972643058196	99.2241994179509	Control	R1
0.000175763560203418	98.1479191190352	Control	R1
0.000247982686994797	98.7120663442939	Control	R1
0.000359359077266713	98.6695870030049	Control	R1
0.000208180828918299	98.3795565323518	Control	R1
0.000311095762866348	67.7232070255718	Control	R1
0.000351105731198204	98.0980363259762	Control	R1
0.00022066192905887	95.6577092758492	Control	R1
0.000388101173451501	92.0148871737575	Control	R1
0.000318269069926664	98.839275104347	Control	R1
0.000365987876232119	98.152435792745	Control	R1
0.00024783577154061	50.6260922475089	Control	R1
0.000238657154859769	96.7646258990509	Control	R1
0.000216806219645449	97.6717831172395	Control	R1
0.000135487622454987	95.5753875783335	Control	R1
0.000165202189652201	96.1230517319117	Control	R1
0.000126057759589479	96.0638108898592	Control	R1
0.000223694403085248	97.3745277764109	Control	R1
0.000175583526791198	96.9043401990694	Control	R1
0.000133881791965157	91.2504994848852	Control	R1
0.000184735857325227	98.1182294470931	Control	R1
0.000235137977548343	70.6622538060119	Control	R1
0.000187243931753243	77.5755928935366	Control	R1
0.000230622698735153	76.3311722914045	Control	R1
0.000140792198660739	99.4775298184994	Control	R1
0.000169566817986751	97.0711225219977	Control	R1
0.000750690482000657	79.291160044281	Control	R1
0.000197660932587456	99.4612583321768	Control	R1
0.000188226156133965	96.5756649270588	Control	R1
0.00033406233047677	95.5702714142122	Control	R1
0.000285834361648801	94.8681554881985	Control	R1
0.000209953067443025	97.2589938904893	Control	R1
0.000292246656319103	96.517101881824	Control	R1
0.000734218903882706	91.9575848720198	Control	R1
0.000378888151782944	98.6198652714679	Control	R1
0.000317711815093894	95.99291767081	Control	R1
0.000370456197030126	72.1750438135767	Control	R1
0.000306083032329502	92.9850899466933	Control	R1
0.000259958053962311	96.922281996275	Control	R1
0.000565355971393933	96.729808845476	Control	R1
0.00023593890619734	97.9537357803822	Control	R1
0.000236854667756968	97.9768215287991	Control	R1
0.000360591434139596	96.5085324196551	Control	R1
0.000293855088298839	93.3347190205559	Control	R1
0.000166796227622635	97.0141310763982	Control	R1
0.000214915274692101	98.5892545103863	Control	R1
0.000236782792210003	97.4644564434459	Control	R1
0.000159359007388805	97.6727129103777	Control	R1
0.000203605017296522	99.278046779292	Control	R1
0.000245470590533876	97.820879196422	Control	R1
0.000286299160638252	97.4523130556327	Control	R1
0.000382829420166625	97.5276997297429	Control	R1
0.000275264237332231	98.3078885059055	Control	R1
0.000217755606857625	98.7705530467456	Control	R1
0.000507982373351102	82.318465411876	Control	R1
0.000172497520809966	95.7032527786675	Control	R1
0.000330396150158128	95.1649173946073	Control	R1
0.000196937699177525	98.4440444421058	Control	R1
0.00022886852359432	95.7653344832521	Control	R1
0.000765606666045984	62.8329176604248	Control	R1
0.000225109143580909	97.4380170363346	Control	R1
0.000156422614137335	97.3756594149501	Control	R1
0.000837604612023957	93.4822719565982	Control	R1
0.000961045266171294	97.3277998181644	Control	R1
0.000221391989533296	99.1013964820298	Control	R1
0.000214912725868742	98.3097608069796	Control	R1
0.000428385462379258	76.353784092591	Control	R1
0.000236147010798261	96.0086193754771	Control	R1
0.000242304950787723	97.9359602571933	Control	R1
0.000165410138929101	98.223411585392	Control	R1
0.000230357080355186	64.5823530507135	Control	R1
0.000329420087851915	96.8704115449643	Control	R1
0.000229168734293309	96.4129503721751	Control	R1
0.000212637730147388	97.8754125825246	Control	R1
0.000457028990084995	96.1995629700171	Control	R1
0.000293093402085146	97.2849302307392	Control	R1
0.000251634275540558	98.2391196852818	Control	R1
0.000215011918969649	98.0243459539683	Control	R1
0.000154216131933537	97.7544454955905	Control	R1
0.000148860032226048	98.1636300474042	Control	R1
0.000150193453864152	98.8103813913574	Control	R1
0.00041308917413531	94.1754943679983	Control	R1
0.000152290589638342	97.9020749183938	Control	R1
0.000257479930144229	99.06925767675	Control	R1
0.000251893343028263	98.857183240365	Control	R1
0.000431741116119547	96.8818872236753	Control	R1
0.000329828799027463	98.2276247186815	Control	R1
0.000185256638079524	98.7108375289371	Control	R1
0.00018893215316046	98.1882932054366	Control	R1
0.000296005051704856	97.7747729896601	Control	R1
0.000175786431829499	97.9191079325806	Control	R1
0.000209678926024648	82.2588730653408	Control	R1
0.000334180393165317	59.3276835274468	Control	R1
0.000187857742883116	98.0525758616044	Control	R1
0.000322117650181899	63.1128028802643	Control	R1
0.000195283751293132	97.7024322438058	Control	R1
0.000157701233736197	98.8442564637403	Control	R1
0.000222085928192968	91.5306314065078	Control	R1
0.000237183862788783	98.229744315769	Control	R1
0.000296585080129745	98.5972033463748	Control	R1
0.000219700489048952	98.5697555537797	Control	R1
0.00045614427939376	98.9994292029617	Control	R1
0.000325749636812976	94.9960339690975	Control	R1
0.000364912164418673	57.1048262530138	Control	R1
0.000276612433014313	86.3956138651984	Control	R1
0.000380117557702506	95.6405816181731	Control	R1
0.00025832607433637	98.6169939375524	Control	R1
0.000207177452722969	98.878969541925	Control	R1
0.000202175174280186	99.0943695497275	Control	R1
0.000340669407384358	96.9047570175681	Control	R1
0.000312654623634172	98.3610962163003	Control	R1
0.00020087319580612	92.5756499110263	Control	R1
0.000441393403627085	83.4139353452543	Control	R1
0.00018431281540568	98.9379749997138	Control	R1
0.000231447752337161	99.2105986745198	Control	R1
0.000188635400971841	99.2698340759782	Control	R1
0.000250060305733581	98.6125040959538	Control	R1
0.000207771148857658	98.2967172757188	Control	R1
0.000274498172378784	76.8386433079681	Control	R1
0.000491438935870096	97.1307542555585	Control	R1
0.000376899836338514	96.2938027424646	Control	R1
0.00023635589968345	97.3437787244316	Control	R1
0.000209506314140895	97.4670005036286	Control	R1
0.000351872564560095	80.5761288338342	NES	R1
0.000254264067204228	74.1582483267654	NES	R1
0.000354334686342623	16.2366535238621	NES	R1
0.000493324122596996	13.2716654397888	NES	R1
0.000571052058067917	16.8791812115657	NES	R1
0.000269302549289189	65.6904927782901	NES	R1
0.000160594431307035	81.9126760346372	NES	R1
0.000267782035144362	47.1535295080492	NES	R1
0.00032415309735355	24.8302433047138	NES	R1
0.000345894082774837	29.7571633415278	NES	R1
0.000402327336550209	8.71392003085549	NES	R1
0.00022793023177229	95.450347289014	NES	R1
0.000271366086419277	79.4820267604425	NES	R1
0.000503225247088376	3.97814184197683	NES	R1
0.000298356036063766	21.3461431761595	NES	R1
0.000529114301687237	62.1776141681624	NES	R1
0.000378909237272842	11.8426065495214	NES	R1
0.000335832671916366	40.2200063688434	NES	R1
0.000867232239802916	16.8340045468171	NES	R1
0.000738279534332258	12.7108027677281	NES	R1
0.000634831197229391	70.601520707622	NES	R1
0.00152028503839615	11.9042642477297	NES	R1
0.000376832234334697	11.0333290758597	NES	R1
0.00074257687901668	9.44625142519911	NES	R1
0.000264848363452179	16.6788259648322	NES	R1
0.000241382296337256	90.7412554270096	NES	R1
0.000266287319565648	11.3006437353134	NES	R1
0.000330207276658501	32.3666163736714	NES	R1
0.000213352907316931	51.0760781529615	NES	R1
0.000459965199798297	8.14495173729459	NES	R1
0.000276574326247978	1.83449821629868	NES	R1
0.000179653431915423	84.1235063444165	NES	R1
0.000333950508063485	23.0601415433457	NES	R1
0.00017934736072182	74.5550713610322	NES	R1
0.000411505709320505	24.7558878958241	NES	R1
0.000204258167359737	14.4582910115148	NES	R1
0.000314745192691257	41.8132383989537	NES	R1
0.000424994499891137	4.88124387205197	NES	R1
0.000194111037708438	33.8475640835596	NES	R1
0.000365928918382027	91.5902470497183	NES	R1
0.000985161536039347	97.931615995549	NES	R1
0.00064068200284256	41.2983275603148	NES	R1
0.000395574471278457	78.5413049015262	NES	R1
0.000238664628011097	96.7658405761415	NES	R1
0.000186806759018817	18.7680162847349	NES	R1
0.000186366786782383	62.2132650805349	NES	R1
0.000269608609429086	19.3706174999955	NES	R1
0.000786256498098732	17.4198405760128	NES	R1
0.0001983524589215	81.3489884874801	NES	R1
0.000527467904209224	93.3385313240281	NES	R1
0.000363199457605229	51.5778969316804	NES	R1
0.000189356786214975	95.866907813853	NES	R1
0.000519266277169261	8.26721720016807	NES	R1
0.000244757186596404	48.3728869425843	NES	R1
0.000177200016098812	94.4125494559238	NES	R1
0.000219040888547078	89.7656833328594	NES	R1
0.000188620120557794	96.1156006739154	NES	R1
0.000635733312140774	2.69268360816864	NES	R1
0.000174455718365719	93.5537240936791	NES	R1
0.000155684669608105	92.4324981615991	NES	R1
0.000409951208599611	74.205326507027	NES	R1
0.000276817586845697	97.1778338143821	NES	R1
0.000259560077775569	26.0811803154744	NES	R1
0.000149446523461636	94.8117843604226	NES	R1
0.000339457635503249	72.3471357413578	NES	R1
0.000325421606154532	68.7920700869113	NES	R1
0.000412644323205903	29.3189217904818	NES	R1
0.00025260180438375	82.8448485561412	NES	R1
0.00019570076831449	11.9545680124407	NES	R1
0.000501659233619621	67.3313498591159	NES	R1
0.000243365492241373	88.6766093446303	NES	R1
0.000488511239332346	62.8443050191583	NES	R1
0.000162797412865257	68.6743765554689	NES	R1
0.000313006516301907	43.3371301280563	NES	R1
0.000173424049097595	90.4375055383239	NES	R1
0.000297936076997439	15.5977433732749	NES	R1
0.000287588147228966	20.1388850213936	NES	R1
0.000293053972387409	92.6587536487504	NES	R1
0.000231441540305621	94.7184500934419	NES	R1
0.000284731123526137	83.2416681795043	NES	R1
0.000351118230731403	97.8571107874977	NES	R1
0.000251093540311138	20.9854807875461	NES	R1
0.000280961813828739	95.1003043401005	NES	R1
0.000212270256951111	95.420286979069	NES	R1
0.000234919027852111	9.55388665397462	NES	R1
0.000220855299069398	76.5370336774629	NES	R1
0.000222799723779524	92.4491432788537	NES	R1
0.000186543116618779	92.7684222275432	NES	R1
0.000224045759120269	94.2779297587495	NES	R1
0.000256750221799477	42.632385234615	NES	R1
0.00020570264948124	44.2441929206783	NES	R1
0.00029670920535499	20.3442107671489	NES	R1
0.000259816115378106	7.97350922209897	NES	R1
0.000358139828033298	12.3486059685824	NES	R1
0.000184719100954957	98.1561249162624	NES	R1
0.000126031195283821	96.0623849838219	NES	R1
0.00028828177081218	21.2020241851666	NES	R1
0.000485263978247515	16.0460256207499	NES	R1
0.000264475611788326	91.3972788336305	NES	R1
0.000174491139093365	79.0037483569459	NES	R1
0.000373070166662004	42.1172507194386	NES	R1
0.000278243024502452	67.981112986959	NES	R1
0.000343013045722075	74.8369277663304	NES	R1
0.000402559082017846	74.5066571612347	NES	R1
0.00022506527400354	91.2955745730076	NES	R1
0.000279557101862729	74.2565429959989	NES	R1
0.000268751532025237	50.4613141059811	NES	R1
0.000287231632657184	62.10872094395	NES	R1
0.000184406244375022	97.5236507885453	NES	R1
0.000279402706900586	72.4862669450603	NES	R1
0.000452127433290132	86.8459911330615	NES	R1
0.000533958690345736	11.2666044720349	NES	R1
0.000759205581027983	15.1535115959582	NES	R1
0.000297025864085288	95.6995102791192	NES	R1
0.000405103269996055	8.60144312776486	NES	R1
0.000232264467503975	97.4541734332131	NES	R1
0.000473612817123859	39.6409451948218	NES	R1
0.000517761297979365	7.25545809946097	NES	R1
0.000311137151843458	11.7880027756135	NES	R1
0.000253438635977105	72.1419459824066	NES	R1
0.000247426666702531	93.1330413100098	NES	R1
0.000535276225488716	32.8783656583959	NES	R1
0.000308652698679428	72.8185690905356	NES	R1
0.000297325106609229	22.0144544382203	NES	R1
0.000268701939547088	95.0456826146726	NES	R1
0.000499404001888691	52.1447617365237	NES	R1
0.000405646811720826	22.5936754291234	NES	R1
0.000356461139840101	16.5442286254899	NES	R1
0.000224714954847134	76.446330031166	NES	R1
0.000239263406485014	89.448282877863	NES	R1
0.000635589708253058	78.8522228060987	NES	R1
0.000534190607698579	44.8590618983986	NES	R1
0.000357927760497052	3.19379736478303	NES	R1
0.000420252876693546	10.6154699187331	NES	R1
0.000684009878870186	60.2416608699508	NES	R1
0.00122945899794224	18.6305350192959	NES	R1
0.000633997911940674	13.0227360872633	NES	R1
0.000544198093195037	9.88232907128659	NES	R1
0.000419819877292037	84.265279624437	NES	R1
0.000370947895442129	7.11706679980979	NES	R1
0.000483878441843974	57.322111432312	NES	R1
0.000218836112003583	55.9344692980221	NES	R1
0.000581184763278802	9.64789244098902	NES	R1
0.000198957339307526	42.4552267437044	NES	R1
0.000239537770784993	39.0902542198976	NES	R1
0.000242592151746132	44.2628896107275	NES	R1
0.000741016487809532	6.90808208871004	NES	R1
0.000506870051962685	8.7488122178677	NES	R1
0.000337126319960535	91.1428233417783	NES	R1
0.000213417478198472	18.6634499972027	NES	R1
0.000200891677028697	10.6872663896752	NES	R1
0.000579082190155195	81.8313930646937	NES	R1
0.000602366443897754	23.9617550034527	NES	R1
0.00041537991149133	34.5037226045825	NES	R1
0.00043262280779301	49.8467870201994	NES	R1
0.000184009075262159	80.3930044364275	NES	R1
0.000514075676900981	44.1468846625817	NES	R1
0.000337369014465695	38.9818616792312	NES	R1
0.000245221580428195	61.7656041050825	NES	R1
0.000376166416729201	83.3191464371062	NES	R1
0.000547542067661706	41.5475421693865	NES	R1
0.00020307072417916	68.973272224672	NES	R1
0.000167326986065067	89.0791841436714	NES	R1
0.000250105387606212	18.6907688710786	NES	R1
0.00034769960424513	6.39585673150019	NES	R1
0.000283220336267038	86.1708858463852	NES	R1
0.00022758850047353	87.3812539372607	NES	R1
0.000292594956478694	10.2387777640067	NES	R1
0.000222983364639277	97.3757633943441	Control	R2
0.000143422624176124	98.6427325187934	Control	R2
0.000199093923304015	96.0258593229498	Control	R2
0.00019201892195578	97.5389907478695	Control	R2
0.000173586492066181	98.9261357209434	Control	R2
0.000208163049582726	98.6656765102914	Control	R2
0.00017010878647118	98.6030454094618	Control	R2
0.00029065984795834	96.9492853027618	Control	R2
0.000278442028436984	98.7082080891111	Control	R2
0.000225083364872564	98.3979519556568	Control	R2
0.000177823850399767	98.5121073163738	Control	R2
0.000142766702299595	96.3808433875939	Control	R2
0.000289056065313682	76.133947439772	Control	R2
0.000300103283559297	93.6799877255718	Control	R2
0.000283530337072189	92.9731408312992	Control	R2
0.000200627502170917	90.9714533314376	Control	R2
0.000234969227234339	54.2007650842724	Control	R2
0.000488110749149848	91.5327822070655	Control	R2
0.000158143790137901	94.7164995643752	Control	R2
0.000139021009415343	97.8894805158351	Control	R2
0.000180432087050133	97.8938197579911	Control	R2
0.000188419657870854	98.4339284101169	Control	R2
0.000192415258520513	97.1602064501772	Control	R2
0.00024956844432314	98.4800032408771	Control	R2
0.000157977658225324	98.3629690528841	Control	R2
0.000174872491949891	93.5343500904295	Control	R2
0.000242911170033711	97.4229216322498	Control	R2
0.000276195055948622	53.7334002440141	Control	R2
0.000408785884671422	90.4283276768583	Control	R2
0.000305397864009005	98.5204099393122	Control	R2
0.000323251697804436	98.4923519507729	Control	R2
0.000194957385583666	59.2034224355675	Control	R2
0.000324667638431037	57.8570588318116	Control	R2
0.00039075624893444	63.6356670407366	Control	R2
0.000138984851095771	99.0619418121759	Control	R2
0.000174136463548484	97.2776653660952	Control	R2
0.000674773333062234	96.2714418864376	Control	R2
0.000280477599999035	93.2576715672565	Control	R2
0.000243128189074982	98.0247112093791	Control	R2
0.000268490391289159	87.3951698820875	Control	R2
0.000391330323090134	97.7706266705837	Control	R2
0.000240552646484855	96.5033993897916	Control	R2
0.000202205705240133	98.8572937233473	Control	R2
0.000228946505960655	98.8989376942626	Control	R2
0.000245987728062007	97.1775957186015	Control	R2
0.000282915826391916	98.815179101963	Control	R2
0.000397906573712231	98.0092875086278	Control	R2
0.00036672464033673	98.5207128455857	Control	R2
0.000292007881286593	96.9679302520195	Control	R2
0.000488253189758062	96.1319584873091	Control	R2
0.000388989124469881	96.1685583620007	Control	R2
0.000255977585912156	86.5389354386149	Control	R2
0.000287998306994121	98.1555074283451	Control	R2
0.000194816398814688	98.6494794465554	Control	R2
0.000184149578639306	99.2660358434263	Control	R2
0.000211372806150311	98.0305191238301	Control	R2
0.000200827576906664	97.7361712985161	Control	R2
0.000137275666243314	98.5302091743612	Control	R2
0.000146961990400429	98.3930273488625	Control	R2
0.000247842760719086	96.7591468806169	Control	R2
0.000220137692093189	99.1324314405143	Control	R2
0.000270242759263372	95.7632055949567	Control	R2
0.000238743914045748	97.7703987218198	Control	R2
0.000263298092355307	97.6453753109823	Control	R2
0.000193984315776604	91.926560052195	Control	R2
0.000272532350844839	73.7880468382449	Control	R2
0.000247105788309238	93.964854836555	Control	R2
0.000297337798820194	95.313363954534	Control	R2
0.000342691691373214	94.3720002066599	Control	R2
0.000237565552673866	86.4758000803708	Control	R2
0.000390189238253458	87.4411909225997	Control	R2
0.000188860155376705	99.5640886791673	Control	R2
0.000197897118955264	99.189498672101	Control	R2
0.000203362659990736	89.7839715417411	Control	R2
0.000297211851914655	80.398768877201	Control	R2
0.000729502863021619	93.0213353361868	Control	R2
0.000192788276927482	98.7722372192153	Control	R2
0.00027449731291903	97.2216320603217	Control	R2
0.000275744293919621	91.9415942468058	Control	R2
0.000573731104364007	97.481051871568	Control	R2
0.000251999873813234	89.0123874312032	Control	R2
0.000183702407798952	92.8161352929275	Control	R2
0.000200014769571168	98.5703527186007	Control	R2
0.000195627615069476	98.2813336038633	Control	R2
0.000302040927445513	98.1224638495631	Control	R2
0.000234736372243801	90.1363662191308	Control	R2
0.000243502929888819	97.934418620362	Control	R2
0.00027487139733895	98.7477648476536	Control	R2
0.00021040406962702	95.9996775406031	Control	R2
0.00017366713638212	96.7766168952411	Control	R2
0.00015583977223405	82.9344804481505	Control	R2
0.000239473667371216	95.4945717821734	Control	R2
0.000255328389123574	97.8467710295117	Control	R2
0.000202100624824027	98.1864127547109	Control	R2
0.000182119961500813	98.2856588368547	Control	R2
0.000190578606384462	96.353515016597	Control	R2
0.000226824365461748	89.2569238641918	Control	R2
0.000135270027702966	99.5468674828695	Control	R2
0.000166487948726706	96.4067911893393	Control	R2
0.000231446044260422	99.0524636291283	Control	R2
0.000254062248589538	98.1526176503021	Control	R2
0.00025318103631146	99.188001967988	Control	R2
0.000283224433109629	94.5738782401759	Control	R2
0.000365736183044694	93.8733395501282	Control	R2
0.000604915555705616	80.7436243779425	Control	R2
0.000222361850353727	96.4095566496149	Control	R2
0.000227340680289227	98.6431976782219	Control	R2
0.000202870137204035	98.6117621970757	Control	R2
0.00026010246556388	80.8655207602097	Control	R2
0.000409172915085426	98.8145205388526	Control	R2
0.000268399613827949	68.8221725451373	Control	R2
0.000345636742187085	97.724217752928	Control	R2
0.000300192516628824	88.2769129447338	Control	R2
0.000154244623559032	98.2995681782287	Control	R2
0.000147159660783124	98.5499434229156	Control	R2
0.000312008058731177	92.8566543049701	Control	R2
0.000284084427183702	97.9177118406032	Control	R2
0.000411377452679146	98.9648487573278	Control	R2
0.000134914783899839	99.0518408221384	Control	R2
0.00016384475214236	95.7534247192877	Control	R2
0.000287816847726809	97.2579306215931	Control	R2
0.000445588031579757	98.2706722306931	Control	R2
0.000190209568358391	93.7869958628002	Control	R2
0.000195040633658438	97.860180689117	Control	R2
0.00031889844961046	96.0140870876997	Control	R2
0.000410456164926835	91.5884529677254	Control	R2
0.000431353506929655	97.5854388385478	Control	R2
0.000193919986151621	99.0172186495787	Control	R2
0.000244613847581082	96.5464170210127	Control	R2
0.000252458439992257	98.0187778062095	Control	R2
0.000264537448273151	69.4276213053074	Control	R2
0.000251268555046264	78.4124834556129	Control	R2
0.000303429940073186	94.0635608842539	Control	R2
0.000241124894762873	98.4070452407114	Control	R2
0.000251635443448337	98.7180761609635	Control	R2
0.00021073983801594	98.7230955270453	Control	R2
0.000169819508507947	98.4554258102513	Control	R2
0.000297532370281472	97.9102779451667	Control	R2
0.000243664260011484	97.84676033693	Control	R2
0.000215081888689482	97.8233409678993	Control	R2
0.000221224936764762	57.8523137824906	Control	R2
0.000238956975953864	63.8862429601704	Control	R2
0.000192258864738691	88.946674581494	Control	R2
0.000346085443001106	66.9734879574327	Control	R2
0.000204436891939961	98.9045457908932	Control	R2
0.00017528522034245	97.1974226388529	Control	R2
0.000173691464887655	98.6612590472308	Control	R2
0.000502687804219955	97.7187517405827	Control	R2
0.000246656639513573	98.7737986320853	Control	R2
0.000237436889172565	99.1694842885655	Control	R2
0.000645426215977774	97.5982274065411	Control	R2
0.000339237368996431	96.1254668819281	Control	R2
0.000227884300077609	91.1077737989394	Control	R2
0.000281778639213256	98.2381985614577	Control	R2
0.000302785938519627	66.9397091626616	Control	R2
0.000179258504148233	96.3182148678288	Control	R2
0.000257364325519927	97.4326316006211	Control	R2
0.000167035742166021	97.0963562897929	Control	R2
0.000193212582963324	94.5398662980739	Control	R2
0.000166797629791657	96.6419544117539	Control	R2
0.000317685994303332	90.7351730467194	Control	R2
0.000639906006777869	80.0003681001138	Control	R2
0.000221737428528806	98.1636591328727	Control	R2
0.000295521183062046	80.3096503514662	Control	R2
0.000299771051186878	98.1042665694406	Control	R2
0.000172264312406303	97.014067164649	Control	R2
0.000159120969172428	97.7150987134843	Control	R2
0.000233273333948176	97.1821986794075	Control	R2
0.000169721213569646	96.3272981415075	Control	R2
0.000122240966471944	97.7812479189803	Control	R2
0.000160251911117048	96.7599204915174	Control	R2
0.000346760347566076	96.7017933150238	Control	R2
0.000167403458172416	98.3636402190591	Control	R2
0.00014262738879676	97.1721311240998	Control	R2
0.000185124896771077	97.8912977495559	Control	R2
0.000168677234547163	97.9052534031567	Control	R2
0.000134894777619532	98.028305271245	Control	R2
0.000204844079421369	95.7059748818985	Control	R2
0.000202846332545916	98.2876139086668	Control	R2
0.000145203285612024	95.8467095304338	Control	R2
0.000199703724991643	98.0248193179827	Control	R2
0.000164448910468437	98.4263350722843	Control	R2
0.000132085170031078	97.7456522321039	Control	R2
0.000157612427095574	98.5620953568277	Control	R2
0.000232100968390354	91.2902054908036	Control	R2
0.00015359864045764	95.4761057452949	Control	R2
0.000321530838293315	94.6323450950443	Control	R2
0.00017918902004574	99.0712028112231	Control	R2
0.000205950887150219	71.2243129019918	Control	R2
0.00017816861471456	99.4058309879284	Control	R2
0.000171087388910444	96.2996043607161	Control	R2
0.000156440387395271	98.7216429200423	Control	R2
0.000190507987664662	97.8813395178193	Control	R2
0.000230847363041642	98.712814107041	Control	R2
0.000211264027006051	98.4307547123386	Control	R2
0.000188631477109977	97.3665843825976	Control	R2
0.000193793317353182	98.1814400285269	Control	R2
0.000185255091800485	99.1579898791666	Control	R2
0.000155174791570249	99.1290217304101	Control	R2
0.000168461287486988	98.3701125780811	Control	R2
0.000121103432667803	98.4910897706157	Control	R2
0.000238294559871014	84.221411041943	Control	R2
0.000234828090163812	58.9527927830565	Control	R2
0.000184363496383441	98.7109813068968	Control	R2
0.000218256789097739	98.9682410815532	Control	R2
0.000159179070758073	99.2090132359632	Control	R2
0.000142471922500653	97.6311193242248	Control	R2
0.000390304520963439	98.9086864116303	Control	R2
0.00015605143788111	98.7153057836725	Control	R2
0.000323416533638192	97.7091467334232	Control	R2
0.000307972004623817	98.5901988912148	Control	R2
0.000252180253881948	97.224462402269	Control	R2
0.000194406833606232	97.6055116913887	Control	R2
0.000226732856830182	95.81267000131	Control	R2
0.000233506247574246	96.7955528791887	Control	R2
0.00031345106023165	81.9699895295156	Control	R2
0.000572801504627597	97.2999521320627	Control	R2
0.000280318385242352	98.7361621020501	Control	R2
0.000337317697507585	97.2469340220462	Control	R2
0.000258576722469094	60.6772547115254	Control	R2
0.000322619271780071	86.8230393262972	Control	R2
0.000213224940101948	97.2320665392799	Control	R2
0.000313331517587303	77.1017274150916	Control	R2
0.000179896892529507	99.0870133744034	Control	R2
0.000341331623703121	99.0409690354995	Control	R2
0.000208767658677508	98.84625843537	Control	R2
0.000193033328761456	98.9101931697799	Control	R2
0.000247181485737838	98.2743877245235	Control	R2
0.000306646024473248	99.3317063832875	Control	R2
0.000259448423300912	89.47275841996	Control	R2
0.000296358496208836	94.0797529582155	Control	R2
0.000439880798648792	70.486663810107	Control	R2
0.000243541118121735	99.3352870385317	Control	R2
0.00026130056093818	98.449170227056	Control	R2
0.000302952000288916	98.0435212412124	Control	R2
0.000394242041673762	98.6209172951111	Control	R2
0.000193860646152723	98.5788573908901	Control	R2
0.000199290765786909	98.9755853842429	Control	R2
0.000181676438194831	98.630669491718	Control	R2
0.000417263895172385	97.8891640652742	Control	R2
0.000166036271734532	95.6883865502633	Control	R2
0.000247765451162727	98.3921353280144	Control	R2
0.000139668759724233	98.7693181460068	Control	R2
0.000357230065741264	96.6735053250421	Control	R2
0.000246324266518036	99.565234382205	Control	R2
0.000258989601104659	98.7549126625286	Control	R2
0.000245396775218867	98.6912681303208	Control	R2
0.000202985251253901	97.7801527135751	Control	R2
0.000286430604887188	97.6098587103704	Control	R2
0.000258016658684859	98.0396348262714	Control	R2
0.00037650046034042	98.7394857325094	Control	R2
0.00040729592404191	94.2295162285183	Control	R2
0.000232543848835894	95.9558253098628	Control	R2
0.000267721065385292	98.203019780561	Control	R2
0.000250175604962189	98.0757763594793	Control	R2
0.00021027595346754	97.7358201726804	Control	R2
0.000279563642940792	98.1827506170296	Control	R2
0.000201001891131047	98.6515125351902	Control	R2
0.00023284518215947	97.1905280208603	Control	R2
0.000183291241968576	98.7551111440044	Control	R2
0.000286924998420778	95.6101261700031	Control	R2
0.00028938956601567	97.7724193192691	Control	R2
0.000377380013125992	95.8726955224888	Control	R2
0.000232238983453613	98.114816900193	Control	R2
0.000323878318446142	98.6781880614612	Control	R2
0.000499269317256299	77.5090160619742	Control	R2
0.000206163403001811	98.569076977789	Control	R2
0.000226280890953539	98.7710717703362	Control	R2
0.000198353183009969	99.4548698309052	Control	R2
0.000167475195261094	98.8053660655703	Control	R2
0.000283926235830523	95.1084605004993	Control	R2
0.000315771498921723	96.5905683119147	Control	R2
0.000185310908116623	97.6172454949226	Control	R2
0.000156322891163805	88.3819669056693	Control	R2
0.00114981849300975	64.3048674237658	Control	R2
0.000291987893933253	93.671514341297	Control	R2
0.000325046218708608	95.621696791145	Control	R2
0.000258159066497362	97.6235486719773	Control	R2
0.000325860467676504	92.3683532176568	Control	R2
0.00019047913865381	95.705644594925	Control	R2
0.00124570269203904	96.400654550721	Control	R2
0.000242139301276911	61.3220616668041	Control	R2
0.000208350492769072	96.738817700435	Control	R2
0.000212453928321064	96.5906831511284	Control	R2
0.000159488497212515	97.8048525950635	Control	R2
0.000249405571050034	95.1217766039409	Control	R2
0.000142363498714499	96.6123749514467	Control	R2
0.000290725307863869	96.9369839460632	Control	R2
0.000208401980727225	98.1393375762807	Control	R2
0.000223252216648457	94.8364845968138	Control	R2
0.000208657844913542	98.8268410708604	Control	R2
0.000253715645951072	94.5934290310402	Control	R2
0.000375246003550973	66.4217868650473	Control	R2
0.0002499138181059	96.49994576284	Control	R2
0.00013937764971066	93.0388866484658	Control	R2
0.00021210234687854	97.0636533122805	Control	R2
0.000253579491229829	98.3312507244014	Control	R2
0.000150064289126783	93.1410431150625	Control	R2
0.000244747223853955	80.4381517425855	Control	R2
0.000147240983618986	98.700691354139	Control	R2
0.000731853769507718	80.491638059083	Control	R2
0.000365942201305207	95.8029063725977	Control	R2
0.000175752484814391	72.5251288332414	Control	R2
0.000339592959810029	88.164940439914	Control	R2
0.000420110531301437	90.6468087908153	Control	R2
0.000541696481125401	69.3749282017984	Control	R2
0.000173243924155754	99.1189273119698	Control	R2
0.000286357702280182	98.5770121258061	Control	R2
0.00020792143584845	98.9327979323748	Control	R2
0.00022397790251809	97.974291088854	Control	R2
0.00016120432287295	98.2639873194142	Control	R2
0.000219986623961551	97.7958555861615	Control	R2
0.000283587824908444	97.9733827514024	Control	R2
0.000182666206718556	98.2288028510373	Control	R2
0.000329745972492644	98.478648975027	Control	R2
0.000224315843144109	99.258753464082	Control	R2
0.000132470234167604	99.0399116156905	Control	R2
0.000220792012442125	96.5796200508661	Control	R2
0.000157859464761596	99.155248901895	Control	R2
0.000182950044685508	97.1531983368979	Control	R2
0.00024744286179726	98.1301048097627	Control	R2
0.000316924569558142	97.8925133830977	Control	R2
0.000512252085160923	87.6965950157129	Control	R2
0.000195195568676465	98.2463317080782	Control	R2
0.000308483864223342	97.8795014906745	Control	R2
0.000272460913542823	41.1590497173713	Control	R2
0.000284797747305822	52.474594749086	Control	R2
0.000303072850553622	52.8742426099665	Control	R2
0.000253329224881491	96.5615798900652	Control	R2
0.000253937703786319	98.5205037372732	Control	R2
0.00040536393605343	97.4956130258664	Control	R2
0.000165706312285817	97.9953468556125	Control	R2
0.000140715731408153	94.7414029201665	Control	R2
0.000209138143299283	52.5767112587673	Control	R2
0.000321647101589993	84.8300634663875	Control	R2
0.00015625265839387	97.2332376809262	Control	R2
0.000235998728934398	96.0594585054484	Control	R2
0.000275586371843737	97.7519466485757	Control	R2
0.000261445096427902	97.9133655851092	Control	R2
0.000246144966623606	93.4178238399331	Control	R2
0.00018769050171925	99.0825886504246	Control	R2
0.000168174101994896	98.1017959553308	Control	R2
0.000210016058663457	98.1019214681827	Control	R2
0.000231058088331656	82.0928118145459	Control	R2
0.000232608325043004	97.6027122886766	Control	R2
0.000234711259565588	97.1835991180263	Control	R2
0.000179494695682068	66.1551470311539	Control	R2
0.000234203373800117	96.1905118466994	Control	R2
0.000218698527855298	98.2325286631326	Control	R2
0.00018896359270784	97.3883872477626	Control	R2
0.00018207865136797	53.9841445693479	Control	R2
0.000166394651256698	99.0867344167359	Control	R2
0.000378072782025336	83.9604882952562	NES	R2
0.000304962562269521	58.9288190456848	NES	R2
0.000209472474516287	17.6924948007142	NES	R2
0.000226280409740844	25.6144680099163	NES	R2
0.000306460293810615	26.1702183875293	NES	R2
0.000250231756592058	22.2687629318172	NES	R2
0.000301567761939307	12.2058537356922	NES	R2
0.000655111935018803	97.4731104720956	NES	R2
0.000281026123983784	93.8856010842889	NES	R2
0.000283873435891062	86.2964810831488	NES	R2
0.000281234936872452	94.4268082154356	NES	R2
0.000228863359815818	84.9592653448956	NES	R2
0.000389682105357217	12.2815190801425	NES	R2
0.000300530845003214	54.6940671517438	NES	R2
0.000312585779487399	27.0153191874382	NES	R2
0.000216198330289456	94.9754783692147	NES	R2
0.00035901476666294	42.7702380440238	NES	R2
0.000217327574661943	52.3903130828645	NES	R2
0.000334191430477351	36.0916980421866	NES	R2
0.000424824291094172	10.2424978733583	NES	R2
0.000448178745711156	21.1084465523726	NES	R2
0.000216978202517348	50.5209239205468	NES	R2
0.000234177497979385	23.856988228988	NES	R2
0.000210187984564182	96.6591253688587	NES	R2
0.000307680407078367	92.0676571125551	NES	R2
0.000261316618650827	19.6748963654181	NES	R2
0.000306415050411549	43.9460295572112	NES	R2
0.000291171240362025	92.1424469479648	NES	R2
0.000341675650769569	47.483595922594	NES	R2
0.000224539443245818	88.65176936478	NES	R2
0.000495865302721971	48.9187110725257	NES	R2
0.000317031754069838	6.81763644380734	NES	R2
0.000403143752094286	24.5108615986096	NES	R2
0.000340672184268403	19.0199041946996	NES	R2
0.000610905036186091	23.1225435244958	NES	R2
0.000495737460910454	25.3768437669434	NES	R2
0.000778863927205468	43.5962395949422	NES	R2
0.000320759687147768	15.8682244113077	NES	R2
0.000228569563471717	87.9744406059889	NES	R2
0.0005432520551064	53.2848696299674	NES	R2
0.000214079586380823	64.1220172728153	NES	R2
0.000182777678739214	94.0553498062741	NES	R2
0.000309325537618678	15.8602396589607	NES	R2
0.000301471162673186	36.7679602384251	NES	R2
0.000252896513763972	92.985210825655	NES	R2
0.000245516067885326	94.7394540902396	NES	R2
0.000554466905512611	28.9115164736687	NES	R2
0.000340297260348941	7.84744667588236	NES	R2
0.000534183351543995	74.7471321661853	NES	R2
0.000372242604347638	23.5370171568174	NES	R2
0.000404941290242385	18.1961995792992	NES	R2
0.000631233088447819	14.742797599466	NES	R2
0.000592443247347377	28.0257363368808	NES	R2
0.000561465345287088	21.9268407971348	NES	R2
0.000361038113945115	22.6341196254573	NES	R2
0.000246690726291701	71.6124751435323	NES	R2
0.000844053318984767	50.1830696597627	NES	R2
0.000301163325366765	93.4007808679473	NES	R2
0.000442721474395632	47.4775997587112	NES	R2
0.000380750932835887	30.0113300263708	NES	R2
0.000443623044771853	22.8557853045454	NES	R2
0.000367401648633067	47.2429908757324	NES	R2
0.000263256342055339	25.517576206056	NES	R2
0.000398978776854792	48.7583703113314	NES	R2
0.000457164196716141	16.7626743035994	NES	R2
0.000493479971013386	6.597269599539	NES	R2
0.00048426766477221	15.7950230806489	NES	R2
0.000468257788779874	13.5247021489897	NES	R2
0.000731252447145317	12.6383480090324	NES	R2
0.000258892856470306	41.6520326380752	NES	R2
0.000832086417997016	57.4049261584213	NES	R2
0.000589303206377279	76.2067282045748	NES	R2
0.0003546392089273	17.2829412331834	NES	R2
0.000236519984302805	96.0638467134519	NES	R2
0.00025144449186769	84.6631562528665	NES	R2
0.000381948459404561	96.0506681781332	NES	R2
0.000300079991431777	18.3742659182832	NES	R2
0.000604530397801239	9.70036914768153	NES	R2
0.00161565904715568	13.4526656833683	NES	R2
0.000312064592631773	10.3394748155409	NES	R2
0.00082371186914804	80.4986891869246	NES	R2
0.000247218038789612	5.84448864142466	NES	R2
0.000362981497024585	73.3061926836753	NES	R2
0.00037323666071071	46.8680655926112	NES	R2
0.000189759365801421	26.9593796489416	NES	R2
0.000191211308841698	94.9097639157102	NES	R2
0.000230764891704898	96.6141459785677	NES	R2
0.000240999864181223	94.2768965679256	NES	R2
0.00016792459164634	87.2671764454143	NES	R2
0.000310981898155581	79.6434157827633	NES	R2
0.000312594308172407	22.8195001053337	NES	R2
0.000356440621401609	9.14108749288373	NES	R2
0.000323329634567925	28.7214479722972	NES	R2
0.000501996103154473	20.3952624083542	NES	R2
0.00032827421249211	17.9461019353115	NES	R2
0.000341770963023812	34.3575975405824	NES	R2
0.000162430653512026	97.9333668907079	NES	R2
0.0003327093941042	8.1745800369716	NES	R2
0.000486359290584939	20.1902384206126	NES	R2
0.000264426033213364	13.8982751589321	NES	R2
0.000228782155064159	21.5403125578855	NES	R2
0.000238599917765882	14.7739963322185	NES	R2
0.000196267218046721	70.6499569915565	NES	R2
0.00020810781900794	93.5848923951702	NES	R2
0.00039350301253177	15.1576095161458	NES	R2
0.000439553976460912	7.41586048723193	NES	R2
0.000243415479250111	42.0584659356842	NES	R2
0.000399212926531583	9.32854776379686	NES	R2
0.000467850685397905	15.2022502062825	NES	R2
0.000458793689329202	60.4760812790873	NES	R2
0.000612816541354364	8.59710977735632	NES	R2
0.000292743043160066	27.602691439781	NES	R2
0.000313783138562832	28.1534702834999	NES	R2
0.00086631046335929	97.3803211963985	NES	R2
0.000480317898233701	89.3976848521758	NES	R2
0.000677602273293101	80.8279904645507	NES	R2
0.00028801928774393	15.8903606450902	NES	R2
0.000280285992180553	23.2087963551617	NES	R2
0.00045427638813286	8.59312412587141	NES	R2
0.000276246234948386	15.8037019831565	NES	R2
0.00033070339506663	13.3818075395642	NES	R2
0.000411321013743585	10.4126223998424	NES	R2
0.000198407933347167	28.3075694862008	NES	R2
0.0004081624852055	7.96620310532469	NES	R2
0.000683904871310073	14.2577515584225	NES	R2
0.000268543538010384	40.012899557873	NES	R2
0.00041204298576242	19.9050021157077	NES	R2
0.000368490097805434	40.6276410032884	NES	R2
0.000524901694366973	86.7439091612621	NES	R2
0.000257358897972862	93.8973157551748	NES	R2
0.000329263156048595	43.2055528387028	NES	R2
0.000295323012462824	11.5294352408261	NES	R2
0.000438665857555263	86.8540765009101	NES	R2
0.00196612863916075	18.2430332303297	NES	R2
0.000382230088382684	35.9163839923713	NES	R2
0.000719097117066018	26.2148691158105	NES	R2
0.000402453249505032	28.7197682847391	NES	R2
0.000289814099242007	95.5029130842431	NES	R2
0.000742354314006066	40.7618800010313	NES	R2
0.000450801573151445	27.1889202079145	NES	R2
0.000497983646132114	36.4923573333441	NES	R2
0.000262554466923352	51.9685482262978	NES	R2
0.000263932332654658	9.73676751549569	NES	R2
0.000267230935266202	12.5595945077952	NES	R2
0.000215358546208774	93.0869457440621	NES	R2
0.000186643333153548	22.1029784356486	NES	R2
0.000735197376145953	55.0486928351823	NES	R2
0.000501881459870028	75.8729711120819	NES	R2
0.000279929659167314	94.5949219719857	NES	R2
0.000253375803962411	95.6571099339656	NES	R2
0.000471928817959186	25.103882703443	NES	R2
0.000285506618683074	68.0602026327371	NES	R2
0.000667723464720992	15.7407459225445	NES	R2
0.000499036977775854	52.4102329145546	NES	R2
0.000328728335675354	27.4947593173703	NES	R2
0.000416536905569067	39.0524669117517	NES	R2
0.000424705725027764	24.4177762646632	NES	R2
0.000212728364340169	80.0775539306514	NES	R2
0.000274566803426875	31.0180491778396	NES	R2
0.000208899153832613	60.208041392107	NES	R2
0.000142624818654351	58.9098616410598	NES	R2
0.000200266978441896	96.9761472208651	NES	R2
0.000282773542915261	91.5869089737721	NES	R2
0.000298074516591806	53.9813939559844	NES	R2
0.000292682098242652	18.0190189457221	NES	R2
0.000139701623112854	86.2320786685301	NES	R2
0.00182591466497737	12.3992418116234	NES	R2
0.000236616519414801	96.7060677984575	NES	R2
0.000454271324105307	75.4982056155585	NES	R2
0.00135688559081376	4.24531696882805	NES	R2
0.000236255424578744	28.8670259357873	NES	R2
0.000265924708691634	72.40486822257	NES	R2
0.000149898006751448	96.7197394452719	Control	R3
0.000185240655503072	98.2523679142837	Control	R3
0.000231834414053696	99.0984644913612	Control	R3
0.00019745854457519	97.0874898844811	Control	R3
0.000368395991502708	96.8703608130733	Control	R3
0.000510395385744219	96.9349652196762	Control	R3
0.000379203013987123	99.0656701666502	Control	R3
0.000237954519727757	99.0303989319599	Control	R3
0.000307469839597477	96.2340721676018	Control	R3
0.000309968845503437	97.0699644983675	Control	R3
0.000506176153130835	88.1432227025314	Control	R3
0.000243503635789565	97.7764146632191	Control	R3
0.000196248485948798	98.1326797144364	Control	R3
0.000386657311578204	96.6652932721971	Control	R3
0.000397609797246789	97.8218560784668	Control	R3
0.00017529841438232	97.4226773927114	Control	R3
0.000317812102523043	99.1727300570129	Control	R3
0.000257924192597797	97.8104582179993	Control	R3
0.000297350542012727	96.0880429421013	Control	R3
0.000294881147298472	98.4052717395586	Control	R3
0.000334248097342842	89.8703838710533	Control	R3
0.000191545425975197	98.4233706694061	Control	R3
0.000263906085167083	98.5394508594192	Control	R3
0.000191357269831549	98.8774254109792	Control	R3
0.000190948722591269	99.2781771626421	Control	R3
0.000177714166311061	98.3427073606393	Control	R3
0.0004383660995276	93.6177488575584	Control	R3
0.000163563365370496	97.7247640881249	Control	R3
0.000209914991109513	95.4458306609592	Control	R3
0.000147722280286701	93.1474201076469	Control	R3
0.000221025248275877	98.9329505325106	Control	R3
0.000233027207159197	97.2998943985708	Control	R3
0.000204058478473246	90.8503076620325	Control	R3
0.000231578645765458	97.999709564118	Control	R3
0.000170634212835169	98.9659419212237	Control	R3
0.000188269281254258	99.3273275645399	Control	R3
0.000253609972904442	98.9706160400532	Control	R3
0.000260749176215979	99.0468241583366	Control	R3
0.000286188038505679	95.4026743082718	Control	R3
0.000461652480044989	98.3943536138052	Control	R3
0.000357711737601558	93.7384890933345	Control	R3
0.00021567042797636	86.299698341602	Control	R3
0.000217948886136262	98.6245911013666	Control	R3
0.00035083451085071	97.1901129090519	Control	R3
0.000293848464585187	96.5905220027448	Control	R3
0.000300311548825324	99.2159791202028	Control	R3
0.000250313628030449	98.8114459879355	Control	R3
0.000299660294844367	98.9518193799202	Control	R3
0.000312215273739779	99.0068193350728	Control	R3
0.000367284223308041	99.517965780933	Control	R3
0.000285124216957049	95.3221781073288	Control	R3
0.000313178713192188	98.7953342337455	Control	R3
0.000239042303073378	94.3275691447392	Control	R3
0.000334036889882835	59.9497842694047	Control	R3
0.0003500571271851	98.8689035687117	Control	R3
0.000302899402519033	97.422209942757	Control	R3
0.000798576848824353	94.0255800822757	Control	R3
0.000263665378724965	98.0724225829634	Control	R3
0.000275645383826676	97.7026168444589	Control	R3
0.000345852854034141	98.5369894389937	Control	R3
0.00130285671326238	85.3926955833307	Control	R3
0.000347368684884536	98.2866387949699	Control	R3
0.000271775147594987	97.4036458797836	Control	R3
0.000232413532926247	99.2109050707951	Control	R3
0.000368013437494789	71.6530253509974	Control	R3
0.000226275997635697	94.9530139791576	Control	R3
0.000185998896670185	97.8518003574506	Control	R3
0.000251483993494788	62.8284119871044	Control	R3
0.000197925477133557	97.0576546740358	Control	R3
0.000225968286597199	97.9693490273327	Control	R3
0.000206000434407232	93.8756070731198	Control	R3
0.000196840127955001	93.4549652821151	Control	R3
0.00024332029745099	98.7612196106189	Control	R3
0.000213486610466037	97.9727373370652	Control	R3
0.000199870727220374	96.6729755941345	Control	R3
0.000342106252093894	90.7030454733698	Control	R3
0.000283935329084037	98.0522456529817	Control	R3
0.000328477127479382	97.9520945158654	Control	R3
0.000558682279282856	52.3910479522636	Control	R3
0.000574373871064801	69.5730575883378	Control	R3
0.00073347200288612	97.0216301302319	Control	R3
0.000281047075842033	98.0851788480982	Control	R3
0.000586975485574634	87.631088784873	Control	R3
0.000277371609107066	84.2443864109856	Control	R3
0.000270537984559362	95.5089014417356	Control	R3
0.00057678045021458	94.8089781233591	Control	R3
0.000238356094696473	90.7403490857551	Control	R3
0.000317747518905185	98.4950227781626	Control	R3
0.000653948205723218	97.4345453205282	Control	R3
0.00046094060898125	96.3660670899397	Control	R3
0.000533635101466982	93.4923253501433	Control	R3
0.000196116902577402	97.879751606145	Control	R3
0.000222636281790134	98.1328320748786	Control	R3
0.000262338484901914	98.7837072524641	Control	R3
0.000349542475459733	97.6093708461855	Control	R3
0.000238632236633433	89.936102899337	Control	R3
0.000261800238415703	92.5950365852796	Control	R3
0.000269142510311579	95.4471283353358	Control	R3
0.000222394342029111	96.8089043965368	Control	R3
0.0002856047704332	99.0116643075472	Control	R3
0.000198685856662047	96.983116451895	Control	R3
0.000185668230575094	95.5499921530923	Control	R3
0.000449414316559215	80.5602887802811	Control	R3
0.000349372357182752	89.5065400987068	Control	R3
0.000200299392059769	93.7679918705683	Control	R3
0.000508606574717205	78.6801661728796	Control	R3
0.000367760553676828	82.1884692453598	Control	R3
0.000212013454632457	95.4009099625049	Control	R3
0.000285750846291247	89.5293188589991	Control	R3
0.000197588785319575	98.9914370555884	Control	R3
0.000287651346618553	98.3516132735777	Control	R3
0.000337834824276411	97.3293050489374	Control	R3
0.000295737036486098	97.7757678327322	Control	R3
0.000375773006169242	98.6760158681212	Control	R3
0.000278295861855163	99.1952102348216	Control	R3
0.000248223360362318	99.116105340502	Control	R3
0.000552573529643225	98.8265100880676	Control	R3
0.000237339067180057	97.903677721833	Control	R3
0.000187660794994034	96.1288456239396	Control	R3
0.000313519553830745	97.8035790625056	Control	R3
0.000443853937148496	69.168870876928	Control	R3
0.000402127439199672	96.3009096022428	Control	R3
0.000189753992365469	98.5071824776359	Control	R3
0.000310282511298515	69.2960209203093	Control	R3
0.000262991377664241	97.0263090659868	Control	R3
0.000164797016341361	98.3875085406629	Control	R3
0.000270786038316582	97.7984175330056	Control	R3
0.000365356319781683	98.3052249230081	Control	R3
0.000218458272244243	98.5579430169032	Control	R3
0.000224740594180319	98.5897593260392	Control	R3
0.000224405488392363	95.9631097528541	Control	R3
0.000227911707948862	98.650157956628	Control	R3
0.000269458943083101	98.3802473747282	Control	R3
0.000222223915046113	96.884542205839	Control	R3
0.000415681140941665	98.9139369844261	Control	R3
0.000236918749272972	97.7765813366693	Control	R3
0.00014286101904049	98.972179528446	Control	R3
0.000166634496331695	98.2085756642418	Control	R3
0.000178126714550724	95.9618501217103	Control	R3
0.000150966367736242	98.1395320414254	Control	R3
0.000182891695253586	97.2969420265145	Control	R3
0.000161141184835741	98.9673686349496	Control	R3
0.000348306350566384	83.2294670996438	Control	R3
0.000166564617161601	97.5009171095934	Control	R3
0.000230643709392732	99.0441581972437	Control	R3
0.000214358466892407	98.4235841446806	Control	R3
0.000209542688869785	97.9447913861958	Control	R3
0.000387092146557598	97.6166274690212	Control	R3
0.000512059665895089	98.9237200499492	Control	R3
0.000201553829124222	98.9947872220401	Control	R3
0.000171828684937426	98.0560479287795	Control	R3
0.000199575435467577	98.6079269155161	Control	R3
0.000178133082953037	98.4632094903426	Control	R3
0.000167545733291615	97.6105614834049	Control	R3
0.000234991172179322	98.9303916064565	Control	R3
0.000280375882232459	65.6099646554936	Control	R3
0.000270597784328394	98.5198036323116	Control	R3
0.00015309452619559	98.7487902985232	Control	R3
0.0002984999990636	95.7403457965314	Control	R3
0.00020953517701169	92.3276290204511	Control	R3
0.000213381792242442	99.2192715714674	Control	R3
0.000198158130452295	94.8584308034873	Control	R3
0.000158584349023793	98.5109129852344	Control	R3
0.000183150522787099	96.1014222720479	Control	R3
0.00027123571081039	97.7701805529471	Control	R3
0.000218273149558292	97.9459615236356	Control	R3
0.000257102911418573	95.8265783385419	Control	R3
0.000263207467012512	96.5992973663553	Control	R3
0.000507154990349562	98.1900507988916	Control	R3
0.000384443633110279	54.0021147792526	Control	R3
0.000340468670940276	96.8676043195509	Control	R3
0.000346756333283893	95.3437622302098	Control	R3
0.000341620507397016	98.8533244580541	Control	R3
0.000253105840372669	98.1018060841498	Control	R3
0.000346190596183808	98.5600068851158	Control	R3
0.000190607931580813	98.4022311342501	Control	R3
0.000243424697856171	98.8327084876342	Control	R3
0.00015348869345206	97.9865917632548	Control	R3
0.000147288275420285	97.6895314482771	Control	R3
0.00023485094830537	93.9743596334004	Control	R3
0.000244909848031342	97.0773856652778	Control	R3
0.000190042171016103	98.3517514287526	Control	R3
0.000130453262106311	97.211654320383	Control	R3
0.000230462814067082	96.0159671153226	Control	R3
0.00024449942857406	98.3990940031226	Control	R3
0.000263487498704684	98.4286311169982	Control	R3
0.000198649450744513	96.6772763599748	Control	R3
0.000210819948048223	97.672251158729	Control	R3
0.000189391865442663	98.2546362559689	Control	R3
0.000149976352685591	96.9767304480411	Control	R3
0.00017600317745661	98.3947356903703	Control	R3
0.000166333319426846	98.9948729674297	Control	R3
0.000154185151877688	99.0791214653977	Control	R3
0.00016957852053174	81.7306164697127	Control	R3
0.000155521386433854	92.9826826675347	Control	R3
0.000174825625242396	99.3890601798206	Control	R3
0.000300460765692157	98.9598963531766	Control	R3
0.00111082088438868	99.2010187787705	Control	R3
0.00124325676772699	98.3642683741079	Control	R3
0.000227245139300081	98.5936378048419	Control	R3
0.000255640115783185	98.3126139351322	Control	R3
0.000236077933349569	97.665584165396	Control	R3
0.000164701100706072	97.9943212896692	Control	R3
0.00022138946453183	98.7378618732476	Control	R3
0.000232026848667964	99.3042298388825	Control	R3
0.000287273624716093	96.336869578763	Control	R3
0.000277940474047612	71.4312284231021	Control	R3
0.000461402888728669	58.9594557434034	Control	R3
0.000224220687943154	70.8711000354636	Control	R3
0.000308447618717211	83.9040292878652	Control	R3
0.000210546157988502	95.8080878684802	Control	R3
0.000218886714138892	98.4777883501835	Control	R3
0.000226291871397832	99.4974057699914	Control	R3
0.000581103972007834	56.0117436809589	Control	R3
0.000300870486052132	98.3284621190649	Control	R3
0.000205489974087781	98.453517220054	Control	R3
0.000737999949522381	98.77936523287	Control	R3
0.000205079231865063	98.2783134079103	Control	R3
0.000225839090633859	97.9851032159802	Control	R3
0.000203845637614524	97.2333028541754	Control	R3
0.000351587586709797	97.7359574196713	Control	R3
0.000329070298804655	97.4964439321026	Control	R3
0.000383373484618259	97.8454843492884	Control	R3
0.00038161738195794	98.0063753209189	Control	R3
0.000266508216098501	97.8674356717113	Control	R3
0.000347463194335721	97.3168407461827	Control	R3
0.000353525547647718	87.7562801814023	Control	R3
0.000264107597186407	91.3842828258926	Control	R3
0.000199417522034401	53.9188691704024	Control	R3
0.000182473707545845	95.5429049322697	Control	R3
0.000215015519565426	67.9601736838888	Control	R3
0.000295892654238849	96.4410842503981	Control	R3
0.000401171775089534	89.3434181551445	Control	R3
0.000355559002851039	97.7058491688501	Control	R3
0.000366793550803333	96.2925621306265	Control	R3
0.000779470535962983	93.8907272513733	Control	R3
0.00032439063394796	93.5958758562885	Control	R3
0.000244635464906602	94.9465150616257	Control	R3
0.000219676992225698	97.9219593192242	Control	R3
0.000168140167981831	98.8032934715723	Control	R3
0.000164340182856051	97.4458002757864	Control	R3
0.000192010373911733	99.1519134718964	Control	R3
0.000133178117585902	98.6372646673879	Control	R3
0.000172287943013813	98.0522601015869	Control	R3
0.00022239666774466	80.8564544596717	Control	R3
0.000171673446297623	98.7903066665118	Control	R3
0.000270050311858919	96.4407677879124	Control	R3
0.000228463121249855	99.1023449653348	Control	R3
0.000235743916814575	98.6008088791607	Control	R3
0.000272270399549184	95.8769501071582	Control	R3
0.000311256430127301	61.1629130253906	Control	R3
0.000402841505558217	88.1483445353598	Control	R3
0.000384678019123951	98.6151811015722	Control	R3
0.000361566650099121	99.1207143699064	Control	R3
0.000243326198191862	94.7695865874673	Control	R3
0.000228170695182224	98.2307090513513	Control	R3
0.000245601010898876	98.0507902491179	Control	R3
0.000226927330137594	98.2050954557989	Control	R3
0.00022981684836632	97.9772142896837	Control	R3
0.000651607049231375	46.6926517267245	Control	R3
0.000439750837270502	84.9267868749516	Control	R3
0.00036328038923964	87.42458579018	Control	R3
0.000243069568844525	99.4047152949617	Control	R3
0.000276799231559748	95.4640912940296	Control	R3
0.000333746146463513	93.732273049699	Control	R3
0.000441303663892863	99.3190111795821	Control	R3
0.000330109324335309	98.7821902541922	Control	R3
0.000234622687130421	98.6047832450985	Control	R3
0.000202368299244778	98.4315631735955	Control	R3
0.000452389694756324	94.7617432813274	Control	R3
0.000271462301316897	97.8480431876696	Control	R3
0.000358030899803854	95.1615746503148	Control	R3
0.000174027925301644	94.616948897168	Control	R3
0.000662098687551089	95.9401818475249	Control	R3
0.000319976443323261	98.0356527809585	Control	R3
0.000286384563688775	97.2066829867801	Control	R3
0.000514155079128514	98.466271631354	Control	R3
0.000226947523583624	96.9900669273198	Control	R3
0.000174933027637834	98.5581738562622	Control	R3
0.000152903436580771	97.7963668352259	Control	R3
0.000242376682148555	98.3226962575813	Control	R3
0.000153768961738028	98.774873482954	Control	R3
0.000269017660611475	98.9992405616285	Control	R3
0.000280609461644283	98.2878634601361	Control	R3
0.00024363043731382	96.8208324385878	Control	R3
0.000344550233441085	95.9373218951018	Control	R3
0.000300875317270075	98.6086158587538	Control	R3
0.00025773081849625	98.4880735597526	Control	R3
0.000227514669657557	98.3164260301307	Control	R3
0.000438973855005897	91.3206934734213	Control	R3
0.000247667050603005	96.7583200342069	Control	R3
0.000344428292964834	96.5110007916264	Control	R3
0.000476149558783497	94.7078866646547	Control	R3
0.000919511014828226	59.9553404382814	Control	R3
0.000375648196208011	51.0210196823733	Control	R3
0.000153294339230351	98.5112330661345	Control	R3
0.00020992656023251	98.2689706424073	Control	R3
0.000391360642959066	98.3509233944008	Control	R3
0.000303981423241388	98.5237762016459	Control	R3
0.000352496162423733	97.8275772497594	Control	R3
0.000190332893076961	98.4798890157206	Control	R3
0.00131673999263991	95.9586152227223	Control	R3
0.000670057113376852	97.2935809974486	Control	R3
0.000206903051833995	96.901856523257	Control	R3
0.000862207883504861	48.684900033309	NES	R3
0.000216740569778127	97.5427084013657	NES	R3
0.00016719112971496	79.7991216063771	NES	R3
0.000258972791724233	79.6116714614671	NES	R3
0.000236246491617073	86.6463829487519	NES	R3
0.00043119973794904	69.5163157104013	NES	R3
0.000318100370827799	84.4108926520529	NES	R3
0.000234488203421879	19.2352594093414	NES	R3
0.000224166796129617	96.6518476506511	NES	R3
0.000174370960152371	95.6438378395989	NES	R3
0.000198951427734272	92.3144186963343	NES	R3
0.00022018363991016	87.8074802659581	NES	R3
0.000202360995137231	11.7917370408134	NES	R3
0.000210522438068075	30.7716020642466	NES	R3
0.000304134078427223	49.0964675794748	NES	R3
0.000229659683417968	74.6632714149621	NES	R3
0.000256407055628624	84.9682460216942	NES	R3
0.000259884233094756	4.06171699859719	NES	R3
0.000442321673672555	88.6645803567599	NES	R3
0.000267880661646666	75.1764625108865	NES	R3
0.000700150134966965	52.4259747972408	NES	R3
0.000447782302213852	87.6120145620466	NES	R3
0.000437099670096272	19.3612269322859	NES	R3
0.00034676018018588	48.818924609133	NES	R3
0.000299690451984664	74.9023071937741	NES	R3
0.000273252925580891	25.8567401632481	NES	R3
0.00040809508815225	17.5300103834542	NES	R3
0.000413144957565807	28.0215866567972	NES	R3
0.000210044435795543	22.0322713581308	NES	R3
0.000444209442450779	42.7989875423377	NES	R3
0.000320789292424985	76.1993430583796	NES	R3
0.000363120281178012	96.4277157339946	NES	R3
0.000156985555481563	84.9441750722125	NES	R3
0.000267666691029429	78.3539579784004	NES	R3
0.000179128390058125	6.82849897177488	NES	R3
0.000249338474253074	12.2145073500642	NES	R3
0.000196016043700998	90.1712076729703	NES	R3
0.000197813544969239	85.7288157864368	NES	R3
0.00039314554989483	24.9036659371911	NES	R3
0.000215266451593699	12.8666640292519	NES	R3
0.0001726610251468	97.2926332326809	NES	R3
0.000238376330979641	63.08185119408	NES	R3
0.000209855086819082	92.5595884992822	NES	R3
0.00023728415156628	7.21885817351613	NES	R3
0.000206703235875045	63.3546395137674	NES	R3
0.000225065573053841	48.5139586062642	NES	R3
0.000217419656460927	92.4029845534991	NES	R3
0.000188061673652808	89.8384201052866	NES	R3
0.00015951755412203	90.9054922908792	NES	R3
0.000265373478952254	18.780017242889	NES	R3
0.000189115432195425	75.660552077744	NES	R3
0.000158208086701216	86.9100893686911	NES	R3
0.000269634239085229	71.568465443998	NES	R3
0.000186316654854087	96.7186803061046	NES	R3
0.000260522215486322	82.3886954956249	NES	R3
0.000261313359985452	86.3847626575198	NES	R3
0.000358394130553174	89.2698202210234	NES	R3
0.00013479038867627	95.6310168857197	NES	R3
0.000259876565412821	24.6122910254874	NES	R3
0.000294929432183404	11.9951623816761	NES	R3
0.000270280265630089	88.7962337140142	NES	R3
0.000185531031715831	54.7924897798548	NES	R3
0.000262928291212089	11.3266431902792	NES	R3
0.000316787464135908	14.9892653463652	NES	R3
0.000297734399059954	5.60660699797426	NES	R3
0.000336593149461047	58.9107131116569	NES	R3
0.00028169301869786	27.2970121083249	NES	R3
0.000152604753273825	94.4989409930921	NES	R3
0.000237495273067255	96.15320307511	NES	R3
0.000204017883167087	90.7255877012492	NES	R3
0.000373674649396777	28.4340378054058	NES	R3
0.000339551398572663	96.5013331500725	NES	R3
0.000536495317934589	15.8241579382783	NES	R3
0.000346895023912964	23.8004521868214	NES	R3
0.000304963164547632	4.64555508594487	NES	R3
0.000253145308544261	54.7432928571106	NES	R3
0.000288972854156268	26.7596932611273	NES	R3
0.000288988486119528	95.1789449661637	NES	R3
0.000236337826405729	96.6438404136257	NES	R3
0.000288246816400691	96.1225650027187	NES	R3
0.000300202480800681	95.3250932378826	NES	R3
0.000170982704439006	98.5443895999521	NES	R3
0.000146499953041892	91.8563365276705	NES	R3
0.000649239064144224	41.0123527162795	NES	R3
0.000344268356955098	80.1598677596612	NES	R3
0.000230403022781405	93.8201487678033	NES	R3
0.00035393562508364	59.9853837609728	NES	R3
0.000348085523588114	19.7895279967885	NES	R3
0.000391743839847976	16.3276094129356	NES	R3
0.00117027790029079	68.3254567591417	NES	R3
0.000548821249217612	23.4253484362923	NES	R3
0.000210488429278955	41.1153746610381	NES	R3
0.000230076197785311	17.8281925030553	NES	R3
0.000220472017250811	43.788826739701	NES	R3
0.000332399075414724	91.9400610061226	NES	R3
0.00027142864129508	81.8159582825202	NES	R3
0.000172576099408877	82.23425702404	NES	R3
0.000220667703202039	83.5272612395262	NES	R3
0.00019985753094385	13.8817486257647	NES	R3
0.00365172979327188	84.6816716990477	NES	R3
0.00116228560091207	4.86098385216126	NES	R3
0.000208871280198921	16.4421499495505	NES	R3
0.000236774212602982	12.6457716918311	NES	R3
0.000399287706171847	21.5924584280933	NES	R3
0.000377773937414338	4.72602670469011	NES	R3
0.000290823745462261	13.7898147311571	NES	R3
0.000292910141045878	16.710268970811	NES	R3
0.000231131359903417	88.4224737000088	NES	R3
0.00021408433584092	14.5028880161314	NES	R3
0.000256762645398159	10.6153592625408	NES	R3
0.000207612156436564	88.097741048652	NES	R3
0.000235872715696792	18.6788621222499	NES	R3
0.000269801399351398	20.9952047804474	NES	R3
0.000269911513845765	17.3360922214912	NES	R3
0.000310411736791139	4.72512996972968	NES	R3
0.000271298884593094	49.6007878136312	NES	R3
0.000248959105592803	89.382404211956	NES	R3
0.000418274284384819	10.6711090052592	NES	R3
0.000185137390179683	91.0758340908873	NES	R3
0.000195160736732218	27.6220500813337	NES	R3
0.000145646350973689	96.2820531608387	NES	R3
0.000295126264775897	1.50052692153557	NES	R3
0.000480023360219127	68.4341539065305	NES	R3
0.00025784940232509	72.9185173611185	NES	R3
0.000205315063125477	96.5262000896458	NES	R3
0.000239697235506598	89.1653346852133	NES	R3
0.000272960000116508	89.6980427529542	NES	R3
0.000306185512388536	69.9190389252687	NES	R3
0.000367227064663403	96.099111648378	NES	R3
0.000418630869266223	18.6825879220777	NES	R3
0.000463429837871682	48.6964605703697	NES	R3
0.000216398258090633	97.3646160123634	NES	R3
