# Supplementary material for: Rapid and inducible mislocalization of endogenous TDP43 in a novel human model of amyotrophic lateral sclerosis
Source: eLife. 2025 Jul 24;13:RP95062. doi: 10.7554/eLife.95062 (PMC12289307; doi:10.7554/eLife.95062)
Supplement: Figure 1—figure supplement 2—source data 4. [file elife-95062-fig1-figsupp2-data4.txt]

nuc_img	nuc_obj	nuc_FileName_Casp	nuc_FileName_DNA	nuc_FileName_Filtsoma_img	nuc_FileName_MAP2	nuc_FileName_NeuNuclei_img	nuc_FileName_TDP	nuc_PathName_Casp	nuc_PathName_DNA	nuc_PathName_Filtsoma_img	nuc_PathName_MAP2	nuc_PathName_NeuNuclei_img	nuc_PathName_TDP	nuc_Area	nuc_intcy5	nuc_intgfp	nuc_Intensity_IntegratedIntensity_Casp	nuc_Intensity_IntegratedIntensity_TDP	nuc_meancy5	nuc_meangfp	nuc_Intensity_MeanIntensity_Casp	nuc_Intensity_MeanIntensity_TDP	nuc_medcy5	nuc_medgfp	nuc_Intensity_MedianIntensity_Casp	nuc_Intensity_MedianIntensity_TDP	nuc_Location_Center_X	nuc_Location_Center_Y	nuc_NumberBranchEnds	nuc_NumberBranchEnds_m1	nuc_NumberBranchEnds_m2	nuc_NumberBranchEnds_m3	nuc_NumberNonTrunkBranches	nuc_NumberNonTrunkBranches_m1	nuc_NumberNonTrunkBranches_m2	nuc_NumberNonTrunkBranches_m3	nuc_NumberTrunks	nuc_NumberTrunks_m1	nuc_NumberTrunks_m2	nuc_NumberTrunks_m3	nuc_SkeletonLength	nuc_SkeletonLength_m1	nuc_SkeletonLength_m2	nuc_SkeletonLength_m3	nuc_imgname	nuc_ID	soma_img	soma_obj	soma_FileName_Casp
37	1	AB-TDP43KI-E8-MND2-PLTA-CASP3-20X-060522_B05_sx_2_sy_2_w4.tif	AB-TDP43KI-E8-MND2-PLTA-CASP3-20X-060522_B05_sx_2_sy_2_w1.tif	AB-TDP43KI-E8-MND2-PLTA-CASP3-20X-060522_B05_sx_2_sy_2_w3Filtsoma.tiff	AB-TDP43KI-E8-MND2-PLTA-CASP3-20X-060522_B05_sx_2_sy_2_w3.tif	AB-TDP43KI-E8-MND2-PLTA-CASP3-20X-060522_B05_sx_2_sy_2_w1NeuNuclei.tiff	AB-TDP43KI-E8-MND2-PLTA-CASP3-20X-060522_B05_sx_2_sy_2_w2.tif	C:\Users\ab998\OneDrive - University of Exeter\TDP43 project JG\E8 Pheno\AB-TDP43KI-E8-MND2-PLTA-CASP3-20X-060522\TimePoint_1	C:\Users\ab998\OneDrive - University of Exeter\TDP43 project JG\E8 Pheno\AB-TDP43KI-E8-MND2-PLTA-CASP3-20X-060522\TimePoint_1	D:\tmp\E8_pheno_soma	C:\Users\ab998\OneDrive - University of Exeter\TDP43 project JG\E8 Pheno\AB-TDP43KI-E8-MND2-PLTA-CASP3-20X-060522\TimePoint_1	D:\tmp\E8_pheno_soma	C:\Users\ab998\OneDrive - University of Exeter\TDP43 project JG\E8 Pheno\AB-TDP43KI-E8-MND2-PLTA-CASP3-20X-060522\TimePoint_1	1155	0.256015587128104	444.137899838854	0.34331273380667	7.25816750759259	0.000221658516994029	0.384534978215458	0.000297240462170277	0.00628412771220138	3.93495793105103e-05	0.366324096918106	0.000198367284610868	0.00653849099762738	1908.82164502165	1705.4632034632	17	10	11	7	28	4	4	14	5	8	7	5	701.39401948452	506.428504168987	414.487378120422	419.303612172604	B05_sx_2_sy_2	B05_sx_2_sy_2_1	37	1	AB-TDP43KI-E8-MND2-PLTA-CASP3-20X-060522_B05_sx_2_sy_2_w4.tif
38	1	AB-TDP43KI-E8-MND2-PLTA-CASP3-20X-060522_B05_sx_2_sy_3_w4.tif	AB-TDP43KI-E8-MND2-PLTA-CASP3-20X-060522_B05_sx_2_sy_3_w1.tif	AB-TDP43KI-E8-MND2-PLTA-CASP3-20X-060522_B05_sx_2_sy_3_w3Filtsoma.tiff	AB-TDP43KI-E8-MND2-PLTA-CASP3-20X-060522_B05_sx_2_sy_3_w3.tif	AB-TDP43KI-E8-MND2-PLTA-CASP3-20X-060522_B05_sx_2_sy_3_w1NeuNuclei.tiff	AB-TDP43KI-E8-MND2-PLTA-CASP3-20X-060522_B05_sx_2_sy_3_w2.tif	C:\Users\ab998\OneDrive - University of Exeter\TDP43 project JG\E8 Pheno\AB-TDP43KI-E8-MND2-PLTA-CASP3-20X-060522\TimePoint_1	C:\Users\ab998\OneDrive - University of Exeter\TDP43 project JG\E8 Pheno\AB-TDP43KI-E8-MND2-PLTA-CASP3-20X-060522\TimePoint_1	D:\tmp\E8_pheno_soma	C:\Users\ab998\OneDrive - University of Exeter\TDP43 project JG\E8 Pheno\AB-TDP43KI-E8-MND2-PLTA-CASP3-20X-060522\TimePoint_1	D:\tmp\E8_pheno_soma	C:\Users\ab998\OneDrive - University of Exeter\TDP43 project JG\E8 Pheno\AB-TDP43KI-E8-MND2-PLTA-CASP3-20X-060522\TimePoint_1	1912	0.362533273368172	368.647154988779	0.801876859506592	8.11000239173882	0.000189609452598416	0.192807089429278	0.000419391662921858	0.0042416330500726	0.000182544798008166	0.117679066956043	0.000427252613008022	0.00389105058275163	310.07269874477	96.4388075313807	9	4	5	7	5	0	1	3	4	4	4	4	211.350290119648	155.953321158886	170.681243538857	195.580738186836	B05_sx_2_sy_3	B05_sx_2_sy_3_1	38	1	AB-TDP43KI-E8-MND2-PLTA-CASP3-20X-060522_B05_sx_2_sy_3_w4.tif
39	1	AB-TDP43KI-E8-MND2-PLTA-CASP3-20X-060522_B05_sx_2_sy_4_w4.tif	AB-TDP43KI-E8-MND2-PLTA-CASP3-20X-060522_B05_sx_2_sy_4_w1.tif	AB-TDP43KI-E8-MND2-PLTA-CASP3-20X-060522_B05_sx_2_sy_4_w3Filtsoma.tiff	AB-TDP43KI-E8-MND2-PLTA-CASP3-20X-060522_B05_sx_2_sy_4_w3.tif	AB-TDP43KI-E8-MND2-PLTA-CASP3-20X-060522_B05_sx_2_sy_4_w1NeuNuclei.tiff	AB-TDP43KI-E8-MND2-PLTA-CASP3-20X-060522_B05_sx_2_sy_4_w2.tif	C:\Users\ab998\OneDrive - University of Exeter\TDP43 project JG\E8 Pheno\AB-TDP43KI-E8-MND2-PLTA-CASP3-20X-060522\TimePoint_1	C:\Users\ab998\OneDrive - University of Exeter\TDP43 project JG\E8 Pheno\AB-TDP43KI-E8-MND2-PLTA-CASP3-20X-060522\TimePoint_1	D:\tmp\E8_pheno_soma	C:\Users\ab998\OneDrive - University of Exeter\TDP43 project JG\E8 Pheno\AB-TDP43KI-E8-MND2-PLTA-CASP3-20X-060522\TimePoint_1	D:\tmp\E8_pheno_soma	C:\Users\ab998\OneDrive - University of Exeter\TDP43 project JG\E8 Pheno\AB-TDP43KI-E8-MND2-PLTA-CASP3-20X-060522\TimePoint_1	617	0.046558702336597	46.3264079159126	0.157717250287533	1.82482644775882	7.5459809297564e-05	0.0750833191505876	0.00025561953044981	0.00295757933186195	5.96064637647942e-05	0.0546235889196396	0.000244144350290298	0.00287632562685758	471.742301458671	158.223662884927	2	2	2	2	0	0	0	0	2	2	2	2	250.705632388592	227.149282515049	213.249787509441	248.877205729485	B05_sx_2_sy_4	B05_sx_2_sy_4_1	39	1	AB-TDP43KI-E8-MND2-PLTA-CASP3-20X-060522_B05_sx_2_sy_4_w4.tif
42	1	AB-TDP43KI-E8-MND2-PLTA-CASP3-20X-060522_B05_sx_2_sy_7_w4.tif	AB-TDP43KI-E8-MND2-PLTA-CASP3-20X-060522_B05_sx_2_sy_7_w1.tif	AB-TDP43KI-E8-MND2-PLTA-CASP3-20X-060522_B05_sx_2_sy_7_w3Filtsoma.tiff	AB-TDP43KI-E8-MND2-PLTA-CASP3-20X-060522_B05_sx_2_sy_7_w3.tif	AB-TDP43KI-E8-MND2-PLTA-CASP3-20X-060522_B05_sx_2_sy_7_w1NeuNuclei.tiff	AB-TDP43KI-E8-MND2-PLTA-CASP3-20X-060522_B05_sx_2_sy_7_w2.tif	C:\Users\ab998\OneDrive - University of Exeter\TDP43 project JG\E8 Pheno\AB-TDP43KI-E8-MND2-PLTA-CASP3-20X-060522\TimePoint_1	C:\Users\ab998\OneDrive - University of Exeter\TDP43 project JG\E8 Pheno\AB-TDP43KI-E8-MND2-PLTA-CASP3-20X-060522\TimePoint_1	D:\tmp\E8_pheno_soma	C:\Users\ab998\OneDrive - University of Exeter\TDP43 project JG\E8 Pheno\AB-TDP43KI-E8-MND2-PLTA-CASP3-20X-060522\TimePoint_1	D:\tmp\E8_pheno_soma	C:\Users\ab998\OneDrive - University of Exeter\TDP43 project JG\E8 Pheno\AB-TDP43KI-E8-MND2-PLTA-CASP3-20X-060522\TimePoint_1	877	0.00649051174417536	392.603507321328	0.180636301171035	5.80387586844154	7.40081156690463e-06	0.447666484973008	0.000205970696888295	0.00661787442239628	0	0.386565968394279	0.000183108262717724	0.00670634023845196	1002.31584948689	1065.53591790194	10	8	9	7	15	7	6	9	5	3	3	6	975.808237493038	850.671151041985	839.085363447666	918.813287317753	B05_sx_2_sy_7	B05_sx_2_sy_7_1	42	1	AB-TDP43KI-E8-MND2-PLTA-CASP3-20X-060522_B05_sx_2_sy_7_w4.tif
45	1	AB-TDP43KI-E8-MND2-PLTA-CASP3-20X-060522_B05_sx_3_sy_4_w4.tif	AB-TDP43KI-E8-MND2-PLTA-CASP3-20X-060522_B05_sx_3_sy_4_w1.tif	AB-TDP43KI-E8-MND2-PLTA-CASP3-20X-060522_B05_sx_3_sy_4_w3Filtsoma.tiff	AB-TDP43KI-E8-MND2-PLTA-CASP3-20X-060522_B05_sx_3_sy_4_w3.tif	AB-TDP43KI-E8-MND2-PLTA-CASP3-20X-060522_B05_sx_3_sy_4_w1NeuNuclei.tiff	AB-TDP43KI-E8-MND2-PLTA-CASP3-20X-060522_B05_sx_3_sy_4_w2.tif	C:\Users\ab998\OneDrive - University of Exeter\TDP43 project JG\E8 Pheno\AB-TDP43KI-E8-MND2-PLTA-CASP3-20X-060522\TimePoint_1	C:\Users\ab998\OneDrive - University of Exeter\TDP43 project JG\E8 Pheno\AB-TDP43KI-E8-MND2-PLTA-CASP3-20X-060522\TimePoint_1	D:\tmp\E8_pheno_soma	C:\Users\ab998\OneDrive - University of Exeter\TDP43 project JG\E8 Pheno\AB-TDP43KI-E8-MND2-PLTA-CASP3-20X-060522\TimePoint_1	D:\tmp\E8_pheno_soma	C:\Users\ab998\OneDrive - University of Exeter\TDP43 project JG\E8 Pheno\AB-TDP43KI-E8-MND2-PLTA-CASP3-20X-060522\TimePoint_1	857	0.0764895313341185	477.932926183566	0.249851224478334	6.39870306616649	8.92526620001383e-05	0.55768136077429	0.000291541685505641	0.00746639797685705	9.3135102360975e-05	0.535173684358597	0.000305180437862873	0.00779736042022705	1308.24854142357	720.539089848308	10	8	6	4	3	2	1	1	7	6	5	3	556.712776899338	420.918836236	431.23254519701	480.617321848869	B05_sx_3_sy_4	B05_sx_3_sy_4_1	45	1	AB-TDP43KI-E8-MND2-PLTA-CASP3-20X-060522_B05_sx_3_sy_4_w4.tif
45	2	AB-TDP43KI-E8-MND2-PLTA-CASP3-20X-060522_B05_sx_3_sy_4_w4.tif	AB-TDP43KI-E8-MND2-PLTA-CASP3-20X-060522_B05_sx_3_sy_4_w1.tif	AB-TDP43KI-E8-MND2-PLTA-CASP3-20X-060522_B05_sx_3_sy_4_w3Filtsoma.tiff	AB-TDP43KI-E8-MND2-PLTA-CASP3-20X-060522_B05_sx_3_sy_4_w3.tif	AB-TDP43KI-E8-MND2-PLTA-CASP3-20X-060522_B05_sx_3_sy_4_w1NeuNuclei.tiff	AB-TDP43KI-E8-MND2-PLTA-CASP3-20X-060522_B05_sx_3_sy_4_w2.tif	C:\Users\ab998\OneDrive - University of Exeter\TDP43 project JG\E8 Pheno\AB-TDP43KI-E8-MND2-PLTA-CASP3-20X-060522\TimePoint_1	C:\Users\ab998\OneDrive - University of Exeter\TDP43 project JG\E8 Pheno\AB-TDP43KI-E8-MND2-PLTA-CASP3-20X-060522\TimePoint_1	D:\tmp\E8_pheno_soma	C:\Users\ab998\OneDrive - University of Exeter\TDP43 project JG\E8 Pheno\AB-TDP43KI-E8-MND2-PLTA-CASP3-20X-060522\TimePoint_1	D:\tmp\E8_pheno_soma	C:\Users\ab998\OneDrive - University of Exeter\TDP43 project JG\E8 Pheno\AB-TDP43KI-E8-MND2-PLTA-CASP3-20X-060522\TimePoint_1	931	0	437.409006380942	0.193545433692634	6.497703603236	0	0.469827074523031	0.000207889832108093	0.00697927347286359	0	0.436693206429482	0.00016784924082458	0.0071869995445013	538.815252416756	1880.87110633727	18	15	15	17	22	14	14	17	4	3	3	2	1012.45499008894	670.352389752865	744.59503108263	875.974757134914	B05_sx_3_sy_4	B05_sx_3_sy_4_2	45	2	AB-TDP43KI-E8-MND2-PLTA-CASP3-20X-060522_B05_sx_3_sy_4_w4.tif
48	1	AB-TDP43KI-E8-MND2-PLTA-CASP3-20X-060522_B05_sx_3_sy_7_w4.tif	AB-TDP43KI-E8-MND2-PLTA-CASP3-20X-060522_B05_sx_3_sy_7_w1.tif	AB-TDP43KI-E8-MND2-PLTA-CASP3-20X-060522_B05_sx_3_sy_7_w3Filtsoma.tiff	AB-TDP43KI-E8-MND2-PLTA-CASP3-20X-060522_B05_sx_3_sy_7_w3.tif	AB-TDP43KI-E8-MND2-PLTA-CASP3-20X-060522_B05_sx_3_sy_7_w1NeuNuclei.tiff	AB-TDP43KI-E8-MND2-PLTA-CASP3-20X-060522_B05_sx_3_sy_7_w2.tif	C:\Users\ab998\OneDrive - University of Exeter\TDP43 project JG\E8 Pheno\AB-TDP43KI-E8-MND2-PLTA-CASP3-20X-060522\TimePoint_1	C:\Users\ab998\OneDrive - University of Exeter\TDP43 project JG\E8 Pheno\AB-TDP43KI-E8-MND2-PLTA-CASP3-20X-060522\TimePoint_1	D:\tmp\E8_pheno_soma	C:\Users\ab998\OneDrive - University of Exeter\TDP43 project JG\E8 Pheno\AB-TDP43KI-E8-MND2-PLTA-CASP3-20X-060522\TimePoint_1	D:\tmp\E8_pheno_soma	C:\Users\ab998\OneDrive - University of Exeter\TDP43 project JG\E8 Pheno\AB-TDP43KI-E8-MND2-PLTA-CASP3-20X-060522\TimePoint_1	891	0.0381697906504996	515.260901382193	0.17372396425344	6.84289320348762	4.2839271212682e-05	0.578295063279678	0.000194976390856836	0.00768001481872909	3.3528634958202e-05	0.553992420434952	0.000183108262717724	0.00799572747200727	747.259259259259	109.62177328844	11	6	7	7	17	3	8	9	4	3	3	4	521.783846139908	302.261980354786	432.416312038898	363.705634236336	B05_sx_3_sy_7	B05_sx_3_sy_7_1	48	1	AB-TDP43KI-E8-MND2-PLTA-CASP3-20X-060522_B05_sx_3_sy_7_w4.tif
48	2	AB-TDP43KI-E8-MND2-PLTA-CASP3-20X-060522_B05_sx_3_sy_7_w4.tif	AB-TDP43KI-E8-MND2-PLTA-CASP3-20X-060522_B05_sx_3_sy_7_w1.tif	AB-TDP43KI-E8-MND2-PLTA-CASP3-20X-060522_B05_sx_3_sy_7_w3Filtsoma.tiff	AB-TDP43KI-E8-MND2-PLTA-CASP3-20X-060522_B05_sx_3_sy_7_w3.tif	AB-TDP43KI-E8-MND2-PLTA-CASP3-20X-060522_B05_sx_3_sy_7_w1NeuNuclei.tiff	AB-TDP43KI-E8-MND2-PLTA-CASP3-20X-060522_B05_sx_3_sy_7_w2.tif	C:\Users\ab998\OneDrive - University of Exeter\TDP43 project JG\E8 Pheno\AB-TDP43KI-E8-MND2-PLTA-CASP3-20X-060522\TimePoint_1	C:\Users\ab998\OneDrive - University of Exeter\TDP43 project JG\E8 Pheno\AB-TDP43KI-E8-MND2-PLTA-CASP3-20X-060522\TimePoint_1	D:\tmp\E8_pheno_soma	C:\Users\ab998\OneDrive - University of Exeter\TDP43 project JG\E8 Pheno\AB-TDP43KI-E8-MND2-PLTA-CASP3-20X-060522\TimePoint_1	D:\tmp\E8_pheno_soma	C:\Users\ab998\OneDrive - University of Exeter\TDP43 project JG\E8 Pheno\AB-TDP43KI-E8-MND2-PLTA-CASP3-20X-060522\TimePoint_1	621	0.0190100381391858	124.192299218848	0.100144960684702	2.86674300371669	3.06119776798483e-05	0.199987599386229	0.000161264026867475	0.00461633333931835	2.81733682641061e-05	0.158560141921043	0.00016784924082458	0.00447089364752173	1563.28341384863	469.932367149758	3	2	3	2	1	0	0	1	2	2	3	1	457.126989901066	413.671144902706	451.712776184082	425.327999532223	B05_sx_3_sy_7	B05_sx_3_sy_7_2	48	2	AB-TDP43KI-E8-MND2-PLTA-CASP3-20X-060522_B05_sx_3_sy_7_w4.tif
48	3	AB-TDP43KI-E8-MND2-PLTA-CASP3-20X-060522_B05_sx_3_sy_7_w4.tif	AB-TDP43KI-E8-MND2-PLTA-CASP3-20X-060522_B05_sx_3_sy_7_w1.tif	AB-TDP43KI-E8-MND2-PLTA-CASP3-20X-060522_B05_sx_3_sy_7_w3Filtsoma.tiff	AB-TDP43KI-E8-MND2-PLTA-CASP3-20X-060522_B05_sx_3_sy_7_w3.tif	AB-TDP43KI-E8-MND2-PLTA-CASP3-20X-060522_B05_sx_3_sy_7_w1NeuNuclei.tiff	AB-TDP43KI-E8-MND2-PLTA-CASP3-20X-060522_B05_sx_3_sy_7_w2.tif	C:\Users\ab998\OneDrive - University of Exeter\TDP43 project JG\E8 Pheno\AB-TDP43KI-E8-MND2-PLTA-CASP3-20X-060522\TimePoint_1	C:\Users\ab998\OneDrive - University of Exeter\TDP43 project JG\E8 Pheno\AB-TDP43KI-E8-MND2-PLTA-CASP3-20X-060522\TimePoint_1	D:\tmp\E8_pheno_soma	C:\Users\ab998\OneDrive - University of Exeter\TDP43 project JG\E8 Pheno\AB-TDP43KI-E8-MND2-PLTA-CASP3-20X-060522\TimePoint_1	D:\tmp\E8_pheno_soma	C:\Users\ab998\OneDrive - University of Exeter\TDP43 project JG\E8 Pheno\AB-TDP43KI-E8-MND2-PLTA-CASP3-20X-060522\TimePoint_1	998	0.0479622474776988	729.001884741709	0.210421911906451	8.64965295279399	4.80583642061111e-05	0.730462810362434	0.00021084359910466	0.00866698692664728	3.93495793105103e-05	0.699581205844879	0.000198367284610868	0.00886549148708582	434.963927855711	806.323647294589	13	7	8	9	14	4	5	8	5	3	3	5	761.23969399929	614.516820430756	672.144238948822	663.87216091156	B05_sx_3_sy_7	B05_sx_3_sy_7_3	48	3	AB-TDP43KI-E8-MND2-PLTA-CASP3-20X-060522_B05_sx_3_sy_7_w4.tif
48	4	AB-TDP43KI-E8-MND2-PLTA-CASP3-20X-060522_B05_sx_3_sy_7_w4.tif	AB-TDP43KI-E8-MND2-PLTA-CASP3-20X-060522_B05_sx_3_sy_7_w1.tif	AB-TDP43KI-E8-MND2-PLTA-CASP3-20X-060522_B05_sx_3_sy_7_w3Filtsoma.tiff	AB-TDP43KI-E8-MND2-PLTA-CASP3-20X-060522_B05_sx_3_sy_7_w3.tif	AB-TDP43KI-E8-MND2-PLTA-CASP3-20X-060522_B05_sx_3_sy_7_w1NeuNuclei.tiff	AB-TDP43KI-E8-MND2-PLTA-CASP3-20X-060522_B05_sx_3_sy_7_w2.tif	C:\Users\ab998\OneDrive - University of Exeter\TDP43 project JG\E8 Pheno\AB-TDP43KI-E8-MND2-PLTA-CASP3-20X-060522\TimePoint_1	C:\Users\ab998\OneDrive - University of Exeter\TDP43 project JG\E8 Pheno\AB-TDP43KI-E8-MND2-PLTA-CASP3-20X-060522\TimePoint_1	D:\tmp\E8_pheno_soma	C:\Users\ab998\OneDrive - University of Exeter\TDP43 project JG\E8 Pheno\AB-TDP43KI-E8-MND2-PLTA-CASP3-20X-060522\TimePoint_1	D:\tmp\E8_pheno_soma	C:\Users\ab998\OneDrive - University of Exeter\TDP43 project JG\E8 Pheno\AB-TDP43KI-E8-MND2-PLTA-CASP3-20X-060522\TimePoint_1	696	0.0341084020296876	333.67881859187	0.144991226028651	4.73665985418484	4.90063247552982e-05	0.479423589930848	0.000208320727052659	0.00680554576750695	2.81733682641061e-05	0.370048105716705	0.00016784924082458	0.00660715671256185	1294.4525862069	1914.87643678161	6	3	3	3	2	0	0	0	4	3	3	3	164.710680544376	131.325904369354	144.669050097466	134.01219534874	B05_sx_3_sy_7	B05_sx_3_sy_7_4	48	4	AB-TDP43KI-E8-MND2-PLTA-CASP3-20X-060522_B05_sx_3_sy_7_w4.tif
50	1	AB-TDP43KI-E8-MND2-PLTA-CASP3-20X-060522_B05_sx_4_sy_3_w4.tif	AB-TDP43KI-E8-MND2-PLTA-CASP3-20X-060522_B05_sx_4_sy_3_w1.tif	AB-TDP43KI-E8-MND2-PLTA-CASP3-20X-060522_B05_sx_4_sy_3_w3Filtsoma.tiff	AB-TDP43KI-E8-MND2-PLTA-CASP3-20X-060522_B05_sx_4_sy_3_w3.tif	AB-TDP43KI-E8-MND2-PLTA-CASP3-20X-060522_B05_sx_4_sy_3_w1NeuNuclei.tiff	AB-TDP43KI-E8-MND2-PLTA-CASP3-20X-060522_B05_sx_4_sy_3_w2.tif	C:\Users\ab998\OneDrive - University of Exeter\TDP43 project JG\E8 Pheno\AB-TDP43KI-E8-MND2-PLTA-CASP3-20X-060522\TimePoint_1	C:\Users\ab998\OneDrive - University of Exeter\TDP43 project JG\E8 Pheno\AB-TDP43KI-E8-MND2-PLTA-CASP3-20X-060522\TimePoint_1	D:\tmp\E8_pheno_soma	C:\Users\ab998\OneDrive - University of Exeter\TDP43 project JG\E8 Pheno\AB-TDP43KI-E8-MND2-PLTA-CASP3-20X-060522\TimePoint_1	D:\tmp\E8_pheno_soma	C:\Users\ab998\OneDrive - University of Exeter\TDP43 project JG\E8 Pheno\AB-TDP43KI-E8-MND2-PLTA-CASP3-20X-060522\TimePoint_1	1228	0.0238337393210486	326.037531722337	0.211642633657902	6.72614645515569	1.94085825089972e-05	0.265502875995388	0.000172347421545523	0.0054773179602245	1.77851998159895e-05	0.26607084274292	0.000183108262717724	0.00560006126761436	627.542345276873	1377.12866449511	39	18	21	0	49	24	27	0	4	4	3	0	1163.24892896414	925.28846436739	974.229590952396	0	B05_sx_4_sy_3	B05_sx_4_sy_3_1	50	1	AB-TDP43KI-E8-MND2-PLTA-CASP3-20X-060522_B05_sx_4_sy_3_w4.tif
52	1	AB-TDP43KI-E8-MND2-PLTA-CASP3-20X-060522_B05_sx_4_sy_5_w4.tif	AB-TDP43KI-E8-MND2-PLTA-CASP3-20X-060522_B05_sx_4_sy_5_w1.tif	AB-TDP43KI-E8-MND2-PLTA-CASP3-20X-060522_B05_sx_4_sy_5_w3Filtsoma.tiff	AB-TDP43KI-E8-MND2-PLTA-CASP3-20X-060522_B05_sx_4_sy_5_w3.tif	AB-TDP43KI-E8-MND2-PLTA-CASP3-20X-060522_B05_sx_4_sy_5_w1NeuNuclei.tiff	AB-TDP43KI-E8-MND2-PLTA-CASP3-20X-060522_B05_sx_4_sy_5_w2.tif	C:\Users\ab998\OneDrive - University of Exeter\TDP43 project JG\E8 Pheno\AB-TDP43KI-E8-MND2-PLTA-CASP3-20X-060522\TimePoint_1	C:\Users\ab998\OneDrive - University of Exeter\TDP43 project JG\E8 Pheno\AB-TDP43KI-E8-MND2-PLTA-CASP3-20X-060522\TimePoint_1	D:\tmp\E8_pheno_soma	C:\Users\ab998\OneDrive - University of Exeter\TDP43 project JG\E8 Pheno\AB-TDP43KI-E8-MND2-PLTA-CASP3-20X-060522\TimePoint_1	D:\tmp\E8_pheno_soma	C:\Users\ab998\OneDrive - University of Exeter\TDP43 project JG\E8 Pheno\AB-TDP43KI-E8-MND2-PLTA-CASP3-20X-060522\TimePoint_1	619	0.301174872811544	349.718153476715	0.489158464828506	4.84933248418383	0.000486550683055805	0.564972784291947	0.000790239846249606	0.00783413971596742	0.000274995531071909	0.561448514461517	0.000717174028977752	0.00809491146355867	1386.24717285945	573.045234248788	9	6	5	5	7	2	1	0	2	4	7	5	408.948273062706	271.852816939354	206.568545341492	270.095458447933	B05_sx_4_sy_5	B05_sx_4_sy_5_1	52	1	AB-TDP43KI-E8-MND2-PLTA-CASP3-20X-060522_B05_sx_4_sy_5_w4.tif
53	1	AB-TDP43KI-E8-MND2-PLTA-CASP3-20X-060522_B05_sx_4_sy_6_w4.tif	AB-TDP43KI-E8-MND2-PLTA-CASP3-20X-060522_B05_sx_4_sy_6_w1.tif	AB-TDP43KI-E8-MND2-PLTA-CASP3-20X-060522_B05_sx_4_sy_6_w3Filtsoma.tiff	AB-TDP43KI-E8-MND2-PLTA-CASP3-20X-060522_B05_sx_4_sy_6_w3.tif	AB-TDP43KI-E8-MND2-PLTA-CASP3-20X-060522_B05_sx_4_sy_6_w1NeuNuclei.tiff	AB-TDP43KI-E8-MND2-PLTA-CASP3-20X-060522_B05_sx_4_sy_6_w2.tif	C:\Users\ab998\OneDrive - University of Exeter\TDP43 project JG\E8 Pheno\AB-TDP43KI-E8-MND2-PLTA-CASP3-20X-060522\TimePoint_1	C:\Users\ab998\OneDrive - University of Exeter\TDP43 project JG\E8 Pheno\AB-TDP43KI-E8-MND2-PLTA-CASP3-20X-060522\TimePoint_1	D:\tmp\E8_pheno_soma	C:\Users\ab998\OneDrive - University of Exeter\TDP43 project JG\E8 Pheno\AB-TDP43KI-E8-MND2-PLTA-CASP3-20X-060522\TimePoint_1	D:\tmp\E8_pheno_soma	C:\Users\ab998\OneDrive - University of Exeter\TDP43 project JG\E8 Pheno\AB-TDP43KI-E8-MND2-PLTA-CASP3-20X-060522\TimePoint_1	839	0.0764755597688236	343.103785176761	0.235904478468001	5.32716876384802	9.11508459699924e-05	0.40894372488291	0.00028117339507509	0.00634942641698215	8.40544307720847e-05	0.331236854195595	0.000289921415969729	0.00622568093240261	1753.94159713945	1361.15971394517	12	9	6	1	10	6	2	0	4	3	4	1	178.894446671009	155.438601493835	101.497475326061	4	B05_sx_4_sy_6	B05_sx_4_sy_6_1	53	1	AB-TDP43KI-E8-MND2-PLTA-CASP3-20X-060522_B05_sx_4_sy_6_w4.tif
56	1	AB-TDP43KI-E8-MND2-PLTA-CASP3-20X-060522_B05_sx_5_sy_3_w4.tif	AB-TDP43KI-E8-MND2-PLTA-CASP3-20X-060522_B05_sx_5_sy_3_w1.tif	AB-TDP43KI-E8-MND2-PLTA-CASP3-20X-060522_B05_sx_5_sy_3_w3Filtsoma.tiff	AB-TDP43KI-E8-MND2-PLTA-CASP3-20X-060522_B05_sx_5_sy_3_w3.tif	AB-TDP43KI-E8-MND2-PLTA-CASP3-20X-060522_B05_sx_5_sy_3_w1NeuNuclei.tiff	AB-TDP43KI-E8-MND2-PLTA-CASP3-20X-060522_B05_sx_5_sy_3_w2.tif	C:\Users\ab998\OneDrive - University of Exeter\TDP43 project JG\E8 Pheno\AB-TDP43KI-E8-MND2-PLTA-CASP3-20X-060522\TimePoint_1	C:\Users\ab998\OneDrive - University of Exeter\TDP43 project JG\E8 Pheno\AB-TDP43KI-E8-MND2-PLTA-CASP3-20X-060522\TimePoint_1	D:\tmp\E8_pheno_soma	C:\Users\ab998\OneDrive - University of Exeter\TDP43 project JG\E8 Pheno\AB-TDP43KI-E8-MND2-PLTA-CASP3-20X-060522\TimePoint_1	D:\tmp\E8_pheno_soma	C:\Users\ab998\OneDrive - University of Exeter\TDP43 project JG\E8 Pheno\AB-TDP43KI-E8-MND2-PLTA-CASP3-20X-060522\TimePoint_1	1325	0.00481126030752677	191.394026699476	0.153505760245025	5.48564898082986	3.63113985473718e-06	0.14444832203734	0.00011585340395851	0.00414011243836216	1.62478350773654e-07	0.13914529979229	9.15541313588619e-05	0.00422674929723144	438.165283018868	1316.07320754717	20	15	14	15	35	16	15	24	5	7	3	3	1103.53825497627	958.300660967827	868.690488874912	971.602180361748	B05_sx_5_sy_3	B05_sx_5_sy_3_1	56	1	AB-TDP43KI-E8-MND2-PLTA-CASP3-20X-060522_B05_sx_5_sy_3_w4.tif
57	1	AB-TDP43KI-E8-MND2-PLTA-CASP3-20X-060522_B05_sx_5_sy_4_w4.tif	AB-TDP43KI-E8-MND2-PLTA-CASP3-20X-060522_B05_sx_5_sy_4_w1.tif	AB-TDP43KI-E8-MND2-PLTA-CASP3-20X-060522_B05_sx_5_sy_4_w3Filtsoma.tiff	AB-TDP43KI-E8-MND2-PLTA-CASP3-20X-060522_B05_sx_5_sy_4_w3.tif	AB-TDP43KI-E8-MND2-PLTA-CASP3-20X-060522_B05_sx_5_sy_4_w1NeuNuclei.tiff	AB-TDP43KI-E8-MND2-PLTA-CASP3-20X-060522_B05_sx_5_sy_4_w2.tif	C:\Users\ab998\OneDrive - University of Exeter\TDP43 project JG\E8 Pheno\AB-TDP43KI-E8-MND2-PLTA-CASP3-20X-060522\TimePoint_1	C:\Users\ab998\OneDrive - University of Exeter\TDP43 project JG\E8 Pheno\AB-TDP43KI-E8-MND2-PLTA-CASP3-20X-060522\TimePoint_1	D:\tmp\E8_pheno_soma	C:\Users\ab998\OneDrive - University of Exeter\TDP43 project JG\E8 Pheno\AB-TDP43KI-E8-MND2-PLTA-CASP3-20X-060522\TimePoint_1	D:\tmp\E8_pheno_soma	C:\Users\ab998\OneDrive - University of Exeter\TDP43 project JG\E8 Pheno\AB-TDP43KI-E8-MND2-PLTA-CASP3-20X-060522\TimePoint_1	710	0.0143775101969368	84.44185823109	0.133394369389862	2.6664683339186	2.02500143618828e-05	0.118932194691676	0.000187879393506848	0.00375558920270226	2.45207193074748e-05	0.095161184668541	0.000213626306504011	0.00358587014488876	1466.86338028169	581.16338028169	7	4	4	7	12	0	0	8	7	4	4	5	411.002097189426	246.220349669456	253.977708756924	346.575688719749	B05_sx_5_sy_4	B05_sx_5_sy_4_1	57	1	AB-TDP43KI-E8-MND2-PLTA-CASP3-20X-060522_B05_sx_5_sy_4_w4.tif
57	2	AB-TDP43KI-E8-MND2-PLTA-CASP3-20X-060522_B05_sx_5_sy_4_w4.tif	AB-TDP43KI-E8-MND2-PLTA-CASP3-20X-060522_B05_sx_5_sy_4_w1.tif	AB-TDP43KI-E8-MND2-PLTA-CASP3-20X-060522_B05_sx_5_sy_4_w3Filtsoma.tiff	AB-TDP43KI-E8-MND2-PLTA-CASP3-20X-060522_B05_sx_5_sy_4_w3.tif	AB-TDP43KI-E8-MND2-PLTA-CASP3-20X-060522_B05_sx_5_sy_4_w1NeuNuclei.tiff	AB-TDP43KI-E8-MND2-PLTA-CASP3-20X-060522_B05_sx_5_sy_4_w2.tif	C:\Users\ab998\OneDrive - University of Exeter\TDP43 project JG\E8 Pheno\AB-TDP43KI-E8-MND2-PLTA-CASP3-20X-060522\TimePoint_1	C:\Users\ab998\OneDrive - University of Exeter\TDP43 project JG\E8 Pheno\AB-TDP43KI-E8-MND2-PLTA-CASP3-20X-060522\TimePoint_1	D:\tmp\E8_pheno_soma	C:\Users\ab998\OneDrive - University of Exeter\TDP43 project JG\E8 Pheno\AB-TDP43KI-E8-MND2-PLTA-CASP3-20X-060522\TimePoint_1	D:\tmp\E8_pheno_soma	C:\Users\ab998\OneDrive - University of Exeter\TDP43 project JG\E8 Pheno\AB-TDP43KI-E8-MND2-PLTA-CASP3-20X-060522\TimePoint_1	591	0.0171892157661659	166.963246756699	0.131288624368608	3.09102009492926	2.90849674554415e-05	0.282509723784601	0.000222146572535716	0.00523015244488877	2.53941816481529e-05	0.234173893928528	0.000228885328397155	0.00533302826806903	1619.78003384095	1539.70727580372	6	5	4	4	4	3	2	3	2	2	2	1	188.923883974552	160.468040287495	172.124894499779	113.4264087677	B05_sx_5_sy_4	B05_sx_5_sy_4_2	57	2	AB-TDP43KI-E8-MND2-PLTA-CASP3-20X-060522_B05_sx_5_sy_4_w4.tif
59	1	AB-TDP43KI-E8-MND2-PLTA-CASP3-20X-060522_B05_sx_5_sy_6_w4.tif	AB-TDP43KI-E8-MND2-PLTA-CASP3-20X-060522_B05_sx_5_sy_6_w1.tif	AB-TDP43KI-E8-MND2-PLTA-CASP3-20X-060522_B05_sx_5_sy_6_w3Filtsoma.tiff	AB-TDP43KI-E8-MND2-PLTA-CASP3-20X-060522_B05_sx_5_sy_6_w3.tif	AB-TDP43KI-E8-MND2-PLTA-CASP3-20X-060522_B05_sx_5_sy_6_w1NeuNuclei.tiff	AB-TDP43KI-E8-MND2-PLTA-CASP3-20X-060522_B05_sx_5_sy_6_w2.tif	C:\Users\ab998\OneDrive - University of Exeter\TDP43 project JG\E8 Pheno\AB-TDP43KI-E8-MND2-PLTA-CASP3-20X-060522\TimePoint_1	C:\Users\ab998\OneDrive - University of Exeter\TDP43 project JG\E8 Pheno\AB-TDP43KI-E8-MND2-PLTA-CASP3-20X-060522\TimePoint_1	D:\tmp\E8_pheno_soma	C:\Users\ab998\OneDrive - University of Exeter\TDP43 project JG\E8 Pheno\AB-TDP43KI-E8-MND2-PLTA-CASP3-20X-060522\TimePoint_1	D:\tmp\E8_pheno_soma	C:\Users\ab998\OneDrive - University of Exeter\TDP43 project JG\E8 Pheno\AB-TDP43KI-E8-MND2-PLTA-CASP3-20X-060522\TimePoint_1	867	0.00826234673687765	489.269077368081	0.201205462682992	6.46224163752049	9.5298116919004e-06	0.564324195349574	0.000232070891214524	0.00745356590256112	6.87189327663873e-07	0.498933732509613	0.000198367284610868	0.00752269802615047	1898.6770472895	565.154555940023	10	8	8	7	10	5	4	6	6	5	4	3	1179.8814022541	1116.72707241774	1104.89864498377	775.920933485031	B05_sx_5_sy_6	B05_sx_5_sy_6_1	59	1	AB-TDP43KI-E8-MND2-PLTA-CASP3-20X-060522_B05_sx_5_sy_6_w4.tif
60	1	AB-TDP43KI-E8-MND2-PLTA-CASP3-20X-060522_B05_sx_5_sy_7_w4.tif	AB-TDP43KI-E8-MND2-PLTA-CASP3-20X-060522_B05_sx_5_sy_7_w1.tif	AB-TDP43KI-E8-MND2-PLTA-CASP3-20X-060522_B05_sx_5_sy_7_w3Filtsoma.tiff	AB-TDP43KI-E8-MND2-PLTA-CASP3-20X-060522_B05_sx_5_sy_7_w3.tif	AB-TDP43KI-E8-MND2-PLTA-CASP3-20X-060522_B05_sx_5_sy_7_w1NeuNuclei.tiff	AB-TDP43KI-E8-MND2-PLTA-CASP3-20X-060522_B05_sx_5_sy_7_w2.tif	C:\Users\ab998\OneDrive - University of Exeter\TDP43 project JG\E8 Pheno\AB-TDP43KI-E8-MND2-PLTA-CASP3-20X-060522\TimePoint_1	C:\Users\ab998\OneDrive - University of Exeter\TDP43 project JG\E8 Pheno\AB-TDP43KI-E8-MND2-PLTA-CASP3-20X-060522\TimePoint_1	D:\tmp\E8_pheno_soma	C:\Users\ab998\OneDrive - University of Exeter\TDP43 project JG\E8 Pheno\AB-TDP43KI-E8-MND2-PLTA-CASP3-20X-060522\TimePoint_1	D:\tmp\E8_pheno_soma	C:\Users\ab998\OneDrive - University of Exeter\TDP43 project JG\E8 Pheno\AB-TDP43KI-E8-MND2-PLTA-CASP3-20X-060522\TimePoint_1	821	0.0151894874863601	307.048173554707	0.177996490383521	4.91372556006536	1.85012027848479e-05	0.373992903233505	0.000216804494986018	0.00598504940324648	1.91162798728328e-05	0.323925390839577	0.000244144350290298	0.00620279251597822	92.0158343483557	617.152253349574	11	7	7	10	8	3	3	8	5	4	4	4	789.938179075718	596.529011666775	705.925983607769	777.310761272907	B05_sx_5_sy_7	B05_sx_5_sy_7_1	60	1	AB-TDP43KI-E8-MND2-PLTA-CASP3-20X-060522_B05_sx_5_sy_7_w4.tif
60	2	AB-TDP43KI-E8-MND2-PLTA-CASP3-20X-060522_B05_sx_5_sy_7_w4.tif	AB-TDP43KI-E8-MND2-PLTA-CASP3-20X-060522_B05_sx_5_sy_7_w1.tif	AB-TDP43KI-E8-MND2-PLTA-CASP3-20X-060522_B05_sx_5_sy_7_w3Filtsoma.tiff	AB-TDP43KI-E8-MND2-PLTA-CASP3-20X-060522_B05_sx_5_sy_7_w3.tif	AB-TDP43KI-E8-MND2-PLTA-CASP3-20X-060522_B05_sx_5_sy_7_w1NeuNuclei.tiff	AB-TDP43KI-E8-MND2-PLTA-CASP3-20X-060522_B05_sx_5_sy_7_w2.tif	C:\Users\ab998\OneDrive - University of Exeter\TDP43 project JG\E8 Pheno\AB-TDP43KI-E8-MND2-PLTA-CASP3-20X-060522\TimePoint_1	C:\Users\ab998\OneDrive - University of Exeter\TDP43 project JG\E8 Pheno\AB-TDP43KI-E8-MND2-PLTA-CASP3-20X-060522\TimePoint_1	D:\tmp\E8_pheno_soma	C:\Users\ab998\OneDrive - University of Exeter\TDP43 project JG\E8 Pheno\AB-TDP43KI-E8-MND2-PLTA-CASP3-20X-060522\TimePoint_1	D:\tmp\E8_pheno_soma	C:\Users\ab998\OneDrive - University of Exeter\TDP43 project JG\E8 Pheno\AB-TDP43KI-E8-MND2-PLTA-CASP3-20X-060522\TimePoint_1	977	0.0369339197567342	428.213025184348	0.236224917927757	6.52115672058426	3.78033979086328e-05	0.438293782174358	0.00024178599583189	0.00667467422782422	3.623165684985e-05	0.398471474647522	0.000259403372183442	0.00679026497527957	852.764585465711	1673.20675537359	13	8	9	6	18	8	10	4	3	2	3	2	1160.08241170645	898.992003440857	1021.70268338919	1005.48947870731	B05_sx_5_sy_7	B05_sx_5_sy_7_2	60	2	AB-TDP43KI-E8-MND2-PLTA-CASP3-20X-060522_B05_sx_5_sy_7_w4.tif
64	1	AB-TDP43KI-E8-MND2-PLTA-CASP3-20X-060522_B05_sx_6_sy_5_w4.tif	AB-TDP43KI-E8-MND2-PLTA-CASP3-20X-060522_B05_sx_6_sy_5_w1.tif	AB-TDP43KI-E8-MND2-PLTA-CASP3-20X-060522_B05_sx_6_sy_5_w3Filtsoma.tiff	AB-TDP43KI-E8-MND2-PLTA-CASP3-20X-060522_B05_sx_6_sy_5_w3.tif	AB-TDP43KI-E8-MND2-PLTA-CASP3-20X-060522_B05_sx_6_sy_5_w1NeuNuclei.tiff	AB-TDP43KI-E8-MND2-PLTA-CASP3-20X-060522_B05_sx_6_sy_5_w2.tif	C:\Users\ab998\OneDrive - University of Exeter\TDP43 project JG\E8 Pheno\AB-TDP43KI-E8-MND2-PLTA-CASP3-20X-060522\TimePoint_1	C:\Users\ab998\OneDrive - University of Exeter\TDP43 project JG\E8 Pheno\AB-TDP43KI-E8-MND2-PLTA-CASP3-20X-060522\TimePoint_1	D:\tmp\E8_pheno_soma	C:\Users\ab998\OneDrive - University of Exeter\TDP43 project JG\E8 Pheno\AB-TDP43KI-E8-MND2-PLTA-CASP3-20X-060522\TimePoint_1	D:\tmp\E8_pheno_soma	C:\Users\ab998\OneDrive - University of Exeter\TDP43 project JG\E8 Pheno\AB-TDP43KI-E8-MND2-PLTA-CASP3-20X-060522\TimePoint_1	932	0.033154931521949	437.009170599282	0.162493324140087	6.65387968672439	3.55739608604603e-05	0.468893959870474	0.000174349060236145	0.00713935588704334	2.81733682641061e-05	0.482172399759293	0.00016784924082458	0.0074311438947916	1678.32510729614	656.665236051502	20	8	6	15	22	6	5	13	7	5	3	8	570.168621182442	429.386873185635	399.759456515312	461.629514694214	B05_sx_6_sy_5	B05_sx_6_sy_5_1	64	1	AB-TDP43KI-E8-MND2-PLTA-CASP3-20X-060522_B05_sx_6_sy_5_w4.tif
64	2	AB-TDP43KI-E8-MND2-PLTA-CASP3-20X-060522_B05_sx_6_sy_5_w4.tif	AB-TDP43KI-E8-MND2-PLTA-CASP3-20X-060522_B05_sx_6_sy_5_w1.tif	AB-TDP43KI-E8-MND2-PLTA-CASP3-20X-060522_B05_sx_6_sy_5_w3Filtsoma.tiff	AB-TDP43KI-E8-MND2-PLTA-CASP3-20X-060522_B05_sx_6_sy_5_w3.tif	AB-TDP43KI-E8-MND2-PLTA-CASP3-20X-060522_B05_sx_6_sy_5_w1NeuNuclei.tiff	AB-TDP43KI-E8-MND2-PLTA-CASP3-20X-060522_B05_sx_6_sy_5_w2.tif	C:\Users\ab998\OneDrive - University of Exeter\TDP43 project JG\E8 Pheno\AB-TDP43KI-E8-MND2-PLTA-CASP3-20X-060522\TimePoint_1	C:\Users\ab998\OneDrive - University of Exeter\TDP43 project JG\E8 Pheno\AB-TDP43KI-E8-MND2-PLTA-CASP3-20X-060522\TimePoint_1	D:\tmp\E8_pheno_soma	C:\Users\ab998\OneDrive - University of Exeter\TDP43 project JG\E8 Pheno\AB-TDP43KI-E8-MND2-PLTA-CASP3-20X-060522\TimePoint_1	D:\tmp\E8_pheno_soma	C:\Users\ab998\OneDrive - University of Exeter\TDP43 project JG\E8 Pheno\AB-TDP43KI-E8-MND2-PLTA-CASP3-20X-060522\TimePoint_1	868	0.107944687626855	194.533838778734	0.298374914098531	4.06242471584119	0.000124360239201446	0.224117325781952	0.000343749901035174	0.00468021280626865	8.71273223310709e-05	0.181955367326736	0.000305180437862873	0.00474555604159832	1295.99539170507	1432.94700460829	15	10	11	8	11	5	6	4	6	5	5	8	595.612273156643	519.102604568005	504.374682664871	430.090411126614	B05_sx_6_sy_5	B05_sx_6_sy_5_2	64	2	AB-TDP43KI-E8-MND2-PLTA-CASP3-20X-060522_B05_sx_6_sy_5_w4.tif
64	3	AB-TDP43KI-E8-MND2-PLTA-CASP3-20X-060522_B05_sx_6_sy_5_w4.tif	AB-TDP43KI-E8-MND2-PLTA-CASP3-20X-060522_B05_sx_6_sy_5_w1.tif	AB-TDP43KI-E8-MND2-PLTA-CASP3-20X-060522_B05_sx_6_sy_5_w3Filtsoma.tiff	AB-TDP43KI-E8-MND2-PLTA-CASP3-20X-060522_B05_sx_6_sy_5_w3.tif	AB-TDP43KI-E8-MND2-PLTA-CASP3-20X-060522_B05_sx_6_sy_5_w1NeuNuclei.tiff	AB-TDP43KI-E8-MND2-PLTA-CASP3-20X-060522_B05_sx_6_sy_5_w2.tif	C:\Users\ab998\OneDrive - University of Exeter\TDP43 project JG\E8 Pheno\AB-TDP43KI-E8-MND2-PLTA-CASP3-20X-060522\TimePoint_1	C:\Users\ab998\OneDrive - University of Exeter\TDP43 project JG\E8 Pheno\AB-TDP43KI-E8-MND2-PLTA-CASP3-20X-060522\TimePoint_1	D:\tmp\E8_pheno_soma	C:\Users\ab998\OneDrive - University of Exeter\TDP43 project JG\E8 Pheno\AB-TDP43KI-E8-MND2-PLTA-CASP3-20X-060522\TimePoint_1	D:\tmp\E8_pheno_soma	C:\Users\ab998\OneDrive - University of Exeter\TDP43 project JG\E8 Pheno\AB-TDP43KI-E8-MND2-PLTA-CASP3-20X-060522\TimePoint_1	845	0.0890704508958606	721.169317511842	0.256946669658646	7.60341810481623	0.000105408817628237	0.853454813623481	0.000304078899004315	0.00899812793469376	9.3135102360975e-05	0.746079236268997	0.000305180437862873	0.00914778374135494	388.121893491124	1786.55029585799	22	14	8	9	17	9	3	4	7	5	7	5	573.144234538078	399.249788761139	283.33809864521	270.124894618988	B05_sx_6_sy_5	B05_sx_6_sy_5_3	64	3	AB-TDP43KI-E8-MND2-PLTA-CASP3-20X-060522_B05_sx_6_sy_5_w4.tif
66	1	AB-TDP43KI-E8-MND2-PLTA-CASP3-20X-060522_B05_sx_6_sy_7_w4.tif	AB-TDP43KI-E8-MND2-PLTA-CASP3-20X-060522_B05_sx_6_sy_7_w1.tif	AB-TDP43KI-E8-MND2-PLTA-CASP3-20X-060522_B05_sx_6_sy_7_w3Filtsoma.tiff	AB-TDP43KI-E8-MND2-PLTA-CASP3-20X-060522_B05_sx_6_sy_7_w3.tif	AB-TDP43KI-E8-MND2-PLTA-CASP3-20X-060522_B05_sx_6_sy_7_w1NeuNuclei.tiff	AB-TDP43KI-E8-MND2-PLTA-CASP3-20X-060522_B05_sx_6_sy_7_w2.tif	C:\Users\ab998\OneDrive - University of Exeter\TDP43 project JG\E8 Pheno\AB-TDP43KI-E8-MND2-PLTA-CASP3-20X-060522\TimePoint_1	C:\Users\ab998\OneDrive - University of Exeter\TDP43 project JG\E8 Pheno\AB-TDP43KI-E8-MND2-PLTA-CASP3-20X-060522\TimePoint_1	D:\tmp\E8_pheno_soma	C:\Users\ab998\OneDrive - University of Exeter\TDP43 project JG\E8 Pheno\AB-TDP43KI-E8-MND2-PLTA-CASP3-20X-060522\TimePoint_1	D:\tmp\E8_pheno_soma	C:\Users\ab998\OneDrive - University of Exeter\TDP43 project JG\E8 Pheno\AB-TDP43KI-E8-MND2-PLTA-CASP3-20X-060522\TimePoint_1	634	0.0620747994767612	44.2158159466926	0.158968490082771	1.80253301956691	9.79097783545129e-05	0.0697410346162344	0.000250738943348219	0.00284311201824433	3.3528634958202e-05	0.053978469222784	0.000183108262717724	0.00279240100644529	1239.8927444795	794.149842271293	3	3	3	3	1	1	1	1	2	2	2	2	315.433555364609	214.72287517786	171.610176026821	308.705632090569	B05_sx_6_sy_7	B05_sx_6_sy_7_1	66	1	AB-TDP43KI-E8-MND2-PLTA-CASP3-20X-060522_B05_sx_6_sy_7_w4.tif
67	1	AB-TDP43KI-E8-MND2-PLTA-CASP3-20X-060522_B05_sx_7_sy_2_w4.tif	AB-TDP43KI-E8-MND2-PLTA-CASP3-20X-060522_B05_sx_7_sy_2_w1.tif	AB-TDP43KI-E8-MND2-PLTA-CASP3-20X-060522_B05_sx_7_sy_2_w3Filtsoma.tiff	AB-TDP43KI-E8-MND2-PLTA-CASP3-20X-060522_B05_sx_7_sy_2_w3.tif	AB-TDP43KI-E8-MND2-PLTA-CASP3-20X-060522_B05_sx_7_sy_2_w1NeuNuclei.tiff	AB-TDP43KI-E8-MND2-PLTA-CASP3-20X-060522_B05_sx_7_sy_2_w2.tif	C:\Users\ab998\OneDrive - University of Exeter\TDP43 project JG\E8 Pheno\AB-TDP43KI-E8-MND2-PLTA-CASP3-20X-060522\TimePoint_1	C:\Users\ab998\OneDrive - University of Exeter\TDP43 project JG\E8 Pheno\AB-TDP43KI-E8-MND2-PLTA-CASP3-20X-060522\TimePoint_1	D:\tmp\E8_pheno_soma	C:\Users\ab998\OneDrive - University of Exeter\TDP43 project JG\E8 Pheno\AB-TDP43KI-E8-MND2-PLTA-CASP3-20X-060522\TimePoint_1	D:\tmp\E8_pheno_soma	C:\Users\ab998\OneDrive - University of Exeter\TDP43 project JG\E8 Pheno\AB-TDP43KI-E8-MND2-PLTA-CASP3-20X-060522\TimePoint_1	801	0.0148782003828956	453.958541337401	0.139330128906295	6.11007866775617	1.85745323132279e-05	0.566739751981774	0.000173945229595874	0.00762806325562568	1.06140873867844e-05	0.524427115917206	0.000152590218931437	0.00775158312171698	1167.13607990012	411.283395755306	6	5	6	5	7	1	4	4	1	4	4	1	568.612273871899	444.788896381855	539.185867369175	539.014295876026	B05_sx_7_sy_2	B05_sx_7_sy_2_1	67	1	AB-TDP43KI-E8-MND2-PLTA-CASP3-20X-060522_B05_sx_7_sy_2_w4.tif
68	1	AB-TDP43KI-E8-MND2-PLTA-CASP3-20X-060522_B05_sx_7_sy_3_w4.tif	AB-TDP43KI-E8-MND2-PLTA-CASP3-20X-060522_B05_sx_7_sy_3_w1.tif	AB-TDP43KI-E8-MND2-PLTA-CASP3-20X-060522_B05_sx_7_sy_3_w3Filtsoma.tiff	AB-TDP43KI-E8-MND2-PLTA-CASP3-20X-060522_B05_sx_7_sy_3_w3.tif	AB-TDP43KI-E8-MND2-PLTA-CASP3-20X-060522_B05_sx_7_sy_3_w1NeuNuclei.tiff	AB-TDP43KI-E8-MND2-PLTA-CASP3-20X-060522_B05_sx_7_sy_3_w2.tif	C:\Users\ab998\OneDrive - University of Exeter\TDP43 project JG\E8 Pheno\AB-TDP43KI-E8-MND2-PLTA-CASP3-20X-060522\TimePoint_1	C:\Users\ab998\OneDrive - University of Exeter\TDP43 project JG\E8 Pheno\AB-TDP43KI-E8-MND2-PLTA-CASP3-20X-060522\TimePoint_1	D:\tmp\E8_pheno_soma	C:\Users\ab998\OneDrive - University of Exeter\TDP43 project JG\E8 Pheno\AB-TDP43KI-E8-MND2-PLTA-CASP3-20X-060522\TimePoint_1	D:\tmp\E8_pheno_soma	C:\Users\ab998\OneDrive - University of Exeter\TDP43 project JG\E8 Pheno\AB-TDP43KI-E8-MND2-PLTA-CASP3-20X-060522\TimePoint_1	836	0.0572826320606055	350.010221588425	0.203295948682353	5.48886862490326	6.85198948093367e-05	0.418672513861753	0.000243176972108078	0.00656563232643931	4.06567851314321e-05	0.378955841064453	0.000228885328397155	0.00663767475634813	983.206937799043	838.80980861244	10	8	6	8	25	9	8	15	3	3	2	5	1102.25903493166	771.440705299377	817.724977433681	1005.95037567616	B05_sx_7_sy_3	B05_sx_7_sy_3_1	68	1	AB-TDP43KI-E8-MND2-PLTA-CASP3-20X-060522_B05_sx_7_sy_3_w4.tif
68	2	AB-TDP43KI-E8-MND2-PLTA-CASP3-20X-060522_B05_sx_7_sy_3_w4.tif	AB-TDP43KI-E8-MND2-PLTA-CASP3-20X-060522_B05_sx_7_sy_3_w1.tif	AB-TDP43KI-E8-MND2-PLTA-CASP3-20X-060522_B05_sx_7_sy_3_w3Filtsoma.tiff	AB-TDP43KI-E8-MND2-PLTA-CASP3-20X-060522_B05_sx_7_sy_3_w3.tif	AB-TDP43KI-E8-MND2-PLTA-CASP3-20X-060522_B05_sx_7_sy_3_w1NeuNuclei.tiff	AB-TDP43KI-E8-MND2-PLTA-CASP3-20X-060522_B05_sx_7_sy_3_w2.tif	C:\Users\ab998\OneDrive - University of Exeter\TDP43 project JG\E8 Pheno\AB-TDP43KI-E8-MND2-PLTA-CASP3-20X-060522\TimePoint_1	C:\Users\ab998\OneDrive - University of Exeter\TDP43 project JG\E8 Pheno\AB-TDP43KI-E8-MND2-PLTA-CASP3-20X-060522\TimePoint_1	D:\tmp\E8_pheno_soma	C:\Users\ab998\OneDrive - University of Exeter\TDP43 project JG\E8 Pheno\AB-TDP43KI-E8-MND2-PLTA-CASP3-20X-060522\TimePoint_1	D:\tmp\E8_pheno_soma	C:\Users\ab998\OneDrive - University of Exeter\TDP43 project JG\E8 Pheno\AB-TDP43KI-E8-MND2-PLTA-CASP3-20X-060522\TimePoint_1	652	0.0617604478377416	121.609231361188	0.192858777707443	2.89658965193667	9.47246132480699e-05	0.186517226014092	0.000295795671330433	0.00444262216554703	8.40544307720847e-05	0.156609863042831	0.000289921415969729	0.00440985755994916	1754.16564417178	1344.28374233129	8	4	5	7	5	1	2	4	3	3	3	3	464.943223595619	301.433552861214	393.102602303028	450.872155785561	B05_sx_7_sy_3	B05_sx_7_sy_3_2	68	2	AB-TDP43KI-E8-MND2-PLTA-CASP3-20X-060522_B05_sx_7_sy_3_w4.tif
69	1	AB-TDP43KI-E8-MND2-PLTA-CASP3-20X-060522_B05_sx_7_sy_4_w4.tif	AB-TDP43KI-E8-MND2-PLTA-CASP3-20X-060522_B05_sx_7_sy_4_w1.tif	AB-TDP43KI-E8-MND2-PLTA-CASP3-20X-060522_B05_sx_7_sy_4_w3Filtsoma.tiff	AB-TDP43KI-E8-MND2-PLTA-CASP3-20X-060522_B05_sx_7_sy_4_w3.tif	AB-TDP43KI-E8-MND2-PLTA-CASP3-20X-060522_B05_sx_7_sy_4_w1NeuNuclei.tiff	AB-TDP43KI-E8-MND2-PLTA-CASP3-20X-060522_B05_sx_7_sy_4_w2.tif	C:\Users\ab998\OneDrive - University of Exeter\TDP43 project JG\E8 Pheno\AB-TDP43KI-E8-MND2-PLTA-CASP3-20X-060522\TimePoint_1	C:\Users\ab998\OneDrive - University of Exeter\TDP43 project JG\E8 Pheno\AB-TDP43KI-E8-MND2-PLTA-CASP3-20X-060522\TimePoint_1	D:\tmp\E8_pheno_soma	C:\Users\ab998\OneDrive - University of Exeter\TDP43 project JG\E8 Pheno\AB-TDP43KI-E8-MND2-PLTA-CASP3-20X-060522\TimePoint_1	D:\tmp\E8_pheno_soma	C:\Users\ab998\OneDrive - University of Exeter\TDP43 project JG\E8 Pheno\AB-TDP43KI-E8-MND2-PLTA-CASP3-20X-060522\TimePoint_1	724	0.00319141572976735	161.302674401551	0.19201953150332	3.51380184106529	4.40803277592175e-06	0.222793749173414	0.000265220347380276	0.00485331746003493	0	0.184188425540924	0.000244144350290298	0.00480659212917089	1415.64364640884	197.730662983425	11	9	8	9	8	6	5	6	3	3	3	3	898.602175652981	800.435652136803	790.60722476244	783.305709481239	B05_sx_7_sy_4	B05_sx_7_sy_4_1	69	1	AB-TDP43KI-E8-MND2-PLTA-CASP3-20X-060522_B05_sx_7_sy_4_w4.tif
70	1	AB-TDP43KI-E8-MND2-PLTA-CASP3-20X-060522_B05_sx_7_sy_5_w4.tif	AB-TDP43KI-E8-MND2-PLTA-CASP3-20X-060522_B05_sx_7_sy_5_w1.tif	AB-TDP43KI-E8-MND2-PLTA-CASP3-20X-060522_B05_sx_7_sy_5_w3Filtsoma.tiff	AB-TDP43KI-E8-MND2-PLTA-CASP3-20X-060522_B05_sx_7_sy_5_w3.tif	AB-TDP43KI-E8-MND2-PLTA-CASP3-20X-060522_B05_sx_7_sy_5_w1NeuNuclei.tiff	AB-TDP43KI-E8-MND2-PLTA-CASP3-20X-060522_B05_sx_7_sy_5_w2.tif	C:\Users\ab998\OneDrive - University of Exeter\TDP43 project JG\E8 Pheno\AB-TDP43KI-E8-MND2-PLTA-CASP3-20X-060522\TimePoint_1	C:\Users\ab998\OneDrive - University of Exeter\TDP43 project JG\E8 Pheno\AB-TDP43KI-E8-MND2-PLTA-CASP3-20X-060522\TimePoint_1	D:\tmp\E8_pheno_soma	C:\Users\ab998\OneDrive - University of Exeter\TDP43 project JG\E8 Pheno\AB-TDP43KI-E8-MND2-PLTA-CASP3-20X-060522\TimePoint_1	D:\tmp\E8_pheno_soma	C:\Users\ab998\OneDrive - University of Exeter\TDP43 project JG\E8 Pheno\AB-TDP43KI-E8-MND2-PLTA-CASP3-20X-060522\TimePoint_1	685	0.055101752398059	224.192644344643	0.179583428660408	3.87025259225629	8.04405144497212e-05	0.327288531889989	0.000262165589285267	0.00565000378431576	5.96064637647942e-05	0.281185626983643	0.000244144350290298	0.00579842831939459	612.496350364964	1403.35182481752	10	7	5	5	4	2	2	1	6	5	4	4	276.433552145958	217.279223978519	180.651807010174	170.923885345459	B05_sx_7_sy_5	B05_sx_7_sy_5_1	70	1	AB-TDP43KI-E8-MND2-PLTA-CASP3-20X-060522_B05_sx_7_sy_5_w4.tif
75	1	AB-TDP43KI-E8-MND2-PLTA-CASP3-20X-060522_C04_sx_2_sy_4_w4.tif	AB-TDP43KI-E8-MND2-PLTA-CASP3-20X-060522_C04_sx_2_sy_4_w1.tif	AB-TDP43KI-E8-MND2-PLTA-CASP3-20X-060522_C04_sx_2_sy_4_w3Filtsoma.tiff	AB-TDP43KI-E8-MND2-PLTA-CASP3-20X-060522_C04_sx_2_sy_4_w3.tif	AB-TDP43KI-E8-MND2-PLTA-CASP3-20X-060522_C04_sx_2_sy_4_w1NeuNuclei.tiff	AB-TDP43KI-E8-MND2-PLTA-CASP3-20X-060522_C04_sx_2_sy_4_w2.tif	C:\Users\ab998\OneDrive - University of Exeter\TDP43 project JG\E8 Pheno\AB-TDP43KI-E8-MND2-PLTA-CASP3-20X-060522\TimePoint_1	C:\Users\ab998\OneDrive - University of Exeter\TDP43 project JG\E8 Pheno\AB-TDP43KI-E8-MND2-PLTA-CASP3-20X-060522\TimePoint_1	D:\tmp\E8_pheno_soma	C:\Users\ab998\OneDrive - University of Exeter\TDP43 project JG\E8 Pheno\AB-TDP43KI-E8-MND2-PLTA-CASP3-20X-060522\TimePoint_1	D:\tmp\E8_pheno_soma	C:\Users\ab998\OneDrive - University of Exeter\TDP43 project JG\E8 Pheno\AB-TDP43KI-E8-MND2-PLTA-CASP3-20X-060522\TimePoint_1	1247	0.0722008903278493	29.1273690119851	0.260028992081061	2.43498893664218	5.78996714738166e-05	0.0233579542999079	0.000208523650425871	0.00195267757549494	4.56361995020416e-05	0.0243124971166253	0.000213626306504011	0.00204470893368125	1455.04009623095	1657.11387329591	14	8	7	10	20	5	6	9	6	3	3	5	286.433551371098	185.480230927467	162.166522800922	153.124893903732	C04_sx_2_sy_4	C04_sx_2_sy_4_1	75	1	AB-TDP43KI-E8-MND2-PLTA-CASP3-20X-060522_C04_sx_2_sy_4_w4.tif
75	2	AB-TDP43KI-E8-MND2-PLTA-CASP3-20X-060522_C04_sx_2_sy_4_w4.tif	AB-TDP43KI-E8-MND2-PLTA-CASP3-20X-060522_C04_sx_2_sy_4_w1.tif	AB-TDP43KI-E8-MND2-PLTA-CASP3-20X-060522_C04_sx_2_sy_4_w3Filtsoma.tiff	AB-TDP43KI-E8-MND2-PLTA-CASP3-20X-060522_C04_sx_2_sy_4_w3.tif	AB-TDP43KI-E8-MND2-PLTA-CASP3-20X-060522_C04_sx_2_sy_4_w1NeuNuclei.tiff	AB-TDP43KI-E8-MND2-PLTA-CASP3-20X-060522_C04_sx_2_sy_4_w2.tif	C:\Users\ab998\OneDrive - University of Exeter\TDP43 project JG\E8 Pheno\AB-TDP43KI-E8-MND2-PLTA-CASP3-20X-060522\TimePoint_1	C:\Users\ab998\OneDrive - University of Exeter\TDP43 project JG\E8 Pheno\AB-TDP43KI-E8-MND2-PLTA-CASP3-20X-060522\TimePoint_1	D:\tmp\E8_pheno_soma	C:\Users\ab998\OneDrive - University of Exeter\TDP43 project JG\E8 Pheno\AB-TDP43KI-E8-MND2-PLTA-CASP3-20X-060522\TimePoint_1	D:\tmp\E8_pheno_soma	C:\Users\ab998\OneDrive - University of Exeter\TDP43 project JG\E8 Pheno\AB-TDP43KI-E8-MND2-PLTA-CASP3-20X-060522\TimePoint_1	905	0.0785224350775025	21.4168403402437	0.243945983005688	1.80329594900832	8.67651216325994e-05	0.0236650169505455	0.000269553572381975	0.00199259220884897	6.72901078360155e-05	0.0207974417135119	0.000259403372183442	0.00193789578042924	1763.74033149171	1798.39668508287	31	11	11	20	30	6	6	20	3	5	7	4	712.690483272076	396.658950567245	391.244737386703	635.565592467785	C04_sx_2_sy_4	C04_sx_2_sy_4_2	75	2	AB-TDP43KI-E8-MND2-PLTA-CASP3-20X-060522_C04_sx_2_sy_4_w4.tif
77	1	AB-TDP43KI-E8-MND2-PLTA-CASP3-20X-060522_C04_sx_2_sy_6_w4.tif	AB-TDP43KI-E8-MND2-PLTA-CASP3-20X-060522_C04_sx_2_sy_6_w1.tif	AB-TDP43KI-E8-MND2-PLTA-CASP3-20X-060522_C04_sx_2_sy_6_w3Filtsoma.tiff	AB-TDP43KI-E8-MND2-PLTA-CASP3-20X-060522_C04_sx_2_sy_6_w3.tif	AB-TDP43KI-E8-MND2-PLTA-CASP3-20X-060522_C04_sx_2_sy_6_w1NeuNuclei.tiff	AB-TDP43KI-E8-MND2-PLTA-CASP3-20X-060522_C04_sx_2_sy_6_w2.tif	C:\Users\ab998\OneDrive - University of Exeter\TDP43 project JG\E8 Pheno\AB-TDP43KI-E8-MND2-PLTA-CASP3-20X-060522\TimePoint_1	C:\Users\ab998\OneDrive - University of Exeter\TDP43 project JG\E8 Pheno\AB-TDP43KI-E8-MND2-PLTA-CASP3-20X-060522\TimePoint_1	D:\tmp\E8_pheno_soma	C:\Users\ab998\OneDrive - University of Exeter\TDP43 project JG\E8 Pheno\AB-TDP43KI-E8-MND2-PLTA-CASP3-20X-060522\TimePoint_1	D:\tmp\E8_pheno_soma	C:\Users\ab998\OneDrive - University of Exeter\TDP43 project JG\E8 Pheno\AB-TDP43KI-E8-MND2-PLTA-CASP3-20X-060522\TimePoint_1	767	0.0432079988685246	27.0411332929507	0.281071183271706	1.84119935892522	5.63337664517921e-05	0.0352557148539122	0.000366455258502876	0.00240052067656483	3.86555911973119e-05	0.0280016213655472	0.000350957503542304	0.00229648279491812	1409.0482398957	60.9752281616688	12	6	8	8	13	4	5	8	5	2	3	4	261.078213870525	157.267028391361	172.752310097218	199.450795054436	C04_sx_2_sy_6	C04_sx_2_sy_6_1	77	1	AB-TDP43KI-E8-MND2-PLTA-CASP3-20X-060522_C04_sx_2_sy_6_w4.tif
78	1	AB-TDP43KI-E8-MND2-PLTA-CASP3-20X-060522_C04_sx_2_sy_7_w4.tif	AB-TDP43KI-E8-MND2-PLTA-CASP3-20X-060522_C04_sx_2_sy_7_w1.tif	AB-TDP43KI-E8-MND2-PLTA-CASP3-20X-060522_C04_sx_2_sy_7_w3Filtsoma.tiff	AB-TDP43KI-E8-MND2-PLTA-CASP3-20X-060522_C04_sx_2_sy_7_w3.tif	AB-TDP43KI-E8-MND2-PLTA-CASP3-20X-060522_C04_sx_2_sy_7_w1NeuNuclei.tiff	AB-TDP43KI-E8-MND2-PLTA-CASP3-20X-060522_C04_sx_2_sy_7_w2.tif	C:\Users\ab998\OneDrive - University of Exeter\TDP43 project JG\E8 Pheno\AB-TDP43KI-E8-MND2-PLTA-CASP3-20X-060522\TimePoint_1	C:\Users\ab998\OneDrive - University of Exeter\TDP43 project JG\E8 Pheno\AB-TDP43KI-E8-MND2-PLTA-CASP3-20X-060522\TimePoint_1	D:\tmp\E8_pheno_soma	C:\Users\ab998\OneDrive - University of Exeter\TDP43 project JG\E8 Pheno\AB-TDP43KI-E8-MND2-PLTA-CASP3-20X-060522\TimePoint_1	D:\tmp\E8_pheno_soma	C:\Users\ab998\OneDrive - University of Exeter\TDP43 project JG\E8 Pheno\AB-TDP43KI-E8-MND2-PLTA-CASP3-20X-060522\TimePoint_1	862	0.0383947340732362	14.3495759416837	0.185839627636597	1.5300526432693	4.45414548413413e-05	0.0166468398395403	0.00021559121535568	0.0017750030664377	3.46290653396863e-05	0.0120815942063928	0.000198367284610868	0.00164797436445951	835.732018561485	482.244779582367	34	20	20	20	40	19	25	23	10	4	6	6	1333.59922355413	1112.52100759745	1180.59207808971	1149.76365035772	C04_sx_2_sy_7	C04_sx_2_sy_7_1	78	1	AB-TDP43KI-E8-MND2-PLTA-CASP3-20X-060522_C04_sx_2_sy_7_w4.tif
79	1	AB-TDP43KI-E8-MND2-PLTA-CASP3-20X-060522_C04_sx_3_sy_2_w4.tif	AB-TDP43KI-E8-MND2-PLTA-CASP3-20X-060522_C04_sx_3_sy_2_w1.tif	AB-TDP43KI-E8-MND2-PLTA-CASP3-20X-060522_C04_sx_3_sy_2_w3Filtsoma.tiff	AB-TDP43KI-E8-MND2-PLTA-CASP3-20X-060522_C04_sx_3_sy_2_w3.tif	AB-TDP43KI-E8-MND2-PLTA-CASP3-20X-060522_C04_sx_3_sy_2_w1NeuNuclei.tiff	AB-TDP43KI-E8-MND2-PLTA-CASP3-20X-060522_C04_sx_3_sy_2_w2.tif	C:\Users\ab998\OneDrive - University of Exeter\TDP43 project JG\E8 Pheno\AB-TDP43KI-E8-MND2-PLTA-CASP3-20X-060522\TimePoint_1	C:\Users\ab998\OneDrive - University of Exeter\TDP43 project JG\E8 Pheno\AB-TDP43KI-E8-MND2-PLTA-CASP3-20X-060522\TimePoint_1	D:\tmp\E8_pheno_soma	C:\Users\ab998\OneDrive - University of Exeter\TDP43 project JG\E8 Pheno\AB-TDP43KI-E8-MND2-PLTA-CASP3-20X-060522\TimePoint_1	D:\tmp\E8_pheno_soma	C:\Users\ab998\OneDrive - University of Exeter\TDP43 project JG\E8 Pheno\AB-TDP43KI-E8-MND2-PLTA-CASP3-20X-060522\TimePoint_1	1207	0.080122204366134	67.0582522610202	0.327641718089581	3.36498054815456	6.63812795079818e-05	0.0555577897771502	0.000271451299162867	0.00278788777808994	6.44444553472567e-05	0.0509936027228832	0.000289921415969729	0.002761882962659	1465.66777133389	305.715824357912	12	3	5	9	10	0	0	8	4	3	5	5	246.835572600365	117.639612078667	139.195961415768	205.23759251833	C04_sx_3_sy_2	C04_sx_3_sy_2_1	79	1	AB-TDP43KI-E8-MND2-PLTA-CASP3-20X-060522_C04_sx_3_sy_2_w4.tif
81	1	AB-TDP43KI-E8-MND2-PLTA-CASP3-20X-060522_C04_sx_3_sy_4_w4.tif	AB-TDP43KI-E8-MND2-PLTA-CASP3-20X-060522_C04_sx_3_sy_4_w1.tif	AB-TDP43KI-E8-MND2-PLTA-CASP3-20X-060522_C04_sx_3_sy_4_w3Filtsoma.tiff	AB-TDP43KI-E8-MND2-PLTA-CASP3-20X-060522_C04_sx_3_sy_4_w3.tif	AB-TDP43KI-E8-MND2-PLTA-CASP3-20X-060522_C04_sx_3_sy_4_w1NeuNuclei.tiff	AB-TDP43KI-E8-MND2-PLTA-CASP3-20X-060522_C04_sx_3_sy_4_w2.tif	C:\Users\ab998\OneDrive - University of Exeter\TDP43 project JG\E8 Pheno\AB-TDP43KI-E8-MND2-PLTA-CASP3-20X-060522\TimePoint_1	C:\Users\ab998\OneDrive - University of Exeter\TDP43 project JG\E8 Pheno\AB-TDP43KI-E8-MND2-PLTA-CASP3-20X-060522\TimePoint_1	D:\tmp\E8_pheno_soma	C:\Users\ab998\OneDrive - University of Exeter\TDP43 project JG\E8 Pheno\AB-TDP43KI-E8-MND2-PLTA-CASP3-20X-060522\TimePoint_1	D:\tmp\E8_pheno_soma	C:\Users\ab998\OneDrive - University of Exeter\TDP43 project JG\E8 Pheno\AB-TDP43KI-E8-MND2-PLTA-CASP3-20X-060522\TimePoint_1	768	0.000264893402345479	54.1008780170232	0.151308461092412	2.3542229400482	3.44913284304009e-07	0.0704438515846656	0.000197016225380745	0.00306539445318776	0	0.0671972781419754	0.000198367284610868	0.00309758144430816	1531.30598958333	911.334635416667	14	10	10	7	20	9	9	8	4	4	3	3	402.730017900467	275.362482845783	284.462988376617	235.521863639355	C04_sx_3_sy_4	C04_sx_3_sy_4_1	81	1	AB-TDP43KI-E8-MND2-PLTA-CASP3-20X-060522_C04_sx_3_sy_4_w4.tif
81	2	AB-TDP43KI-E8-MND2-PLTA-CASP3-20X-060522_C04_sx_3_sy_4_w4.tif	AB-TDP43KI-E8-MND2-PLTA-CASP3-20X-060522_C04_sx_3_sy_4_w1.tif	AB-TDP43KI-E8-MND2-PLTA-CASP3-20X-060522_C04_sx_3_sy_4_w3Filtsoma.tiff	AB-TDP43KI-E8-MND2-PLTA-CASP3-20X-060522_C04_sx_3_sy_4_w3.tif	AB-TDP43KI-E8-MND2-PLTA-CASP3-20X-060522_C04_sx_3_sy_4_w1NeuNuclei.tiff	AB-TDP43KI-E8-MND2-PLTA-CASP3-20X-060522_C04_sx_3_sy_4_w2.tif	C:\Users\ab998\OneDrive - University of Exeter\TDP43 project JG\E8 Pheno\AB-TDP43KI-E8-MND2-PLTA-CASP3-20X-060522\TimePoint_1	C:\Users\ab998\OneDrive - University of Exeter\TDP43 project JG\E8 Pheno\AB-TDP43KI-E8-MND2-PLTA-CASP3-20X-060522\TimePoint_1	D:\tmp\E8_pheno_soma	C:\Users\ab998\OneDrive - University of Exeter\TDP43 project JG\E8 Pheno\AB-TDP43KI-E8-MND2-PLTA-CASP3-20X-060522\TimePoint_1	D:\tmp\E8_pheno_soma	C:\Users\ab998\OneDrive - University of Exeter\TDP43 project JG\E8 Pheno\AB-TDP43KI-E8-MND2-PLTA-CASP3-20X-060522\TimePoint_1	682	0.0168934376107085	14.9053705087863	0.163408865453675	1.32660410436802	2.4770436379338e-05	0.0218553819776925	0.000239602442014187	0.0019451673084575	4.27791383117437e-06	0.0199668034911156	0.000228885328397155	0.0019226367585361	1012.20674486804	1209.68181818182	9	6	4	5	12	3	2	4	5	3	2	3	472.516816914082	298.865011334419	326.622372210026	351.69343984127	C04_sx_3_sy_4	C04_sx_3_sy_4_2	81	2	AB-TDP43KI-E8-MND2-PLTA-CASP3-20X-060522_C04_sx_3_sy_4_w4.tif
81	3	AB-TDP43KI-E8-MND2-PLTA-CASP3-20X-060522_C04_sx_3_sy_4_w4.tif	AB-TDP43KI-E8-MND2-PLTA-CASP3-20X-060522_C04_sx_3_sy_4_w1.tif	AB-TDP43KI-E8-MND2-PLTA-CASP3-20X-060522_C04_sx_3_sy_4_w3Filtsoma.tiff	AB-TDP43KI-E8-MND2-PLTA-CASP3-20X-060522_C04_sx_3_sy_4_w3.tif	AB-TDP43KI-E8-MND2-PLTA-CASP3-20X-060522_C04_sx_3_sy_4_w1NeuNuclei.tiff	AB-TDP43KI-E8-MND2-PLTA-CASP3-20X-060522_C04_sx_3_sy_4_w2.tif	C:\Users\ab998\OneDrive - University of Exeter\TDP43 project JG\E8 Pheno\AB-TDP43KI-E8-MND2-PLTA-CASP3-20X-060522\TimePoint_1	C:\Users\ab998\OneDrive - University of Exeter\TDP43 project JG\E8 Pheno\AB-TDP43KI-E8-MND2-PLTA-CASP3-20X-060522\TimePoint_1	D:\tmp\E8_pheno_soma	C:\Users\ab998\OneDrive - University of Exeter\TDP43 project JG\E8 Pheno\AB-TDP43KI-E8-MND2-PLTA-CASP3-20X-060522\TimePoint_1	D:\tmp\E8_pheno_soma	C:\Users\ab998\OneDrive - University of Exeter\TDP43 project JG\E8 Pheno\AB-TDP43KI-E8-MND2-PLTA-CASP3-20X-060522\TimePoint_1	763	0	39.5851428164169	0.228549629915506	2.06108186417259	0	0.0518809211224337	0.000299540799365014	0.00270128684688413	0	0.0468162093311548	0.000320439459756017	0.002655069809407	1535.94102228047	1228.46002621232	17	12	8	6	17	6	5	5	7	6	5	7	406.901593327522	251.563494384289	279.977709710598	246.27922475338	C04_sx_3_sy_4	C04_sx_3_sy_4_3	81	3	AB-TDP43KI-E8-MND2-PLTA-CASP3-20X-060522_C04_sx_3_sy_4_w4.tif
82	1	AB-TDP43KI-E8-MND2-PLTA-CASP3-20X-060522_C04_sx_3_sy_5_w4.tif	AB-TDP43KI-E8-MND2-PLTA-CASP3-20X-060522_C04_sx_3_sy_5_w1.tif	AB-TDP43KI-E8-MND2-PLTA-CASP3-20X-060522_C04_sx_3_sy_5_w3Filtsoma.tiff	AB-TDP43KI-E8-MND2-PLTA-CASP3-20X-060522_C04_sx_3_sy_5_w3.tif	AB-TDP43KI-E8-MND2-PLTA-CASP3-20X-060522_C04_sx_3_sy_5_w1NeuNuclei.tiff	AB-TDP43KI-E8-MND2-PLTA-CASP3-20X-060522_C04_sx_3_sy_5_w2.tif	C:\Users\ab998\OneDrive - University of Exeter\TDP43 project JG\E8 Pheno\AB-TDP43KI-E8-MND2-PLTA-CASP3-20X-060522\TimePoint_1	C:\Users\ab998\OneDrive - University of Exeter\TDP43 project JG\E8 Pheno\AB-TDP43KI-E8-MND2-PLTA-CASP3-20X-060522\TimePoint_1	D:\tmp\E8_pheno_soma	C:\Users\ab998\OneDrive - University of Exeter\TDP43 project JG\E8 Pheno\AB-TDP43KI-E8-MND2-PLTA-CASP3-20X-060522\TimePoint_1	D:\tmp\E8_pheno_soma	C:\Users\ab998\OneDrive - University of Exeter\TDP43 project JG\E8 Pheno\AB-TDP43KI-E8-MND2-PLTA-CASP3-20X-060522\TimePoint_1	827	0.000191171035226034	56.8947293921374	0.282154573826119	2.57322043459862	2.31162074033899e-07	0.0687965288901298	0.000341178444771607	0.00311151201281575	0	0.0631863065063953	0.000320439459756017	0.00313572899904102	325.668681983071	178.233373639661	21	18	19	19	57	20	26	30	4	6	3	4	2781.85321712494	2359.93942850828	2303.69678783417	2468.22370511293	C04_sx_3_sy_5	C04_sx_3_sy_5_1	82	1	AB-TDP43KI-E8-MND2-PLTA-CASP3-20X-060522_C04_sx_3_sy_5_w4.tif
83	1	AB-TDP43KI-E8-MND2-PLTA-CASP3-20X-060522_C04_sx_3_sy_6_w4.tif	AB-TDP43KI-E8-MND2-PLTA-CASP3-20X-060522_C04_sx_3_sy_6_w1.tif	AB-TDP43KI-E8-MND2-PLTA-CASP3-20X-060522_C04_sx_3_sy_6_w3Filtsoma.tiff	AB-TDP43KI-E8-MND2-PLTA-CASP3-20X-060522_C04_sx_3_sy_6_w3.tif	AB-TDP43KI-E8-MND2-PLTA-CASP3-20X-060522_C04_sx_3_sy_6_w1NeuNuclei.tiff	AB-TDP43KI-E8-MND2-PLTA-CASP3-20X-060522_C04_sx_3_sy_6_w2.tif	C:\Users\ab998\OneDrive - University of Exeter\TDP43 project JG\E8 Pheno\AB-TDP43KI-E8-MND2-PLTA-CASP3-20X-060522\TimePoint_1	C:\Users\ab998\OneDrive - University of Exeter\TDP43 project JG\E8 Pheno\AB-TDP43KI-E8-MND2-PLTA-CASP3-20X-060522\TimePoint_1	D:\tmp\E8_pheno_soma	C:\Users\ab998\OneDrive - University of Exeter\TDP43 project JG\E8 Pheno\AB-TDP43KI-E8-MND2-PLTA-CASP3-20X-060522\TimePoint_1	D:\tmp\E8_pheno_soma	C:\Users\ab998\OneDrive - University of Exeter\TDP43 project JG\E8 Pheno\AB-TDP43KI-E8-MND2-PLTA-CASP3-20X-060522\TimePoint_1	1000	0.0322622310429779	13.8755064050201	0.166277561569586	1.6175173567608	3.22622310429779e-05	0.0138755064050201	0.000166277561569586	0.0016175173567608	3.93495793105103e-05	0.0125753311440349	0.000198367284610868	0.00160219729878008	1856.129	410.012	13	9	11	11	17	6	8	10	7	5	5	6	747.388970911503	581.837669491768	648.092506229877	720.891496181488	C04_sx_3_sy_6	C04_sx_3_sy_6_1	83	1	AB-TDP43KI-E8-MND2-PLTA-CASP3-20X-060522_C04_sx_3_sy_6_w4.tif
83	2	AB-TDP43KI-E8-MND2-PLTA-CASP3-20X-060522_C04_sx_3_sy_6_w4.tif	AB-TDP43KI-E8-MND2-PLTA-CASP3-20X-060522_C04_sx_3_sy_6_w1.tif	AB-TDP43KI-E8-MND2-PLTA-CASP3-20X-060522_C04_sx_3_sy_6_w3Filtsoma.tiff	AB-TDP43KI-E8-MND2-PLTA-CASP3-20X-060522_C04_sx_3_sy_6_w3.tif	AB-TDP43KI-E8-MND2-PLTA-CASP3-20X-060522_C04_sx_3_sy_6_w1NeuNuclei.tiff	AB-TDP43KI-E8-MND2-PLTA-CASP3-20X-060522_C04_sx_3_sy_6_w2.tif	C:\Users\ab998\OneDrive - University of Exeter\TDP43 project JG\E8 Pheno\AB-TDP43KI-E8-MND2-PLTA-CASP3-20X-060522\TimePoint_1	C:\Users\ab998\OneDrive - University of Exeter\TDP43 project JG\E8 Pheno\AB-TDP43KI-E8-MND2-PLTA-CASP3-20X-060522\TimePoint_1	D:\tmp\E8_pheno_soma	C:\Users\ab998\OneDrive - University of Exeter\TDP43 project JG\E8 Pheno\AB-TDP43KI-E8-MND2-PLTA-CASP3-20X-060522\TimePoint_1	D:\tmp\E8_pheno_soma	C:\Users\ab998\OneDrive - University of Exeter\TDP43 project JG\E8 Pheno\AB-TDP43KI-E8-MND2-PLTA-CASP3-20X-060522\TimePoint_1	851	0	14.4777855769498	0.163698786869645	1.4259098188486	0	0.0170126740034663	0.000192360501609454	0.00167556970487496	0	0.0115221431478858	0.000183108262717724	0.00154116121120751	1348.51586368978	1220.75440658049	9	6	6	6	13	4	4	6	2	2	2	2	541.931032478809	455.948275744915	447.605129539967	469.84777033329	C04_sx_3_sy_6	C04_sx_3_sy_6_2	83	2	AB-TDP43KI-E8-MND2-PLTA-CASP3-20X-060522_C04_sx_3_sy_6_w4.tif
84	1	AB-TDP43KI-E8-MND2-PLTA-CASP3-20X-060522_C04_sx_3_sy_7_w4.tif	AB-TDP43KI-E8-MND2-PLTA-CASP3-20X-060522_C04_sx_3_sy_7_w1.tif	AB-TDP43KI-E8-MND2-PLTA-CASP3-20X-060522_C04_sx_3_sy_7_w3Filtsoma.tiff	AB-TDP43KI-E8-MND2-PLTA-CASP3-20X-060522_C04_sx_3_sy_7_w3.tif	AB-TDP43KI-E8-MND2-PLTA-CASP3-20X-060522_C04_sx_3_sy_7_w1NeuNuclei.tiff	AB-TDP43KI-E8-MND2-PLTA-CASP3-20X-060522_C04_sx_3_sy_7_w2.tif	C:\Users\ab998\OneDrive - University of Exeter\TDP43 project JG\E8 Pheno\AB-TDP43KI-E8-MND2-PLTA-CASP3-20X-060522\TimePoint_1	C:\Users\ab998\OneDrive - University of Exeter\TDP43 project JG\E8 Pheno\AB-TDP43KI-E8-MND2-PLTA-CASP3-20X-060522\TimePoint_1	D:\tmp\E8_pheno_soma	C:\Users\ab998\OneDrive - University of Exeter\TDP43 project JG\E8 Pheno\AB-TDP43KI-E8-MND2-PLTA-CASP3-20X-060522\TimePoint_1	D:\tmp\E8_pheno_soma	C:\Users\ab998\OneDrive - University of Exeter\TDP43 project JG\E8 Pheno\AB-TDP43KI-E8-MND2-PLTA-CASP3-20X-060522\TimePoint_1	916	0.00066494643670012	43.1885996614583	0.300694285426289	2.45946440775879	7.25924057532882e-07	0.0471491262679676	0.000328268870552717	0.00268500481196374	0	0.0481716431677341	0.000320439459756017	0.00277714198455215	1002.05895196507	64.4061135371179	10	9	6	8	16	5	6	6	8	4	4	4	432.244738399982	303.149283051491	282.220350325108	298.906642079353	C04_sx_3_sy_7	C04_sx_3_sy_7_1	84	1	AB-TDP43KI-E8-MND2-PLTA-CASP3-20X-060522_C04_sx_3_sy_7_w4.tif
86	1	AB-TDP43KI-E8-MND2-PLTA-CASP3-20X-060522_C04_sx_4_sy_3_w4.tif	AB-TDP43KI-E8-MND2-PLTA-CASP3-20X-060522_C04_sx_4_sy_3_w1.tif	AB-TDP43KI-E8-MND2-PLTA-CASP3-20X-060522_C04_sx_4_sy_3_w3Filtsoma.tiff	AB-TDP43KI-E8-MND2-PLTA-CASP3-20X-060522_C04_sx_4_sy_3_w3.tif	AB-TDP43KI-E8-MND2-PLTA-CASP3-20X-060522_C04_sx_4_sy_3_w1NeuNuclei.tiff	AB-TDP43KI-E8-MND2-PLTA-CASP3-20X-060522_C04_sx_4_sy_3_w2.tif	C:\Users\ab998\OneDrive - University of Exeter\TDP43 project JG\E8 Pheno\AB-TDP43KI-E8-MND2-PLTA-CASP3-20X-060522\TimePoint_1	C:\Users\ab998\OneDrive - University of Exeter\TDP43 project JG\E8 Pheno\AB-TDP43KI-E8-MND2-PLTA-CASP3-20X-060522\TimePoint_1	D:\tmp\E8_pheno_soma	C:\Users\ab998\OneDrive - University of Exeter\TDP43 project JG\E8 Pheno\AB-TDP43KI-E8-MND2-PLTA-CASP3-20X-060522\TimePoint_1	D:\tmp\E8_pheno_soma	C:\Users\ab998\OneDrive - University of Exeter\TDP43 project JG\E8 Pheno\AB-TDP43KI-E8-MND2-PLTA-CASP3-20X-060522\TimePoint_1	1047	0.000329913451039943	21.6030116702896	0.180880445521325	1.9624780646991	3.15103582655151e-07	0.0206332489687579	0.000172760692952555	0.0018743821057298	0	0.0198146561160684	0.000152590218931437	0.00190737773664296	230.884431709647	928.646609360076	34	19	18	11	49	20	19	12	3	4	5	3	807.702679216862	576.766600072384	518.511765062809	332.161475598812	C04_sx_4_sy_3	C04_sx_4_sy_3_1	86	1	AB-TDP43KI-E8-MND2-PLTA-CASP3-20X-060522_C04_sx_4_sy_3_w4.tif
88	1	AB-TDP43KI-E8-MND2-PLTA-CASP3-20X-060522_C04_sx_4_sy_5_w4.tif	AB-TDP43KI-E8-MND2-PLTA-CASP3-20X-060522_C04_sx_4_sy_5_w1.tif	AB-TDP43KI-E8-MND2-PLTA-CASP3-20X-060522_C04_sx_4_sy_5_w3Filtsoma.tiff	AB-TDP43KI-E8-MND2-PLTA-CASP3-20X-060522_C04_sx_4_sy_5_w3.tif	AB-TDP43KI-E8-MND2-PLTA-CASP3-20X-060522_C04_sx_4_sy_5_w1NeuNuclei.tiff	AB-TDP43KI-E8-MND2-PLTA-CASP3-20X-060522_C04_sx_4_sy_5_w2.tif	C:\Users\ab998\OneDrive - University of Exeter\TDP43 project JG\E8 Pheno\AB-TDP43KI-E8-MND2-PLTA-CASP3-20X-060522\TimePoint_1	C:\Users\ab998\OneDrive - University of Exeter\TDP43 project JG\E8 Pheno\AB-TDP43KI-E8-MND2-PLTA-CASP3-20X-060522\TimePoint_1	D:\tmp\E8_pheno_soma	C:\Users\ab998\OneDrive - University of Exeter\TDP43 project JG\E8 Pheno\AB-TDP43KI-E8-MND2-PLTA-CASP3-20X-060522\TimePoint_1	D:\tmp\E8_pheno_soma	C:\Users\ab998\OneDrive - University of Exeter\TDP43 project JG\E8 Pheno\AB-TDP43KI-E8-MND2-PLTA-CASP3-20X-060522\TimePoint_1	805	0.0229394076209246	6.35106272168923	0.127855344442651	1.07415884616785	2.84961585353101e-05	0.00788951890893072	0.000158826514835591	0.00133435881511534	1.8859856936615e-05	0.00669767265208066	0.000137331197038293	0.00129701686091721	899.809937888199	1612.75652173913	9	6	6	3	13	4	8	1	2	2	2	2	599.44575124979	492.580741286278	550.350294411182	461.852818667889	C04_sx_4_sy_5	C04_sx_4_sy_5_1	88	1	AB-TDP43KI-E8-MND2-PLTA-CASP3-20X-060522_C04_sx_4_sy_5_w4.tif
88	2	AB-TDP43KI-E8-MND2-PLTA-CASP3-20X-060522_C04_sx_4_sy_5_w4.tif	AB-TDP43KI-E8-MND2-PLTA-CASP3-20X-060522_C04_sx_4_sy_5_w1.tif	AB-TDP43KI-E8-MND2-PLTA-CASP3-20X-060522_C04_sx_4_sy_5_w3Filtsoma.tiff	AB-TDP43KI-E8-MND2-PLTA-CASP3-20X-060522_C04_sx_4_sy_5_w3.tif	AB-TDP43KI-E8-MND2-PLTA-CASP3-20X-060522_C04_sx_4_sy_5_w1NeuNuclei.tiff	AB-TDP43KI-E8-MND2-PLTA-CASP3-20X-060522_C04_sx_4_sy_5_w2.tif	C:\Users\ab998\OneDrive - University of Exeter\TDP43 project JG\E8 Pheno\AB-TDP43KI-E8-MND2-PLTA-CASP3-20X-060522\TimePoint_1	C:\Users\ab998\OneDrive - University of Exeter\TDP43 project JG\E8 Pheno\AB-TDP43KI-E8-MND2-PLTA-CASP3-20X-060522\TimePoint_1	D:\tmp\E8_pheno_soma	C:\Users\ab998\OneDrive - University of Exeter\TDP43 project JG\E8 Pheno\AB-TDP43KI-E8-MND2-PLTA-CASP3-20X-060522\TimePoint_1	D:\tmp\E8_pheno_soma	C:\Users\ab998\OneDrive - University of Exeter\TDP43 project JG\E8 Pheno\AB-TDP43KI-E8-MND2-PLTA-CASP3-20X-060522\TimePoint_1	819	0.0550866178127762	77.181813779287	0.185458152089268	2.7817807525862	6.72608276102274e-05	0.0942390888635983	0.000226444630145626	0.00339655769546545	4.56361995020416e-05	0.0821530967950821	0.000213626306504011	0.00337224383838475	552.081807081807	1752.53846153846	14	10	11	7	12	6	7	5	4	4	4	4	901.933132112026	622.742219209671	852.950376451015	309.764507830143	C04_sx_4_sy_5	C04_sx_4_sy_5_2	88	2	AB-TDP43KI-E8-MND2-PLTA-CASP3-20X-060522_C04_sx_4_sy_5_w4.tif
89	1	AB-TDP43KI-E8-MND2-PLTA-CASP3-20X-060522_C04_sx_4_sy_6_w4.tif	AB-TDP43KI-E8-MND2-PLTA-CASP3-20X-060522_C04_sx_4_sy_6_w1.tif	AB-TDP43KI-E8-MND2-PLTA-CASP3-20X-060522_C04_sx_4_sy_6_w3Filtsoma.tiff	AB-TDP43KI-E8-MND2-PLTA-CASP3-20X-060522_C04_sx_4_sy_6_w3.tif	AB-TDP43KI-E8-MND2-PLTA-CASP3-20X-060522_C04_sx_4_sy_6_w1NeuNuclei.tiff	AB-TDP43KI-E8-MND2-PLTA-CASP3-20X-060522_C04_sx_4_sy_6_w2.tif	C:\Users\ab998\OneDrive - University of Exeter\TDP43 project JG\E8 Pheno\AB-TDP43KI-E8-MND2-PLTA-CASP3-20X-060522\TimePoint_1	C:\Users\ab998\OneDrive - University of Exeter\TDP43 project JG\E8 Pheno\AB-TDP43KI-E8-MND2-PLTA-CASP3-20X-060522\TimePoint_1	D:\tmp\E8_pheno_soma	C:\Users\ab998\OneDrive - University of Exeter\TDP43 project JG\E8 Pheno\AB-TDP43KI-E8-MND2-PLTA-CASP3-20X-060522\TimePoint_1	D:\tmp\E8_pheno_soma	C:\Users\ab998\OneDrive - University of Exeter\TDP43 project JG\E8 Pheno\AB-TDP43KI-E8-MND2-PLTA-CASP3-20X-060522\TimePoint_1	618	0.0228036635926401	112.307063061977	0.112520027440041	2.66483562602662	3.68991320269257e-05	0.181726639258862	0.000182071241812365	0.00431203175732462	2.32837755902437e-05	0.141558289527893	0.000152590218931437	0.00425726734101772	1035.57443365696	336.244336569579	1	1	1	1	1	1	0	0	0	0	1	1	101.769554018974	95.5269132852554	92.1126999258995	95.9411268234253	C04_sx_4_sy_6	C04_sx_4_sy_6_1	89	1	AB-TDP43KI-E8-MND2-PLTA-CASP3-20X-060522_C04_sx_4_sy_6_w4.tif
90	1	AB-TDP43KI-E8-MND2-PLTA-CASP3-20X-060522_C04_sx_4_sy_7_w4.tif	AB-TDP43KI-E8-MND2-PLTA-CASP3-20X-060522_C04_sx_4_sy_7_w1.tif	AB-TDP43KI-E8-MND2-PLTA-CASP3-20X-060522_C04_sx_4_sy_7_w3Filtsoma.tiff	AB-TDP43KI-E8-MND2-PLTA-CASP3-20X-060522_C04_sx_4_sy_7_w3.tif	AB-TDP43KI-E8-MND2-PLTA-CASP3-20X-060522_C04_sx_4_sy_7_w1NeuNuclei.tiff	AB-TDP43KI-E8-MND2-PLTA-CASP3-20X-060522_C04_sx_4_sy_7_w2.tif	C:\Users\ab998\OneDrive - University of Exeter\TDP43 project JG\E8 Pheno\AB-TDP43KI-E8-MND2-PLTA-CASP3-20X-060522\TimePoint_1	C:\Users\ab998\OneDrive - University of Exeter\TDP43 project JG\E8 Pheno\AB-TDP43KI-E8-MND2-PLTA-CASP3-20X-060522\TimePoint_1	D:\tmp\E8_pheno_soma	C:\Users\ab998\OneDrive - University of Exeter\TDP43 project JG\E8 Pheno\AB-TDP43KI-E8-MND2-PLTA-CASP3-20X-060522\TimePoint_1	D:\tmp\E8_pheno_soma	C:\Users\ab998\OneDrive - University of Exeter\TDP43 project JG\E8 Pheno\AB-TDP43KI-E8-MND2-PLTA-CASP3-20X-060522\TimePoint_1	746	0.0550135067560404	15.7133279279806	0.185305561870337	1.54019989282824	7.37446471260596e-05	0.0210634422627085	0.000248398876501792	0.00206461111639174	5.96064637647942e-05	0.0203450378030539	0.000244144350290298	0.00205996795557439	1290.11260053619	178.203753351206	29	16	15	18	33	7	10	18	4	9	7	6	844.016387104988	461.499571621418	540.5828332901	635.068117856979	C04_sx_4_sy_7	C04_sx_4_sy_7_1	90	1	AB-TDP43KI-E8-MND2-PLTA-CASP3-20X-060522_C04_sx_4_sy_7_w4.tif
91	1	AB-TDP43KI-E8-MND2-PLTA-CASP3-20X-060522_C04_sx_5_sy_2_w4.tif	AB-TDP43KI-E8-MND2-PLTA-CASP3-20X-060522_C04_sx_5_sy_2_w1.tif	AB-TDP43KI-E8-MND2-PLTA-CASP3-20X-060522_C04_sx_5_sy_2_w3Filtsoma.tiff	AB-TDP43KI-E8-MND2-PLTA-CASP3-20X-060522_C04_sx_5_sy_2_w3.tif	AB-TDP43KI-E8-MND2-PLTA-CASP3-20X-060522_C04_sx_5_sy_2_w1NeuNuclei.tiff	AB-TDP43KI-E8-MND2-PLTA-CASP3-20X-060522_C04_sx_5_sy_2_w2.tif	C:\Users\ab998\OneDrive - University of Exeter\TDP43 project JG\E8 Pheno\AB-TDP43KI-E8-MND2-PLTA-CASP3-20X-060522\TimePoint_1	C:\Users\ab998\OneDrive - University of Exeter\TDP43 project JG\E8 Pheno\AB-TDP43KI-E8-MND2-PLTA-CASP3-20X-060522\TimePoint_1	D:\tmp\E8_pheno_soma	C:\Users\ab998\OneDrive - University of Exeter\TDP43 project JG\E8 Pheno\AB-TDP43KI-E8-MND2-PLTA-CASP3-20X-060522\TimePoint_1	D:\tmp\E8_pheno_soma	C:\Users\ab998\OneDrive - University of Exeter\TDP43 project JG\E8 Pheno\AB-TDP43KI-E8-MND2-PLTA-CASP3-20X-060522\TimePoint_1	818	0.00103952929759998	6.5900630588585	0.121309224050492	1.08073548460379	1.27081821222492e-06	0.00805631180789548	0.000148299784902802	0.00132119252396552	0	0.00603086920455098	0.000152590218931437	0.00126649881713092	494.073349633252	640.569682151589	9	8	7	8	5	4	4	5	4	4	3	3	655.695535361767	582.15642952919	575.08536118269	636.097556173801	C04_sx_5_sy_2	C04_sx_5_sy_2_1	91	1	AB-TDP43KI-E8-MND2-PLTA-CASP3-20X-060522_C04_sx_5_sy_2_w4.tif
91	2	AB-TDP43KI-E8-MND2-PLTA-CASP3-20X-060522_C04_sx_5_sy_2_w4.tif	AB-TDP43KI-E8-MND2-PLTA-CASP3-20X-060522_C04_sx_5_sy_2_w1.tif	AB-TDP43KI-E8-MND2-PLTA-CASP3-20X-060522_C04_sx_5_sy_2_w3Filtsoma.tiff	AB-TDP43KI-E8-MND2-PLTA-CASP3-20X-060522_C04_sx_5_sy_2_w3.tif	AB-TDP43KI-E8-MND2-PLTA-CASP3-20X-060522_C04_sx_5_sy_2_w1NeuNuclei.tiff	AB-TDP43KI-E8-MND2-PLTA-CASP3-20X-060522_C04_sx_5_sy_2_w2.tif	C:\Users\ab998\OneDrive - University of Exeter\TDP43 project JG\E8 Pheno\AB-TDP43KI-E8-MND2-PLTA-CASP3-20X-060522\TimePoint_1	C:\Users\ab998\OneDrive - University of Exeter\TDP43 project JG\E8 Pheno\AB-TDP43KI-E8-MND2-PLTA-CASP3-20X-060522\TimePoint_1	D:\tmp\E8_pheno_soma	C:\Users\ab998\OneDrive - University of Exeter\TDP43 project JG\E8 Pheno\AB-TDP43KI-E8-MND2-PLTA-CASP3-20X-060522\TimePoint_1	D:\tmp\E8_pheno_soma	C:\Users\ab998\OneDrive - University of Exeter\TDP43 project JG\E8 Pheno\AB-TDP43KI-E8-MND2-PLTA-CASP3-20X-060522\TimePoint_1	912	0.0705649737717522	11.033825307386	0.207171740243211	1.40035095717758	7.73738747497283e-05	0.0120984926616075	0.000227161995880714	0.00153547254076489	2.81733682641061e-05	0.0109189487993717	0.00016784924082458	0.00151064316742122	1738.27412280702	1146.66885964912	6	5	5	5	5	2	2	3	5	3	3	4	464.842718243599	343.132036685944	320.989900767803	421.487377941608	C04_sx_5_sy_2	C04_sx_5_sy_2_2	91	2	AB-TDP43KI-E8-MND2-PLTA-CASP3-20X-060522_C04_sx_5_sy_2_w4.tif
91	3	AB-TDP43KI-E8-MND2-PLTA-CASP3-20X-060522_C04_sx_5_sy_2_w4.tif	AB-TDP43KI-E8-MND2-PLTA-CASP3-20X-060522_C04_sx_5_sy_2_w1.tif	AB-TDP43KI-E8-MND2-PLTA-CASP3-20X-060522_C04_sx_5_sy_2_w3Filtsoma.tiff	AB-TDP43KI-E8-MND2-PLTA-CASP3-20X-060522_C04_sx_5_sy_2_w3.tif	AB-TDP43KI-E8-MND2-PLTA-CASP3-20X-060522_C04_sx_5_sy_2_w1NeuNuclei.tiff	AB-TDP43KI-E8-MND2-PLTA-CASP3-20X-060522_C04_sx_5_sy_2_w2.tif	C:\Users\ab998\OneDrive - University of Exeter\TDP43 project JG\E8 Pheno\AB-TDP43KI-E8-MND2-PLTA-CASP3-20X-060522\TimePoint_1	C:\Users\ab998\OneDrive - University of Exeter\TDP43 project JG\E8 Pheno\AB-TDP43KI-E8-MND2-PLTA-CASP3-20X-060522\TimePoint_1	D:\tmp\E8_pheno_soma	C:\Users\ab998\OneDrive - University of Exeter\TDP43 project JG\E8 Pheno\AB-TDP43KI-E8-MND2-PLTA-CASP3-20X-060522\TimePoint_1	D:\tmp\E8_pheno_soma	C:\Users\ab998\OneDrive - University of Exeter\TDP43 project JG\E8 Pheno\AB-TDP43KI-E8-MND2-PLTA-CASP3-20X-060522\TimePoint_1	1233	7.48691435476812e-05	70.9115086616948	0.231647211359814	3.44328985013999	6.07211220986871e-08	0.057511361445008	0.000187872839707878	0.00279261139508515	0	0.0517239160835743	0.000198367284610868	0.002761882962659	401.271695052717	1317.32927818329	41	16	17	25	50	13	14	31	5	5	5	6	887.388973414898	537.901595592499	518.587886095047	761.523964524269	C04_sx_5_sy_2	C04_sx_5_sy_2_3	91	3	AB-TDP43KI-E8-MND2-PLTA-CASP3-20X-060522_C04_sx_5_sy_2_w4.tif
91	4	AB-TDP43KI-E8-MND2-PLTA-CASP3-20X-060522_C04_sx_5_sy_2_w4.tif	AB-TDP43KI-E8-MND2-PLTA-CASP3-20X-060522_C04_sx_5_sy_2_w1.tif	AB-TDP43KI-E8-MND2-PLTA-CASP3-20X-060522_C04_sx_5_sy_2_w3Filtsoma.tiff	AB-TDP43KI-E8-MND2-PLTA-CASP3-20X-060522_C04_sx_5_sy_2_w3.tif	AB-TDP43KI-E8-MND2-PLTA-CASP3-20X-060522_C04_sx_5_sy_2_w1NeuNuclei.tiff	AB-TDP43KI-E8-MND2-PLTA-CASP3-20X-060522_C04_sx_5_sy_2_w2.tif	C:\Users\ab998\OneDrive - University of Exeter\TDP43 project JG\E8 Pheno\AB-TDP43KI-E8-MND2-PLTA-CASP3-20X-060522\TimePoint_1	C:\Users\ab998\OneDrive - University of Exeter\TDP43 project JG\E8 Pheno\AB-TDP43KI-E8-MND2-PLTA-CASP3-20X-060522\TimePoint_1	D:\tmp\E8_pheno_soma	C:\Users\ab998\OneDrive - University of Exeter\TDP43 project JG\E8 Pheno\AB-TDP43KI-E8-MND2-PLTA-CASP3-20X-060522\TimePoint_1	D:\tmp\E8_pheno_soma	C:\Users\ab998\OneDrive - University of Exeter\TDP43 project JG\E8 Pheno\AB-TDP43KI-E8-MND2-PLTA-CASP3-20X-060522\TimePoint_1	931	0.00282222464902321	7.61620856728405	0.136568245943636	1.26559853483923	3.03139060045457e-06	0.00818067515282927	0.000146689845267063	0.00135939692249111	7.93705595469874e-07	0.00774314184673131	0.000152590218931437	0.00135805294848979	1141.14607948443	1679.79269602578	6	2	5	6	8	1	3	6	0	3	1	4	719.215307056904	642.190918207169	668.575694262981	699.132045507431	C04_sx_5_sy_2	C04_sx_5_sy_2_4	91	4	AB-TDP43KI-E8-MND2-PLTA-CASP3-20X-060522_C04_sx_5_sy_2_w4.tif
91	5	AB-TDP43KI-E8-MND2-PLTA-CASP3-20X-060522_C04_sx_5_sy_2_w4.tif	AB-TDP43KI-E8-MND2-PLTA-CASP3-20X-060522_C04_sx_5_sy_2_w1.tif	AB-TDP43KI-E8-MND2-PLTA-CASP3-20X-060522_C04_sx_5_sy_2_w3Filtsoma.tiff	AB-TDP43KI-E8-MND2-PLTA-CASP3-20X-060522_C04_sx_5_sy_2_w3.tif	AB-TDP43KI-E8-MND2-PLTA-CASP3-20X-060522_C04_sx_5_sy_2_w1NeuNuclei.tiff	AB-TDP43KI-E8-MND2-PLTA-CASP3-20X-060522_C04_sx_5_sy_2_w2.tif	C:\Users\ab998\OneDrive - University of Exeter\TDP43 project JG\E8 Pheno\AB-TDP43KI-E8-MND2-PLTA-CASP3-20X-060522\TimePoint_1	C:\Users\ab998\OneDrive - University of Exeter\TDP43 project JG\E8 Pheno\AB-TDP43KI-E8-MND2-PLTA-CASP3-20X-060522\TimePoint_1	D:\tmp\E8_pheno_soma	C:\Users\ab998\OneDrive - University of Exeter\TDP43 project JG\E8 Pheno\AB-TDP43KI-E8-MND2-PLTA-CASP3-20X-060522\TimePoint_1	D:\tmp\E8_pheno_soma	C:\Users\ab998\OneDrive - University of Exeter\TDP43 project JG\E8 Pheno\AB-TDP43KI-E8-MND2-PLTA-CASP3-20X-060522\TimePoint_1	1036	0	16.4294820209034	0.250080109806731	1.78335240669549	0	0.0158585733792504	0.000241390067381015	0.00172138263194545	0	0.0129527039825916	0.000228885328397155	0.00164797436445951	498.739382239382	1799.41698841699	19	8	8	12	43	15	14	28	4	3	4	8	1397.0773652792	1035.48948347569	1071.38897752762	1304.7981441617	C04_sx_5_sy_2	C04_sx_5_sy_2_5	91	5	AB-TDP43KI-E8-MND2-PLTA-CASP3-20X-060522_C04_sx_5_sy_2_w4.tif
92	1	AB-TDP43KI-E8-MND2-PLTA-CASP3-20X-060522_C04_sx_5_sy_3_w4.tif	AB-TDP43KI-E8-MND2-PLTA-CASP3-20X-060522_C04_sx_5_sy_3_w1.tif	AB-TDP43KI-E8-MND2-PLTA-CASP3-20X-060522_C04_sx_5_sy_3_w3Filtsoma.tiff	AB-TDP43KI-E8-MND2-PLTA-CASP3-20X-060522_C04_sx_5_sy_3_w3.tif	AB-TDP43KI-E8-MND2-PLTA-CASP3-20X-060522_C04_sx_5_sy_3_w1NeuNuclei.tiff	AB-TDP43KI-E8-MND2-PLTA-CASP3-20X-060522_C04_sx_5_sy_3_w2.tif	C:\Users\ab998\OneDrive - University of Exeter\TDP43 project JG\E8 Pheno\AB-TDP43KI-E8-MND2-PLTA-CASP3-20X-060522\TimePoint_1	C:\Users\ab998\OneDrive - University of Exeter\TDP43 project JG\E8 Pheno\AB-TDP43KI-E8-MND2-PLTA-CASP3-20X-060522\TimePoint_1	D:\tmp\E8_pheno_soma	C:\Users\ab998\OneDrive - University of Exeter\TDP43 project JG\E8 Pheno\AB-TDP43KI-E8-MND2-PLTA-CASP3-20X-060522\TimePoint_1	D:\tmp\E8_pheno_soma	C:\Users\ab998\OneDrive - University of Exeter\TDP43 project JG\E8 Pheno\AB-TDP43KI-E8-MND2-PLTA-CASP3-20X-060522\TimePoint_1	979	0.000832657387817903	17.8753519423772	0.158068207791075	1.77853055577725	8.5051827151982e-07	0.0182587864579951	0.000161458843504673	0.00181668085370506	0	0.0170762166380882	0.000183108262717724	0.00183108262717724	34.3329928498468	683.166496424923	22	12	12	17	29	9	16	16	7	5	4	5	583.896540880203	343.918834924698	430.587883889675	448.901592612267	C04_sx_5_sy_3	C04_sx_5_sy_3_1	92	1	AB-TDP43KI-E8-MND2-PLTA-CASP3-20X-060522_C04_sx_5_sy_3_w4.tif
92	2	AB-TDP43KI-E8-MND2-PLTA-CASP3-20X-060522_C04_sx_5_sy_3_w4.tif	AB-TDP43KI-E8-MND2-PLTA-CASP3-20X-060522_C04_sx_5_sy_3_w1.tif	AB-TDP43KI-E8-MND2-PLTA-CASP3-20X-060522_C04_sx_5_sy_3_w3Filtsoma.tiff	AB-TDP43KI-E8-MND2-PLTA-CASP3-20X-060522_C04_sx_5_sy_3_w3.tif	AB-TDP43KI-E8-MND2-PLTA-CASP3-20X-060522_C04_sx_5_sy_3_w1NeuNuclei.tiff	AB-TDP43KI-E8-MND2-PLTA-CASP3-20X-060522_C04_sx_5_sy_3_w2.tif	C:\Users\ab998\OneDrive - University of Exeter\TDP43 project JG\E8 Pheno\AB-TDP43KI-E8-MND2-PLTA-CASP3-20X-060522\TimePoint_1	C:\Users\ab998\OneDrive - University of Exeter\TDP43 project JG\E8 Pheno\AB-TDP43KI-E8-MND2-PLTA-CASP3-20X-060522\TimePoint_1	D:\tmp\E8_pheno_soma	C:\Users\ab998\OneDrive - University of Exeter\TDP43 project JG\E8 Pheno\AB-TDP43KI-E8-MND2-PLTA-CASP3-20X-060522\TimePoint_1	D:\tmp\E8_pheno_soma	C:\Users\ab998\OneDrive - University of Exeter\TDP43 project JG\E8 Pheno\AB-TDP43KI-E8-MND2-PLTA-CASP3-20X-060522\TimePoint_1	1069	0.0393862523566781	5.88592849322595	0.210421911906451	1.70949874073267	3.6844015300915e-05	0.00550601355774176	0.000196839955010712	0.00159915691368819	2.01466655198601e-05	0.00381798821035773	0.00016784924082458	0.00152590218931437	1674.52198316183	1598.57904583723	37	11	16	28	49	12	19	32	7	3	5	5	1275.49157345295	493.043728530407	740.991999745369	1147.61437135935	C04_sx_5_sy_3	C04_sx_5_sy_3_2	92	2	AB-TDP43KI-E8-MND2-PLTA-CASP3-20X-060522_C04_sx_5_sy_3_w4.tif
93	1	AB-TDP43KI-E8-MND2-PLTA-CASP3-20X-060522_C04_sx_5_sy_4_w4.tif	AB-TDP43KI-E8-MND2-PLTA-CASP3-20X-060522_C04_sx_5_sy_4_w1.tif	AB-TDP43KI-E8-MND2-PLTA-CASP3-20X-060522_C04_sx_5_sy_4_w3Filtsoma.tiff	AB-TDP43KI-E8-MND2-PLTA-CASP3-20X-060522_C04_sx_5_sy_4_w3.tif	AB-TDP43KI-E8-MND2-PLTA-CASP3-20X-060522_C04_sx_5_sy_4_w1NeuNuclei.tiff	AB-TDP43KI-E8-MND2-PLTA-CASP3-20X-060522_C04_sx_5_sy_4_w2.tif	C:\Users\ab998\OneDrive - University of Exeter\TDP43 project JG\E8 Pheno\AB-TDP43KI-E8-MND2-PLTA-CASP3-20X-060522\TimePoint_1	C:\Users\ab998\OneDrive - University of Exeter\TDP43 project JG\E8 Pheno\AB-TDP43KI-E8-MND2-PLTA-CASP3-20X-060522\TimePoint_1	D:\tmp\E8_pheno_soma	C:\Users\ab998\OneDrive - University of Exeter\TDP43 project JG\E8 Pheno\AB-TDP43KI-E8-MND2-PLTA-CASP3-20X-060522\TimePoint_1	D:\tmp\E8_pheno_soma	C:\Users\ab998\OneDrive - University of Exeter\TDP43 project JG\E8 Pheno\AB-TDP43KI-E8-MND2-PLTA-CASP3-20X-060522\TimePoint_1	605	0.0262845878071403	102.461864182958	0.11557183181867	2.62307168240659	4.34455996812236e-05	0.169358453194973	0.000191027821187884	0.00433565567339932	3.93495793105103e-05	0.136310942471027	0.000198367284610868	0.00429541477933526	607.933884297521	1489.72066115702	11	7	9	9	14	4	6	9	5	3	3	4	658.624466300011	528.77165132761	566.055922746658	603.541204214096	C04_sx_5_sy_4	C04_sx_5_sy_4_1	93	1	AB-TDP43KI-E8-MND2-PLTA-CASP3-20X-060522_C04_sx_5_sy_4_w4.tif
94	1	AB-TDP43KI-E8-MND2-PLTA-CASP3-20X-060522_C04_sx_5_sy_5_w4.tif	AB-TDP43KI-E8-MND2-PLTA-CASP3-20X-060522_C04_sx_5_sy_5_w1.tif	AB-TDP43KI-E8-MND2-PLTA-CASP3-20X-060522_C04_sx_5_sy_5_w3Filtsoma.tiff	AB-TDP43KI-E8-MND2-PLTA-CASP3-20X-060522_C04_sx_5_sy_5_w3.tif	AB-TDP43KI-E8-MND2-PLTA-CASP3-20X-060522_C04_sx_5_sy_5_w1NeuNuclei.tiff	AB-TDP43KI-E8-MND2-PLTA-CASP3-20X-060522_C04_sx_5_sy_5_w2.tif	C:\Users\ab998\OneDrive - University of Exeter\TDP43 project JG\E8 Pheno\AB-TDP43KI-E8-MND2-PLTA-CASP3-20X-060522\TimePoint_1	C:\Users\ab998\OneDrive - University of Exeter\TDP43 project JG\E8 Pheno\AB-TDP43KI-E8-MND2-PLTA-CASP3-20X-060522\TimePoint_1	D:\tmp\E8_pheno_soma	C:\Users\ab998\OneDrive - University of Exeter\TDP43 project JG\E8 Pheno\AB-TDP43KI-E8-MND2-PLTA-CASP3-20X-060522\TimePoint_1	D:\tmp\E8_pheno_soma	C:\Users\ab998\OneDrive - University of Exeter\TDP43 project JG\E8 Pheno\AB-TDP43KI-E8-MND2-PLTA-CASP3-20X-060522\TimePoint_1	714	0.023870293446862	10.550563178258	0.121843289816752	1.14601358026266	3.34317835390224e-05	0.0147766991292129	0.000170648865289569	0.00160506103678244	2.81733682641061e-05	0.0138846226036549	0.00016784924082458	0.00160219729878008	1789.16806722689	1110.82072829132	29	11	13	14	32	15	14	21	2	5	5	3	670.653905034065	522.102606117725	487.031536996365	517.445751547813	C04_sx_5_sy_5	C04_sx_5_sy_5_1	94	1	AB-TDP43KI-E8-MND2-PLTA-CASP3-20X-060522_C04_sx_5_sy_5_w4.tif
95	1	AB-TDP43KI-E8-MND2-PLTA-CASP3-20X-060522_C04_sx_5_sy_6_w4.tif	AB-TDP43KI-E8-MND2-PLTA-CASP3-20X-060522_C04_sx_5_sy_6_w1.tif	AB-TDP43KI-E8-MND2-PLTA-CASP3-20X-060522_C04_sx_5_sy_6_w3Filtsoma.tiff	AB-TDP43KI-E8-MND2-PLTA-CASP3-20X-060522_C04_sx_5_sy_6_w3.tif	AB-TDP43KI-E8-MND2-PLTA-CASP3-20X-060522_C04_sx_5_sy_6_w1NeuNuclei.tiff	AB-TDP43KI-E8-MND2-PLTA-CASP3-20X-060522_C04_sx_5_sy_6_w2.tif	C:\Users\ab998\OneDrive - University of Exeter\TDP43 project JG\E8 Pheno\AB-TDP43KI-E8-MND2-PLTA-CASP3-20X-060522\TimePoint_1	C:\Users\ab998\OneDrive - University of Exeter\TDP43 project JG\E8 Pheno\AB-TDP43KI-E8-MND2-PLTA-CASP3-20X-060522\TimePoint_1	D:\tmp\E8_pheno_soma	C:\Users\ab998\OneDrive - University of Exeter\TDP43 project JG\E8 Pheno\AB-TDP43KI-E8-MND2-PLTA-CASP3-20X-060522\TimePoint_1	D:\tmp\E8_pheno_soma	C:\Users\ab998\OneDrive - University of Exeter\TDP43 project JG\E8 Pheno\AB-TDP43KI-E8-MND2-PLTA-CASP3-20X-060522\TimePoint_1	711	0.0246500668974932	66.9309931085445	0.122652017977089	2.30011447891593	3.46695736954897e-05	0.0941364178741835	0.000172506354398156	0.00323504146120384	2.32837755902437e-05	0.0841852836310863	0.000152590218931437	0.00332646677270532	1494.09142053446	470.189873417722	5	4	3	4	10	2	1	5	3	2	2	3	321.592934846878	243.338100194931	255.409168243408	296.622372210026	C04_sx_5_sy_6	C04_sx_5_sy_6_1	95	1	AB-TDP43KI-E8-MND2-PLTA-CASP3-20X-060522_C04_sx_5_sy_6_w4.tif
95	2	AB-TDP43KI-E8-MND2-PLTA-CASP3-20X-060522_C04_sx_5_sy_6_w4.tif	AB-TDP43KI-E8-MND2-PLTA-CASP3-20X-060522_C04_sx_5_sy_6_w1.tif	AB-TDP43KI-E8-MND2-PLTA-CASP3-20X-060522_C04_sx_5_sy_6_w3Filtsoma.tiff	AB-TDP43KI-E8-MND2-PLTA-CASP3-20X-060522_C04_sx_5_sy_6_w3.tif	AB-TDP43KI-E8-MND2-PLTA-CASP3-20X-060522_C04_sx_5_sy_6_w1NeuNuclei.tiff	AB-TDP43KI-E8-MND2-PLTA-CASP3-20X-060522_C04_sx_5_sy_6_w2.tif	C:\Users\ab998\OneDrive - University of Exeter\TDP43 project JG\E8 Pheno\AB-TDP43KI-E8-MND2-PLTA-CASP3-20X-060522\TimePoint_1	C:\Users\ab998\OneDrive - University of Exeter\TDP43 project JG\E8 Pheno\AB-TDP43KI-E8-MND2-PLTA-CASP3-20X-060522\TimePoint_1	D:\tmp\E8_pheno_soma	C:\Users\ab998\OneDrive - University of Exeter\TDP43 project JG\E8 Pheno\AB-TDP43KI-E8-MND2-PLTA-CASP3-20X-060522\TimePoint_1	D:\tmp\E8_pheno_soma	C:\Users\ab998\OneDrive - University of Exeter\TDP43 project JG\E8 Pheno\AB-TDP43KI-E8-MND2-PLTA-CASP3-20X-060522\TimePoint_1	963	0.0495469058100753	21.4390183191281	0.204318303149194	1.81860074726865	5.14505771651872e-05	0.0222627396875681	0.000212168539095736	0.00188847429622912	3.3528634958202e-05	0.0221263570711017	0.000183108262717724	0.0019226367585361	584.022845275182	786.484942886812	14	4	4	7	13	1	1	7	7	3	3	4	217.906638622284	85.3969700932503	73.4974751472473	154.137085020542	C04_sx_5_sy_6	C04_sx_5_sy_6_2	95	2	AB-TDP43KI-E8-MND2-PLTA-CASP3-20X-060522_C04_sx_5_sy_6_w4.tif
95	3	AB-TDP43KI-E8-MND2-PLTA-CASP3-20X-060522_C04_sx_5_sy_6_w4.tif	AB-TDP43KI-E8-MND2-PLTA-CASP3-20X-060522_C04_sx_5_sy_6_w1.tif	AB-TDP43KI-E8-MND2-PLTA-CASP3-20X-060522_C04_sx_5_sy_6_w3Filtsoma.tiff	AB-TDP43KI-E8-MND2-PLTA-CASP3-20X-060522_C04_sx_5_sy_6_w3.tif	AB-TDP43KI-E8-MND2-PLTA-CASP3-20X-060522_C04_sx_5_sy_6_w1NeuNuclei.tiff	AB-TDP43KI-E8-MND2-PLTA-CASP3-20X-060522_C04_sx_5_sy_6_w2.tif	C:\Users\ab998\OneDrive - University of Exeter\TDP43 project JG\E8 Pheno\AB-TDP43KI-E8-MND2-PLTA-CASP3-20X-060522\TimePoint_1	C:\Users\ab998\OneDrive - University of Exeter\TDP43 project JG\E8 Pheno\AB-TDP43KI-E8-MND2-PLTA-CASP3-20X-060522\TimePoint_1	D:\tmp\E8_pheno_soma	C:\Users\ab998\OneDrive - University of Exeter\TDP43 project JG\E8 Pheno\AB-TDP43KI-E8-MND2-PLTA-CASP3-20X-060522\TimePoint_1	D:\tmp\E8_pheno_soma	C:\Users\ab998\OneDrive - University of Exeter\TDP43 project JG\E8 Pheno\AB-TDP43KI-E8-MND2-PLTA-CASP3-20X-060522\TimePoint_1	813	0	160.404518220574	0.204928664024919	3.65653472207487	0	0.19729953040661	0.000252064777398425	0.00449758268397893	0	0.162425391376019	0.000228885328397155	0.00446326402015984	162.757687576876	1179.85485854859	10	6	6	7	6	2	2	4	4	4	4	3	445.612269997597	418.298560142517	419.712773442268	422.055919826031	C04_sx_5_sy_6	C04_sx_5_sy_6_3	95	3	AB-TDP43KI-E8-MND2-PLTA-CASP3-20X-060522_C04_sx_5_sy_6_w4.tif
97	1	AB-TDP43KI-E8-MND2-PLTA-CASP3-20X-060522_C04_sx_6_sy_2_w4.tif	AB-TDP43KI-E8-MND2-PLTA-CASP3-20X-060522_C04_sx_6_sy_2_w1.tif	AB-TDP43KI-E8-MND2-PLTA-CASP3-20X-060522_C04_sx_6_sy_2_w3Filtsoma.tiff	AB-TDP43KI-E8-MND2-PLTA-CASP3-20X-060522_C04_sx_6_sy_2_w3.tif	AB-TDP43KI-E8-MND2-PLTA-CASP3-20X-060522_C04_sx_6_sy_2_w1NeuNuclei.tiff	AB-TDP43KI-E8-MND2-PLTA-CASP3-20X-060522_C04_sx_6_sy_2_w2.tif	C:\Users\ab998\OneDrive - University of Exeter\TDP43 project JG\E8 Pheno\AB-TDP43KI-E8-MND2-PLTA-CASP3-20X-060522\TimePoint_1	C:\Users\ab998\OneDrive - University of Exeter\TDP43 project JG\E8 Pheno\AB-TDP43KI-E8-MND2-PLTA-CASP3-20X-060522\TimePoint_1	D:\tmp\E8_pheno_soma	C:\Users\ab998\OneDrive - University of Exeter\TDP43 project JG\E8 Pheno\AB-TDP43KI-E8-MND2-PLTA-CASP3-20X-060522\TimePoint_1	D:\tmp\E8_pheno_soma	C:\Users\ab998\OneDrive - University of Exeter\TDP43 project JG\E8 Pheno\AB-TDP43KI-E8-MND2-PLTA-CASP3-20X-060522\TimePoint_1	715	0	67.0213513644412	0.253925383323804	2.38501566764899	0	0.0937361557544632	0.000355140396257068	0.00333568624846012	0	0.0887330025434494	0.000305180437862873	0.00346379796974361	423.66993006993	1194.51888111888	12	10	6	7	27	9	9	11	4	3	5	4	792.063068449497	615.26912522316	601.712777554989	652.411262512207	C04_sx_6_sy_2	C04_sx_6_sy_2_1	97	1	AB-TDP43KI-E8-MND2-PLTA-CASP3-20X-060522_C04_sx_6_sy_2_w4.tif
97	2	AB-TDP43KI-E8-MND2-PLTA-CASP3-20X-060522_C04_sx_6_sy_2_w4.tif	AB-TDP43KI-E8-MND2-PLTA-CASP3-20X-060522_C04_sx_6_sy_2_w1.tif	AB-TDP43KI-E8-MND2-PLTA-CASP3-20X-060522_C04_sx_6_sy_2_w3Filtsoma.tiff	AB-TDP43KI-E8-MND2-PLTA-CASP3-20X-060522_C04_sx_6_sy_2_w3.tif	AB-TDP43KI-E8-MND2-PLTA-CASP3-20X-060522_C04_sx_6_sy_2_w1NeuNuclei.tiff	AB-TDP43KI-E8-MND2-PLTA-CASP3-20X-060522_C04_sx_6_sy_2_w2.tif	C:\Users\ab998\OneDrive - University of Exeter\TDP43 project JG\E8 Pheno\AB-TDP43KI-E8-MND2-PLTA-CASP3-20X-060522\TimePoint_1	C:\Users\ab998\OneDrive - University of Exeter\TDP43 project JG\E8 Pheno\AB-TDP43KI-E8-MND2-PLTA-CASP3-20X-060522\TimePoint_1	D:\tmp\E8_pheno_soma	C:\Users\ab998\OneDrive - University of Exeter\TDP43 project JG\E8 Pheno\AB-TDP43KI-E8-MND2-PLTA-CASP3-20X-060522\TimePoint_1	D:\tmp\E8_pheno_soma	C:\Users\ab998\OneDrive - University of Exeter\TDP43 project JG\E8 Pheno\AB-TDP43KI-E8-MND2-PLTA-CASP3-20X-060522\TimePoint_1	786	0	69.6250127656385	0.164248111657798	2.63245596038178	0	0.0885814411776572	0.00020896706317786	0.00334918061117274	0	0.0865182727575302	0.000228885328397155	0.00344853894785047	614.592875318066	1834.79262086514	22	11	9	10	26	9	7	13	2	4	4	3	693.494525790215	569.428508043289	432.546254515648	457.031536519527	C04_sx_6_sy_2	C04_sx_6_sy_2_2	97	2	AB-TDP43KI-E8-MND2-PLTA-CASP3-20X-060522_C04_sx_6_sy_2_w4.tif
99	1	AB-TDP43KI-E8-MND2-PLTA-CASP3-20X-060522_C04_sx_6_sy_4_w4.tif	AB-TDP43KI-E8-MND2-PLTA-CASP3-20X-060522_C04_sx_6_sy_4_w1.tif	AB-TDP43KI-E8-MND2-PLTA-CASP3-20X-060522_C04_sx_6_sy_4_w3Filtsoma.tiff	AB-TDP43KI-E8-MND2-PLTA-CASP3-20X-060522_C04_sx_6_sy_4_w3.tif	AB-TDP43KI-E8-MND2-PLTA-CASP3-20X-060522_C04_sx_6_sy_4_w1NeuNuclei.tiff	AB-TDP43KI-E8-MND2-PLTA-CASP3-20X-060522_C04_sx_6_sy_4_w2.tif	C:\Users\ab998\OneDrive - University of Exeter\TDP43 project JG\E8 Pheno\AB-TDP43KI-E8-MND2-PLTA-CASP3-20X-060522\TimePoint_1	C:\Users\ab998\OneDrive - University of Exeter\TDP43 project JG\E8 Pheno\AB-TDP43KI-E8-MND2-PLTA-CASP3-20X-060522\TimePoint_1	D:\tmp\E8_pheno_soma	C:\Users\ab998\OneDrive - University of Exeter\TDP43 project JG\E8 Pheno\AB-TDP43KI-E8-MND2-PLTA-CASP3-20X-060522\TimePoint_1	D:\tmp\E8_pheno_soma	C:\Users\ab998\OneDrive - University of Exeter\TDP43 project JG\E8 Pheno\AB-TDP43KI-E8-MND2-PLTA-CASP3-20X-060522\TimePoint_1	768	0.0380349264045055	12.1449525612406	0.19255359726958	1.2841229874175	4.95246437558665e-05	0.0158137403141154	0.000250720829778099	0.00167203513986654	3.39664547936991e-05	0.0111884139478207	0.000228885328397155	0.00155642023310065	1452.14192708333	393.5859375	11	5	4	7	13	5	5	8	1	2	4	3	253.806134998798	154.409164428711	123.296465754509	130.639611661434	C04_sx_6_sy_4	C04_sx_6_sy_4_1	99	1	AB-TDP43KI-E8-MND2-PLTA-CASP3-20X-060522_C04_sx_6_sy_4_w4.tif
99	2	AB-TDP43KI-E8-MND2-PLTA-CASP3-20X-060522_C04_sx_6_sy_4_w4.tif	AB-TDP43KI-E8-MND2-PLTA-CASP3-20X-060522_C04_sx_6_sy_4_w1.tif	AB-TDP43KI-E8-MND2-PLTA-CASP3-20X-060522_C04_sx_6_sy_4_w3Filtsoma.tiff	AB-TDP43KI-E8-MND2-PLTA-CASP3-20X-060522_C04_sx_6_sy_4_w3.tif	AB-TDP43KI-E8-MND2-PLTA-CASP3-20X-060522_C04_sx_6_sy_4_w1NeuNuclei.tiff	AB-TDP43KI-E8-MND2-PLTA-CASP3-20X-060522_C04_sx_6_sy_4_w2.tif	C:\Users\ab998\OneDrive - University of Exeter\TDP43 project JG\E8 Pheno\AB-TDP43KI-E8-MND2-PLTA-CASP3-20X-060522\TimePoint_1	C:\Users\ab998\OneDrive - University of Exeter\TDP43 project JG\E8 Pheno\AB-TDP43KI-E8-MND2-PLTA-CASP3-20X-060522\TimePoint_1	D:\tmp\E8_pheno_soma	C:\Users\ab998\OneDrive - University of Exeter\TDP43 project JG\E8 Pheno\AB-TDP43KI-E8-MND2-PLTA-CASP3-20X-060522\TimePoint_1	D:\tmp\E8_pheno_soma	C:\Users\ab998\OneDrive - University of Exeter\TDP43 project JG\E8 Pheno\AB-TDP43KI-E8-MND2-PLTA-CASP3-20X-060522\TimePoint_1	946	0.0457039546240594	11.9888875717297	0.199267566902563	1.49394979747012	4.83128484398091e-05	0.0126732426762471	0.000210642248311377	0.00157922811571895	3.3528634958202e-05	0.0117336809635162	0.000183108262717724	0.00155642023310065	874.581395348837	1423.47568710359	12	4	5	8	11	4	3	6	4	2	3	3	143.53910690546	110.840621769428	97.8406218886375	95.8406220674515	C04_sx_6_sy_4	C04_sx_6_sy_4_2	99	2	AB-TDP43KI-E8-MND2-PLTA-CASP3-20X-060522_C04_sx_6_sy_4_w4.tif
99	3	AB-TDP43KI-E8-MND2-PLTA-CASP3-20X-060522_C04_sx_6_sy_4_w4.tif	AB-TDP43KI-E8-MND2-PLTA-CASP3-20X-060522_C04_sx_6_sy_4_w1.tif	AB-TDP43KI-E8-MND2-PLTA-CASP3-20X-060522_C04_sx_6_sy_4_w3Filtsoma.tiff	AB-TDP43KI-E8-MND2-PLTA-CASP3-20X-060522_C04_sx_6_sy_4_w3.tif	AB-TDP43KI-E8-MND2-PLTA-CASP3-20X-060522_C04_sx_6_sy_4_w1NeuNuclei.tiff	AB-TDP43KI-E8-MND2-PLTA-CASP3-20X-060522_C04_sx_6_sy_4_w2.tif	C:\Users\ab998\OneDrive - University of Exeter\TDP43 project JG\E8 Pheno\AB-TDP43KI-E8-MND2-PLTA-CASP3-20X-060522\TimePoint_1	C:\Users\ab998\OneDrive - University of Exeter\TDP43 project JG\E8 Pheno\AB-TDP43KI-E8-MND2-PLTA-CASP3-20X-060522\TimePoint_1	D:\tmp\E8_pheno_soma	C:\Users\ab998\OneDrive - University of Exeter\TDP43 project JG\E8 Pheno\AB-TDP43KI-E8-MND2-PLTA-CASP3-20X-060522\TimePoint_1	D:\tmp\E8_pheno_soma	C:\Users\ab998\OneDrive - University of Exeter\TDP43 project JG\E8 Pheno\AB-TDP43KI-E8-MND2-PLTA-CASP3-20X-060522\TimePoint_1	786	0.0505919182478465	17.8364367024042	0.189486533869058	1.49373617116362	6.4366308203367e-05	0.0226926675603107	0.000241077015100583	0.00190042769868145	5.96064637647942e-05	0.0155862970277667	0.000244144350290298	0.00172426947392523	1083.93384223919	1545.27226463104	13	8	8	6	24	5	7	15	3	5	6	5	601.813283264637	382.906641602516	398.149283051491	440.433553874493	C04_sx_6_sy_4	C04_sx_6_sy_4_3	99	3	AB-TDP43KI-E8-MND2-PLTA-CASP3-20X-060522_C04_sx_6_sy_4_w4.tif
100	1	AB-TDP43KI-E8-MND2-PLTA-CASP3-20X-060522_C04_sx_6_sy_5_w4.tif	AB-TDP43KI-E8-MND2-PLTA-CASP3-20X-060522_C04_sx_6_sy_5_w1.tif	AB-TDP43KI-E8-MND2-PLTA-CASP3-20X-060522_C04_sx_6_sy_5_w3Filtsoma.tiff	AB-TDP43KI-E8-MND2-PLTA-CASP3-20X-060522_C04_sx_6_sy_5_w3.tif	AB-TDP43KI-E8-MND2-PLTA-CASP3-20X-060522_C04_sx_6_sy_5_w1NeuNuclei.tiff	AB-TDP43KI-E8-MND2-PLTA-CASP3-20X-060522_C04_sx_6_sy_5_w2.tif	C:\Users\ab998\OneDrive - University of Exeter\TDP43 project JG\E8 Pheno\AB-TDP43KI-E8-MND2-PLTA-CASP3-20X-060522\TimePoint_1	C:\Users\ab998\OneDrive - University of Exeter\TDP43 project JG\E8 Pheno\AB-TDP43KI-E8-MND2-PLTA-CASP3-20X-060522\TimePoint_1	D:\tmp\E8_pheno_soma	C:\Users\ab998\OneDrive - University of Exeter\TDP43 project JG\E8 Pheno\AB-TDP43KI-E8-MND2-PLTA-CASP3-20X-060522\TimePoint_1	D:\tmp\E8_pheno_soma	C:\Users\ab998\OneDrive - University of Exeter\TDP43 project JG\E8 Pheno\AB-TDP43KI-E8-MND2-PLTA-CASP3-20X-060522\TimePoint_1	788	0.0210315355966486	10.2299825462978	0.117082474986091	1.25333028123714	2.66897659855947e-05	0.0129822113531698	0.000148581821048339	0.00159052066146845	2.81733682641061e-05	0.0105736451223493	0.00016784924082458	0.00152590218931437	147.317258883249	834.046954314721	24	13	15	18	35	13	17	24	1	6	6	4	608.908737659454	458.700582265854	498.156426608562	533.71277743578	C04_sx_6_sy_5	C04_sx_6_sy_5_1	100	1	AB-TDP43KI-E8-MND2-PLTA-CASP3-20X-060522_C04_sx_6_sy_5_w4.tif
101	1	AB-TDP43KI-E8-MND2-PLTA-CASP3-20X-060522_C04_sx_6_sy_6_w4.tif	AB-TDP43KI-E8-MND2-PLTA-CASP3-20X-060522_C04_sx_6_sy_6_w1.tif	AB-TDP43KI-E8-MND2-PLTA-CASP3-20X-060522_C04_sx_6_sy_6_w3Filtsoma.tiff	AB-TDP43KI-E8-MND2-PLTA-CASP3-20X-060522_C04_sx_6_sy_6_w3.tif	AB-TDP43KI-E8-MND2-PLTA-CASP3-20X-060522_C04_sx_6_sy_6_w1NeuNuclei.tiff	AB-TDP43KI-E8-MND2-PLTA-CASP3-20X-060522_C04_sx_6_sy_6_w2.tif	C:\Users\ab998\OneDrive - University of Exeter\TDP43 project JG\E8 Pheno\AB-TDP43KI-E8-MND2-PLTA-CASP3-20X-060522\TimePoint_1	C:\Users\ab998\OneDrive - University of Exeter\TDP43 project JG\E8 Pheno\AB-TDP43KI-E8-MND2-PLTA-CASP3-20X-060522\TimePoint_1	D:\tmp\E8_pheno_soma	C:\Users\ab998\OneDrive - University of Exeter\TDP43 project JG\E8 Pheno\AB-TDP43KI-E8-MND2-PLTA-CASP3-20X-060522\TimePoint_1	D:\tmp\E8_pheno_soma	C:\Users\ab998\OneDrive - University of Exeter\TDP43 project JG\E8 Pheno\AB-TDP43KI-E8-MND2-PLTA-CASP3-20X-060522\TimePoint_1	871	0.0313308805582437	8.37209978909232	0.153002212522551	1.27534904982895	3.59711602276047e-05	0.00961205486692574	0.000175662700944376	0.00146423541886217	2.32837755902437e-05	0.00826525501906872	0.000152590218931437	0.00141908903606236	1311.93455797933	415.037887485649	15	7	11	6	16	4	6	6	3	3	5	4	852.661049425602	719.109749674797	764.636660635471	738.322952985764	C04_sx_6_sy_6	C04_sx_6_sy_6_1	101	1	AB-TDP43KI-E8-MND2-PLTA-CASP3-20X-060522_C04_sx_6_sy_6_w4.tif
102	1	AB-TDP43KI-E8-MND2-PLTA-CASP3-20X-060522_C04_sx_6_sy_7_w4.tif	AB-TDP43KI-E8-MND2-PLTA-CASP3-20X-060522_C04_sx_6_sy_7_w1.tif	AB-TDP43KI-E8-MND2-PLTA-CASP3-20X-060522_C04_sx_6_sy_7_w3Filtsoma.tiff	AB-TDP43KI-E8-MND2-PLTA-CASP3-20X-060522_C04_sx_6_sy_7_w3.tif	AB-TDP43KI-E8-MND2-PLTA-CASP3-20X-060522_C04_sx_6_sy_7_w1NeuNuclei.tiff	AB-TDP43KI-E8-MND2-PLTA-CASP3-20X-060522_C04_sx_6_sy_7_w2.tif	C:\Users\ab998\OneDrive - University of Exeter\TDP43 project JG\E8 Pheno\AB-TDP43KI-E8-MND2-PLTA-CASP3-20X-060522\TimePoint_1	C:\Users\ab998\OneDrive - University of Exeter\TDP43 project JG\E8 Pheno\AB-TDP43KI-E8-MND2-PLTA-CASP3-20X-060522\TimePoint_1	D:\tmp\E8_pheno_soma	C:\Users\ab998\OneDrive - University of Exeter\TDP43 project JG\E8 Pheno\AB-TDP43KI-E8-MND2-PLTA-CASP3-20X-060522\TimePoint_1	D:\tmp\E8_pheno_soma	C:\Users\ab998\OneDrive - University of Exeter\TDP43 project JG\E8 Pheno\AB-TDP43KI-E8-MND2-PLTA-CASP3-20X-060522\TimePoint_1	694	0.0184629464342622	164.956384941004	0.143526359926909	3.71381710120477	2.66036692136343e-05	0.237689315476951	0.000206810316897564	0.00535132147147661	1.11109693534672e-05	0.212421551346779	0.000183108262717724	0.00535591691732407	1120.53170028818	110.912103746398	21	13	14	15	29	9	11	15	6	6	5	4	1192.32505375147	872.992001712322	902.518914520741	1066.08746039867	C04_sx_6_sy_7	C04_sx_6_sy_7_1	102	1	AB-TDP43KI-E8-MND2-PLTA-CASP3-20X-060522_C04_sx_6_sy_7_w4.tif
103	1	AB-TDP43KI-E8-MND2-PLTA-CASP3-20X-060522_C04_sx_7_sy_2_w4.tif	AB-TDP43KI-E8-MND2-PLTA-CASP3-20X-060522_C04_sx_7_sy_2_w1.tif	AB-TDP43KI-E8-MND2-PLTA-CASP3-20X-060522_C04_sx_7_sy_2_w3Filtsoma.tiff	AB-TDP43KI-E8-MND2-PLTA-CASP3-20X-060522_C04_sx_7_sy_2_w3.tif	AB-TDP43KI-E8-MND2-PLTA-CASP3-20X-060522_C04_sx_7_sy_2_w1NeuNuclei.tiff	AB-TDP43KI-E8-MND2-PLTA-CASP3-20X-060522_C04_sx_7_sy_2_w2.tif	C:\Users\ab998\OneDrive - University of Exeter\TDP43 project JG\E8 Pheno\AB-TDP43KI-E8-MND2-PLTA-CASP3-20X-060522\TimePoint_1	C:\Users\ab998\OneDrive - University of Exeter\TDP43 project JG\E8 Pheno\AB-TDP43KI-E8-MND2-PLTA-CASP3-20X-060522\TimePoint_1	D:\tmp\E8_pheno_soma	C:\Users\ab998\OneDrive - University of Exeter\TDP43 project JG\E8 Pheno\AB-TDP43KI-E8-MND2-PLTA-CASP3-20X-060522\TimePoint_1	D:\tmp\E8_pheno_soma	C:\Users\ab998\OneDrive - University of Exeter\TDP43 project JG\E8 Pheno\AB-TDP43KI-E8-MND2-PLTA-CASP3-20X-060522\TimePoint_1	610	0.0196356724784437	95.1581228862051	0.104890516493469	2.46544597041793	3.21896270138421e-05	0.155996922764271	0.000171951666382737	0.00404171470560317	3.3528634958202e-05	0.123430274426937	0.000183108262717724	0.00399786373600364	858.485245901639	1196.77213114754	13	8	7	7	10	5	4	6	3	3	3	3	515.872157394886	484.345245420933	483.345245182514	486.031536757946	C04_sx_7_sy_2	C04_sx_7_sy_2_1	103	1	AB-TDP43KI-E8-MND2-PLTA-CASP3-20X-060522_C04_sx_7_sy_2_w4.tif
103	2	AB-TDP43KI-E8-MND2-PLTA-CASP3-20X-060522_C04_sx_7_sy_2_w4.tif	AB-TDP43KI-E8-MND2-PLTA-CASP3-20X-060522_C04_sx_7_sy_2_w1.tif	AB-TDP43KI-E8-MND2-PLTA-CASP3-20X-060522_C04_sx_7_sy_2_w3Filtsoma.tiff	AB-TDP43KI-E8-MND2-PLTA-CASP3-20X-060522_C04_sx_7_sy_2_w3.tif	AB-TDP43KI-E8-MND2-PLTA-CASP3-20X-060522_C04_sx_7_sy_2_w1NeuNuclei.tiff	AB-TDP43KI-E8-MND2-PLTA-CASP3-20X-060522_C04_sx_7_sy_2_w2.tif	C:\Users\ab998\OneDrive - University of Exeter\TDP43 project JG\E8 Pheno\AB-TDP43KI-E8-MND2-PLTA-CASP3-20X-060522\TimePoint_1	C:\Users\ab998\OneDrive - University of Exeter\TDP43 project JG\E8 Pheno\AB-TDP43KI-E8-MND2-PLTA-CASP3-20X-060522\TimePoint_1	D:\tmp\E8_pheno_soma	C:\Users\ab998\OneDrive - University of Exeter\TDP43 project JG\E8 Pheno\AB-TDP43KI-E8-MND2-PLTA-CASP3-20X-060522\TimePoint_1	D:\tmp\E8_pheno_soma	C:\Users\ab998\OneDrive - University of Exeter\TDP43 project JG\E8 Pheno\AB-TDP43KI-E8-MND2-PLTA-CASP3-20X-060522\TimePoint_1	812	0.039914676789067	11.3659236051026	0.16279850457795	1.3299763482064	4.91560058978658e-05	0.0139974428634268	0.000200490769184667	0.00163790190665813	3.3528634958202e-05	0.0110618500038981	0.000183108262717724	0.0015716792549938	173.065270935961	1750.48645320197	17	13	8	10	24	10	6	11	7	4	3	4	865.957511305809	712.063067674637	574.707725942135	689.134133458138	C04_sx_7_sy_2	C04_sx_7_sy_2_2	103	2	AB-TDP43KI-E8-MND2-PLTA-CASP3-20X-060522_C04_sx_7_sy_2_w4.tif
104	1	AB-TDP43KI-E8-MND2-PLTA-CASP3-20X-060522_C04_sx_7_sy_3_w4.tif	AB-TDP43KI-E8-MND2-PLTA-CASP3-20X-060522_C04_sx_7_sy_3_w1.tif	AB-TDP43KI-E8-MND2-PLTA-CASP3-20X-060522_C04_sx_7_sy_3_w3Filtsoma.tiff	AB-TDP43KI-E8-MND2-PLTA-CASP3-20X-060522_C04_sx_7_sy_3_w3.tif	AB-TDP43KI-E8-MND2-PLTA-CASP3-20X-060522_C04_sx_7_sy_3_w1NeuNuclei.tiff	AB-TDP43KI-E8-MND2-PLTA-CASP3-20X-060522_C04_sx_7_sy_3_w2.tif	C:\Users\ab998\OneDrive - University of Exeter\TDP43 project JG\E8 Pheno\AB-TDP43KI-E8-MND2-PLTA-CASP3-20X-060522\TimePoint_1	C:\Users\ab998\OneDrive - University of Exeter\TDP43 project JG\E8 Pheno\AB-TDP43KI-E8-MND2-PLTA-CASP3-20X-060522\TimePoint_1	D:\tmp\E8_pheno_soma	C:\Users\ab998\OneDrive - University of Exeter\TDP43 project JG\E8 Pheno\AB-TDP43KI-E8-MND2-PLTA-CASP3-20X-060522\TimePoint_1	D:\tmp\E8_pheno_soma	C:\Users\ab998\OneDrive - University of Exeter\TDP43 project JG\E8 Pheno\AB-TDP43KI-E8-MND2-PLTA-CASP3-20X-060522\TimePoint_1	817	0.024887020563483	11.3042494740803	0.165911345044151	1.28204776044004	3.04614694779474e-05	0.0138362906659489	0.000203073861743147	0.00156921390506736	3.02840880976873e-05	0.0112841357477009	0.000213626306504011	0.00151064316742122	826.249694002448	367.851897184823	21	12	12	18	18	9	9	15	4	3	3	3	892.43565350771	550.931032419205	693.457945108414	849.75441211462	C04_sx_7_sy_3	C04_sx_7_sy_3_1	104	1	AB-TDP43KI-E8-MND2-PLTA-CASP3-20X-060522_C04_sx_7_sy_3_w4.tif
104	2	AB-TDP43KI-E8-MND2-PLTA-CASP3-20X-060522_C04_sx_7_sy_3_w4.tif	AB-TDP43KI-E8-MND2-PLTA-CASP3-20X-060522_C04_sx_7_sy_3_w1.tif	AB-TDP43KI-E8-MND2-PLTA-CASP3-20X-060522_C04_sx_7_sy_3_w3Filtsoma.tiff	AB-TDP43KI-E8-MND2-PLTA-CASP3-20X-060522_C04_sx_7_sy_3_w3.tif	AB-TDP43KI-E8-MND2-PLTA-CASP3-20X-060522_C04_sx_7_sy_3_w1NeuNuclei.tiff	AB-TDP43KI-E8-MND2-PLTA-CASP3-20X-060522_C04_sx_7_sy_3_w2.tif	C:\Users\ab998\OneDrive - University of Exeter\TDP43 project JG\E8 Pheno\AB-TDP43KI-E8-MND2-PLTA-CASP3-20X-060522\TimePoint_1	C:\Users\ab998\OneDrive - University of Exeter\TDP43 project JG\E8 Pheno\AB-TDP43KI-E8-MND2-PLTA-CASP3-20X-060522\TimePoint_1	D:\tmp\E8_pheno_soma	C:\Users\ab998\OneDrive - University of Exeter\TDP43 project JG\E8 Pheno\AB-TDP43KI-E8-MND2-PLTA-CASP3-20X-060522\TimePoint_1	D:\tmp\E8_pheno_soma	C:\Users\ab998\OneDrive - University of Exeter\TDP43 project JG\E8 Pheno\AB-TDP43KI-E8-MND2-PLTA-CASP3-20X-060522\TimePoint_1	749	0.0283476235074431	10.3522428150754	0.187548638088629	1.16107423487119	3.78472944024608e-05	0.0138214189787389	0.000250398715739157	0.00155016586765179	4.01972101826686e-05	0.0127774910070002	0.000274662394076586	0.00154116121120751	1919.21228304406	443.961281708945	38	20	25	28	39	16	20	27	5	4	5	7	1325.40325969458	979.614367425442	1057.79813575745	1205.05297040939	C04_sx_7_sy_3	C04_sx_7_sy_3_2	104	2	AB-TDP43KI-E8-MND2-PLTA-CASP3-20X-060522_C04_sx_7_sy_3_w4.tif
104	3	AB-TDP43KI-E8-MND2-PLTA-CASP3-20X-060522_C04_sx_7_sy_3_w4.tif	AB-TDP43KI-E8-MND2-PLTA-CASP3-20X-060522_C04_sx_7_sy_3_w1.tif	AB-TDP43KI-E8-MND2-PLTA-CASP3-20X-060522_C04_sx_7_sy_3_w3Filtsoma.tiff	AB-TDP43KI-E8-MND2-PLTA-CASP3-20X-060522_C04_sx_7_sy_3_w3.tif	AB-TDP43KI-E8-MND2-PLTA-CASP3-20X-060522_C04_sx_7_sy_3_w1NeuNuclei.tiff	AB-TDP43KI-E8-MND2-PLTA-CASP3-20X-060522_C04_sx_7_sy_3_w2.tif	C:\Users\ab998\OneDrive - University of Exeter\TDP43 project JG\E8 Pheno\AB-TDP43KI-E8-MND2-PLTA-CASP3-20X-060522\TimePoint_1	C:\Users\ab998\OneDrive - University of Exeter\TDP43 project JG\E8 Pheno\AB-TDP43KI-E8-MND2-PLTA-CASP3-20X-060522\TimePoint_1	D:\tmp\E8_pheno_soma	C:\Users\ab998\OneDrive - University of Exeter\TDP43 project JG\E8 Pheno\AB-TDP43KI-E8-MND2-PLTA-CASP3-20X-060522\TimePoint_1	D:\tmp\E8_pheno_soma	C:\Users\ab998\OneDrive - University of Exeter\TDP43 project JG\E8 Pheno\AB-TDP43KI-E8-MND2-PLTA-CASP3-20X-060522\TimePoint_1	734	0.0437934378749674	16.1976926978678	0.235309376614168	1.36432440648787	5.96640842983207e-05	0.0220677012232531	0.000320584981763172	0.00185875259739491	4.81486385979224e-05	0.0209083016961813	0.000305180437862873	0.00183108262717724	1853.29972752044	1232.43051771117	12	8	8	8	9	5	5	5	3	3	3	3	697.210255205631	580.002101361752	610.043731093407	664.671151161194	C04_sx_7_sy_3	C04_sx_7_sy_3_3	104	3	AB-TDP43KI-E8-MND2-PLTA-CASP3-20X-060522_C04_sx_7_sy_3_w4.tif
105	1	AB-TDP43KI-E8-MND2-PLTA-CASP3-20X-060522_C04_sx_7_sy_4_w4.tif	AB-TDP43KI-E8-MND2-PLTA-CASP3-20X-060522_C04_sx_7_sy_4_w1.tif	AB-TDP43KI-E8-MND2-PLTA-CASP3-20X-060522_C04_sx_7_sy_4_w3Filtsoma.tiff	AB-TDP43KI-E8-MND2-PLTA-CASP3-20X-060522_C04_sx_7_sy_4_w3.tif	AB-TDP43KI-E8-MND2-PLTA-CASP3-20X-060522_C04_sx_7_sy_4_w1NeuNuclei.tiff	AB-TDP43KI-E8-MND2-PLTA-CASP3-20X-060522_C04_sx_7_sy_4_w2.tif	C:\Users\ab998\OneDrive - University of Exeter\TDP43 project JG\E8 Pheno\AB-TDP43KI-E8-MND2-PLTA-CASP3-20X-060522\TimePoint_1	C:\Users\ab998\OneDrive - University of Exeter\TDP43 project JG\E8 Pheno\AB-TDP43KI-E8-MND2-PLTA-CASP3-20X-060522\TimePoint_1	D:\tmp\E8_pheno_soma	C:\Users\ab998\OneDrive - University of Exeter\TDP43 project JG\E8 Pheno\AB-TDP43KI-E8-MND2-PLTA-CASP3-20X-060522\TimePoint_1	D:\tmp\E8_pheno_soma	C:\Users\ab998\OneDrive - University of Exeter\TDP43 project JG\E8 Pheno\AB-TDP43KI-E8-MND2-PLTA-CASP3-20X-060522\TimePoint_1	676	0.209199829829231	17.6716822790913	0.335347524145618	1.42703898646869	0.000309467203889395	0.0261415418329753	0.000496076219150323	0.00211100441785309	0.000195816552150063	0.0252340342849493	0.000442511634901166	0.00210574502125382	544.905325443787	170.26775147929	7	3	4	4	2	0	1	1	5	3	3	3	126.781747639179	108.539106428623	106.053825438023	99.5685440897942	C04_sx_7_sy_4	C04_sx_7_sy_4_1	105	1	AB-TDP43KI-E8-MND2-PLTA-CASP3-20X-060522_C04_sx_7_sy_4_w4.tif
105	2	AB-TDP43KI-E8-MND2-PLTA-CASP3-20X-060522_C04_sx_7_sy_4_w4.tif	AB-TDP43KI-E8-MND2-PLTA-CASP3-20X-060522_C04_sx_7_sy_4_w1.tif	AB-TDP43KI-E8-MND2-PLTA-CASP3-20X-060522_C04_sx_7_sy_4_w3Filtsoma.tiff	AB-TDP43KI-E8-MND2-PLTA-CASP3-20X-060522_C04_sx_7_sy_4_w3.tif	AB-TDP43KI-E8-MND2-PLTA-CASP3-20X-060522_C04_sx_7_sy_4_w1NeuNuclei.tiff	AB-TDP43KI-E8-MND2-PLTA-CASP3-20X-060522_C04_sx_7_sy_4_w2.tif	C:\Users\ab998\OneDrive - University of Exeter\TDP43 project JG\E8 Pheno\AB-TDP43KI-E8-MND2-PLTA-CASP3-20X-060522\TimePoint_1	C:\Users\ab998\OneDrive - University of Exeter\TDP43 project JG\E8 Pheno\AB-TDP43KI-E8-MND2-PLTA-CASP3-20X-060522\TimePoint_1	D:\tmp\E8_pheno_soma	C:\Users\ab998\OneDrive - University of Exeter\TDP43 project JG\E8 Pheno\AB-TDP43KI-E8-MND2-PLTA-CASP3-20X-060522\TimePoint_1	D:\tmp\E8_pheno_soma	C:\Users\ab998\OneDrive - University of Exeter\TDP43 project JG\E8 Pheno\AB-TDP43KI-E8-MND2-PLTA-CASP3-20X-060522\TimePoint_1	693	0.0202042625560352	7.9608119588811	0.10916304262355	1.04168764757924	2.91547800231389e-05	0.0114874631441286	0.00015752242802821	0.00150315677861362	1.49016159411985e-05	0.00943613285198808	0.000122072175145149	0.00144960707984865	927.88455988456	1029.16594516595	10	7	6	7	12	4	5	5	6	3	3	4	787.76155257225	646.251882791519	659.050872981548	680.536154568195	C04_sx_7_sy_4	C04_sx_7_sy_4_2	105	2	AB-TDP43KI-E8-MND2-PLTA-CASP3-20X-060522_C04_sx_7_sy_4_w4.tif
107	1	AB-TDP43KI-E8-MND2-PLTA-CASP3-20X-060522_C04_sx_7_sy_6_w4.tif	AB-TDP43KI-E8-MND2-PLTA-CASP3-20X-060522_C04_sx_7_sy_6_w1.tif	AB-TDP43KI-E8-MND2-PLTA-CASP3-20X-060522_C04_sx_7_sy_6_w3Filtsoma.tiff	AB-TDP43KI-E8-MND2-PLTA-CASP3-20X-060522_C04_sx_7_sy_6_w3.tif	AB-TDP43KI-E8-MND2-PLTA-CASP3-20X-060522_C04_sx_7_sy_6_w1NeuNuclei.tiff	AB-TDP43KI-E8-MND2-PLTA-CASP3-20X-060522_C04_sx_7_sy_6_w2.tif	C:\Users\ab998\OneDrive - University of Exeter\TDP43 project JG\E8 Pheno\AB-TDP43KI-E8-MND2-PLTA-CASP3-20X-060522\TimePoint_1	C:\Users\ab998\OneDrive - University of Exeter\TDP43 project JG\E8 Pheno\AB-TDP43KI-E8-MND2-PLTA-CASP3-20X-060522\TimePoint_1	D:\tmp\E8_pheno_soma	C:\Users\ab998\OneDrive - University of Exeter\TDP43 project JG\E8 Pheno\AB-TDP43KI-E8-MND2-PLTA-CASP3-20X-060522\TimePoint_1	D:\tmp\E8_pheno_soma	C:\Users\ab998\OneDrive - University of Exeter\TDP43 project JG\E8 Pheno\AB-TDP43KI-E8-MND2-PLTA-CASP3-20X-060522\TimePoint_1	1005	0.0179424845232674	10.5546737553086	0.153551537310705	1.51506828377023	1.78532184311119e-05	0.0105021629406056	0.000152787599314134	0.00150753063061715	1.77151841853629e-05	0.00858696782961488	0.00016784924082458	0.00144960707984865	252.289552238806	1610.63482587065	21	10	11	19	29	9	10	23	6	8	8	9	409.96046513319	258.610175967216	291.480234384537	373.806136071682	C04_sx_7_sy_6	C04_sx_7_sy_6_1	107	1	AB-TDP43KI-E8-MND2-PLTA-CASP3-20X-060522_C04_sx_7_sy_6_w4.tif
108	1	AB-TDP43KI-E8-MND2-PLTA-CASP3-20X-060522_C04_sx_7_sy_7_w4.tif	AB-TDP43KI-E8-MND2-PLTA-CASP3-20X-060522_C04_sx_7_sy_7_w1.tif	AB-TDP43KI-E8-MND2-PLTA-CASP3-20X-060522_C04_sx_7_sy_7_w3Filtsoma.tiff	AB-TDP43KI-E8-MND2-PLTA-CASP3-20X-060522_C04_sx_7_sy_7_w3.tif	AB-TDP43KI-E8-MND2-PLTA-CASP3-20X-060522_C04_sx_7_sy_7_w1NeuNuclei.tiff	AB-TDP43KI-E8-MND2-PLTA-CASP3-20X-060522_C04_sx_7_sy_7_w2.tif	C:\Users\ab998\OneDrive - University of Exeter\TDP43 project JG\E8 Pheno\AB-TDP43KI-E8-MND2-PLTA-CASP3-20X-060522\TimePoint_1	C:\Users\ab998\OneDrive - University of Exeter\TDP43 project JG\E8 Pheno\AB-TDP43KI-E8-MND2-PLTA-CASP3-20X-060522\TimePoint_1	D:\tmp\E8_pheno_soma	C:\Users\ab998\OneDrive - University of Exeter\TDP43 project JG\E8 Pheno\AB-TDP43KI-E8-MND2-PLTA-CASP3-20X-060522\TimePoint_1	D:\tmp\E8_pheno_soma	C:\Users\ab998\OneDrive - University of Exeter\TDP43 project JG\E8 Pheno\AB-TDP43KI-E8-MND2-PLTA-CASP3-20X-060522\TimePoint_1	820	0.0261248608667302	11.2651630854234	0.132417791988701	1.35745784663595	3.18595864228417e-05	0.0137380037627115	0.000161485112181342	0.00165543639833653	1.49016159411985e-05	0.0122462082654238	0.000122072175145149	0.00163271534256637	1780.67804878049	260.234146341463	23	13	9	19	28	7	8	17	7	6	5	7	861.548353672028	486.487380623817	477.07316750288	705.754411935806	C04_sx_7_sy_7	C04_sx_7_sy_7_1	108	1	AB-TDP43KI-E8-MND2-PLTA-CASP3-20X-060522_C04_sx_7_sy_7_w4.tif
108	2	AB-TDP43KI-E8-MND2-PLTA-CASP3-20X-060522_C04_sx_7_sy_7_w4.tif	AB-TDP43KI-E8-MND2-PLTA-CASP3-20X-060522_C04_sx_7_sy_7_w1.tif	AB-TDP43KI-E8-MND2-PLTA-CASP3-20X-060522_C04_sx_7_sy_7_w3Filtsoma.tiff	AB-TDP43KI-E8-MND2-PLTA-CASP3-20X-060522_C04_sx_7_sy_7_w3.tif	AB-TDP43KI-E8-MND2-PLTA-CASP3-20X-060522_C04_sx_7_sy_7_w1NeuNuclei.tiff	AB-TDP43KI-E8-MND2-PLTA-CASP3-20X-060522_C04_sx_7_sy_7_w2.tif	C:\Users\ab998\OneDrive - University of Exeter\TDP43 project JG\E8 Pheno\AB-TDP43KI-E8-MND2-PLTA-CASP3-20X-060522\TimePoint_1	C:\Users\ab998\OneDrive - University of Exeter\TDP43 project JG\E8 Pheno\AB-TDP43KI-E8-MND2-PLTA-CASP3-20X-060522\TimePoint_1	D:\tmp\E8_pheno_soma	C:\Users\ab998\OneDrive - University of Exeter\TDP43 project JG\E8 Pheno\AB-TDP43KI-E8-MND2-PLTA-CASP3-20X-060522\TimePoint_1	D:\tmp\E8_pheno_soma	C:\Users\ab998\OneDrive - University of Exeter\TDP43 project JG\E8 Pheno\AB-TDP43KI-E8-MND2-PLTA-CASP3-20X-060522\TimePoint_1	798	0.051441309076381	13.0940019730479	0.169130998663604	1.36495002638549	6.44627933287983e-05	0.0164085237757492	0.000211943607347875	0.00171046369221239	3.3528634958202e-05	0.0112991249188781	0.000183108262717724	0.00155642023310065	1870.29323308271	666.971177944862	8	5	6	6	17	3	7	7	2	2	4	7	437.286367893219	285.94827157259	313.433552265167	344.918834388256	C04_sx_7_sy_7	C04_sx_7_sy_7_2	108	2	AB-TDP43KI-E8-MND2-PLTA-CASP3-20X-060522_C04_sx_7_sy_7_w4.tif
108	3	AB-TDP43KI-E8-MND2-PLTA-CASP3-20X-060522_C04_sx_7_sy_7_w4.tif	AB-TDP43KI-E8-MND2-PLTA-CASP3-20X-060522_C04_sx_7_sy_7_w1.tif	AB-TDP43KI-E8-MND2-PLTA-CASP3-20X-060522_C04_sx_7_sy_7_w3Filtsoma.tiff	AB-TDP43KI-E8-MND2-PLTA-CASP3-20X-060522_C04_sx_7_sy_7_w3.tif	AB-TDP43KI-E8-MND2-PLTA-CASP3-20X-060522_C04_sx_7_sy_7_w1NeuNuclei.tiff	AB-TDP43KI-E8-MND2-PLTA-CASP3-20X-060522_C04_sx_7_sy_7_w2.tif	C:\Users\ab998\OneDrive - University of Exeter\TDP43 project JG\E8 Pheno\AB-TDP43KI-E8-MND2-PLTA-CASP3-20X-060522\TimePoint_1	C:\Users\ab998\OneDrive - University of Exeter\TDP43 project JG\E8 Pheno\AB-TDP43KI-E8-MND2-PLTA-CASP3-20X-060522\TimePoint_1	D:\tmp\E8_pheno_soma	C:\Users\ab998\OneDrive - University of Exeter\TDP43 project JG\E8 Pheno\AB-TDP43KI-E8-MND2-PLTA-CASP3-20X-060522\TimePoint_1	D:\tmp\E8_pheno_soma	C:\Users\ab998\OneDrive - University of Exeter\TDP43 project JG\E8 Pheno\AB-TDP43KI-E8-MND2-PLTA-CASP3-20X-060522\TimePoint_1	733	0.0825950007729261	31.409955960582	0.238467994146049	1.86636148625985	0.000112680765038098	0.0428512359625948	0.000325331506338402	0.00254619575205982	0.000102681449789088	0.0421758387237787	0.000320439459756017	0.00257877469994128	454.326057298772	694.568894952251	15	10	10	7	12	7	4	4	5	5	6	3	652.796042203903	537.558450162411	507.416314423084	495.931032955647	C04_sx_7_sy_7	C04_sx_7_sy_7_3	108	3	AB-TDP43KI-E8-MND2-PLTA-CASP3-20X-060522_C04_sx_7_sy_7_w4.tif
108	4	AB-TDP43KI-E8-MND2-PLTA-CASP3-20X-060522_C04_sx_7_sy_7_w4.tif	AB-TDP43KI-E8-MND2-PLTA-CASP3-20X-060522_C04_sx_7_sy_7_w1.tif	AB-TDP43KI-E8-MND2-PLTA-CASP3-20X-060522_C04_sx_7_sy_7_w3Filtsoma.tiff	AB-TDP43KI-E8-MND2-PLTA-CASP3-20X-060522_C04_sx_7_sy_7_w3.tif	AB-TDP43KI-E8-MND2-PLTA-CASP3-20X-060522_C04_sx_7_sy_7_w1NeuNuclei.tiff	AB-TDP43KI-E8-MND2-PLTA-CASP3-20X-060522_C04_sx_7_sy_7_w2.tif	C:\Users\ab998\OneDrive - University of Exeter\TDP43 project JG\E8 Pheno\AB-TDP43KI-E8-MND2-PLTA-CASP3-20X-060522\TimePoint_1	C:\Users\ab998\OneDrive - University of Exeter\TDP43 project JG\E8 Pheno\AB-TDP43KI-E8-MND2-PLTA-CASP3-20X-060522\TimePoint_1	D:\tmp\E8_pheno_soma	C:\Users\ab998\OneDrive - University of Exeter\TDP43 project JG\E8 Pheno\AB-TDP43KI-E8-MND2-PLTA-CASP3-20X-060522\TimePoint_1	D:\tmp\E8_pheno_soma	C:\Users\ab998\OneDrive - University of Exeter\TDP43 project JG\E8 Pheno\AB-TDP43KI-E8-MND2-PLTA-CASP3-20X-060522\TimePoint_1	831	0.03070128729928	32.1366468854249	0.143511100905016	2.0034180204384	3.69449907331889e-05	0.0386722585865522	0.000172696872328539	0.00241085201015452	3.3528634958202e-05	0.0373573135584593	0.000183108262717724	0.0024109254591167	1895.94584837545	955.311672683514	35	17	18	5	37	22	16	2	1	3	2	5	450.8721550107	339.504619717598	277.220348417759	79.1126998066902	C04_sx_7_sy_7	C04_sx_7_sy_7_4	108	4	AB-TDP43KI-E8-MND2-PLTA-CASP3-20X-060522_C04_sx_7_sy_7_w4.tif
109	1	AB-TDP43KI-E8-MND2-PLTA-CASP3-20X-060522_C05_sx_2_sy_2_w4.tif	AB-TDP43KI-E8-MND2-PLTA-CASP3-20X-060522_C05_sx_2_sy_2_w1.tif	AB-TDP43KI-E8-MND2-PLTA-CASP3-20X-060522_C05_sx_2_sy_2_w3Filtsoma.tiff	AB-TDP43KI-E8-MND2-PLTA-CASP3-20X-060522_C05_sx_2_sy_2_w3.tif	AB-TDP43KI-E8-MND2-PLTA-CASP3-20X-060522_C05_sx_2_sy_2_w1NeuNuclei.tiff	AB-TDP43KI-E8-MND2-PLTA-CASP3-20X-060522_C05_sx_2_sy_2_w2.tif	C:\Users\ab998\OneDrive - University of Exeter\TDP43 project JG\E8 Pheno\AB-TDP43KI-E8-MND2-PLTA-CASP3-20X-060522\TimePoint_1	C:\Users\ab998\OneDrive - University of Exeter\TDP43 project JG\E8 Pheno\AB-TDP43KI-E8-MND2-PLTA-CASP3-20X-060522\TimePoint_1	D:\tmp\E8_pheno_soma	C:\Users\ab998\OneDrive - University of Exeter\TDP43 project JG\E8 Pheno\AB-TDP43KI-E8-MND2-PLTA-CASP3-20X-060522\TimePoint_1	D:\tmp\E8_pheno_soma	C:\Users\ab998\OneDrive - University of Exeter\TDP43 project JG\E8 Pheno\AB-TDP43KI-E8-MND2-PLTA-CASP3-20X-060522\TimePoint_1	1003	0.0426089159115008	9.42252845695475	0.214923323364928	1.46608682349324	4.24814714970098e-05	0.00939434542069267	0.000214280481919171	0.00146170171833823	4.94430023536552e-05	0.00822433875873685	0.000244144350290298	0.0014343480579555	552.365902293121	189.71186440678	45	14	20	14	78	15	22	23	5	5	6	1	887.874251306057	411.244736135006	455.80108577013	350.462991774082	C05_sx_2_sy_2	C05_sx_2_sy_2_1	109	1	AB-TDP43KI-E8-MND2-PLTA-CASP3-20X-060522_C05_sx_2_sy_2_w4.tif
109	2	AB-TDP43KI-E8-MND2-PLTA-CASP3-20X-060522_C05_sx_2_sy_2_w4.tif	AB-TDP43KI-E8-MND2-PLTA-CASP3-20X-060522_C05_sx_2_sy_2_w1.tif	AB-TDP43KI-E8-MND2-PLTA-CASP3-20X-060522_C05_sx_2_sy_2_w3Filtsoma.tiff	AB-TDP43KI-E8-MND2-PLTA-CASP3-20X-060522_C05_sx_2_sy_2_w3.tif	AB-TDP43KI-E8-MND2-PLTA-CASP3-20X-060522_C05_sx_2_sy_2_w1NeuNuclei.tiff	AB-TDP43KI-E8-MND2-PLTA-CASP3-20X-060522_C05_sx_2_sy_2_w2.tif	C:\Users\ab998\OneDrive - University of Exeter\TDP43 project JG\E8 Pheno\AB-TDP43KI-E8-MND2-PLTA-CASP3-20X-060522\TimePoint_1	C:\Users\ab998\OneDrive - University of Exeter\TDP43 project JG\E8 Pheno\AB-TDP43KI-E8-MND2-PLTA-CASP3-20X-060522\TimePoint_1	D:\tmp\E8_pheno_soma	C:\Users\ab998\OneDrive - University of Exeter\TDP43 project JG\E8 Pheno\AB-TDP43KI-E8-MND2-PLTA-CASP3-20X-060522\TimePoint_1	D:\tmp\E8_pheno_soma	C:\Users\ab998\OneDrive - University of Exeter\TDP43 project JG\E8 Pheno\AB-TDP43KI-E8-MND2-PLTA-CASP3-20X-060522\TimePoint_1	1021	0.0707010620603796	39.3961414471269	0.323445487068966	2.48082703840919	6.92468776301466e-05	0.038585838831662	0.000316792837481847	0.0024298012129375	2.96830166917061e-05	0.0380411352962255	0.000259403372183442	0.00244144350290298	1864.95592556317	562.057786483839	31	15	13	7	37	13	16	8	6	8	5	3	438.558445811272	287.178718030453	310.634562969208	125.610174059868	C05_sx_2_sy_2	C05_sx_2_sy_2_2	109	2	AB-TDP43KI-E8-MND2-PLTA-CASP3-20X-060522_C05_sx_2_sy_2_w4.tif
109	3	AB-TDP43KI-E8-MND2-PLTA-CASP3-20X-060522_C05_sx_2_sy_2_w4.tif	AB-TDP43KI-E8-MND2-PLTA-CASP3-20X-060522_C05_sx_2_sy_2_w1.tif	AB-TDP43KI-E8-MND2-PLTA-CASP3-20X-060522_C05_sx_2_sy_2_w3Filtsoma.tiff	AB-TDP43KI-E8-MND2-PLTA-CASP3-20X-060522_C05_sx_2_sy_2_w3.tif	AB-TDP43KI-E8-MND2-PLTA-CASP3-20X-060522_C05_sx_2_sy_2_w1NeuNuclei.tiff	AB-TDP43KI-E8-MND2-PLTA-CASP3-20X-060522_C05_sx_2_sy_2_w2.tif	C:\Users\ab998\OneDrive - University of Exeter\TDP43 project JG\E8 Pheno\AB-TDP43KI-E8-MND2-PLTA-CASP3-20X-060522\TimePoint_1	C:\Users\ab998\OneDrive - University of Exeter\TDP43 project JG\E8 Pheno\AB-TDP43KI-E8-MND2-PLTA-CASP3-20X-060522\TimePoint_1	D:\tmp\E8_pheno_soma	C:\Users\ab998\OneDrive - University of Exeter\TDP43 project JG\E8 Pheno\AB-TDP43KI-E8-MND2-PLTA-CASP3-20X-060522\TimePoint_1	D:\tmp\E8_pheno_soma	C:\Users\ab998\OneDrive - University of Exeter\TDP43 project JG\E8 Pheno\AB-TDP43KI-E8-MND2-PLTA-CASP3-20X-060522\TimePoint_1	733	0.0224929084914649	7.37653821276035	0.136125734308735	1.0569008924067	3.06860961684378e-05	0.0100634900583361	0.000185710415155163	0.00144188389141433	1.58837974595372e-05	0.00726961903274059	0.00016784924082458	0.00134279392659664	27.6166439290587	942.054570259209	8	6	7	6	15	5	6	6	3	5	3	4	586.553401947021	397.788896143436	397.445749998093	505.742215394974	C05_sx_2_sy_2	C05_sx_2_sy_2_3	109	3	AB-TDP43KI-E8-MND2-PLTA-CASP3-20X-060522_C05_sx_2_sy_2_w4.tif
109	4	AB-TDP43KI-E8-MND2-PLTA-CASP3-20X-060522_C05_sx_2_sy_2_w4.tif	AB-TDP43KI-E8-MND2-PLTA-CASP3-20X-060522_C05_sx_2_sy_2_w1.tif	AB-TDP43KI-E8-MND2-PLTA-CASP3-20X-060522_C05_sx_2_sy_2_w3Filtsoma.tiff	AB-TDP43KI-E8-MND2-PLTA-CASP3-20X-060522_C05_sx_2_sy_2_w3.tif	AB-TDP43KI-E8-MND2-PLTA-CASP3-20X-060522_C05_sx_2_sy_2_w1NeuNuclei.tiff	AB-TDP43KI-E8-MND2-PLTA-CASP3-20X-060522_C05_sx_2_sy_2_w2.tif	C:\Users\ab998\OneDrive - University of Exeter\TDP43 project JG\E8 Pheno\AB-TDP43KI-E8-MND2-PLTA-CASP3-20X-060522\TimePoint_1	C:\Users\ab998\OneDrive - University of Exeter\TDP43 project JG\E8 Pheno\AB-TDP43KI-E8-MND2-PLTA-CASP3-20X-060522\TimePoint_1	D:\tmp\E8_pheno_soma	C:\Users\ab998\OneDrive - University of Exeter\TDP43 project JG\E8 Pheno\AB-TDP43KI-E8-MND2-PLTA-CASP3-20X-060522\TimePoint_1	D:\tmp\E8_pheno_soma	C:\Users\ab998\OneDrive - University of Exeter\TDP43 project JG\E8 Pheno\AB-TDP43KI-E8-MND2-PLTA-CASP3-20X-060522\TimePoint_1	738	0.0337279501172816	8.11387378402287	0.170504310633987	1.07258716691285	4.57018294272108e-05	0.0109944089214402	0.000231035651265565	0.00145337014486837	3.1727526220493e-05	0.00651601562276483	0.000213626306504011	0.00129701686091721	242.833333333333	1265.71409214092	17	11	10	9	19	8	8	10	5	7	4	4	494.357436478138	373.918834626675	328.847766518593	191.722873210907	C05_sx_2_sy_2	C05_sx_2_sy_2_4	109	4	AB-TDP43KI-E8-MND2-PLTA-CASP3-20X-060522_C05_sx_2_sy_2_w4.tif
109	5	AB-TDP43KI-E8-MND2-PLTA-CASP3-20X-060522_C05_sx_2_sy_2_w4.tif	AB-TDP43KI-E8-MND2-PLTA-CASP3-20X-060522_C05_sx_2_sy_2_w1.tif	AB-TDP43KI-E8-MND2-PLTA-CASP3-20X-060522_C05_sx_2_sy_2_w3Filtsoma.tiff	AB-TDP43KI-E8-MND2-PLTA-CASP3-20X-060522_C05_sx_2_sy_2_w3.tif	AB-TDP43KI-E8-MND2-PLTA-CASP3-20X-060522_C05_sx_2_sy_2_w1NeuNuclei.tiff	AB-TDP43KI-E8-MND2-PLTA-CASP3-20X-060522_C05_sx_2_sy_2_w2.tif	C:\Users\ab998\OneDrive - University of Exeter\TDP43 project JG\E8 Pheno\AB-TDP43KI-E8-MND2-PLTA-CASP3-20X-060522\TimePoint_1	C:\Users\ab998\OneDrive - University of Exeter\TDP43 project JG\E8 Pheno\AB-TDP43KI-E8-MND2-PLTA-CASP3-20X-060522\TimePoint_1	D:\tmp\E8_pheno_soma	C:\Users\ab998\OneDrive - University of Exeter\TDP43 project JG\E8 Pheno\AB-TDP43KI-E8-MND2-PLTA-CASP3-20X-060522\TimePoint_1	D:\tmp\E8_pheno_soma	C:\Users\ab998\OneDrive - University of Exeter\TDP43 project JG\E8 Pheno\AB-TDP43KI-E8-MND2-PLTA-CASP3-20X-060522\TimePoint_1	1076	0.0978547974243611	12.865249765804	0.34860761417076	1.67809567367658	9.09431202828635e-05	0.0119565518269554	0.000323984771534163	0.00155956846995965	8.92750031198375e-05	0.0110880946740508	0.00033569848164916	0.00154116121120751	1384.10037174721	1684.4907063197	13	10	13	10	22	7	10	11	10	5	6	5	891.560546755791	701.139189064503	703.210257053375	799.87930727005	C05_sx_2_sy_2	C05_sx_2_sy_2_5	109	5	AB-TDP43KI-E8-MND2-PLTA-CASP3-20X-060522_C05_sx_2_sy_2_w4.tif
110	1	AB-TDP43KI-E8-MND2-PLTA-CASP3-20X-060522_C05_sx_2_sy_3_w4.tif	AB-TDP43KI-E8-MND2-PLTA-CASP3-20X-060522_C05_sx_2_sy_3_w1.tif	AB-TDP43KI-E8-MND2-PLTA-CASP3-20X-060522_C05_sx_2_sy_3_w3Filtsoma.tiff	AB-TDP43KI-E8-MND2-PLTA-CASP3-20X-060522_C05_sx_2_sy_3_w3.tif	AB-TDP43KI-E8-MND2-PLTA-CASP3-20X-060522_C05_sx_2_sy_3_w1NeuNuclei.tiff	AB-TDP43KI-E8-MND2-PLTA-CASP3-20X-060522_C05_sx_2_sy_3_w2.tif	C:\Users\ab998\OneDrive - University of Exeter\TDP43 project JG\E8 Pheno\AB-TDP43KI-E8-MND2-PLTA-CASP3-20X-060522\TimePoint_1	C:\Users\ab998\OneDrive - University of Exeter\TDP43 project JG\E8 Pheno\AB-TDP43KI-E8-MND2-PLTA-CASP3-20X-060522\TimePoint_1	D:\tmp\E8_pheno_soma	C:\Users\ab998\OneDrive - University of Exeter\TDP43 project JG\E8 Pheno\AB-TDP43KI-E8-MND2-PLTA-CASP3-20X-060522\TimePoint_1	D:\tmp\E8_pheno_soma	C:\Users\ab998\OneDrive - University of Exeter\TDP43 project JG\E8 Pheno\AB-TDP43KI-E8-MND2-PLTA-CASP3-20X-060522\TimePoint_1	1107	0.130643733421735	13.3731574367266	0.317433432443067	1.72465094947256	0.000118016019351161	0.0120805396899066	0.000286751068150919	0.00155795027052625	3.74478713638382e-05	0.00900742691010237	0.000213626306504011	0.00146486610174179	1035.58807588076	273.639566395664	28	17	11	10	48	19	10	9	9	5	7	3	701.004187941551	436.428500533104	316.303608894348	167.681242346764	C05_sx_2_sy_3	C05_sx_2_sy_3_1	110	1	AB-TDP43KI-E8-MND2-PLTA-CASP3-20X-060522_C05_sx_2_sy_3_w4.tif
110	2	AB-TDP43KI-E8-MND2-PLTA-CASP3-20X-060522_C05_sx_2_sy_3_w4.tif	AB-TDP43KI-E8-MND2-PLTA-CASP3-20X-060522_C05_sx_2_sy_3_w1.tif	AB-TDP43KI-E8-MND2-PLTA-CASP3-20X-060522_C05_sx_2_sy_3_w3Filtsoma.tiff	AB-TDP43KI-E8-MND2-PLTA-CASP3-20X-060522_C05_sx_2_sy_3_w3.tif	AB-TDP43KI-E8-MND2-PLTA-CASP3-20X-060522_C05_sx_2_sy_3_w1NeuNuclei.tiff	AB-TDP43KI-E8-MND2-PLTA-CASP3-20X-060522_C05_sx_2_sy_3_w2.tif	C:\Users\ab998\OneDrive - University of Exeter\TDP43 project JG\E8 Pheno\AB-TDP43KI-E8-MND2-PLTA-CASP3-20X-060522\TimePoint_1	C:\Users\ab998\OneDrive - University of Exeter\TDP43 project JG\E8 Pheno\AB-TDP43KI-E8-MND2-PLTA-CASP3-20X-060522\TimePoint_1	D:\tmp\E8_pheno_soma	C:\Users\ab998\OneDrive - University of Exeter\TDP43 project JG\E8 Pheno\AB-TDP43KI-E8-MND2-PLTA-CASP3-20X-060522\TimePoint_1	D:\tmp\E8_pheno_soma	C:\Users\ab998\OneDrive - University of Exeter\TDP43 project JG\E8 Pheno\AB-TDP43KI-E8-MND2-PLTA-CASP3-20X-060522\TimePoint_1	664	0.0138173318763777	14.1613296670839	0.208163576666266	1.25561913452111	2.08092347535809e-05	0.0213273037154878	0.000313499362449195	0.00189099267247155	0	0.0201295726001263	0.000289921415969729	0.00190737773664296	1566.93373493976	423.231927710843	9	6	6	5	5	3	2	3	4	3	4	2	365.558444678783	333.688386976719	321.173667728901	317.688387215137	C05_sx_2_sy_3	C05_sx_2_sy_3_2	110	2	AB-TDP43KI-E8-MND2-PLTA-CASP3-20X-060522_C05_sx_2_sy_3_w4.tif
110	3	AB-TDP43KI-E8-MND2-PLTA-CASP3-20X-060522_C05_sx_2_sy_3_w4.tif	AB-TDP43KI-E8-MND2-PLTA-CASP3-20X-060522_C05_sx_2_sy_3_w1.tif	AB-TDP43KI-E8-MND2-PLTA-CASP3-20X-060522_C05_sx_2_sy_3_w3Filtsoma.tiff	AB-TDP43KI-E8-MND2-PLTA-CASP3-20X-060522_C05_sx_2_sy_3_w3.tif	AB-TDP43KI-E8-MND2-PLTA-CASP3-20X-060522_C05_sx_2_sy_3_w1NeuNuclei.tiff	AB-TDP43KI-E8-MND2-PLTA-CASP3-20X-060522_C05_sx_2_sy_3_w2.tif	C:\Users\ab998\OneDrive - University of Exeter\TDP43 project JG\E8 Pheno\AB-TDP43KI-E8-MND2-PLTA-CASP3-20X-060522\TimePoint_1	C:\Users\ab998\OneDrive - University of Exeter\TDP43 project JG\E8 Pheno\AB-TDP43KI-E8-MND2-PLTA-CASP3-20X-060522\TimePoint_1	D:\tmp\E8_pheno_soma	C:\Users\ab998\OneDrive - University of Exeter\TDP43 project JG\E8 Pheno\AB-TDP43KI-E8-MND2-PLTA-CASP3-20X-060522\TimePoint_1	D:\tmp\E8_pheno_soma	C:\Users\ab998\OneDrive - University of Exeter\TDP43 project JG\E8 Pheno\AB-TDP43KI-E8-MND2-PLTA-CASP3-20X-060522\TimePoint_1	951	0.561670778441794	20.9874773975462	0.434485389385372	1.83859006594867	0.000590610702883064	0.0220688511015207	0.00045687212343362	0.00193332288743288	7.54394277464598e-05	0.0212021097540855	0.000274662394076586	0.0019226367585361	1127.17139852787	1113.72975814932	22	12	9	11	25	7	4	7	12	9	11	8	585.754405796528	376.333048641682	344.462990164757	272.27922385931	C05_sx_2_sy_3	C05_sx_2_sy_3_3	110	3	AB-TDP43KI-E8-MND2-PLTA-CASP3-20X-060522_C05_sx_2_sy_3_w4.tif
111	1	AB-TDP43KI-E8-MND2-PLTA-CASP3-20X-060522_C05_sx_2_sy_4_w4.tif	AB-TDP43KI-E8-MND2-PLTA-CASP3-20X-060522_C05_sx_2_sy_4_w1.tif	AB-TDP43KI-E8-MND2-PLTA-CASP3-20X-060522_C05_sx_2_sy_4_w3Filtsoma.tiff	AB-TDP43KI-E8-MND2-PLTA-CASP3-20X-060522_C05_sx_2_sy_4_w3.tif	AB-TDP43KI-E8-MND2-PLTA-CASP3-20X-060522_C05_sx_2_sy_4_w1NeuNuclei.tiff	AB-TDP43KI-E8-MND2-PLTA-CASP3-20X-060522_C05_sx_2_sy_4_w2.tif	C:\Users\ab998\OneDrive - University of Exeter\TDP43 project JG\E8 Pheno\AB-TDP43KI-E8-MND2-PLTA-CASP3-20X-060522\TimePoint_1	C:\Users\ab998\OneDrive - University of Exeter\TDP43 project JG\E8 Pheno\AB-TDP43KI-E8-MND2-PLTA-CASP3-20X-060522\TimePoint_1	D:\tmp\E8_pheno_soma	C:\Users\ab998\OneDrive - University of Exeter\TDP43 project JG\E8 Pheno\AB-TDP43KI-E8-MND2-PLTA-CASP3-20X-060522\TimePoint_1	D:\tmp\E8_pheno_soma	C:\Users\ab998\OneDrive - University of Exeter\TDP43 project JG\E8 Pheno\AB-TDP43KI-E8-MND2-PLTA-CASP3-20X-060522\TimePoint_1	1013	0.0415261471487156	55.9931184053421	0.191927977371961	2.85300984140486	4.09932350925129e-05	0.0552745492648984	0.000189464933239843	0.00281639668450627	4.56361995020416e-05	0.0561888441443443	0.000213626306504011	0.00289158464875072	611.42152023692	389.364264560711	44	19	23	16	68	24	19	25	8	5	7	7	1026.49661701918	709.364579439163	554.168619096279	460.327998816967	C05_sx_2_sy_4	C05_sx_2_sy_4_1	111	1	AB-TDP43KI-E8-MND2-PLTA-CASP3-20X-060522_C05_sx_2_sy_4_w4.tif
111	2	AB-TDP43KI-E8-MND2-PLTA-CASP3-20X-060522_C05_sx_2_sy_4_w4.tif	AB-TDP43KI-E8-MND2-PLTA-CASP3-20X-060522_C05_sx_2_sy_4_w1.tif	AB-TDP43KI-E8-MND2-PLTA-CASP3-20X-060522_C05_sx_2_sy_4_w3Filtsoma.tiff	AB-TDP43KI-E8-MND2-PLTA-CASP3-20X-060522_C05_sx_2_sy_4_w3.tif	AB-TDP43KI-E8-MND2-PLTA-CASP3-20X-060522_C05_sx_2_sy_4_w1NeuNuclei.tiff	AB-TDP43KI-E8-MND2-PLTA-CASP3-20X-060522_C05_sx_2_sy_4_w2.tif	C:\Users\ab998\OneDrive - University of Exeter\TDP43 project JG\E8 Pheno\AB-TDP43KI-E8-MND2-PLTA-CASP3-20X-060522\TimePoint_1	C:\Users\ab998\OneDrive - University of Exeter\TDP43 project JG\E8 Pheno\AB-TDP43KI-E8-MND2-PLTA-CASP3-20X-060522\TimePoint_1	D:\tmp\E8_pheno_soma	C:\Users\ab998\OneDrive - University of Exeter\TDP43 project JG\E8 Pheno\AB-TDP43KI-E8-MND2-PLTA-CASP3-20X-060522\TimePoint_1	D:\tmp\E8_pheno_soma	C:\Users\ab998\OneDrive - University of Exeter\TDP43 project JG\E8 Pheno\AB-TDP43KI-E8-MND2-PLTA-CASP3-20X-060522\TimePoint_1	745	8.29402620183828e-05	134.578060035128	0.138841840205714	3.27571531897411	1.1132921076293e-07	0.18064169132232	0.000186364886182167	0.0043969333140592	0	0.155238017439842	0.00016784924082458	0.00444037560373545	132.306040268456	953.118120805369	17	10	6	9	19	6	6	10	7	4	2	4	532.771651268005	416.090409457684	422.333050072193	430.362488687038	C05_sx_2_sy_4	C05_sx_2_sy_4_2	111	2	AB-TDP43KI-E8-MND2-PLTA-CASP3-20X-060522_C05_sx_2_sy_4_w4.tif
111	3	AB-TDP43KI-E8-MND2-PLTA-CASP3-20X-060522_C05_sx_2_sy_4_w4.tif	AB-TDP43KI-E8-MND2-PLTA-CASP3-20X-060522_C05_sx_2_sy_4_w1.tif	AB-TDP43KI-E8-MND2-PLTA-CASP3-20X-060522_C05_sx_2_sy_4_w3Filtsoma.tiff	AB-TDP43KI-E8-MND2-PLTA-CASP3-20X-060522_C05_sx_2_sy_4_w3.tif	AB-TDP43KI-E8-MND2-PLTA-CASP3-20X-060522_C05_sx_2_sy_4_w1NeuNuclei.tiff	AB-TDP43KI-E8-MND2-PLTA-CASP3-20X-060522_C05_sx_2_sy_4_w2.tif	C:\Users\ab998\OneDrive - University of Exeter\TDP43 project JG\E8 Pheno\AB-TDP43KI-E8-MND2-PLTA-CASP3-20X-060522\TimePoint_1	C:\Users\ab998\OneDrive - University of Exeter\TDP43 project JG\E8 Pheno\AB-TDP43KI-E8-MND2-PLTA-CASP3-20X-060522\TimePoint_1	D:\tmp\E8_pheno_soma	C:\Users\ab998\OneDrive - University of Exeter\TDP43 project JG\E8 Pheno\AB-TDP43KI-E8-MND2-PLTA-CASP3-20X-060522\TimePoint_1	D:\tmp\E8_pheno_soma	C:\Users\ab998\OneDrive - University of Exeter\TDP43 project JG\E8 Pheno\AB-TDP43KI-E8-MND2-PLTA-CASP3-20X-060522\TimePoint_1	802	0.0144958217145311	11.5065125075635	0.254551003221422	1.33911650232039	1.80745906664976e-05	0.014347272453321	0.000317395265862123	0.00166972132458902	0	0.0115416506305337	0.000228885328397155	0.00158693827688694	166.463840399002	1375.0536159601	18	10	12	11	18	5	8	8	6	5	4	5	783.91588050127	604.595027983189	638.536153554916	677.193008840084	C05_sx_2_sy_4	C05_sx_2_sy_4_3	111	3	AB-TDP43KI-E8-MND2-PLTA-CASP3-20X-060522_C05_sx_2_sy_4_w4.tif
112	1	AB-TDP43KI-E8-MND2-PLTA-CASP3-20X-060522_C05_sx_2_sy_5_w4.tif	AB-TDP43KI-E8-MND2-PLTA-CASP3-20X-060522_C05_sx_2_sy_5_w1.tif	AB-TDP43KI-E8-MND2-PLTA-CASP3-20X-060522_C05_sx_2_sy_5_w3Filtsoma.tiff	AB-TDP43KI-E8-MND2-PLTA-CASP3-20X-060522_C05_sx_2_sy_5_w3.tif	AB-TDP43KI-E8-MND2-PLTA-CASP3-20X-060522_C05_sx_2_sy_5_w1NeuNuclei.tiff	AB-TDP43KI-E8-MND2-PLTA-CASP3-20X-060522_C05_sx_2_sy_5_w2.tif	C:\Users\ab998\OneDrive - University of Exeter\TDP43 project JG\E8 Pheno\AB-TDP43KI-E8-MND2-PLTA-CASP3-20X-060522\TimePoint_1	C:\Users\ab998\OneDrive - University of Exeter\TDP43 project JG\E8 Pheno\AB-TDP43KI-E8-MND2-PLTA-CASP3-20X-060522\TimePoint_1	D:\tmp\E8_pheno_soma	C:\Users\ab998\OneDrive - University of Exeter\TDP43 project JG\E8 Pheno\AB-TDP43KI-E8-MND2-PLTA-CASP3-20X-060522\TimePoint_1	D:\tmp\E8_pheno_soma	C:\Users\ab998\OneDrive - University of Exeter\TDP43 project JG\E8 Pheno\AB-TDP43KI-E8-MND2-PLTA-CASP3-20X-060522\TimePoint_1	1016	0.0373634733202834	10.5823560872814	0.1833829251118	1.50582131650299	3.67750721656333e-05	0.0104157048103163	0.0001804950050313	0.00148210759498326	3.93495793105103e-05	0.00907126534730196	0.000198367284610868	0.00144960707984865	1329.7125984252	578.138779527559	22	12	13	15	23	7	8	14	7	5	6	1	625.026486873627	445.688388764858	465.173670291901	520.173673033714	C05_sx_2_sy_5	C05_sx_2_sy_5_1	112	1	AB-TDP43KI-E8-MND2-PLTA-CASP3-20X-060522_C05_sx_2_sy_5_w4.tif
113	1	AB-TDP43KI-E8-MND2-PLTA-CASP3-20X-060522_C05_sx_2_sy_6_w4.tif	AB-TDP43KI-E8-MND2-PLTA-CASP3-20X-060522_C05_sx_2_sy_6_w1.tif	AB-TDP43KI-E8-MND2-PLTA-CASP3-20X-060522_C05_sx_2_sy_6_w3Filtsoma.tiff	AB-TDP43KI-E8-MND2-PLTA-CASP3-20X-060522_C05_sx_2_sy_6_w3.tif	AB-TDP43KI-E8-MND2-PLTA-CASP3-20X-060522_C05_sx_2_sy_6_w1NeuNuclei.tiff	AB-TDP43KI-E8-MND2-PLTA-CASP3-20X-060522_C05_sx_2_sy_6_w2.tif	C:\Users\ab998\OneDrive - University of Exeter\TDP43 project JG\E8 Pheno\AB-TDP43KI-E8-MND2-PLTA-CASP3-20X-060522\TimePoint_1	C:\Users\ab998\OneDrive - University of Exeter\TDP43 project JG\E8 Pheno\AB-TDP43KI-E8-MND2-PLTA-CASP3-20X-060522\TimePoint_1	D:\tmp\E8_pheno_soma	C:\Users\ab998\OneDrive - University of Exeter\TDP43 project JG\E8 Pheno\AB-TDP43KI-E8-MND2-PLTA-CASP3-20X-060522\TimePoint_1	D:\tmp\E8_pheno_soma	C:\Users\ab998\OneDrive - University of Exeter\TDP43 project JG\E8 Pheno\AB-TDP43KI-E8-MND2-PLTA-CASP3-20X-060522\TimePoint_1	829	7.36794835347609e-05	11.3858343575848	0.130525673273951	1.31331349629909	8.88775434677454e-08	0.0137344202142157	0.000157449545565683	0.00158421410892532	0	0.00957938842475414	0.00016784924082458	0.00148012512363493	101.077201447527	1510.20265379976	11	8	9	8	10	6	7	6	2	3	3	2	695.180818378925	614.126992702484	661.411265194416	626.955420792103	C05_sx_2_sy_6	C05_sx_2_sy_6_1	113	1	AB-TDP43KI-E8-MND2-PLTA-CASP3-20X-060522_C05_sx_2_sy_6_w4.tif
114	1	AB-TDP43KI-E8-MND2-PLTA-CASP3-20X-060522_C05_sx_2_sy_7_w4.tif	AB-TDP43KI-E8-MND2-PLTA-CASP3-20X-060522_C05_sx_2_sy_7_w1.tif	AB-TDP43KI-E8-MND2-PLTA-CASP3-20X-060522_C05_sx_2_sy_7_w3Filtsoma.tiff	AB-TDP43KI-E8-MND2-PLTA-CASP3-20X-060522_C05_sx_2_sy_7_w3.tif	AB-TDP43KI-E8-MND2-PLTA-CASP3-20X-060522_C05_sx_2_sy_7_w1NeuNuclei.tiff	AB-TDP43KI-E8-MND2-PLTA-CASP3-20X-060522_C05_sx_2_sy_7_w2.tif	C:\Users\ab998\OneDrive - University of Exeter\TDP43 project JG\E8 Pheno\AB-TDP43KI-E8-MND2-PLTA-CASP3-20X-060522\TimePoint_1	C:\Users\ab998\OneDrive - University of Exeter\TDP43 project JG\E8 Pheno\AB-TDP43KI-E8-MND2-PLTA-CASP3-20X-060522\TimePoint_1	D:\tmp\E8_pheno_soma	C:\Users\ab998\OneDrive - University of Exeter\TDP43 project JG\E8 Pheno\AB-TDP43KI-E8-MND2-PLTA-CASP3-20X-060522\TimePoint_1	D:\tmp\E8_pheno_soma	C:\Users\ab998\OneDrive - University of Exeter\TDP43 project JG\E8 Pheno\AB-TDP43KI-E8-MND2-PLTA-CASP3-20X-060522\TimePoint_1	649	0.0572198777347239	102.007163479459	0.175478751771152	2.67545591248199	8.81662214710692e-05	0.15717590674801	0.000270383284701313	0.00412242821645916	5.2388491894817e-05	0.129433304071426	0.000228885328397155	0.0040894178673625	1674.67026194145	745.6656394453	14	10	7	3	9	3	2	0	7	7	5	3	425.303613305092	370.391924440861	338.10765349865	203.982759535313	C05_sx_2_sy_7	C05_sx_2_sy_7_1	114	1	AB-TDP43KI-E8-MND2-PLTA-CASP3-20X-060522_C05_sx_2_sy_7_w4.tif
116	1	AB-TDP43KI-E8-MND2-PLTA-CASP3-20X-060522_C05_sx_3_sy_3_w4.tif	AB-TDP43KI-E8-MND2-PLTA-CASP3-20X-060522_C05_sx_3_sy_3_w1.tif	AB-TDP43KI-E8-MND2-PLTA-CASP3-20X-060522_C05_sx_3_sy_3_w3Filtsoma.tiff	AB-TDP43KI-E8-MND2-PLTA-CASP3-20X-060522_C05_sx_3_sy_3_w3.tif	AB-TDP43KI-E8-MND2-PLTA-CASP3-20X-060522_C05_sx_3_sy_3_w1NeuNuclei.tiff	AB-TDP43KI-E8-MND2-PLTA-CASP3-20X-060522_C05_sx_3_sy_3_w2.tif	C:\Users\ab998\OneDrive - University of Exeter\TDP43 project JG\E8 Pheno\AB-TDP43KI-E8-MND2-PLTA-CASP3-20X-060522\TimePoint_1	C:\Users\ab998\OneDrive - University of Exeter\TDP43 project JG\E8 Pheno\AB-TDP43KI-E8-MND2-PLTA-CASP3-20X-060522\TimePoint_1	D:\tmp\E8_pheno_soma	C:\Users\ab998\OneDrive - University of Exeter\TDP43 project JG\E8 Pheno\AB-TDP43KI-E8-MND2-PLTA-CASP3-20X-060522\TimePoint_1	D:\tmp\E8_pheno_soma	C:\Users\ab998\OneDrive - University of Exeter\TDP43 project JG\E8 Pheno\AB-TDP43KI-E8-MND2-PLTA-CASP3-20X-060522\TimePoint_1	863	0.116154605098473	31.3250512923114	0.258991378592327	2.06979476567358	0.00013459398041538	0.0362978578126436	0.000300105884811503	0.00239837168675965	5.96064637647942e-05	0.037066612392664	0.000244144350290298	0.00245670252479613	1543.15295480881	297.652375434531	18	7	13	10	23	5	12	12	7	2	3	4	671.322953343391	479.215303421021	521.98485660553	451.730021178722	C05_sx_3_sy_3	C05_sx_3_sy_3_1	116	1	AB-TDP43KI-E8-MND2-PLTA-CASP3-20X-060522_C05_sx_3_sy_3_w4.tif
117	1	AB-TDP43KI-E8-MND2-PLTA-CASP3-20X-060522_C05_sx_3_sy_4_w4.tif	AB-TDP43KI-E8-MND2-PLTA-CASP3-20X-060522_C05_sx_3_sy_4_w1.tif	AB-TDP43KI-E8-MND2-PLTA-CASP3-20X-060522_C05_sx_3_sy_4_w3Filtsoma.tiff	AB-TDP43KI-E8-MND2-PLTA-CASP3-20X-060522_C05_sx_3_sy_4_w3.tif	AB-TDP43KI-E8-MND2-PLTA-CASP3-20X-060522_C05_sx_3_sy_4_w1NeuNuclei.tiff	AB-TDP43KI-E8-MND2-PLTA-CASP3-20X-060522_C05_sx_3_sy_4_w2.tif	C:\Users\ab998\OneDrive - University of Exeter\TDP43 project JG\E8 Pheno\AB-TDP43KI-E8-MND2-PLTA-CASP3-20X-060522\TimePoint_1	C:\Users\ab998\OneDrive - University of Exeter\TDP43 project JG\E8 Pheno\AB-TDP43KI-E8-MND2-PLTA-CASP3-20X-060522\TimePoint_1	D:\tmp\E8_pheno_soma	C:\Users\ab998\OneDrive - University of Exeter\TDP43 project JG\E8 Pheno\AB-TDP43KI-E8-MND2-PLTA-CASP3-20X-060522\TimePoint_1	D:\tmp\E8_pheno_soma	C:\Users\ab998\OneDrive - University of Exeter\TDP43 project JG\E8 Pheno\AB-TDP43KI-E8-MND2-PLTA-CASP3-20X-060522\TimePoint_1	871	0.0351111139036391	10.8684585359879	0.213885709876195	1.36763561423868	4.03112673979783e-05	0.0124781383880458	0.000245563386769454	0.00157019014263913	2.85884689219529e-05	0.0107666957192123	0.000228885328397155	0.00152590218931437	807.952927669346	788.214695752009	66	37	26	26	113	51	28	30	12	8	8	8	1459.1139357686	954.744307100773	655.239688515663	584.88434946537	C05_sx_3_sy_4	C05_sx_3_sy_4_1	117	1	AB-TDP43KI-E8-MND2-PLTA-CASP3-20X-060522_C05_sx_3_sy_4_w4.tif
117	2	AB-TDP43KI-E8-MND2-PLTA-CASP3-20X-060522_C05_sx_3_sy_4_w4.tif	AB-TDP43KI-E8-MND2-PLTA-CASP3-20X-060522_C05_sx_3_sy_4_w1.tif	AB-TDP43KI-E8-MND2-PLTA-CASP3-20X-060522_C05_sx_3_sy_4_w3Filtsoma.tiff	AB-TDP43KI-E8-MND2-PLTA-CASP3-20X-060522_C05_sx_3_sy_4_w3.tif	AB-TDP43KI-E8-MND2-PLTA-CASP3-20X-060522_C05_sx_3_sy_4_w1NeuNuclei.tiff	AB-TDP43KI-E8-MND2-PLTA-CASP3-20X-060522_C05_sx_3_sy_4_w2.tif	C:\Users\ab998\OneDrive - University of Exeter\TDP43 project JG\E8 Pheno\AB-TDP43KI-E8-MND2-PLTA-CASP3-20X-060522\TimePoint_1	C:\Users\ab998\OneDrive - University of Exeter\TDP43 project JG\E8 Pheno\AB-TDP43KI-E8-MND2-PLTA-CASP3-20X-060522\TimePoint_1	D:\tmp\E8_pheno_soma	C:\Users\ab998\OneDrive - University of Exeter\TDP43 project JG\E8 Pheno\AB-TDP43KI-E8-MND2-PLTA-CASP3-20X-060522\TimePoint_1	D:\tmp\E8_pheno_soma	C:\Users\ab998\OneDrive - University of Exeter\TDP43 project JG\E8 Pheno\AB-TDP43KI-E8-MND2-PLTA-CASP3-20X-060522\TimePoint_1	1760	0.573267665040021	69.3335377629846	0.859784847591072	4.09326314856298	0.000325720264227285	0.0393940555471504	0.000488514117949473	0.00232571769804715	8.7412990978919e-05	0.0234888233244419	0.000350957503542304	0.00205996795557439	64.0505681818182	1800.67556818182	41	20	16	31	49	20	23	30	8	8	7	9	1007.39611530304	610.867105305195	644.068117797375	802.648855566978	C05_sx_3_sy_4	C05_sx_3_sy_4_2	117	2	AB-TDP43KI-E8-MND2-PLTA-CASP3-20X-060522_C05_sx_3_sy_4_w4.tif
118	1	AB-TDP43KI-E8-MND2-PLTA-CASP3-20X-060522_C05_sx_3_sy_5_w4.tif	AB-TDP43KI-E8-MND2-PLTA-CASP3-20X-060522_C05_sx_3_sy_5_w1.tif	AB-TDP43KI-E8-MND2-PLTA-CASP3-20X-060522_C05_sx_3_sy_5_w3Filtsoma.tiff	AB-TDP43KI-E8-MND2-PLTA-CASP3-20X-060522_C05_sx_3_sy_5_w3.tif	AB-TDP43KI-E8-MND2-PLTA-CASP3-20X-060522_C05_sx_3_sy_5_w1NeuNuclei.tiff	AB-TDP43KI-E8-MND2-PLTA-CASP3-20X-060522_C05_sx_3_sy_5_w2.tif	C:\Users\ab998\OneDrive - University of Exeter\TDP43 project JG\E8 Pheno\AB-TDP43KI-E8-MND2-PLTA-CASP3-20X-060522\TimePoint_1	C:\Users\ab998\OneDrive - University of Exeter\TDP43 project JG\E8 Pheno\AB-TDP43KI-E8-MND2-PLTA-CASP3-20X-060522\TimePoint_1	D:\tmp\E8_pheno_soma	C:\Users\ab998\OneDrive - University of Exeter\TDP43 project JG\E8 Pheno\AB-TDP43KI-E8-MND2-PLTA-CASP3-20X-060522\TimePoint_1	D:\tmp\E8_pheno_soma	C:\Users\ab998\OneDrive - University of Exeter\TDP43 project JG\E8 Pheno\AB-TDP43KI-E8-MND2-PLTA-CASP3-20X-060522\TimePoint_1	1009	0.148667136784297	23.8699204502627	0.354604409774765	1.94691386236809	0.00014734106717968	0.0236570073838085	0.000351441436843177	0.00192954793098919	0.000112693473056424	0.0215658331289887	0.00033569848164916	0.00190737773664296	1097.2685827552	1288.79980178394	15	8	7	6	14	4	3	3	7	4	4	5	506.859964311123	377.078216671944	435.462993264198	360.107653081417	C05_sx_3_sy_5	C05_sx_3_sy_5_1	118	1	AB-TDP43KI-E8-MND2-PLTA-CASP3-20X-060522_C05_sx_3_sy_5_w4.tif
118	2	AB-TDP43KI-E8-MND2-PLTA-CASP3-20X-060522_C05_sx_3_sy_5_w4.tif	AB-TDP43KI-E8-MND2-PLTA-CASP3-20X-060522_C05_sx_3_sy_5_w1.tif	AB-TDP43KI-E8-MND2-PLTA-CASP3-20X-060522_C05_sx_3_sy_5_w3Filtsoma.tiff	AB-TDP43KI-E8-MND2-PLTA-CASP3-20X-060522_C05_sx_3_sy_5_w3.tif	AB-TDP43KI-E8-MND2-PLTA-CASP3-20X-060522_C05_sx_3_sy_5_w1NeuNuclei.tiff	AB-TDP43KI-E8-MND2-PLTA-CASP3-20X-060522_C05_sx_3_sy_5_w2.tif	C:\Users\ab998\OneDrive - University of Exeter\TDP43 project JG\E8 Pheno\AB-TDP43KI-E8-MND2-PLTA-CASP3-20X-060522\TimePoint_1	C:\Users\ab998\OneDrive - University of Exeter\TDP43 project JG\E8 Pheno\AB-TDP43KI-E8-MND2-PLTA-CASP3-20X-060522\TimePoint_1	D:\tmp\E8_pheno_soma	C:\Users\ab998\OneDrive - University of Exeter\TDP43 project JG\E8 Pheno\AB-TDP43KI-E8-MND2-PLTA-CASP3-20X-060522\TimePoint_1	D:\tmp\E8_pheno_soma	C:\Users\ab998\OneDrive - University of Exeter\TDP43 project JG\E8 Pheno\AB-TDP43KI-E8-MND2-PLTA-CASP3-20X-060522\TimePoint_1	910	8.54895340367534e-05	32.885805899743	0.267292286502197	2.06079194275662	9.39445428975312e-08	0.0361382482414758	0.000293727787365052	0.00226460653050178	0	0.0361520387232304	0.000274662394076586	0.00228885328397155	1946.12747252747	1484.17142857143	10	4	5	8	15	2	4	8	1	3	3	2	288.705630838871	146.095456182957	185.651805698872	213.86500954628	C05_sx_3_sy_5	C05_sx_3_sy_5_2	118	2	AB-TDP43KI-E8-MND2-PLTA-CASP3-20X-060522_C05_sx_3_sy_5_w4.tif
118	3	AB-TDP43KI-E8-MND2-PLTA-CASP3-20X-060522_C05_sx_3_sy_5_w4.tif	AB-TDP43KI-E8-MND2-PLTA-CASP3-20X-060522_C05_sx_3_sy_5_w1.tif	AB-TDP43KI-E8-MND2-PLTA-CASP3-20X-060522_C05_sx_3_sy_5_w3Filtsoma.tiff	AB-TDP43KI-E8-MND2-PLTA-CASP3-20X-060522_C05_sx_3_sy_5_w3.tif	AB-TDP43KI-E8-MND2-PLTA-CASP3-20X-060522_C05_sx_3_sy_5_w1NeuNuclei.tiff	AB-TDP43KI-E8-MND2-PLTA-CASP3-20X-060522_C05_sx_3_sy_5_w2.tif	C:\Users\ab998\OneDrive - University of Exeter\TDP43 project JG\E8 Pheno\AB-TDP43KI-E8-MND2-PLTA-CASP3-20X-060522\TimePoint_1	C:\Users\ab998\OneDrive - University of Exeter\TDP43 project JG\E8 Pheno\AB-TDP43KI-E8-MND2-PLTA-CASP3-20X-060522\TimePoint_1	D:\tmp\E8_pheno_soma	C:\Users\ab998\OneDrive - University of Exeter\TDP43 project JG\E8 Pheno\AB-TDP43KI-E8-MND2-PLTA-CASP3-20X-060522\TimePoint_1	D:\tmp\E8_pheno_soma	C:\Users\ab998\OneDrive - University of Exeter\TDP43 project JG\E8 Pheno\AB-TDP43KI-E8-MND2-PLTA-CASP3-20X-060522\TimePoint_1	771	0.0344762856650505	15.939895184245	0.152468146756291	1.44316777260974	4.47163238197801e-05	0.0206743128200324	0.000197753757141753	0.00187181293464298	2.81733682641061e-05	0.017440932802856	0.00016784924082458	0.00183108262717724	1069.07522697795	1962.89753566796	8	5	5	3	10	4	3	2	0	1	2	1	300.0193400383	198.480233728886	256.664000689983	192.409165918827	C05_sx_3_sy_5	C05_sx_3_sy_5_3	118	3	AB-TDP43KI-E8-MND2-PLTA-CASP3-20X-060522_C05_sx_3_sy_5_w4.tif
119	1	AB-TDP43KI-E8-MND2-PLTA-CASP3-20X-060522_C05_sx_3_sy_6_w4.tif	AB-TDP43KI-E8-MND2-PLTA-CASP3-20X-060522_C05_sx_3_sy_6_w1.tif	AB-TDP43KI-E8-MND2-PLTA-CASP3-20X-060522_C05_sx_3_sy_6_w3Filtsoma.tiff	AB-TDP43KI-E8-MND2-PLTA-CASP3-20X-060522_C05_sx_3_sy_6_w3.tif	AB-TDP43KI-E8-MND2-PLTA-CASP3-20X-060522_C05_sx_3_sy_6_w1NeuNuclei.tiff	AB-TDP43KI-E8-MND2-PLTA-CASP3-20X-060522_C05_sx_3_sy_6_w2.tif	C:\Users\ab998\OneDrive - University of Exeter\TDP43 project JG\E8 Pheno\AB-TDP43KI-E8-MND2-PLTA-CASP3-20X-060522\TimePoint_1	C:\Users\ab998\OneDrive - University of Exeter\TDP43 project JG\E8 Pheno\AB-TDP43KI-E8-MND2-PLTA-CASP3-20X-060522\TimePoint_1	D:\tmp\E8_pheno_soma	C:\Users\ab998\OneDrive - University of Exeter\TDP43 project JG\E8 Pheno\AB-TDP43KI-E8-MND2-PLTA-CASP3-20X-060522\TimePoint_1	D:\tmp\E8_pheno_soma	C:\Users\ab998\OneDrive - University of Exeter\TDP43 project JG\E8 Pheno\AB-TDP43KI-E8-MND2-PLTA-CASP3-20X-060522\TimePoint_1	1327	0.135441446285085	80.4558923323639	0.478233005153015	3.77436484722421	0.000102065897728022	0.0606299113280813	0.00036038659016806	0.00284428398434379	8.90350311237853e-05	0.0564401596784592	0.000350957503542304	0.00285343709401786	1356.50565184627	298.406932931424	7	6	7	4	4	3	4	3	8	3	5	5	228.078212916851	163.923883199692	200.722874045372	157.923883259296	C05_sx_3_sy_6	C05_sx_3_sy_6_1	119	1	AB-TDP43KI-E8-MND2-PLTA-CASP3-20X-060522_C05_sx_3_sy_6_w4.tif
121	1	AB-TDP43KI-E8-MND2-PLTA-CASP3-20X-060522_C05_sx_4_sy_2_w4.tif	AB-TDP43KI-E8-MND2-PLTA-CASP3-20X-060522_C05_sx_4_sy_2_w1.tif	AB-TDP43KI-E8-MND2-PLTA-CASP3-20X-060522_C05_sx_4_sy_2_w3Filtsoma.tiff	AB-TDP43KI-E8-MND2-PLTA-CASP3-20X-060522_C05_sx_4_sy_2_w3.tif	AB-TDP43KI-E8-MND2-PLTA-CASP3-20X-060522_C05_sx_4_sy_2_w1NeuNuclei.tiff	AB-TDP43KI-E8-MND2-PLTA-CASP3-20X-060522_C05_sx_4_sy_2_w2.tif	C:\Users\ab998\OneDrive - University of Exeter\TDP43 project JG\E8 Pheno\AB-TDP43KI-E8-MND2-PLTA-CASP3-20X-060522\TimePoint_1	C:\Users\ab998\OneDrive - University of Exeter\TDP43 project JG\E8 Pheno\AB-TDP43KI-E8-MND2-PLTA-CASP3-20X-060522\TimePoint_1	D:\tmp\E8_pheno_soma	C:\Users\ab998\OneDrive - University of Exeter\TDP43 project JG\E8 Pheno\AB-TDP43KI-E8-MND2-PLTA-CASP3-20X-060522\TimePoint_1	D:\tmp\E8_pheno_soma	C:\Users\ab998\OneDrive - University of Exeter\TDP43 project JG\E8 Pheno\AB-TDP43KI-E8-MND2-PLTA-CASP3-20X-060522\TimePoint_1	844	0.147370461840922	117.764379371889	0.33545433729887	3.26950489031151	0.00017460955194422	0.139531255179963	0.000397457745614775	0.00387382096008473	9.3135102360975e-05	0.104636058211327	0.00033569848164916	0.0037384603638202	1213.88151658768	269.555687203791	7	5	6	5	5	3	4	2	2	2	2	3	662.256932079792	595.717826545238	607.617321252823	629.516816198826	C05_sx_4_sy_2	C05_sx_4_sy_2_1	121	1	AB-TDP43KI-E8-MND2-PLTA-CASP3-20X-060522_C05_sx_4_sy_2_w4.tif
121	2	AB-TDP43KI-E8-MND2-PLTA-CASP3-20X-060522_C05_sx_4_sy_2_w4.tif	AB-TDP43KI-E8-MND2-PLTA-CASP3-20X-060522_C05_sx_4_sy_2_w1.tif	AB-TDP43KI-E8-MND2-PLTA-CASP3-20X-060522_C05_sx_4_sy_2_w3Filtsoma.tiff	AB-TDP43KI-E8-MND2-PLTA-CASP3-20X-060522_C05_sx_4_sy_2_w3.tif	AB-TDP43KI-E8-MND2-PLTA-CASP3-20X-060522_C05_sx_4_sy_2_w1NeuNuclei.tiff	AB-TDP43KI-E8-MND2-PLTA-CASP3-20X-060522_C05_sx_4_sy_2_w2.tif	C:\Users\ab998\OneDrive - University of Exeter\TDP43 project JG\E8 Pheno\AB-TDP43KI-E8-MND2-PLTA-CASP3-20X-060522\TimePoint_1	C:\Users\ab998\OneDrive - University of Exeter\TDP43 project JG\E8 Pheno\AB-TDP43KI-E8-MND2-PLTA-CASP3-20X-060522\TimePoint_1	D:\tmp\E8_pheno_soma	C:\Users\ab998\OneDrive - University of Exeter\TDP43 project JG\E8 Pheno\AB-TDP43KI-E8-MND2-PLTA-CASP3-20X-060522\TimePoint_1	D:\tmp\E8_pheno_soma	C:\Users\ab998\OneDrive - University of Exeter\TDP43 project JG\E8 Pheno\AB-TDP43KI-E8-MND2-PLTA-CASP3-20X-060522\TimePoint_1	1007	0.0306419135149554	24.0124909074511	0.188143739942461	1.98948653344996	3.04289111369964e-05	0.0238455719041223	0.000186835888721411	0.00197565693490562	1.49016159411985e-05	0.0209047915413976	0.000152590218931437	0.00195315480232239	764.594836146971	328.630585898709	44	24	22	10	66	29	22	7	6	5	6	7	1326.77584582567	837.992000341415	786.452894747257	586.386875331402	C05_sx_4_sy_2	C05_sx_4_sy_2_2	121	2	AB-TDP43KI-E8-MND2-PLTA-CASP3-20X-060522_C05_sx_4_sy_2_w4.tif
121	3	AB-TDP43KI-E8-MND2-PLTA-CASP3-20X-060522_C05_sx_4_sy_2_w4.tif	AB-TDP43KI-E8-MND2-PLTA-CASP3-20X-060522_C05_sx_4_sy_2_w1.tif	AB-TDP43KI-E8-MND2-PLTA-CASP3-20X-060522_C05_sx_4_sy_2_w3Filtsoma.tiff	AB-TDP43KI-E8-MND2-PLTA-CASP3-20X-060522_C05_sx_4_sy_2_w3.tif	AB-TDP43KI-E8-MND2-PLTA-CASP3-20X-060522_C05_sx_4_sy_2_w1NeuNuclei.tiff	AB-TDP43KI-E8-MND2-PLTA-CASP3-20X-060522_C05_sx_4_sy_2_w2.tif	C:\Users\ab998\OneDrive - University of Exeter\TDP43 project JG\E8 Pheno\AB-TDP43KI-E8-MND2-PLTA-CASP3-20X-060522\TimePoint_1	C:\Users\ab998\OneDrive - University of Exeter\TDP43 project JG\E8 Pheno\AB-TDP43KI-E8-MND2-PLTA-CASP3-20X-060522\TimePoint_1	D:\tmp\E8_pheno_soma	C:\Users\ab998\OneDrive - University of Exeter\TDP43 project JG\E8 Pheno\AB-TDP43KI-E8-MND2-PLTA-CASP3-20X-060522\TimePoint_1	D:\tmp\E8_pheno_soma	C:\Users\ab998\OneDrive - University of Exeter\TDP43 project JG\E8 Pheno\AB-TDP43KI-E8-MND2-PLTA-CASP3-20X-060522\TimePoint_1	1051	0.101714941021783	44.5807921513915	0.344136720756069	2.63195239193738	9.67792017333802e-05	0.0424174996683078	0.000327437412707963	0.00250423633866544	8.40544307720847e-05	0.041509035974741	0.000320439459756017	0.0025177386123687	1396.45861084681	498.705994291151	29	14	15	5	21	6	8	2	9	8	7	3	502.156426846981	316.776697635651	327.333047091961	60.5269126296043	C05_sx_4_sy_2	C05_sx_4_sy_2_3	121	3	AB-TDP43KI-E8-MND2-PLTA-CASP3-20X-060522_C05_sx_4_sy_2_w4.tif
121	4	AB-TDP43KI-E8-MND2-PLTA-CASP3-20X-060522_C05_sx_4_sy_2_w4.tif	AB-TDP43KI-E8-MND2-PLTA-CASP3-20X-060522_C05_sx_4_sy_2_w1.tif	AB-TDP43KI-E8-MND2-PLTA-CASP3-20X-060522_C05_sx_4_sy_2_w3Filtsoma.tiff	AB-TDP43KI-E8-MND2-PLTA-CASP3-20X-060522_C05_sx_4_sy_2_w3.tif	AB-TDP43KI-E8-MND2-PLTA-CASP3-20X-060522_C05_sx_4_sy_2_w1NeuNuclei.tiff	AB-TDP43KI-E8-MND2-PLTA-CASP3-20X-060522_C05_sx_4_sy_2_w2.tif	C:\Users\ab998\OneDrive - University of Exeter\TDP43 project JG\E8 Pheno\AB-TDP43KI-E8-MND2-PLTA-CASP3-20X-060522\TimePoint_1	C:\Users\ab998\OneDrive - University of Exeter\TDP43 project JG\E8 Pheno\AB-TDP43KI-E8-MND2-PLTA-CASP3-20X-060522\TimePoint_1	D:\tmp\E8_pheno_soma	C:\Users\ab998\OneDrive - University of Exeter\TDP43 project JG\E8 Pheno\AB-TDP43KI-E8-MND2-PLTA-CASP3-20X-060522\TimePoint_1	D:\tmp\E8_pheno_soma	C:\Users\ab998\OneDrive - University of Exeter\TDP43 project JG\E8 Pheno\AB-TDP43KI-E8-MND2-PLTA-CASP3-20X-060522\TimePoint_1	780	0.379867104089499	40.1462636501528	0.548485541949049	2.0929579611402	0.00048700910780705	0.0514695687822472	0.00070318659224237	0.00268327943735923	0.000450773892225698	0.0498564951121807	0.000701915007084608	0.00268558785319328	1857.52564102564	1075.23076923077	12	6	6	5	10	2	1	1	4	4	5	4	431.94827324152	310.610176086426	332.539108335972	334.296467542648	C05_sx_4_sy_2	C05_sx_4_sy_2_4	121	4	AB-TDP43KI-E8-MND2-PLTA-CASP3-20X-060522_C05_sx_4_sy_2_w4.tif
121	5	AB-TDP43KI-E8-MND2-PLTA-CASP3-20X-060522_C05_sx_4_sy_2_w4.tif	AB-TDP43KI-E8-MND2-PLTA-CASP3-20X-060522_C05_sx_4_sy_2_w1.tif	AB-TDP43KI-E8-MND2-PLTA-CASP3-20X-060522_C05_sx_4_sy_2_w3Filtsoma.tiff	AB-TDP43KI-E8-MND2-PLTA-CASP3-20X-060522_C05_sx_4_sy_2_w3.tif	AB-TDP43KI-E8-MND2-PLTA-CASP3-20X-060522_C05_sx_4_sy_2_w1NeuNuclei.tiff	AB-TDP43KI-E8-MND2-PLTA-CASP3-20X-060522_C05_sx_4_sy_2_w2.tif	C:\Users\ab998\OneDrive - University of Exeter\TDP43 project JG\E8 Pheno\AB-TDP43KI-E8-MND2-PLTA-CASP3-20X-060522\TimePoint_1	C:\Users\ab998\OneDrive - University of Exeter\TDP43 project JG\E8 Pheno\AB-TDP43KI-E8-MND2-PLTA-CASP3-20X-060522\TimePoint_1	D:\tmp\E8_pheno_soma	C:\Users\ab998\OneDrive - University of Exeter\TDP43 project JG\E8 Pheno\AB-TDP43KI-E8-MND2-PLTA-CASP3-20X-060522\TimePoint_1	D:\tmp\E8_pheno_soma	C:\Users\ab998\OneDrive - University of Exeter\TDP43 project JG\E8 Pheno\AB-TDP43KI-E8-MND2-PLTA-CASP3-20X-060522\TimePoint_1	1010	0.0425613432067848	19.735786430072	0.22153047984466	1.87986572016962	4.21399437690939e-05	0.0195403826040317	0.000219337108757089	0.00186125318828675	3.93495793105103e-05	0.0188116766512394	0.000228885328397155	0.00187685969285667	629.262376237624	1823.08217821782	14	10	13	9	17	7	9	10	2	3	4	3	513.085360646248	393.475185751915	436.41631180048	448.345243930817	C05_sx_4_sy_2	C05_sx_4_sy_2_5	121	5	AB-TDP43KI-E8-MND2-PLTA-CASP3-20X-060522_C05_sx_4_sy_2_w4.tif
122	1	AB-TDP43KI-E8-MND2-PLTA-CASP3-20X-060522_C05_sx_4_sy_3_w4.tif	AB-TDP43KI-E8-MND2-PLTA-CASP3-20X-060522_C05_sx_4_sy_3_w1.tif	AB-TDP43KI-E8-MND2-PLTA-CASP3-20X-060522_C05_sx_4_sy_3_w3Filtsoma.tiff	AB-TDP43KI-E8-MND2-PLTA-CASP3-20X-060522_C05_sx_4_sy_3_w3.tif	AB-TDP43KI-E8-MND2-PLTA-CASP3-20X-060522_C05_sx_4_sy_3_w1NeuNuclei.tiff	AB-TDP43KI-E8-MND2-PLTA-CASP3-20X-060522_C05_sx_4_sy_3_w2.tif	C:\Users\ab998\OneDrive - University of Exeter\TDP43 project JG\E8 Pheno\AB-TDP43KI-E8-MND2-PLTA-CASP3-20X-060522\TimePoint_1	C:\Users\ab998\OneDrive - University of Exeter\TDP43 project JG\E8 Pheno\AB-TDP43KI-E8-MND2-PLTA-CASP3-20X-060522\TimePoint_1	D:\tmp\E8_pheno_soma	C:\Users\ab998\OneDrive - University of Exeter\TDP43 project JG\E8 Pheno\AB-TDP43KI-E8-MND2-PLTA-CASP3-20X-060522\TimePoint_1	D:\tmp\E8_pheno_soma	C:\Users\ab998\OneDrive - University of Exeter\TDP43 project JG\E8 Pheno\AB-TDP43KI-E8-MND2-PLTA-CASP3-20X-060522\TimePoint_1	847	0.0574072794879612	18.4229192193598	0.227740901755169	1.71540398220532	6.77771894781124e-05	0.0217507901055015	0.000268879458978948	0.00202527034498857	5.0802342229872e-05	0.0207450529560447	0.000244144350290298	0.00201419088989496	1372.17355371901	1319.50413223141	20	14	10	8	19	8	5	2	7	6	5	6	983.626562476158	886.631613850594	742.104700744152	431.298562049866	C05_sx_4_sy_3	C05_sx_4_sy_3_1	122	1	AB-TDP43KI-E8-MND2-PLTA-CASP3-20X-060522_C05_sx_4_sy_3_w4.tif
123	1	AB-TDP43KI-E8-MND2-PLTA-CASP3-20X-060522_C05_sx_4_sy_4_w4.tif	AB-TDP43KI-E8-MND2-PLTA-CASP3-20X-060522_C05_sx_4_sy_4_w1.tif	AB-TDP43KI-E8-MND2-PLTA-CASP3-20X-060522_C05_sx_4_sy_4_w3Filtsoma.tiff	AB-TDP43KI-E8-MND2-PLTA-CASP3-20X-060522_C05_sx_4_sy_4_w3.tif	AB-TDP43KI-E8-MND2-PLTA-CASP3-20X-060522_C05_sx_4_sy_4_w1NeuNuclei.tiff	AB-TDP43KI-E8-MND2-PLTA-CASP3-20X-060522_C05_sx_4_sy_4_w2.tif	C:\Users\ab998\OneDrive - University of Exeter\TDP43 project JG\E8 Pheno\AB-TDP43KI-E8-MND2-PLTA-CASP3-20X-060522\TimePoint_1	C:\Users\ab998\OneDrive - University of Exeter\TDP43 project JG\E8 Pheno\AB-TDP43KI-E8-MND2-PLTA-CASP3-20X-060522\TimePoint_1	D:\tmp\E8_pheno_soma	C:\Users\ab998\OneDrive - University of Exeter\TDP43 project JG\E8 Pheno\AB-TDP43KI-E8-MND2-PLTA-CASP3-20X-060522\TimePoint_1	D:\tmp\E8_pheno_soma	C:\Users\ab998\OneDrive - University of Exeter\TDP43 project JG\E8 Pheno\AB-TDP43KI-E8-MND2-PLTA-CASP3-20X-060522\TimePoint_1	652	2.86263966700062e-05	11.506084727007	0.115831235190853	1.15948729659431	4.39055163650402e-08	0.0176473692132009	0.000177655268697628	0.00177835474937777	0	0.0108337560668588	0.000183108262717724	0.00161745632067323	656.843558282209	733.884969325153	6	5	5	4	17	8	6	5	4	7	3	3	425.872153878212	329.031530380249	305.818326890469	307.77669775486	C05_sx_4_sy_4	C05_sx_4_sy_4_1	123	1	AB-TDP43KI-E8-MND2-PLTA-CASP3-20X-060522_C05_sx_4_sy_4_w4.tif
123	2	AB-TDP43KI-E8-MND2-PLTA-CASP3-20X-060522_C05_sx_4_sy_4_w4.tif	AB-TDP43KI-E8-MND2-PLTA-CASP3-20X-060522_C05_sx_4_sy_4_w1.tif	AB-TDP43KI-E8-MND2-PLTA-CASP3-20X-060522_C05_sx_4_sy_4_w3Filtsoma.tiff	AB-TDP43KI-E8-MND2-PLTA-CASP3-20X-060522_C05_sx_4_sy_4_w3.tif	AB-TDP43KI-E8-MND2-PLTA-CASP3-20X-060522_C05_sx_4_sy_4_w1NeuNuclei.tiff	AB-TDP43KI-E8-MND2-PLTA-CASP3-20X-060522_C05_sx_4_sy_4_w2.tif	C:\Users\ab998\OneDrive - University of Exeter\TDP43 project JG\E8 Pheno\AB-TDP43KI-E8-MND2-PLTA-CASP3-20X-060522\TimePoint_1	C:\Users\ab998\OneDrive - University of Exeter\TDP43 project JG\E8 Pheno\AB-TDP43KI-E8-MND2-PLTA-CASP3-20X-060522\TimePoint_1	D:\tmp\E8_pheno_soma	C:\Users\ab998\OneDrive - University of Exeter\TDP43 project JG\E8 Pheno\AB-TDP43KI-E8-MND2-PLTA-CASP3-20X-060522\TimePoint_1	D:\tmp\E8_pheno_soma	C:\Users\ab998\OneDrive - University of Exeter\TDP43 project JG\E8 Pheno\AB-TDP43KI-E8-MND2-PLTA-CASP3-20X-060522\TimePoint_1	715	0.0790067379386983	26.5410851968918	0.212817578343675	1.62822919012979	0.000110498934179998	0.0371203988767717	0.000297646962718426	0.00227724362255914	7.54394277464598e-05	0.0398905947804451	0.000274662394076586	0.00247196154668927	171.958041958042	1032.18601398601	11	10	6	5	7	6	2	2	4	4	4	3	309.261980295181	254.492425858974	195.96551400423	238.007145166397	C05_sx_4_sy_4	C05_sx_4_sy_4_2	123	2	AB-TDP43KI-E8-MND2-PLTA-CASP3-20X-060522_C05_sx_4_sy_4_w4.tif
125	1	AB-TDP43KI-E8-MND2-PLTA-CASP3-20X-060522_C05_sx_4_sy_6_w4.tif	AB-TDP43KI-E8-MND2-PLTA-CASP3-20X-060522_C05_sx_4_sy_6_w1.tif	AB-TDP43KI-E8-MND2-PLTA-CASP3-20X-060522_C05_sx_4_sy_6_w3Filtsoma.tiff	AB-TDP43KI-E8-MND2-PLTA-CASP3-20X-060522_C05_sx_4_sy_6_w3.tif	AB-TDP43KI-E8-MND2-PLTA-CASP3-20X-060522_C05_sx_4_sy_6_w1NeuNuclei.tiff	AB-TDP43KI-E8-MND2-PLTA-CASP3-20X-060522_C05_sx_4_sy_6_w2.tif	C:\Users\ab998\OneDrive - University of Exeter\TDP43 project JG\E8 Pheno\AB-TDP43KI-E8-MND2-PLTA-CASP3-20X-060522\TimePoint_1	C:\Users\ab998\OneDrive - University of Exeter\TDP43 project JG\E8 Pheno\AB-TDP43KI-E8-MND2-PLTA-CASP3-20X-060522\TimePoint_1	D:\tmp\E8_pheno_soma	C:\Users\ab998\OneDrive - University of Exeter\TDP43 project JG\E8 Pheno\AB-TDP43KI-E8-MND2-PLTA-CASP3-20X-060522\TimePoint_1	D:\tmp\E8_pheno_soma	C:\Users\ab998\OneDrive - University of Exeter\TDP43 project JG\E8 Pheno\AB-TDP43KI-E8-MND2-PLTA-CASP3-20X-060522\TimePoint_1	778	0.0217459393963964	7.01885689469054	0.141283283708617	1.08177309809253	2.79510789156765e-05	0.00902166695975648	0.000181598051039354	0.00139045385358937	2.62138273683377e-05	0.00828589778393507	0.000183108262717724	0.00137331197038293	1307.66966580977	1261.51028277635	32	12	21	9	51	14	27	7	5	4	2	2	628.210252523422	385.374679505825	393.918836176395	140.71067994833	C05_sx_4_sy_6	C05_sx_4_sy_6_1	125	1	AB-TDP43KI-E8-MND2-PLTA-CASP3-20X-060522_C05_sx_4_sy_6_w4.tif
126	1	AB-TDP43KI-E8-MND2-PLTA-CASP3-20X-060522_C05_sx_4_sy_7_w4.tif	AB-TDP43KI-E8-MND2-PLTA-CASP3-20X-060522_C05_sx_4_sy_7_w1.tif	AB-TDP43KI-E8-MND2-PLTA-CASP3-20X-060522_C05_sx_4_sy_7_w3Filtsoma.tiff	AB-TDP43KI-E8-MND2-PLTA-CASP3-20X-060522_C05_sx_4_sy_7_w3.tif	AB-TDP43KI-E8-MND2-PLTA-CASP3-20X-060522_C05_sx_4_sy_7_w1NeuNuclei.tiff	AB-TDP43KI-E8-MND2-PLTA-CASP3-20X-060522_C05_sx_4_sy_7_w2.tif	C:\Users\ab998\OneDrive - University of Exeter\TDP43 project JG\E8 Pheno\AB-TDP43KI-E8-MND2-PLTA-CASP3-20X-060522\TimePoint_1	C:\Users\ab998\OneDrive - University of Exeter\TDP43 project JG\E8 Pheno\AB-TDP43KI-E8-MND2-PLTA-CASP3-20X-060522\TimePoint_1	D:\tmp\E8_pheno_soma	C:\Users\ab998\OneDrive - University of Exeter\TDP43 project JG\E8 Pheno\AB-TDP43KI-E8-MND2-PLTA-CASP3-20X-060522\TimePoint_1	D:\tmp\E8_pheno_soma	C:\Users\ab998\OneDrive - University of Exeter\TDP43 project JG\E8 Pheno\AB-TDP43KI-E8-MND2-PLTA-CASP3-20X-060522\TimePoint_1	947	0.0853052647099658	16.0592812970281	0.247455558041111	1.66286716982722	9.00794769904602e-05	0.0169580583917931	0.000261304707540772	0.00175593154152822	3.4402741221129e-05	0.0154324825853109	0.000213626306504011	0.00172426947392523	1293.56494192186	1638.52587117212	14	10	8	9	16	8	7	7	4	4	3	2	522.724970161915	357.859960019588	351.688388168812	421.700582504272	C05_sx_4_sy_7	C05_sx_4_sy_7_1	126	1	AB-TDP43KI-E8-MND2-PLTA-CASP3-20X-060522_C05_sx_4_sy_7_w4.tif
127	1	AB-TDP43KI-E8-MND2-PLTA-CASP3-20X-060522_C05_sx_5_sy_2_w4.tif	AB-TDP43KI-E8-MND2-PLTA-CASP3-20X-060522_C05_sx_5_sy_2_w1.tif	AB-TDP43KI-E8-MND2-PLTA-CASP3-20X-060522_C05_sx_5_sy_2_w3Filtsoma.tiff	AB-TDP43KI-E8-MND2-PLTA-CASP3-20X-060522_C05_sx_5_sy_2_w3.tif	AB-TDP43KI-E8-MND2-PLTA-CASP3-20X-060522_C05_sx_5_sy_2_w1NeuNuclei.tiff	AB-TDP43KI-E8-MND2-PLTA-CASP3-20X-060522_C05_sx_5_sy_2_w2.tif	C:\Users\ab998\OneDrive - University of Exeter\TDP43 project JG\E8 Pheno\AB-TDP43KI-E8-MND2-PLTA-CASP3-20X-060522\TimePoint_1	C:\Users\ab998\OneDrive - University of Exeter\TDP43 project JG\E8 Pheno\AB-TDP43KI-E8-MND2-PLTA-CASP3-20X-060522\TimePoint_1	D:\tmp\E8_pheno_soma	C:\Users\ab998\OneDrive - University of Exeter\TDP43 project JG\E8 Pheno\AB-TDP43KI-E8-MND2-PLTA-CASP3-20X-060522\TimePoint_1	D:\tmp\E8_pheno_soma	C:\Users\ab998\OneDrive - University of Exeter\TDP43 project JG\E8 Pheno\AB-TDP43KI-E8-MND2-PLTA-CASP3-20X-060522\TimePoint_1	794	0.0423215211383194	15.5127388059627	0.17376974131912	1.44710460025817	5.33016639021655e-05	0.0195374544155702	0.000218853578487557	0.00182254987438057	3.3528634958202e-05	0.0192850828170776	0.000183108262717724	0.00184634164907038	1361.64105793451	1119.6725440806	8	6	4	3	13	3	1	3	6	3	3	3	262.663999855518	148.982758700848	119.083262443542	95.5979808568954	C05_sx_5_sy_2	C05_sx_5_sy_2_1	127	1	AB-TDP43KI-E8-MND2-PLTA-CASP3-20X-060522_C05_sx_5_sy_2_w4.tif
127	3	AB-TDP43KI-E8-MND2-PLTA-CASP3-20X-060522_C05_sx_5_sy_2_w4.tif	AB-TDP43KI-E8-MND2-PLTA-CASP3-20X-060522_C05_sx_5_sy_2_w1.tif	AB-TDP43KI-E8-MND2-PLTA-CASP3-20X-060522_C05_sx_5_sy_2_w3Filtsoma.tiff	AB-TDP43KI-E8-MND2-PLTA-CASP3-20X-060522_C05_sx_5_sy_2_w3.tif	AB-TDP43KI-E8-MND2-PLTA-CASP3-20X-060522_C05_sx_5_sy_2_w1NeuNuclei.tiff	AB-TDP43KI-E8-MND2-PLTA-CASP3-20X-060522_C05_sx_5_sy_2_w2.tif	C:\Users\ab998\OneDrive - University of Exeter\TDP43 project JG\E8 Pheno\AB-TDP43KI-E8-MND2-PLTA-CASP3-20X-060522\TimePoint_1	C:\Users\ab998\OneDrive - University of Exeter\TDP43 project JG\E8 Pheno\AB-TDP43KI-E8-MND2-PLTA-CASP3-20X-060522\TimePoint_1	D:\tmp\E8_pheno_soma	C:\Users\ab998\OneDrive - University of Exeter\TDP43 project JG\E8 Pheno\AB-TDP43KI-E8-MND2-PLTA-CASP3-20X-060522\TimePoint_1	D:\tmp\E8_pheno_soma	C:\Users\ab998\OneDrive - University of Exeter\TDP43 project JG\E8 Pheno\AB-TDP43KI-E8-MND2-PLTA-CASP3-20X-060522\TimePoint_1	950	0.16182992081076	66.7668284513056	0.359273670474067	2.91462577949278	0.000170347285063958	0.0702808720540059	0.000378182811025334	0.00306802713630819	0.000134114539832808	0.0635734498500824	0.000366216525435448	0.0030060273129493	1874.74842105263	1861.44736842105	16	6	7	12	21	6	5	12	6	4	2	6	587.151377975941	447.842720091343	391.21530097723	462.227495610714	C05_sx_5_sy_2	C05_sx_5_sy_2_3	127	3	AB-TDP43KI-E8-MND2-PLTA-CASP3-20X-060522_C05_sx_5_sy_2_w4.tif
128	1	AB-TDP43KI-E8-MND2-PLTA-CASP3-20X-060522_C05_sx_5_sy_3_w4.tif	AB-TDP43KI-E8-MND2-PLTA-CASP3-20X-060522_C05_sx_5_sy_3_w1.tif	AB-TDP43KI-E8-MND2-PLTA-CASP3-20X-060522_C05_sx_5_sy_3_w3Filtsoma.tiff	AB-TDP43KI-E8-MND2-PLTA-CASP3-20X-060522_C05_sx_5_sy_3_w3.tif	AB-TDP43KI-E8-MND2-PLTA-CASP3-20X-060522_C05_sx_5_sy_3_w1NeuNuclei.tiff	AB-TDP43KI-E8-MND2-PLTA-CASP3-20X-060522_C05_sx_5_sy_3_w2.tif	C:\Users\ab998\OneDrive - University of Exeter\TDP43 project JG\E8 Pheno\AB-TDP43KI-E8-MND2-PLTA-CASP3-20X-060522\TimePoint_1	C:\Users\ab998\OneDrive - University of Exeter\TDP43 project JG\E8 Pheno\AB-TDP43KI-E8-MND2-PLTA-CASP3-20X-060522\TimePoint_1	D:\tmp\E8_pheno_soma	C:\Users\ab998\OneDrive - University of Exeter\TDP43 project JG\E8 Pheno\AB-TDP43KI-E8-MND2-PLTA-CASP3-20X-060522\TimePoint_1	D:\tmp\E8_pheno_soma	C:\Users\ab998\OneDrive - University of Exeter\TDP43 project JG\E8 Pheno\AB-TDP43KI-E8-MND2-PLTA-CASP3-20X-060522\TimePoint_1	761	0.0429292218309456	8.59230090305209	0.18022430757992	1.16458380990662	5.64115924191138e-05	0.0112908027635376	0.000236825634139185	0.00153033352155929	4.09625172324013e-05	0.0102364928461611	0.000213626306504011	0.00151064316742122	1631.99474375821	661.512483574244	35	16	25	17	69	27	39	22	7	5	5	3	876.35953193903	554.47013437748	658.352385282516	375.676195025444	C05_sx_5_sy_3	C05_sx_5_sy_3_1	128	1	AB-TDP43KI-E8-MND2-PLTA-CASP3-20X-060522_C05_sx_5_sy_3_w4.tif
129	1	AB-TDP43KI-E8-MND2-PLTA-CASP3-20X-060522_C05_sx_5_sy_4_w4.tif	AB-TDP43KI-E8-MND2-PLTA-CASP3-20X-060522_C05_sx_5_sy_4_w1.tif	AB-TDP43KI-E8-MND2-PLTA-CASP3-20X-060522_C05_sx_5_sy_4_w3Filtsoma.tiff	AB-TDP43KI-E8-MND2-PLTA-CASP3-20X-060522_C05_sx_5_sy_4_w3.tif	AB-TDP43KI-E8-MND2-PLTA-CASP3-20X-060522_C05_sx_5_sy_4_w1NeuNuclei.tiff	AB-TDP43KI-E8-MND2-PLTA-CASP3-20X-060522_C05_sx_5_sy_4_w2.tif	C:\Users\ab998\OneDrive - University of Exeter\TDP43 project JG\E8 Pheno\AB-TDP43KI-E8-MND2-PLTA-CASP3-20X-060522\TimePoint_1	C:\Users\ab998\OneDrive - University of Exeter\TDP43 project JG\E8 Pheno\AB-TDP43KI-E8-MND2-PLTA-CASP3-20X-060522\TimePoint_1	D:\tmp\E8_pheno_soma	C:\Users\ab998\OneDrive - University of Exeter\TDP43 project JG\E8 Pheno\AB-TDP43KI-E8-MND2-PLTA-CASP3-20X-060522\TimePoint_1	D:\tmp\E8_pheno_soma	C:\Users\ab998\OneDrive - University of Exeter\TDP43 project JG\E8 Pheno\AB-TDP43KI-E8-MND2-PLTA-CASP3-20X-060522\TimePoint_1	755	0.0189644800057593	47.3500682364684	0.230991073418409	2.11764706857502	2.51185165639196e-05	0.0627153221675078	0.000305948441613786	0.00280483055440401	1.18491161629208e-05	0.0468160361051559	0.000305180437862873	0.00263981078751385	1315.97218543046	591.956291390728	7	6	6	6	3	2	2	3	4	4	4	3	609.624466478825	558.126991569996	566.712777495384	577.884350955486	C05_sx_5_sy_4	C05_sx_5_sy_4_1	129	1	AB-TDP43KI-E8-MND2-PLTA-CASP3-20X-060522_C05_sx_5_sy_4_w4.tif
129	2	AB-TDP43KI-E8-MND2-PLTA-CASP3-20X-060522_C05_sx_5_sy_4_w4.tif	AB-TDP43KI-E8-MND2-PLTA-CASP3-20X-060522_C05_sx_5_sy_4_w1.tif	AB-TDP43KI-E8-MND2-PLTA-CASP3-20X-060522_C05_sx_5_sy_4_w3Filtsoma.tiff	AB-TDP43KI-E8-MND2-PLTA-CASP3-20X-060522_C05_sx_5_sy_4_w3.tif	AB-TDP43KI-E8-MND2-PLTA-CASP3-20X-060522_C05_sx_5_sy_4_w1NeuNuclei.tiff	AB-TDP43KI-E8-MND2-PLTA-CASP3-20X-060522_C05_sx_5_sy_4_w2.tif	C:\Users\ab998\OneDrive - University of Exeter\TDP43 project JG\E8 Pheno\AB-TDP43KI-E8-MND2-PLTA-CASP3-20X-060522\TimePoint_1	C:\Users\ab998\OneDrive - University of Exeter\TDP43 project JG\E8 Pheno\AB-TDP43KI-E8-MND2-PLTA-CASP3-20X-060522\TimePoint_1	D:\tmp\E8_pheno_soma	C:\Users\ab998\OneDrive - University of Exeter\TDP43 project JG\E8 Pheno\AB-TDP43KI-E8-MND2-PLTA-CASP3-20X-060522\TimePoint_1	D:\tmp\E8_pheno_soma	C:\Users\ab998\OneDrive - University of Exeter\TDP43 project JG\E8 Pheno\AB-TDP43KI-E8-MND2-PLTA-CASP3-20X-060522\TimePoint_1	668	0.000480659270152728	13.6524635483511	0.129442282719538	1.22256809310056	7.19549805617856e-07	0.0204378196831603	0.000193775872334637	0.00183019175613857	0	0.0152301425114274	0.000183108262717724	0.00172426947392523	822.494011976048	1258.2874251497	4	3	3	2	1	0	0	0	3	3	3	2	326.646758913994	273.119846284389	285.19091373682	318.161477267742	C05_sx_5_sy_4	C05_sx_5_sy_4_2	129	2	AB-TDP43KI-E8-MND2-PLTA-CASP3-20X-060522_C05_sx_5_sy_4_w4.tif
130	1	AB-TDP43KI-E8-MND2-PLTA-CASP3-20X-060522_C05_sx_5_sy_5_w4.tif	AB-TDP43KI-E8-MND2-PLTA-CASP3-20X-060522_C05_sx_5_sy_5_w1.tif	AB-TDP43KI-E8-MND2-PLTA-CASP3-20X-060522_C05_sx_5_sy_5_w3Filtsoma.tiff	AB-TDP43KI-E8-MND2-PLTA-CASP3-20X-060522_C05_sx_5_sy_5_w3.tif	AB-TDP43KI-E8-MND2-PLTA-CASP3-20X-060522_C05_sx_5_sy_5_w1NeuNuclei.tiff	AB-TDP43KI-E8-MND2-PLTA-CASP3-20X-060522_C05_sx_5_sy_5_w2.tif	C:\Users\ab998\OneDrive - University of Exeter\TDP43 project JG\E8 Pheno\AB-TDP43KI-E8-MND2-PLTA-CASP3-20X-060522\TimePoint_1	C:\Users\ab998\OneDrive - University of Exeter\TDP43 project JG\E8 Pheno\AB-TDP43KI-E8-MND2-PLTA-CASP3-20X-060522\TimePoint_1	D:\tmp\E8_pheno_soma	C:\Users\ab998\OneDrive - University of Exeter\TDP43 project JG\E8 Pheno\AB-TDP43KI-E8-MND2-PLTA-CASP3-20X-060522\TimePoint_1	D:\tmp\E8_pheno_soma	C:\Users\ab998\OneDrive - University of Exeter\TDP43 project JG\E8 Pheno\AB-TDP43KI-E8-MND2-PLTA-CASP3-20X-060522\TimePoint_1	887	0.0403098422294477	10.6898276684806	0.211062790825963	1.43694209167734	4.54451434379342e-05	0.0120516659171145	0.000237951286162303	0.00162000235814807	4.9371192289982e-05	0.0118688447400928	0.000259403372183442	0.00163271534256637	180.459977452086	1851.97406989853	20	16	8	8	20	12	4	9	6	6	4	1	658.595028698444	543.529011249542	306.722875416279	403.119846582413	C05_sx_5_sy_5	C05_sx_5_sy_5_1	130	1	AB-TDP43KI-E8-MND2-PLTA-CASP3-20X-060522_C05_sx_5_sy_5_w4.tif
131	1	AB-TDP43KI-E8-MND2-PLTA-CASP3-20X-060522_C05_sx_5_sy_6_w4.tif	AB-TDP43KI-E8-MND2-PLTA-CASP3-20X-060522_C05_sx_5_sy_6_w1.tif	AB-TDP43KI-E8-MND2-PLTA-CASP3-20X-060522_C05_sx_5_sy_6_w3Filtsoma.tiff	AB-TDP43KI-E8-MND2-PLTA-CASP3-20X-060522_C05_sx_5_sy_6_w3.tif	AB-TDP43KI-E8-MND2-PLTA-CASP3-20X-060522_C05_sx_5_sy_6_w1NeuNuclei.tiff	AB-TDP43KI-E8-MND2-PLTA-CASP3-20X-060522_C05_sx_5_sy_6_w2.tif	C:\Users\ab998\OneDrive - University of Exeter\TDP43 project JG\E8 Pheno\AB-TDP43KI-E8-MND2-PLTA-CASP3-20X-060522\TimePoint_1	C:\Users\ab998\OneDrive - University of Exeter\TDP43 project JG\E8 Pheno\AB-TDP43KI-E8-MND2-PLTA-CASP3-20X-060522\TimePoint_1	D:\tmp\E8_pheno_soma	C:\Users\ab998\OneDrive - University of Exeter\TDP43 project JG\E8 Pheno\AB-TDP43KI-E8-MND2-PLTA-CASP3-20X-060522\TimePoint_1	D:\tmp\E8_pheno_soma	C:\Users\ab998\OneDrive - University of Exeter\TDP43 project JG\E8 Pheno\AB-TDP43KI-E8-MND2-PLTA-CASP3-20X-060522\TimePoint_1	752	0.0876629468048122	36.9640189923812	0.248447394464165	1.98301671026275	0.000116573067559591	0.049154280574975	0.000330382173489581	0.00263699030620046	9.3135102360975e-05	0.0454361103475094	0.000305180437862873	0.002655069809407	273.272606382979	385.50664893617	15	11	9	5	17	9	7	3	2	3	3	3	1133.38393175602	1054.01639848948	1021.14633965492	935.749370276928	C05_sx_5_sy_6	C05_sx_5_sy_6_1	131	1	AB-TDP43KI-E8-MND2-PLTA-CASP3-20X-060522_C05_sx_5_sy_6_w4.tif
131	2	AB-TDP43KI-E8-MND2-PLTA-CASP3-20X-060522_C05_sx_5_sy_6_w4.tif	AB-TDP43KI-E8-MND2-PLTA-CASP3-20X-060522_C05_sx_5_sy_6_w1.tif	AB-TDP43KI-E8-MND2-PLTA-CASP3-20X-060522_C05_sx_5_sy_6_w3Filtsoma.tiff	AB-TDP43KI-E8-MND2-PLTA-CASP3-20X-060522_C05_sx_5_sy_6_w3.tif	AB-TDP43KI-E8-MND2-PLTA-CASP3-20X-060522_C05_sx_5_sy_6_w1NeuNuclei.tiff	AB-TDP43KI-E8-MND2-PLTA-CASP3-20X-060522_C05_sx_5_sy_6_w2.tif	C:\Users\ab998\OneDrive - University of Exeter\TDP43 project JG\E8 Pheno\AB-TDP43KI-E8-MND2-PLTA-CASP3-20X-060522\TimePoint_1	C:\Users\ab998\OneDrive - University of Exeter\TDP43 project JG\E8 Pheno\AB-TDP43KI-E8-MND2-PLTA-CASP3-20X-060522\TimePoint_1	D:\tmp\E8_pheno_soma	C:\Users\ab998\OneDrive - University of Exeter\TDP43 project JG\E8 Pheno\AB-TDP43KI-E8-MND2-PLTA-CASP3-20X-060522\TimePoint_1	D:\tmp\E8_pheno_soma	C:\Users\ab998\OneDrive - University of Exeter\TDP43 project JG\E8 Pheno\AB-TDP43KI-E8-MND2-PLTA-CASP3-20X-060522\TimePoint_1	817	0.0335864685470142	22.537219661288	0.244495307793841	1.76705577131361	4.11095086254764e-05	0.027585336182727	0.00029925986266076	0.00216285896121617	4.31682783528231e-05	0.023477204144001	0.000320439459756017	0.00207522697746754	911.675642594859	393.058751529988	9	5	5	6	11	2	3	6	4	3	2	4	486.842718243599	330.462991416454	367.161476016045	308.107651650906	C05_sx_5_sy_6	C05_sx_5_sy_6_2	131	2	AB-TDP43KI-E8-MND2-PLTA-CASP3-20X-060522_C05_sx_5_sy_6_w4.tif
131	3	AB-TDP43KI-E8-MND2-PLTA-CASP3-20X-060522_C05_sx_5_sy_6_w4.tif	AB-TDP43KI-E8-MND2-PLTA-CASP3-20X-060522_C05_sx_5_sy_6_w1.tif	AB-TDP43KI-E8-MND2-PLTA-CASP3-20X-060522_C05_sx_5_sy_6_w3Filtsoma.tiff	AB-TDP43KI-E8-MND2-PLTA-CASP3-20X-060522_C05_sx_5_sy_6_w3.tif	AB-TDP43KI-E8-MND2-PLTA-CASP3-20X-060522_C05_sx_5_sy_6_w1NeuNuclei.tiff	AB-TDP43KI-E8-MND2-PLTA-CASP3-20X-060522_C05_sx_5_sy_6_w2.tif	C:\Users\ab998\OneDrive - University of Exeter\TDP43 project JG\E8 Pheno\AB-TDP43KI-E8-MND2-PLTA-CASP3-20X-060522\TimePoint_1	C:\Users\ab998\OneDrive - University of Exeter\TDP43 project JG\E8 Pheno\AB-TDP43KI-E8-MND2-PLTA-CASP3-20X-060522\TimePoint_1	D:\tmp\E8_pheno_soma	C:\Users\ab998\OneDrive - University of Exeter\TDP43 project JG\E8 Pheno\AB-TDP43KI-E8-MND2-PLTA-CASP3-20X-060522\TimePoint_1	D:\tmp\E8_pheno_soma	C:\Users\ab998\OneDrive - University of Exeter\TDP43 project JG\E8 Pheno\AB-TDP43KI-E8-MND2-PLTA-CASP3-20X-060522\TimePoint_1	728	0.0136168247155052	31.8152298849309	0.185381856979802	1.85909819160588	1.87044295542654e-05	0.043702238852927	0.000254645407939289	0.00255370630715094	9.09838581719669e-06	0.0392397977411747	0.000228885328397155	0.00253299763426185	1091.11263736264	789.458791208791	16	9	10	10	29	7	7	13	2	4	5	4	1012.81538665295	832.950377106667	814.950376391411	822.636667966843	C05_sx_5_sy_6	C05_sx_5_sy_6_3	131	3	AB-TDP43KI-E8-MND2-PLTA-CASP3-20X-060522_C05_sx_5_sy_6_w4.tif
133	1	AB-TDP43KI-E8-MND2-PLTA-CASP3-20X-060522_C05_sx_6_sy_2_w4.tif	AB-TDP43KI-E8-MND2-PLTA-CASP3-20X-060522_C05_sx_6_sy_2_w1.tif	AB-TDP43KI-E8-MND2-PLTA-CASP3-20X-060522_C05_sx_6_sy_2_w3Filtsoma.tiff	AB-TDP43KI-E8-MND2-PLTA-CASP3-20X-060522_C05_sx_6_sy_2_w3.tif	AB-TDP43KI-E8-MND2-PLTA-CASP3-20X-060522_C05_sx_6_sy_2_w1NeuNuclei.tiff	AB-TDP43KI-E8-MND2-PLTA-CASP3-20X-060522_C05_sx_6_sy_2_w2.tif	C:\Users\ab998\OneDrive - University of Exeter\TDP43 project JG\E8 Pheno\AB-TDP43KI-E8-MND2-PLTA-CASP3-20X-060522\TimePoint_1	C:\Users\ab998\OneDrive - University of Exeter\TDP43 project JG\E8 Pheno\AB-TDP43KI-E8-MND2-PLTA-CASP3-20X-060522\TimePoint_1	D:\tmp\E8_pheno_soma	C:\Users\ab998\OneDrive - University of Exeter\TDP43 project JG\E8 Pheno\AB-TDP43KI-E8-MND2-PLTA-CASP3-20X-060522\TimePoint_1	D:\tmp\E8_pheno_soma	C:\Users\ab998\OneDrive - University of Exeter\TDP43 project JG\E8 Pheno\AB-TDP43KI-E8-MND2-PLTA-CASP3-20X-060522\TimePoint_1	1329	0.0891871022417945	37.7679663002491	0.303227283060551	2.87814145046286	6.71084290758424e-05	0.0284183343116998	0.000228161988758879	0.00216564443225197	3.3528634958202e-05	0.0254684574902058	0.000183108262717724	0.00212100404314697	210.743416102333	297.681715575621	37	16	15	16	44	13	11	21	9	7	9	6	650.222442865372	407.801083505154	261.107649505138	333.190912365913	C05_sx_6_sy_2	C05_sx_6_sy_2_1	133	1	AB-TDP43KI-E8-MND2-PLTA-CASP3-20X-060522_C05_sx_6_sy_2_w4.tif
133	2	AB-TDP43KI-E8-MND2-PLTA-CASP3-20X-060522_C05_sx_6_sy_2_w4.tif	AB-TDP43KI-E8-MND2-PLTA-CASP3-20X-060522_C05_sx_6_sy_2_w1.tif	AB-TDP43KI-E8-MND2-PLTA-CASP3-20X-060522_C05_sx_6_sy_2_w3Filtsoma.tiff	AB-TDP43KI-E8-MND2-PLTA-CASP3-20X-060522_C05_sx_6_sy_2_w3.tif	AB-TDP43KI-E8-MND2-PLTA-CASP3-20X-060522_C05_sx_6_sy_2_w1NeuNuclei.tiff	AB-TDP43KI-E8-MND2-PLTA-CASP3-20X-060522_C05_sx_6_sy_2_w2.tif	C:\Users\ab998\OneDrive - University of Exeter\TDP43 project JG\E8 Pheno\AB-TDP43KI-E8-MND2-PLTA-CASP3-20X-060522\TimePoint_1	C:\Users\ab998\OneDrive - University of Exeter\TDP43 project JG\E8 Pheno\AB-TDP43KI-E8-MND2-PLTA-CASP3-20X-060522\TimePoint_1	D:\tmp\E8_pheno_soma	C:\Users\ab998\OneDrive - University of Exeter\TDP43 project JG\E8 Pheno\AB-TDP43KI-E8-MND2-PLTA-CASP3-20X-060522\TimePoint_1	D:\tmp\E8_pheno_soma	C:\Users\ab998\OneDrive - University of Exeter\TDP43 project JG\E8 Pheno\AB-TDP43KI-E8-MND2-PLTA-CASP3-20X-060522\TimePoint_1	837	8.08230319815362e-05	10.555877112085	0.151842526858672	1.31691462546587	9.65627622240576e-08	0.012611561663184	0.000181412815840708	0.00157337470187081	0	0.00958238495513797	0.000152590218931437	0.00149538414552808	996.359617682198	299.99880525687	49	28	24	22	81	33	42	31	8	9	6	5	2011.37087273598	1428.73421674967	1325.89359521866	1179.96971130371	C05_sx_6_sy_2	C05_sx_6_sy_2_2	133	2	AB-TDP43KI-E8-MND2-PLTA-CASP3-20X-060522_C05_sx_6_sy_2_w4.tif
133	3	AB-TDP43KI-E8-MND2-PLTA-CASP3-20X-060522_C05_sx_6_sy_2_w4.tif	AB-TDP43KI-E8-MND2-PLTA-CASP3-20X-060522_C05_sx_6_sy_2_w1.tif	AB-TDP43KI-E8-MND2-PLTA-CASP3-20X-060522_C05_sx_6_sy_2_w3Filtsoma.tiff	AB-TDP43KI-E8-MND2-PLTA-CASP3-20X-060522_C05_sx_6_sy_2_w3.tif	AB-TDP43KI-E8-MND2-PLTA-CASP3-20X-060522_C05_sx_6_sy_2_w1NeuNuclei.tiff	AB-TDP43KI-E8-MND2-PLTA-CASP3-20X-060522_C05_sx_6_sy_2_w2.tif	C:\Users\ab998\OneDrive - University of Exeter\TDP43 project JG\E8 Pheno\AB-TDP43KI-E8-MND2-PLTA-CASP3-20X-060522\TimePoint_1	C:\Users\ab998\OneDrive - University of Exeter\TDP43 project JG\E8 Pheno\AB-TDP43KI-E8-MND2-PLTA-CASP3-20X-060522\TimePoint_1	D:\tmp\E8_pheno_soma	C:\Users\ab998\OneDrive - University of Exeter\TDP43 project JG\E8 Pheno\AB-TDP43KI-E8-MND2-PLTA-CASP3-20X-060522\TimePoint_1	D:\tmp\E8_pheno_soma	C:\Users\ab998\OneDrive - University of Exeter\TDP43 project JG\E8 Pheno\AB-TDP43KI-E8-MND2-PLTA-CASP3-20X-060522\TimePoint_1	775	0.00769245035192245	126.530176252243	0.196063172305003	3.16752884280868	9.92574238957736e-06	0.163264743551281	0.000252984738458068	0.00408713399072088	3.73879208837025e-06	0.125330563634634	0.000259403372183442	0.00403601140715182	1033.18322580645	1765.82064516129	20	12	12	14	36	9	15	9	7	3	5	5	956.222450911999	703.416314959526	767.943228423595	645.847772836685	C05_sx_6_sy_2	C05_sx_6_sy_2_3	133	3	AB-TDP43KI-E8-MND2-PLTA-CASP3-20X-060522_C05_sx_6_sy_2_w4.tif
134	1	AB-TDP43KI-E8-MND2-PLTA-CASP3-20X-060522_C05_sx_6_sy_3_w4.tif	AB-TDP43KI-E8-MND2-PLTA-CASP3-20X-060522_C05_sx_6_sy_3_w1.tif	AB-TDP43KI-E8-MND2-PLTA-CASP3-20X-060522_C05_sx_6_sy_3_w3Filtsoma.tiff	AB-TDP43KI-E8-MND2-PLTA-CASP3-20X-060522_C05_sx_6_sy_3_w3.tif	AB-TDP43KI-E8-MND2-PLTA-CASP3-20X-060522_C05_sx_6_sy_3_w1NeuNuclei.tiff	AB-TDP43KI-E8-MND2-PLTA-CASP3-20X-060522_C05_sx_6_sy_3_w2.tif	C:\Users\ab998\OneDrive - University of Exeter\TDP43 project JG\E8 Pheno\AB-TDP43KI-E8-MND2-PLTA-CASP3-20X-060522\TimePoint_1	C:\Users\ab998\OneDrive - University of Exeter\TDP43 project JG\E8 Pheno\AB-TDP43KI-E8-MND2-PLTA-CASP3-20X-060522\TimePoint_1	D:\tmp\E8_pheno_soma	C:\Users\ab998\OneDrive - University of Exeter\TDP43 project JG\E8 Pheno\AB-TDP43KI-E8-MND2-PLTA-CASP3-20X-060522\TimePoint_1	D:\tmp\E8_pheno_soma	C:\Users\ab998\OneDrive - University of Exeter\TDP43 project JG\E8 Pheno\AB-TDP43KI-E8-MND2-PLTA-CASP3-20X-060522\TimePoint_1	839	0.0843445455886922	50.82995162718	0.258426794782281	2.41034562094137	0.00010052985171477	0.0605839709501549	0.000308017633828702	0.00287287916679544	7.54394277464598e-05	0.0536295268684626	0.000274662394076586	0.00278477149549872	302.473182359952	113.990464839094	5	5	5	5	1	1	1	2	4	4	4	3	560.629517912865	501.433557212353	525.16148006916	501.190917134285	C05_sx_6_sy_3	C05_sx_6_sy_3_1	134	1	AB-TDP43KI-E8-MND2-PLTA-CASP3-20X-060522_C05_sx_6_sy_3_w4.tif
134	2	AB-TDP43KI-E8-MND2-PLTA-CASP3-20X-060522_C05_sx_6_sy_3_w4.tif	AB-TDP43KI-E8-MND2-PLTA-CASP3-20X-060522_C05_sx_6_sy_3_w1.tif	AB-TDP43KI-E8-MND2-PLTA-CASP3-20X-060522_C05_sx_6_sy_3_w3Filtsoma.tiff	AB-TDP43KI-E8-MND2-PLTA-CASP3-20X-060522_C05_sx_6_sy_3_w3.tif	AB-TDP43KI-E8-MND2-PLTA-CASP3-20X-060522_C05_sx_6_sy_3_w1NeuNuclei.tiff	AB-TDP43KI-E8-MND2-PLTA-CASP3-20X-060522_C05_sx_6_sy_3_w2.tif	C:\Users\ab998\OneDrive - University of Exeter\TDP43 project JG\E8 Pheno\AB-TDP43KI-E8-MND2-PLTA-CASP3-20X-060522\TimePoint_1	C:\Users\ab998\OneDrive - University of Exeter\TDP43 project JG\E8 Pheno\AB-TDP43KI-E8-MND2-PLTA-CASP3-20X-060522\TimePoint_1	D:\tmp\E8_pheno_soma	C:\Users\ab998\OneDrive - University of Exeter\TDP43 project JG\E8 Pheno\AB-TDP43KI-E8-MND2-PLTA-CASP3-20X-060522\TimePoint_1	D:\tmp\E8_pheno_soma	C:\Users\ab998\OneDrive - University of Exeter\TDP43 project JG\E8 Pheno\AB-TDP43KI-E8-MND2-PLTA-CASP3-20X-060522\TimePoint_1	1182	0.16498324042027	51.0982031475287	0.382848859298974	2.59754331153817	0.000139579729627978	0.043230290310938	0.000323899204144648	0.00219758317389016	7.54394277464598e-05	0.0179907213896513	0.000274662394076586	0.00177004653960466	1013.76818950931	1205.93231810491	28	15	20	11	44	20	24	9	6	3	4	6	816.075261294842	539.470135271549	605.58283406496	342.747262239456	C05_sx_6_sy_3	C05_sx_6_sy_3_2	134	2	AB-TDP43KI-E8-MND2-PLTA-CASP3-20X-060522_C05_sx_6_sy_3_w4.tif
135	1	AB-TDP43KI-E8-MND2-PLTA-CASP3-20X-060522_C05_sx_6_sy_4_w4.tif	AB-TDP43KI-E8-MND2-PLTA-CASP3-20X-060522_C05_sx_6_sy_4_w1.tif	AB-TDP43KI-E8-MND2-PLTA-CASP3-20X-060522_C05_sx_6_sy_4_w3Filtsoma.tiff	AB-TDP43KI-E8-MND2-PLTA-CASP3-20X-060522_C05_sx_6_sy_4_w3.tif	AB-TDP43KI-E8-MND2-PLTA-CASP3-20X-060522_C05_sx_6_sy_4_w1NeuNuclei.tiff	AB-TDP43KI-E8-MND2-PLTA-CASP3-20X-060522_C05_sx_6_sy_4_w2.tif	C:\Users\ab998\OneDrive - University of Exeter\TDP43 project JG\E8 Pheno\AB-TDP43KI-E8-MND2-PLTA-CASP3-20X-060522\TimePoint_1	C:\Users\ab998\OneDrive - University of Exeter\TDP43 project JG\E8 Pheno\AB-TDP43KI-E8-MND2-PLTA-CASP3-20X-060522\TimePoint_1	D:\tmp\E8_pheno_soma	C:\Users\ab998\OneDrive - University of Exeter\TDP43 project JG\E8 Pheno\AB-TDP43KI-E8-MND2-PLTA-CASP3-20X-060522\TimePoint_1	D:\tmp\E8_pheno_soma	C:\Users\ab998\OneDrive - University of Exeter\TDP43 project JG\E8 Pheno\AB-TDP43KI-E8-MND2-PLTA-CASP3-20X-060522\TimePoint_1	859	0.0120721793984444	12.6825374206528	0.147783627035096	1.39981689141132	1.40537594859655e-05	0.014764304331377	0.000172041475011754	0.00162958893063017	9.65623621596023e-06	0.0125215267762542	0.00016784924082458	0.0015716792549938	288.036088474971	504.651920838184	28	13	10	9	29	11	5	5	7	6	7	7	582.352386415005	466.67114341259	247.894447445869	112.325903475285	C05_sx_6_sy_4	C05_sx_6_sy_4_1	135	1	AB-TDP43KI-E8-MND2-PLTA-CASP3-20X-060522_C05_sx_6_sy_4_w4.tif
135	2	AB-TDP43KI-E8-MND2-PLTA-CASP3-20X-060522_C05_sx_6_sy_4_w4.tif	AB-TDP43KI-E8-MND2-PLTA-CASP3-20X-060522_C05_sx_6_sy_4_w1.tif	AB-TDP43KI-E8-MND2-PLTA-CASP3-20X-060522_C05_sx_6_sy_4_w3Filtsoma.tiff	AB-TDP43KI-E8-MND2-PLTA-CASP3-20X-060522_C05_sx_6_sy_4_w3.tif	AB-TDP43KI-E8-MND2-PLTA-CASP3-20X-060522_C05_sx_6_sy_4_w1NeuNuclei.tiff	AB-TDP43KI-E8-MND2-PLTA-CASP3-20X-060522_C05_sx_6_sy_4_w2.tif	C:\Users\ab998\OneDrive - University of Exeter\TDP43 project JG\E8 Pheno\AB-TDP43KI-E8-MND2-PLTA-CASP3-20X-060522\TimePoint_1	C:\Users\ab998\OneDrive - University of Exeter\TDP43 project JG\E8 Pheno\AB-TDP43KI-E8-MND2-PLTA-CASP3-20X-060522\TimePoint_1	D:\tmp\E8_pheno_soma	C:\Users\ab998\OneDrive - University of Exeter\TDP43 project JG\E8 Pheno\AB-TDP43KI-E8-MND2-PLTA-CASP3-20X-060522\TimePoint_1	D:\tmp\E8_pheno_soma	C:\Users\ab998\OneDrive - University of Exeter\TDP43 project JG\E8 Pheno\AB-TDP43KI-E8-MND2-PLTA-CASP3-20X-060522\TimePoint_1	732	0.0370430883547215	7.19216064165812	0.125154497567564	0.984328984748572	5.0605311960002e-05	0.00982535606783896	0.000170976089573175	0.0013447117277986	1.8859856936615e-05	0.00606056209653616	0.000137331197038293	0.00122072175145149	1032.34289617486	1499.90846994536	5	4	2	3	4	1	2	3	1	3	0	2	447.048779070377	410.409168064594	412.237595260143	425.651808798313	C05_sx_6_sy_4	C05_sx_6_sy_4_2	135	2	AB-TDP43KI-E8-MND2-PLTA-CASP3-20X-060522_C05_sx_6_sy_4_w4.tif
136	1	AB-TDP43KI-E8-MND2-PLTA-CASP3-20X-060522_C05_sx_6_sy_5_w4.tif	AB-TDP43KI-E8-MND2-PLTA-CASP3-20X-060522_C05_sx_6_sy_5_w1.tif	AB-TDP43KI-E8-MND2-PLTA-CASP3-20X-060522_C05_sx_6_sy_5_w3Filtsoma.tiff	AB-TDP43KI-E8-MND2-PLTA-CASP3-20X-060522_C05_sx_6_sy_5_w3.tif	AB-TDP43KI-E8-MND2-PLTA-CASP3-20X-060522_C05_sx_6_sy_5_w1NeuNuclei.tiff	AB-TDP43KI-E8-MND2-PLTA-CASP3-20X-060522_C05_sx_6_sy_5_w2.tif	C:\Users\ab998\OneDrive - University of Exeter\TDP43 project JG\E8 Pheno\AB-TDP43KI-E8-MND2-PLTA-CASP3-20X-060522\TimePoint_1	C:\Users\ab998\OneDrive - University of Exeter\TDP43 project JG\E8 Pheno\AB-TDP43KI-E8-MND2-PLTA-CASP3-20X-060522\TimePoint_1	D:\tmp\E8_pheno_soma	C:\Users\ab998\OneDrive - University of Exeter\TDP43 project JG\E8 Pheno\AB-TDP43KI-E8-MND2-PLTA-CASP3-20X-060522\TimePoint_1	D:\tmp\E8_pheno_soma	C:\Users\ab998\OneDrive - University of Exeter\TDP43 project JG\E8 Pheno\AB-TDP43KI-E8-MND2-PLTA-CASP3-20X-060522\TimePoint_1	1045	0.0228968021625633	14.2239838984678	0.158922713017091	1.7294575413689	2.19108154665677e-05	0.0136114678454238	0.000152079151212527	0.00165498329317598	2.62787798419595e-05	0.0120922089554369	0.000183108262717724	0.00164797436445951	185.985645933014	350.26028708134	23	15	16	16	39	19	17	22	2	4	3	2	971.626564562321	737.950369000435	729.251886129379	808.447847545147	C05_sx_6_sy_5	C05_sx_6_sy_5_1	136	1	AB-TDP43KI-E8-MND2-PLTA-CASP3-20X-060522_C05_sx_6_sy_5_w4.tif
136	2	AB-TDP43KI-E8-MND2-PLTA-CASP3-20X-060522_C05_sx_6_sy_5_w4.tif	AB-TDP43KI-E8-MND2-PLTA-CASP3-20X-060522_C05_sx_6_sy_5_w1.tif	AB-TDP43KI-E8-MND2-PLTA-CASP3-20X-060522_C05_sx_6_sy_5_w3Filtsoma.tiff	AB-TDP43KI-E8-MND2-PLTA-CASP3-20X-060522_C05_sx_6_sy_5_w3.tif	AB-TDP43KI-E8-MND2-PLTA-CASP3-20X-060522_C05_sx_6_sy_5_w1NeuNuclei.tiff	AB-TDP43KI-E8-MND2-PLTA-CASP3-20X-060522_C05_sx_6_sy_5_w2.tif	C:\Users\ab998\OneDrive - University of Exeter\TDP43 project JG\E8 Pheno\AB-TDP43KI-E8-MND2-PLTA-CASP3-20X-060522\TimePoint_1	C:\Users\ab998\OneDrive - University of Exeter\TDP43 project JG\E8 Pheno\AB-TDP43KI-E8-MND2-PLTA-CASP3-20X-060522\TimePoint_1	D:\tmp\E8_pheno_soma	C:\Users\ab998\OneDrive - University of Exeter\TDP43 project JG\E8 Pheno\AB-TDP43KI-E8-MND2-PLTA-CASP3-20X-060522\TimePoint_1	D:\tmp\E8_pheno_soma	C:\Users\ab998\OneDrive - University of Exeter\TDP43 project JG\E8 Pheno\AB-TDP43KI-E8-MND2-PLTA-CASP3-20X-060522\TimePoint_1	805	0.342677773402102	37.8060923768207	0.528053711634129	2.06602579168975	0.000425686675033667	0.0469640899090941	0.000655967343644881	0.00256649166669535	0.000234978491789661	0.0372324623167515	0.000579842831939459	0.00244144350290298	1435.07950310559	1920.85093167702	12	7	7	6	13	2	2	4	7	5	5	4	508.913787961006	267.421360015869	250.007145822048	307.1492831707	C05_sx_6_sy_5	C05_sx_6_sy_5_2	136	2	AB-TDP43KI-E8-MND2-PLTA-CASP3-20X-060522_C05_sx_6_sy_5_w4.tif
139	1	AB-TDP43KI-E8-MND2-PLTA-CASP3-20X-060522_C05_sx_7_sy_2_w4.tif	AB-TDP43KI-E8-MND2-PLTA-CASP3-20X-060522_C05_sx_7_sy_2_w1.tif	AB-TDP43KI-E8-MND2-PLTA-CASP3-20X-060522_C05_sx_7_sy_2_w3Filtsoma.tiff	AB-TDP43KI-E8-MND2-PLTA-CASP3-20X-060522_C05_sx_7_sy_2_w3.tif	AB-TDP43KI-E8-MND2-PLTA-CASP3-20X-060522_C05_sx_7_sy_2_w1NeuNuclei.tiff	AB-TDP43KI-E8-MND2-PLTA-CASP3-20X-060522_C05_sx_7_sy_2_w2.tif	C:\Users\ab998\OneDrive - University of Exeter\TDP43 project JG\E8 Pheno\AB-TDP43KI-E8-MND2-PLTA-CASP3-20X-060522\TimePoint_1	C:\Users\ab998\OneDrive - University of Exeter\TDP43 project JG\E8 Pheno\AB-TDP43KI-E8-MND2-PLTA-CASP3-20X-060522\TimePoint_1	D:\tmp\E8_pheno_soma	C:\Users\ab998\OneDrive - University of Exeter\TDP43 project JG\E8 Pheno\AB-TDP43KI-E8-MND2-PLTA-CASP3-20X-060522\TimePoint_1	D:\tmp\E8_pheno_soma	C:\Users\ab998\OneDrive - University of Exeter\TDP43 project JG\E8 Pheno\AB-TDP43KI-E8-MND2-PLTA-CASP3-20X-060522\TimePoint_1	714	0.00419840990320353	22.664514643373	0.181887540966272	1.58150606509298	5.88012591485088e-06	0.0317430177078053	0.000254744455134835	0.00221499448892574	0	0.0326885059475899	0.000244144350290298	0.00228885328397155	1196.15266106443	1421.42717086835	12	5	7	7	14	5	11	6	4	2	2	3	565.499575555325	494.173671960831	529.386876285076	448.475187957287	C05_sx_7_sy_2	C05_sx_7_sy_2_1	139	1	AB-TDP43KI-E8-MND2-PLTA-CASP3-20X-060522_C05_sx_7_sy_2_w4.tif
140	2	AB-TDP43KI-E8-MND2-PLTA-CASP3-20X-060522_C05_sx_7_sy_3_w4.tif	AB-TDP43KI-E8-MND2-PLTA-CASP3-20X-060522_C05_sx_7_sy_3_w1.tif	AB-TDP43KI-E8-MND2-PLTA-CASP3-20X-060522_C05_sx_7_sy_3_w3Filtsoma.tiff	AB-TDP43KI-E8-MND2-PLTA-CASP3-20X-060522_C05_sx_7_sy_3_w3.tif	AB-TDP43KI-E8-MND2-PLTA-CASP3-20X-060522_C05_sx_7_sy_3_w1NeuNuclei.tiff	AB-TDP43KI-E8-MND2-PLTA-CASP3-20X-060522_C05_sx_7_sy_3_w2.tif	C:\Users\ab998\OneDrive - University of Exeter\TDP43 project JG\E8 Pheno\AB-TDP43KI-E8-MND2-PLTA-CASP3-20X-060522\TimePoint_1	C:\Users\ab998\OneDrive - University of Exeter\TDP43 project JG\E8 Pheno\AB-TDP43KI-E8-MND2-PLTA-CASP3-20X-060522\TimePoint_1	D:\tmp\E8_pheno_soma	C:\Users\ab998\OneDrive - University of Exeter\TDP43 project JG\E8 Pheno\AB-TDP43KI-E8-MND2-PLTA-CASP3-20X-060522\TimePoint_1	D:\tmp\E8_pheno_soma	C:\Users\ab998\OneDrive - University of Exeter\TDP43 project JG\E8 Pheno\AB-TDP43KI-E8-MND2-PLTA-CASP3-20X-060522\TimePoint_1	699	0.0123701042700191	6.82208345079562	0.1152819104027	0.992446783930063	1.76968587553921e-05	0.00975977603833422	0.000164924049217025	0.00141980941907019	1.89550983122899e-05	0.00666636787354946	0.000183108262717724	0.0013275349047035	748.805436337625	1332.16309012876	7	5	0	0	7	5	0	0	2	2	0	0	599.997049450874	540.215303361416	0	0	C05_sx_7_sy_3	C05_sx_7_sy_3_2	140	2	AB-TDP43KI-E8-MND2-PLTA-CASP3-20X-060522_C05_sx_7_sy_3_w4.tif
140	3	AB-TDP43KI-E8-MND2-PLTA-CASP3-20X-060522_C05_sx_7_sy_3_w4.tif	AB-TDP43KI-E8-MND2-PLTA-CASP3-20X-060522_C05_sx_7_sy_3_w1.tif	AB-TDP43KI-E8-MND2-PLTA-CASP3-20X-060522_C05_sx_7_sy_3_w3Filtsoma.tiff	AB-TDP43KI-E8-MND2-PLTA-CASP3-20X-060522_C05_sx_7_sy_3_w3.tif	AB-TDP43KI-E8-MND2-PLTA-CASP3-20X-060522_C05_sx_7_sy_3_w1NeuNuclei.tiff	AB-TDP43KI-E8-MND2-PLTA-CASP3-20X-060522_C05_sx_7_sy_3_w2.tif	C:\Users\ab998\OneDrive - University of Exeter\TDP43 project JG\E8 Pheno\AB-TDP43KI-E8-MND2-PLTA-CASP3-20X-060522\TimePoint_1	C:\Users\ab998\OneDrive - University of Exeter\TDP43 project JG\E8 Pheno\AB-TDP43KI-E8-MND2-PLTA-CASP3-20X-060522\TimePoint_1	D:\tmp\E8_pheno_soma	C:\Users\ab998\OneDrive - University of Exeter\TDP43 project JG\E8 Pheno\AB-TDP43KI-E8-MND2-PLTA-CASP3-20X-060522\TimePoint_1	D:\tmp\E8_pheno_soma	C:\Users\ab998\OneDrive - University of Exeter\TDP43 project JG\E8 Pheno\AB-TDP43KI-E8-MND2-PLTA-CASP3-20X-060522\TimePoint_1	806	0.0181805908302977	6.08972004149109	0.155001144390553	1.09636072302237	2.25565643055802e-05	0.00755548392244552	0.000192309112147088	0.00136024903600791	2.07072498596972e-05	0.00671802740544081	0.000198367284610868	0.00134279392659664	497.43300248139	1446.05955334988	6	4	4	6	6	1	2	4	2	3	2	2	830.773748338223	692.820426523685	680.234639704227	791.560543417931	C05_sx_7_sy_3	C05_sx_7_sy_3_3	140	3	AB-TDP43KI-E8-MND2-PLTA-CASP3-20X-060522_C05_sx_7_sy_3_w4.tif
141	1	AB-TDP43KI-E8-MND2-PLTA-CASP3-20X-060522_C05_sx_7_sy_4_w4.tif	AB-TDP43KI-E8-MND2-PLTA-CASP3-20X-060522_C05_sx_7_sy_4_w1.tif	AB-TDP43KI-E8-MND2-PLTA-CASP3-20X-060522_C05_sx_7_sy_4_w3Filtsoma.tiff	AB-TDP43KI-E8-MND2-PLTA-CASP3-20X-060522_C05_sx_7_sy_4_w3.tif	AB-TDP43KI-E8-MND2-PLTA-CASP3-20X-060522_C05_sx_7_sy_4_w1NeuNuclei.tiff	AB-TDP43KI-E8-MND2-PLTA-CASP3-20X-060522_C05_sx_7_sy_4_w2.tif	C:\Users\ab998\OneDrive - University of Exeter\TDP43 project JG\E8 Pheno\AB-TDP43KI-E8-MND2-PLTA-CASP3-20X-060522\TimePoint_1	C:\Users\ab998\OneDrive - University of Exeter\TDP43 project JG\E8 Pheno\AB-TDP43KI-E8-MND2-PLTA-CASP3-20X-060522\TimePoint_1	D:\tmp\E8_pheno_soma	C:\Users\ab998\OneDrive - University of Exeter\TDP43 project JG\E8 Pheno\AB-TDP43KI-E8-MND2-PLTA-CASP3-20X-060522\TimePoint_1	D:\tmp\E8_pheno_soma	C:\Users\ab998\OneDrive - University of Exeter\TDP43 project JG\E8 Pheno\AB-TDP43KI-E8-MND2-PLTA-CASP3-20X-060522\TimePoint_1	746	0.10145669228109	36.8645788477734	0.302433813922107	1.95530632487498	0.000136000927990737	0.0494163255332083	0.00040540725726824	0.0026210540547922	5.29677927261218e-05	0.0475295335054398	0.000350957503542304	0.00260929274372756	1260.98257372654	247.660857908847	5	4	5	4	2	1	2	2	3	3	3	2	458.328000724316	425.45794314146	436.700583338737	446.842719078064	C05_sx_7_sy_4	C05_sx_7_sy_4_1	141	1	AB-TDP43KI-E8-MND2-PLTA-CASP3-20X-060522_C05_sx_7_sy_4_w4.tif
141	2	AB-TDP43KI-E8-MND2-PLTA-CASP3-20X-060522_C05_sx_7_sy_4_w4.tif	AB-TDP43KI-E8-MND2-PLTA-CASP3-20X-060522_C05_sx_7_sy_4_w1.tif	AB-TDP43KI-E8-MND2-PLTA-CASP3-20X-060522_C05_sx_7_sy_4_w3Filtsoma.tiff	AB-TDP43KI-E8-MND2-PLTA-CASP3-20X-060522_C05_sx_7_sy_4_w3.tif	AB-TDP43KI-E8-MND2-PLTA-CASP3-20X-060522_C05_sx_7_sy_4_w1NeuNuclei.tiff	AB-TDP43KI-E8-MND2-PLTA-CASP3-20X-060522_C05_sx_7_sy_4_w2.tif	C:\Users\ab998\OneDrive - University of Exeter\TDP43 project JG\E8 Pheno\AB-TDP43KI-E8-MND2-PLTA-CASP3-20X-060522\TimePoint_1	C:\Users\ab998\OneDrive - University of Exeter\TDP43 project JG\E8 Pheno\AB-TDP43KI-E8-MND2-PLTA-CASP3-20X-060522\TimePoint_1	D:\tmp\E8_pheno_soma	C:\Users\ab998\OneDrive - University of Exeter\TDP43 project JG\E8 Pheno\AB-TDP43KI-E8-MND2-PLTA-CASP3-20X-060522\TimePoint_1	D:\tmp\E8_pheno_soma	C:\Users\ab998\OneDrive - University of Exeter\TDP43 project JG\E8 Pheno\AB-TDP43KI-E8-MND2-PLTA-CASP3-20X-060522\TimePoint_1	1110	0.127426381608075	47.362184070982	0.381017776671797	2.73942168243229	0.000114798541989257	0.042668634298182	0.00034325925826288	0.00246794746165072	0.000114538466732483	0.0409807115793228	0.000350957503542304	0.00245670252479613	1087.89369369369	1493.13153153153	12	9	7	7	7	4	1	2	5	5	6	5	402.303613185883	331.019341051579	313.877205848694	350.462992787361	C05_sx_7_sy_4	C05_sx_7_sy_4_2	141	2	AB-TDP43KI-E8-MND2-PLTA-CASP3-20X-060522_C05_sx_7_sy_4_w4.tif
142	1	AB-TDP43KI-E8-MND2-PLTA-CASP3-20X-060522_C05_sx_7_sy_5_w4.tif	AB-TDP43KI-E8-MND2-PLTA-CASP3-20X-060522_C05_sx_7_sy_5_w1.tif	AB-TDP43KI-E8-MND2-PLTA-CASP3-20X-060522_C05_sx_7_sy_5_w3Filtsoma.tiff	AB-TDP43KI-E8-MND2-PLTA-CASP3-20X-060522_C05_sx_7_sy_5_w3.tif	AB-TDP43KI-E8-MND2-PLTA-CASP3-20X-060522_C05_sx_7_sy_5_w1NeuNuclei.tiff	AB-TDP43KI-E8-MND2-PLTA-CASP3-20X-060522_C05_sx_7_sy_5_w2.tif	C:\Users\ab998\OneDrive - University of Exeter\TDP43 project JG\E8 Pheno\AB-TDP43KI-E8-MND2-PLTA-CASP3-20X-060522\TimePoint_1	C:\Users\ab998\OneDrive - University of Exeter\TDP43 project JG\E8 Pheno\AB-TDP43KI-E8-MND2-PLTA-CASP3-20X-060522\TimePoint_1	D:\tmp\E8_pheno_soma	C:\Users\ab998\OneDrive - University of Exeter\TDP43 project JG\E8 Pheno\AB-TDP43KI-E8-MND2-PLTA-CASP3-20X-060522\TimePoint_1	D:\tmp\E8_pheno_soma	C:\Users\ab998\OneDrive - University of Exeter\TDP43 project JG\E8 Pheno\AB-TDP43KI-E8-MND2-PLTA-CASP3-20X-060522\TimePoint_1	828	0.0569800540224605	17.9304425695445	0.227481498382986	1.57450217450969	6.88164903652905e-05	0.0216551238762615	0.000274736109158195	0.00190157267452861	5.96064637647942e-05	0.019813496619463	0.000274662394076586	0.0019226367585361	848.479468599034	282.339371980676	9	8	7	7	6	5	3	3	5	5	4	4	768.004197478294	647.979808628559	619.766604423523	644.565595388412	C05_sx_7_sy_5	C05_sx_7_sy_5_1	142	1	AB-TDP43KI-E8-MND2-PLTA-CASP3-20X-060522_C05_sx_7_sy_5_w4.tif
142	2	AB-TDP43KI-E8-MND2-PLTA-CASP3-20X-060522_C05_sx_7_sy_5_w4.tif	AB-TDP43KI-E8-MND2-PLTA-CASP3-20X-060522_C05_sx_7_sy_5_w1.tif	AB-TDP43KI-E8-MND2-PLTA-CASP3-20X-060522_C05_sx_7_sy_5_w3Filtsoma.tiff	AB-TDP43KI-E8-MND2-PLTA-CASP3-20X-060522_C05_sx_7_sy_5_w3.tif	AB-TDP43KI-E8-MND2-PLTA-CASP3-20X-060522_C05_sx_7_sy_5_w1NeuNuclei.tiff	AB-TDP43KI-E8-MND2-PLTA-CASP3-20X-060522_C05_sx_7_sy_5_w2.tif	C:\Users\ab998\OneDrive - University of Exeter\TDP43 project JG\E8 Pheno\AB-TDP43KI-E8-MND2-PLTA-CASP3-20X-060522\TimePoint_1	C:\Users\ab998\OneDrive - University of Exeter\TDP43 project JG\E8 Pheno\AB-TDP43KI-E8-MND2-PLTA-CASP3-20X-060522\TimePoint_1	D:\tmp\E8_pheno_soma	C:\Users\ab998\OneDrive - University of Exeter\TDP43 project JG\E8 Pheno\AB-TDP43KI-E8-MND2-PLTA-CASP3-20X-060522\TimePoint_1	D:\tmp\E8_pheno_soma	C:\Users\ab998\OneDrive - University of Exeter\TDP43 project JG\E8 Pheno\AB-TDP43KI-E8-MND2-PLTA-CASP3-20X-060522\TimePoint_1	967	0.0569581682191256	30.8123025519308	0.250003814697266	2.18818951654248	5.89019319742767e-05	0.0318638082232997	0.000258535485726231	0.00226286402951652	5.2388491894817e-05	0.0303481668233871	0.000259403372183442	0.00225833524018526	1797.74560496381	346.572905894519	10	6	5	7	10	1	2	4	6	5	3	5	160.066018342972	95.9116896390915	89.911689043045	115.811184346676	C05_sx_7_sy_5	C05_sx_7_sy_5_2	142	2	AB-TDP43KI-E8-MND2-PLTA-CASP3-20X-060522_C05_sx_7_sy_5_w4.tif
142	3	AB-TDP43KI-E8-MND2-PLTA-CASP3-20X-060522_C05_sx_7_sy_5_w4.tif	AB-TDP43KI-E8-MND2-PLTA-CASP3-20X-060522_C05_sx_7_sy_5_w1.tif	AB-TDP43KI-E8-MND2-PLTA-CASP3-20X-060522_C05_sx_7_sy_5_w3Filtsoma.tiff	AB-TDP43KI-E8-MND2-PLTA-CASP3-20X-060522_C05_sx_7_sy_5_w3.tif	AB-TDP43KI-E8-MND2-PLTA-CASP3-20X-060522_C05_sx_7_sy_5_w1NeuNuclei.tiff	AB-TDP43KI-E8-MND2-PLTA-CASP3-20X-060522_C05_sx_7_sy_5_w2.tif	C:\Users\ab998\OneDrive - University of Exeter\TDP43 project JG\E8 Pheno\AB-TDP43KI-E8-MND2-PLTA-CASP3-20X-060522\TimePoint_1	C:\Users\ab998\OneDrive - University of Exeter\TDP43 project JG\E8 Pheno\AB-TDP43KI-E8-MND2-PLTA-CASP3-20X-060522\TimePoint_1	D:\tmp\E8_pheno_soma	C:\Users\ab998\OneDrive - University of Exeter\TDP43 project JG\E8 Pheno\AB-TDP43KI-E8-MND2-PLTA-CASP3-20X-060522\TimePoint_1	D:\tmp\E8_pheno_soma	C:\Users\ab998\OneDrive - University of Exeter\TDP43 project JG\E8 Pheno\AB-TDP43KI-E8-MND2-PLTA-CASP3-20X-060522\TimePoint_1	679	0.0749667694853997	33.449195379304	0.177370870485902	1.65392539580353	0.000110407613380559	0.0492624379665744	0.000261223667873199	0.00243582532518929	3.3528634958202e-05	0.0272404365241528	0.000213626306504011	0.00215915159787983	489.362297496318	393.116347569956	5	4	4	3	2	1	1	0	3	3	3	3	302.421359717846	258.610175967216	243.367535352707	272.237593412399	C05_sx_7_sy_5	C05_sx_7_sy_5_3	142	3	AB-TDP43KI-E8-MND2-PLTA-CASP3-20X-060522_C05_sx_7_sy_5_w4.tif
142	4	AB-TDP43KI-E8-MND2-PLTA-CASP3-20X-060522_C05_sx_7_sy_5_w4.tif	AB-TDP43KI-E8-MND2-PLTA-CASP3-20X-060522_C05_sx_7_sy_5_w1.tif	AB-TDP43KI-E8-MND2-PLTA-CASP3-20X-060522_C05_sx_7_sy_5_w3Filtsoma.tiff	AB-TDP43KI-E8-MND2-PLTA-CASP3-20X-060522_C05_sx_7_sy_5_w3.tif	AB-TDP43KI-E8-MND2-PLTA-CASP3-20X-060522_C05_sx_7_sy_5_w1NeuNuclei.tiff	AB-TDP43KI-E8-MND2-PLTA-CASP3-20X-060522_C05_sx_7_sy_5_w2.tif	C:\Users\ab998\OneDrive - University of Exeter\TDP43 project JG\E8 Pheno\AB-TDP43KI-E8-MND2-PLTA-CASP3-20X-060522\TimePoint_1	C:\Users\ab998\OneDrive - University of Exeter\TDP43 project JG\E8 Pheno\AB-TDP43KI-E8-MND2-PLTA-CASP3-20X-060522\TimePoint_1	D:\tmp\E8_pheno_soma	C:\Users\ab998\OneDrive - University of Exeter\TDP43 project JG\E8 Pheno\AB-TDP43KI-E8-MND2-PLTA-CASP3-20X-060522\TimePoint_1	D:\tmp\E8_pheno_soma	C:\Users\ab998\OneDrive - University of Exeter\TDP43 project JG\E8 Pheno\AB-TDP43KI-E8-MND2-PLTA-CASP3-20X-060522\TimePoint_1	1350	0.0344485783189157	9.48652080429019	0.224017700413242	1.75426871096715	2.5517465421419e-05	0.00702705244762237	0.000165939037343142	0.00129945830442011	2.32837755902437e-05	0.00509945442900062	0.000183108262717724	0.00122072175145149	77.0711111111111	518.36	35	12	17	13	64	18	17	23	7	7	6	5	824.673241496086	548.925979197025	467.05591905117	446.658951759338	C05_sx_7_sy_5	C05_sx_7_sy_5_4	142	4	AB-TDP43KI-E8-MND2-PLTA-CASP3-20X-060522_C05_sx_7_sy_5_w4.tif
142	5	AB-TDP43KI-E8-MND2-PLTA-CASP3-20X-060522_C05_sx_7_sy_5_w4.tif	AB-TDP43KI-E8-MND2-PLTA-CASP3-20X-060522_C05_sx_7_sy_5_w1.tif	AB-TDP43KI-E8-MND2-PLTA-CASP3-20X-060522_C05_sx_7_sy_5_w3Filtsoma.tiff	AB-TDP43KI-E8-MND2-PLTA-CASP3-20X-060522_C05_sx_7_sy_5_w3.tif	AB-TDP43KI-E8-MND2-PLTA-CASP3-20X-060522_C05_sx_7_sy_5_w1NeuNuclei.tiff	AB-TDP43KI-E8-MND2-PLTA-CASP3-20X-060522_C05_sx_7_sy_5_w2.tif	C:\Users\ab998\OneDrive - University of Exeter\TDP43 project JG\E8 Pheno\AB-TDP43KI-E8-MND2-PLTA-CASP3-20X-060522\TimePoint_1	C:\Users\ab998\OneDrive - University of Exeter\TDP43 project JG\E8 Pheno\AB-TDP43KI-E8-MND2-PLTA-CASP3-20X-060522\TimePoint_1	D:\tmp\E8_pheno_soma	C:\Users\ab998\OneDrive - University of Exeter\TDP43 project JG\E8 Pheno\AB-TDP43KI-E8-MND2-PLTA-CASP3-20X-060522\TimePoint_1	D:\tmp\E8_pheno_soma	C:\Users\ab998\OneDrive - University of Exeter\TDP43 project JG\E8 Pheno\AB-TDP43KI-E8-MND2-PLTA-CASP3-20X-060522\TimePoint_1	1037	0.055913890521424	30.805027465336	0.249134050449356	2.20985732763074	5.39188915346423e-05	0.0297059088383183	0.000240244985968521	0.00213100995914247	3.93495793105103e-05	0.0250738905742764	0.000228885328397155	0.00205996795557439	844.625843780135	760.420443587271	15	8	8	9	8	2	3	5	9	6	5	6	676.406211197376	560.411259174347	504.541201531887	553.896540522575	C05_sx_7_sy_5	C05_sx_7_sy_5_5	142	5	AB-TDP43KI-E8-MND2-PLTA-CASP3-20X-060522_C05_sx_7_sy_5_w4.tif
142	6	AB-TDP43KI-E8-MND2-PLTA-CASP3-20X-060522_C05_sx_7_sy_5_w4.tif	AB-TDP43KI-E8-MND2-PLTA-CASP3-20X-060522_C05_sx_7_sy_5_w1.tif	AB-TDP43KI-E8-MND2-PLTA-CASP3-20X-060522_C05_sx_7_sy_5_w3Filtsoma.tiff	AB-TDP43KI-E8-MND2-PLTA-CASP3-20X-060522_C05_sx_7_sy_5_w3.tif	AB-TDP43KI-E8-MND2-PLTA-CASP3-20X-060522_C05_sx_7_sy_5_w1NeuNuclei.tiff	AB-TDP43KI-E8-MND2-PLTA-CASP3-20X-060522_C05_sx_7_sy_5_w2.tif	C:\Users\ab998\OneDrive - University of Exeter\TDP43 project JG\E8 Pheno\AB-TDP43KI-E8-MND2-PLTA-CASP3-20X-060522\TimePoint_1	C:\Users\ab998\OneDrive - University of Exeter\TDP43 project JG\E8 Pheno\AB-TDP43KI-E8-MND2-PLTA-CASP3-20X-060522\TimePoint_1	D:\tmp\E8_pheno_soma	C:\Users\ab998\OneDrive - University of Exeter\TDP43 project JG\E8 Pheno\AB-TDP43KI-E8-MND2-PLTA-CASP3-20X-060522\TimePoint_1	D:\tmp\E8_pheno_soma	C:\Users\ab998\OneDrive - University of Exeter\TDP43 project JG\E8 Pheno\AB-TDP43KI-E8-MND2-PLTA-CASP3-20X-060522\TimePoint_1	1150	0.158051429180887	23.2782992846332	0.416433966485783	2.14506752067246	0.000137436025374684	0.020241999377942	0.000362116492596333	0.00186527610493257	0.000102681449789088	0.0179664995521307	0.000350957503542304	0.00181582360528409	531.626956521739	938.267826086957	12	8	9	9	16	2	6	10	3	6	7	5	563.097554683685	358.847768366337	374.818330347538	457.688391029835	C05_sx_7_sy_5	C05_sx_7_sy_5_6	142	6	AB-TDP43KI-E8-MND2-PLTA-CASP3-20X-060522_C05_sx_7_sy_5_w4.tif
142	7	AB-TDP43KI-E8-MND2-PLTA-CASP3-20X-060522_C05_sx_7_sy_5_w4.tif	AB-TDP43KI-E8-MND2-PLTA-CASP3-20X-060522_C05_sx_7_sy_5_w1.tif	AB-TDP43KI-E8-MND2-PLTA-CASP3-20X-060522_C05_sx_7_sy_5_w3Filtsoma.tiff	AB-TDP43KI-E8-MND2-PLTA-CASP3-20X-060522_C05_sx_7_sy_5_w3.tif	AB-TDP43KI-E8-MND2-PLTA-CASP3-20X-060522_C05_sx_7_sy_5_w1NeuNuclei.tiff	AB-TDP43KI-E8-MND2-PLTA-CASP3-20X-060522_C05_sx_7_sy_5_w2.tif	C:\Users\ab998\OneDrive - University of Exeter\TDP43 project JG\E8 Pheno\AB-TDP43KI-E8-MND2-PLTA-CASP3-20X-060522\TimePoint_1	C:\Users\ab998\OneDrive - University of Exeter\TDP43 project JG\E8 Pheno\AB-TDP43KI-E8-MND2-PLTA-CASP3-20X-060522\TimePoint_1	D:\tmp\E8_pheno_soma	C:\Users\ab998\OneDrive - University of Exeter\TDP43 project JG\E8 Pheno\AB-TDP43KI-E8-MND2-PLTA-CASP3-20X-060522\TimePoint_1	D:\tmp\E8_pheno_soma	C:\Users\ab998\OneDrive - University of Exeter\TDP43 project JG\E8 Pheno\AB-TDP43KI-E8-MND2-PLTA-CASP3-20X-060522\TimePoint_1	854	0.0207742501058306	24.8414579047821	0.143801022320986	1.73199053923599	2.43258197960545e-05	0.029088358202321	0.000168385272038625	0.00202809196631849	2.32837755902437e-05	0.027068454772234	0.000183108262717724	0.00210574502125382	1895.27517564403	1123.05971896955	9	8	5	6	24	7	9	9	4	3	4	6	429.499570667744	265.09040504694	233.906639695168	274.605124652386	C05_sx_7_sy_5	C05_sx_7_sy_5_7	142	7	AB-TDP43KI-E8-MND2-PLTA-CASP3-20X-060522_C05_sx_7_sy_5_w4.tif
143	1	AB-TDP43KI-E8-MND2-PLTA-CASP3-20X-060522_C05_sx_7_sy_6_w4.tif	AB-TDP43KI-E8-MND2-PLTA-CASP3-20X-060522_C05_sx_7_sy_6_w1.tif	AB-TDP43KI-E8-MND2-PLTA-CASP3-20X-060522_C05_sx_7_sy_6_w3Filtsoma.tiff	AB-TDP43KI-E8-MND2-PLTA-CASP3-20X-060522_C05_sx_7_sy_6_w3.tif	AB-TDP43KI-E8-MND2-PLTA-CASP3-20X-060522_C05_sx_7_sy_6_w1NeuNuclei.tiff	AB-TDP43KI-E8-MND2-PLTA-CASP3-20X-060522_C05_sx_7_sy_6_w2.tif	C:\Users\ab998\OneDrive - University of Exeter\TDP43 project JG\E8 Pheno\AB-TDP43KI-E8-MND2-PLTA-CASP3-20X-060522\TimePoint_1	C:\Users\ab998\OneDrive - University of Exeter\TDP43 project JG\E8 Pheno\AB-TDP43KI-E8-MND2-PLTA-CASP3-20X-060522\TimePoint_1	D:\tmp\E8_pheno_soma	C:\Users\ab998\OneDrive - University of Exeter\TDP43 project JG\E8 Pheno\AB-TDP43KI-E8-MND2-PLTA-CASP3-20X-060522\TimePoint_1	D:\tmp\E8_pheno_soma	C:\Users\ab998\OneDrive - University of Exeter\TDP43 project JG\E8 Pheno\AB-TDP43KI-E8-MND2-PLTA-CASP3-20X-060522\TimePoint_1	1086	0.0325428012149587	32.1602956410497	0.200534065719694	2.33296711626463	2.99657469751001e-05	0.0296135318978359	0.000184653835837656	0.00214822018072249	2.32837755902437e-05	0.0297504588961601	0.000183108262717724	0.00221255817450583	737.717311233886	1130.42449355433	36	18	20	21	53	15	18	20	7	7	7	6	927.785939514637	461.658949077129	532.671144604683	672.896544396877	C05_sx_7_sy_6	C05_sx_7_sy_6_1	143	1	AB-TDP43KI-E8-MND2-PLTA-CASP3-20X-060522_C05_sx_7_sy_6_w4.tif
143	2	AB-TDP43KI-E8-MND2-PLTA-CASP3-20X-060522_C05_sx_7_sy_6_w4.tif	AB-TDP43KI-E8-MND2-PLTA-CASP3-20X-060522_C05_sx_7_sy_6_w1.tif	AB-TDP43KI-E8-MND2-PLTA-CASP3-20X-060522_C05_sx_7_sy_6_w3Filtsoma.tiff	AB-TDP43KI-E8-MND2-PLTA-CASP3-20X-060522_C05_sx_7_sy_6_w3.tif	AB-TDP43KI-E8-MND2-PLTA-CASP3-20X-060522_C05_sx_7_sy_6_w1NeuNuclei.tiff	AB-TDP43KI-E8-MND2-PLTA-CASP3-20X-060522_C05_sx_7_sy_6_w2.tif	C:\Users\ab998\OneDrive - University of Exeter\TDP43 project JG\E8 Pheno\AB-TDP43KI-E8-MND2-PLTA-CASP3-20X-060522\TimePoint_1	C:\Users\ab998\OneDrive - University of Exeter\TDP43 project JG\E8 Pheno\AB-TDP43KI-E8-MND2-PLTA-CASP3-20X-060522\TimePoint_1	D:\tmp\E8_pheno_soma	C:\Users\ab998\OneDrive - University of Exeter\TDP43 project JG\E8 Pheno\AB-TDP43KI-E8-MND2-PLTA-CASP3-20X-060522\TimePoint_1	D:\tmp\E8_pheno_soma	C:\Users\ab998\OneDrive - University of Exeter\TDP43 project JG\E8 Pheno\AB-TDP43KI-E8-MND2-PLTA-CASP3-20X-060522\TimePoint_1	1015	0.0511821618283648	24.0208912240341	0.239368276437744	1.98983749095351	5.04257752003594e-05	0.0236659026837775	0.000235830814224379	0.00196043102556996	2.81733682641061e-05	0.0211930554360151	0.000198367284610868	0.00195315480232239	333.023645320197	1178.01280788177	16	8	9	11	13	5	6	7	5	5	3	3	596.796038508415	395.98990303278	392.11984539032	490.516817986965	C05_sx_7_sy_6	C05_sx_7_sy_6_2	143	2	AB-TDP43KI-E8-MND2-PLTA-CASP3-20X-060522_C05_sx_7_sy_6_w4.tif
143	3	AB-TDP43KI-E8-MND2-PLTA-CASP3-20X-060522_C05_sx_7_sy_6_w4.tif	AB-TDP43KI-E8-MND2-PLTA-CASP3-20X-060522_C05_sx_7_sy_6_w1.tif	AB-TDP43KI-E8-MND2-PLTA-CASP3-20X-060522_C05_sx_7_sy_6_w3Filtsoma.tiff	AB-TDP43KI-E8-MND2-PLTA-CASP3-20X-060522_C05_sx_7_sy_6_w3.tif	AB-TDP43KI-E8-MND2-PLTA-CASP3-20X-060522_C05_sx_7_sy_6_w1NeuNuclei.tiff	AB-TDP43KI-E8-MND2-PLTA-CASP3-20X-060522_C05_sx_7_sy_6_w2.tif	C:\Users\ab998\OneDrive - University of Exeter\TDP43 project JG\E8 Pheno\AB-TDP43KI-E8-MND2-PLTA-CASP3-20X-060522\TimePoint_1	C:\Users\ab998\OneDrive - University of Exeter\TDP43 project JG\E8 Pheno\AB-TDP43KI-E8-MND2-PLTA-CASP3-20X-060522\TimePoint_1	D:\tmp\E8_pheno_soma	C:\Users\ab998\OneDrive - University of Exeter\TDP43 project JG\E8 Pheno\AB-TDP43KI-E8-MND2-PLTA-CASP3-20X-060522\TimePoint_1	D:\tmp\E8_pheno_soma	C:\Users\ab998\OneDrive - University of Exeter\TDP43 project JG\E8 Pheno\AB-TDP43KI-E8-MND2-PLTA-CASP3-20X-060522\TimePoint_1	996	0.040354506643439	14.9690044119488	0.213199053891003	1.70482948003337	4.05165729351797e-05	0.015029120895531	0.000214055274990967	0.00171167618477246	3.93495793105103e-05	0.0152605697512627	0.000228885328397155	0.00175478751771152	1212.67570281124	1937.92369477912	8	3	6	8	6	1	6	6	2	2	2	2	254.26197886467	194.906638801098	240.090404629707	249.676191926003	C05_sx_7_sy_6	C05_sx_7_sy_6_3	143	3	AB-TDP43KI-E8-MND2-PLTA-CASP3-20X-060522_C05_sx_7_sy_6_w4.tif
144	1	AB-TDP43KI-E8-MND2-PLTA-CASP3-20X-060522_C05_sx_7_sy_7_w4.tif	AB-TDP43KI-E8-MND2-PLTA-CASP3-20X-060522_C05_sx_7_sy_7_w1.tif	AB-TDP43KI-E8-MND2-PLTA-CASP3-20X-060522_C05_sx_7_sy_7_w3Filtsoma.tiff	AB-TDP43KI-E8-MND2-PLTA-CASP3-20X-060522_C05_sx_7_sy_7_w3.tif	AB-TDP43KI-E8-MND2-PLTA-CASP3-20X-060522_C05_sx_7_sy_7_w1NeuNuclei.tiff	AB-TDP43KI-E8-MND2-PLTA-CASP3-20X-060522_C05_sx_7_sy_7_w2.tif	C:\Users\ab998\OneDrive - University of Exeter\TDP43 project JG\E8 Pheno\AB-TDP43KI-E8-MND2-PLTA-CASP3-20X-060522\TimePoint_1	C:\Users\ab998\OneDrive - University of Exeter\TDP43 project JG\E8 Pheno\AB-TDP43KI-E8-MND2-PLTA-CASP3-20X-060522\TimePoint_1	D:\tmp\E8_pheno_soma	C:\Users\ab998\OneDrive - University of Exeter\TDP43 project JG\E8 Pheno\AB-TDP43KI-E8-MND2-PLTA-CASP3-20X-060522\TimePoint_1	D:\tmp\E8_pheno_soma	C:\Users\ab998\OneDrive - University of Exeter\TDP43 project JG\E8 Pheno\AB-TDP43KI-E8-MND2-PLTA-CASP3-20X-060522\TimePoint_1	808	0.0293997243541071	8.67666951852152	0.132097352528945	1.21742580272257	3.63857974679543e-05	0.0107384523744078	0.000163486822436813	0.00150671510237942	2.32837755902437e-05	0.00885938853025436	0.000152590218931437	0.00146486610174179	1160.05940594059	1731.25866336634	3	3	3	3	3	1	1	2	4	2	2	3	412.776700019836	298.681243777275	362.06602114439	330.965515971184	C05_sx_7_sy_7	C05_sx_7_sy_7_1	144	1	AB-TDP43KI-E8-MND2-PLTA-CASP3-20X-060522_C05_sx_7_sy_7_w4.tif
145	1	AB-TDP43KI-E8-MND2-PLTA-CASP3-20X-060522_D04_sx_2_sy_2_w4.tif	AB-TDP43KI-E8-MND2-PLTA-CASP3-20X-060522_D04_sx_2_sy_2_w1.tif	AB-TDP43KI-E8-MND2-PLTA-CASP3-20X-060522_D04_sx_2_sy_2_w3Filtsoma.tiff	AB-TDP43KI-E8-MND2-PLTA-CASP3-20X-060522_D04_sx_2_sy_2_w3.tif	AB-TDP43KI-E8-MND2-PLTA-CASP3-20X-060522_D04_sx_2_sy_2_w1NeuNuclei.tiff	AB-TDP43KI-E8-MND2-PLTA-CASP3-20X-060522_D04_sx_2_sy_2_w2.tif	C:\Users\ab998\OneDrive - University of Exeter\TDP43 project JG\E8 Pheno\AB-TDP43KI-E8-MND2-PLTA-CASP3-20X-060522\TimePoint_1	C:\Users\ab998\OneDrive - University of Exeter\TDP43 project JG\E8 Pheno\AB-TDP43KI-E8-MND2-PLTA-CASP3-20X-060522\TimePoint_1	D:\tmp\E8_pheno_soma	C:\Users\ab998\OneDrive - University of Exeter\TDP43 project JG\E8 Pheno\AB-TDP43KI-E8-MND2-PLTA-CASP3-20X-060522\TimePoint_1	D:\tmp\E8_pheno_soma	C:\Users\ab998\OneDrive - University of Exeter\TDP43 project JG\E8 Pheno\AB-TDP43KI-E8-MND2-PLTA-CASP3-20X-060522\TimePoint_1	930	0	977.14965231996	0.236560616409406	9.37418183474801	0	1.05069855088168	0.000254366254203662	0.0100797654137075	0	1.04840040206909	0.00016784924082458	0.0107576102018356	142.987096774194	649.195698924731	31	13	18	12	63	17	27	20	4	2	1	2	960.999143362045	581.813282430172	668.494522333145	430.587884485722	D04_sx_2_sy_2	D04_sx_2_sy_2_1	145	1	AB-TDP43KI-E8-MND2-PLTA-CASP3-20X-060522_D04_sx_2_sy_2_w4.tif
145	2	AB-TDP43KI-E8-MND2-PLTA-CASP3-20X-060522_D04_sx_2_sy_2_w4.tif	AB-TDP43KI-E8-MND2-PLTA-CASP3-20X-060522_D04_sx_2_sy_2_w1.tif	AB-TDP43KI-E8-MND2-PLTA-CASP3-20X-060522_D04_sx_2_sy_2_w3Filtsoma.tiff	AB-TDP43KI-E8-MND2-PLTA-CASP3-20X-060522_D04_sx_2_sy_2_w3.tif	AB-TDP43KI-E8-MND2-PLTA-CASP3-20X-060522_D04_sx_2_sy_2_w1NeuNuclei.tiff	AB-TDP43KI-E8-MND2-PLTA-CASP3-20X-060522_D04_sx_2_sy_2_w2.tif	C:\Users\ab998\OneDrive - University of Exeter\TDP43 project JG\E8 Pheno\AB-TDP43KI-E8-MND2-PLTA-CASP3-20X-060522\TimePoint_1	C:\Users\ab998\OneDrive - University of Exeter\TDP43 project JG\E8 Pheno\AB-TDP43KI-E8-MND2-PLTA-CASP3-20X-060522\TimePoint_1	D:\tmp\E8_pheno_soma	C:\Users\ab998\OneDrive - University of Exeter\TDP43 project JG\E8 Pheno\AB-TDP43KI-E8-MND2-PLTA-CASP3-20X-060522\TimePoint_1	D:\tmp\E8_pheno_soma	C:\Users\ab998\OneDrive - University of Exeter\TDP43 project JG\E8 Pheno\AB-TDP43KI-E8-MND2-PLTA-CASP3-20X-060522\TimePoint_1	817	2.98340685489507e-09	269.551811242476	0.129640650004148	4.7813840683084	3.65166077710534e-12	0.32992877753057	0.000158678886173988	0.00585236728067123	0	0.274940982460976	0.000152590218931437	0.00573739223182201	1493.25948592411	1349.79926560588	19	13	13	14	27	19	15	15	7	6	4	6	1084.79813784361	916.548352777958	864.962564766407	940.589984178543	D04_sx_2_sy_2	D04_sx_2_sy_2_2	145	2	AB-TDP43KI-E8-MND2-PLTA-CASP3-20X-060522_D04_sx_2_sy_2_w4.tif
145	3	AB-TDP43KI-E8-MND2-PLTA-CASP3-20X-060522_D04_sx_2_sy_2_w4.tif	AB-TDP43KI-E8-MND2-PLTA-CASP3-20X-060522_D04_sx_2_sy_2_w1.tif	AB-TDP43KI-E8-MND2-PLTA-CASP3-20X-060522_D04_sx_2_sy_2_w3Filtsoma.tiff	AB-TDP43KI-E8-MND2-PLTA-CASP3-20X-060522_D04_sx_2_sy_2_w3.tif	AB-TDP43KI-E8-MND2-PLTA-CASP3-20X-060522_D04_sx_2_sy_2_w1NeuNuclei.tiff	AB-TDP43KI-E8-MND2-PLTA-CASP3-20X-060522_D04_sx_2_sy_2_w2.tif	C:\Users\ab998\OneDrive - University of Exeter\TDP43 project JG\E8 Pheno\AB-TDP43KI-E8-MND2-PLTA-CASP3-20X-060522\TimePoint_1	C:\Users\ab998\OneDrive - University of Exeter\TDP43 project JG\E8 Pheno\AB-TDP43KI-E8-MND2-PLTA-CASP3-20X-060522\TimePoint_1	D:\tmp\E8_pheno_soma	C:\Users\ab998\OneDrive - University of Exeter\TDP43 project JG\E8 Pheno\AB-TDP43KI-E8-MND2-PLTA-CASP3-20X-060522\TimePoint_1	D:\tmp\E8_pheno_soma	C:\Users\ab998\OneDrive - University of Exeter\TDP43 project JG\E8 Pheno\AB-TDP43KI-E8-MND2-PLTA-CASP3-20X-060522\TimePoint_1	801	0	516.165683152154	0.201663233339787	6.27551697473973	0	0.64440160193777	0.000251764336254415	0.00783460296471876	0	0.551175951957703	0.000228885328397155	0.0079499501734972	445.318352059925	1787.14856429463	19	12	7	9	23	5	8	4	9	7	7	5	743.920931875706	457.487378358841	470.587884664536	404.877207100391	D04_sx_2_sy_2	D04_sx_2_sy_2_3	145	3	AB-TDP43KI-E8-MND2-PLTA-CASP3-20X-060522_D04_sx_2_sy_2_w4.tif
147	1	AB-TDP43KI-E8-MND2-PLTA-CASP3-20X-060522_D04_sx_2_sy_4_w4.tif	AB-TDP43KI-E8-MND2-PLTA-CASP3-20X-060522_D04_sx_2_sy_4_w1.tif	AB-TDP43KI-E8-MND2-PLTA-CASP3-20X-060522_D04_sx_2_sy_4_w3Filtsoma.tiff	AB-TDP43KI-E8-MND2-PLTA-CASP3-20X-060522_D04_sx_2_sy_4_w3.tif	AB-TDP43KI-E8-MND2-PLTA-CASP3-20X-060522_D04_sx_2_sy_4_w1NeuNuclei.tiff	AB-TDP43KI-E8-MND2-PLTA-CASP3-20X-060522_D04_sx_2_sy_4_w2.tif	C:\Users\ab998\OneDrive - University of Exeter\TDP43 project JG\E8 Pheno\AB-TDP43KI-E8-MND2-PLTA-CASP3-20X-060522\TimePoint_1	C:\Users\ab998\OneDrive - University of Exeter\TDP43 project JG\E8 Pheno\AB-TDP43KI-E8-MND2-PLTA-CASP3-20X-060522\TimePoint_1	D:\tmp\E8_pheno_soma	C:\Users\ab998\OneDrive - University of Exeter\TDP43 project JG\E8 Pheno\AB-TDP43KI-E8-MND2-PLTA-CASP3-20X-060522\TimePoint_1	D:\tmp\E8_pheno_soma	C:\Users\ab998\OneDrive - University of Exeter\TDP43 project JG\E8 Pheno\AB-TDP43KI-E8-MND2-PLTA-CASP3-20X-060522\TimePoint_1	1004	0.0421339902748282	966.965849518776	0.221744106151164	9.99757391912863	4.19661257717413e-05	0.963113395935036	0.000220860663497175	0.00995774294733927	2.8044772989233e-05	0.880528092384338	0.000198367284610868	0.00990310497581959	1032.95418326693	495.182270916335	45	24	24	15	89	21	37	13	13	7	11	9	1290.48651963472	779.531100034714	890.058014154434	279.551302313805	D04_sx_2_sy_4	D04_sx_2_sy_4_1	147	1	AB-TDP43KI-E8-MND2-PLTA-CASP3-20X-060522_D04_sx_2_sy_4_w4.tif
147	2	AB-TDP43KI-E8-MND2-PLTA-CASP3-20X-060522_D04_sx_2_sy_4_w4.tif	AB-TDP43KI-E8-MND2-PLTA-CASP3-20X-060522_D04_sx_2_sy_4_w1.tif	AB-TDP43KI-E8-MND2-PLTA-CASP3-20X-060522_D04_sx_2_sy_4_w3Filtsoma.tiff	AB-TDP43KI-E8-MND2-PLTA-CASP3-20X-060522_D04_sx_2_sy_4_w3.tif	AB-TDP43KI-E8-MND2-PLTA-CASP3-20X-060522_D04_sx_2_sy_4_w1NeuNuclei.tiff	AB-TDP43KI-E8-MND2-PLTA-CASP3-20X-060522_D04_sx_2_sy_4_w2.tif	C:\Users\ab998\OneDrive - University of Exeter\TDP43 project JG\E8 Pheno\AB-TDP43KI-E8-MND2-PLTA-CASP3-20X-060522\TimePoint_1	C:\Users\ab998\OneDrive - University of Exeter\TDP43 project JG\E8 Pheno\AB-TDP43KI-E8-MND2-PLTA-CASP3-20X-060522\TimePoint_1	D:\tmp\E8_pheno_soma	C:\Users\ab998\OneDrive - University of Exeter\TDP43 project JG\E8 Pheno\AB-TDP43KI-E8-MND2-PLTA-CASP3-20X-060522\TimePoint_1	D:\tmp\E8_pheno_soma	C:\Users\ab998\OneDrive - University of Exeter\TDP43 project JG\E8 Pheno\AB-TDP43KI-E8-MND2-PLTA-CASP3-20X-060522\TimePoint_1	827	0	117.711127883638	0.164507515029982	3.14171058381908	0	0.142335100222054	0.000198920816239397	0.003798924526988	0	0.107097618281841	0.000213626306504011	0.00378423742949963	1234.20918984281	1729.39419588875	7	5	5	5	9	3	3	4	4	2	2	3	561.269128382206	405.073165595531	467.35743868351	394.575693845749	D04_sx_2_sy_4	D04_sx_2_sy_4_2	147	2	AB-TDP43KI-E8-MND2-PLTA-CASP3-20X-060522_D04_sx_2_sy_4_w4.tif
148	1	AB-TDP43KI-E8-MND2-PLTA-CASP3-20X-060522_D04_sx_2_sy_5_w4.tif	AB-TDP43KI-E8-MND2-PLTA-CASP3-20X-060522_D04_sx_2_sy_5_w1.tif	AB-TDP43KI-E8-MND2-PLTA-CASP3-20X-060522_D04_sx_2_sy_5_w3Filtsoma.tiff	AB-TDP43KI-E8-MND2-PLTA-CASP3-20X-060522_D04_sx_2_sy_5_w3.tif	AB-TDP43KI-E8-MND2-PLTA-CASP3-20X-060522_D04_sx_2_sy_5_w1NeuNuclei.tiff	AB-TDP43KI-E8-MND2-PLTA-CASP3-20X-060522_D04_sx_2_sy_5_w2.tif	C:\Users\ab998\OneDrive - University of Exeter\TDP43 project JG\E8 Pheno\AB-TDP43KI-E8-MND2-PLTA-CASP3-20X-060522\TimePoint_1	C:\Users\ab998\OneDrive - University of Exeter\TDP43 project JG\E8 Pheno\AB-TDP43KI-E8-MND2-PLTA-CASP3-20X-060522\TimePoint_1	D:\tmp\E8_pheno_soma	C:\Users\ab998\OneDrive - University of Exeter\TDP43 project JG\E8 Pheno\AB-TDP43KI-E8-MND2-PLTA-CASP3-20X-060522\TimePoint_1	D:\tmp\E8_pheno_soma	C:\Users\ab998\OneDrive - University of Exeter\TDP43 project JG\E8 Pheno\AB-TDP43KI-E8-MND2-PLTA-CASP3-20X-060522\TimePoint_1	811	0.0075571963565568	237.988024859224	0.132936598733068	4.48035408766009	9.31836788724636e-06	0.293450092304838	0.000163916891162845	0.00552448099588174	7.36096581022139e-06	0.258492827415466	0.000183108262717724	0.00557717261835933	554.044389642417	1094.5758323058	8	7	4	3	9	6	3	5	1	3	3	1	224.563494503498	179.279222309589	173.622368395329	157.65180516243	D04_sx_2_sy_5	D04_sx_2_sy_5_1	148	1	AB-TDP43KI-E8-MND2-PLTA-CASP3-20X-060522_D04_sx_2_sy_5_w4.tif
150	1	AB-TDP43KI-E8-MND2-PLTA-CASP3-20X-060522_D04_sx_2_sy_7_w4.tif	AB-TDP43KI-E8-MND2-PLTA-CASP3-20X-060522_D04_sx_2_sy_7_w1.tif	AB-TDP43KI-E8-MND2-PLTA-CASP3-20X-060522_D04_sx_2_sy_7_w3Filtsoma.tiff	AB-TDP43KI-E8-MND2-PLTA-CASP3-20X-060522_D04_sx_2_sy_7_w3.tif	AB-TDP43KI-E8-MND2-PLTA-CASP3-20X-060522_D04_sx_2_sy_7_w1NeuNuclei.tiff	AB-TDP43KI-E8-MND2-PLTA-CASP3-20X-060522_D04_sx_2_sy_7_w2.tif	C:\Users\ab998\OneDrive - University of Exeter\TDP43 project JG\E8 Pheno\AB-TDP43KI-E8-MND2-PLTA-CASP3-20X-060522\TimePoint_1	C:\Users\ab998\OneDrive - University of Exeter\TDP43 project JG\E8 Pheno\AB-TDP43KI-E8-MND2-PLTA-CASP3-20X-060522\TimePoint_1	D:\tmp\E8_pheno_soma	C:\Users\ab998\OneDrive - University of Exeter\TDP43 project JG\E8 Pheno\AB-TDP43KI-E8-MND2-PLTA-CASP3-20X-060522\TimePoint_1	D:\tmp\E8_pheno_soma	C:\Users\ab998\OneDrive - University of Exeter\TDP43 project JG\E8 Pheno\AB-TDP43KI-E8-MND2-PLTA-CASP3-20X-060522\TimePoint_1	1089	0.0154631392635052	256.541714216582	0.263279163744301	5.44618914090097	1.41993932630902e-05	0.235575495148377	0.000241762317487879	0.0050010919567502	9.10764856598689e-06	0.185442142188549	0.000228885328397155	0.00495918234810233	1083.45179063361	1140.85307621671	6	7	5	6	11	6	7	3	3	3	4	5	492.854912698269	397.7594576478	422.315806090832	434.529009222984	D04_sx_2_sy_7	D04_sx_2_sy_7_1	150	1	AB-TDP43KI-E8-MND2-PLTA-CASP3-20X-060522_D04_sx_2_sy_7_w4.tif
151	1	AB-TDP43KI-E8-MND2-PLTA-CASP3-20X-060522_D04_sx_3_sy_2_w4.tif	AB-TDP43KI-E8-MND2-PLTA-CASP3-20X-060522_D04_sx_3_sy_2_w1.tif	AB-TDP43KI-E8-MND2-PLTA-CASP3-20X-060522_D04_sx_3_sy_2_w3Filtsoma.tiff	AB-TDP43KI-E8-MND2-PLTA-CASP3-20X-060522_D04_sx_3_sy_2_w3.tif	AB-TDP43KI-E8-MND2-PLTA-CASP3-20X-060522_D04_sx_3_sy_2_w1NeuNuclei.tiff	AB-TDP43KI-E8-MND2-PLTA-CASP3-20X-060522_D04_sx_3_sy_2_w2.tif	C:\Users\ab998\OneDrive - University of Exeter\TDP43 project JG\E8 Pheno\AB-TDP43KI-E8-MND2-PLTA-CASP3-20X-060522\TimePoint_1	C:\Users\ab998\OneDrive - University of Exeter\TDP43 project JG\E8 Pheno\AB-TDP43KI-E8-MND2-PLTA-CASP3-20X-060522\TimePoint_1	D:\tmp\E8_pheno_soma	C:\Users\ab998\OneDrive - University of Exeter\TDP43 project JG\E8 Pheno\AB-TDP43KI-E8-MND2-PLTA-CASP3-20X-060522\TimePoint_1	D:\tmp\E8_pheno_soma	C:\Users\ab998\OneDrive - University of Exeter\TDP43 project JG\E8 Pheno\AB-TDP43KI-E8-MND2-PLTA-CASP3-20X-060522\TimePoint_1	1121	0.00356274041511447	327.437055047601	0.190722514642403	6.46245529642329	3.17818056656063e-06	0.292093715475113	0.00017013605231258	0.00576490213775494	6.95872273581699e-07	0.294727712869644	0.000183108262717724	0.00591287110000849	1276.56289027654	750.990187332739	21	13	12	17	34	7	9	21	6	10	9	6	1034.25398349762	780.30571103096	712.39402204752	804.033634722233	D04_sx_3_sy_2	D04_sx_3_sy_2_1	151	1	AB-TDP43KI-E8-MND2-PLTA-CASP3-20X-060522_D04_sx_3_sy_2_w4.tif
151	2	AB-TDP43KI-E8-MND2-PLTA-CASP3-20X-060522_D04_sx_3_sy_2_w4.tif	AB-TDP43KI-E8-MND2-PLTA-CASP3-20X-060522_D04_sx_3_sy_2_w1.tif	AB-TDP43KI-E8-MND2-PLTA-CASP3-20X-060522_D04_sx_3_sy_2_w3Filtsoma.tiff	AB-TDP43KI-E8-MND2-PLTA-CASP3-20X-060522_D04_sx_3_sy_2_w3.tif	AB-TDP43KI-E8-MND2-PLTA-CASP3-20X-060522_D04_sx_3_sy_2_w1NeuNuclei.tiff	AB-TDP43KI-E8-MND2-PLTA-CASP3-20X-060522_D04_sx_3_sy_2_w2.tif	C:\Users\ab998\OneDrive - University of Exeter\TDP43 project JG\E8 Pheno\AB-TDP43KI-E8-MND2-PLTA-CASP3-20X-060522\TimePoint_1	C:\Users\ab998\OneDrive - University of Exeter\TDP43 project JG\E8 Pheno\AB-TDP43KI-E8-MND2-PLTA-CASP3-20X-060522\TimePoint_1	D:\tmp\E8_pheno_soma	C:\Users\ab998\OneDrive - University of Exeter\TDP43 project JG\E8 Pheno\AB-TDP43KI-E8-MND2-PLTA-CASP3-20X-060522\TimePoint_1	D:\tmp\E8_pheno_soma	C:\Users\ab998\OneDrive - University of Exeter\TDP43 project JG\E8 Pheno\AB-TDP43KI-E8-MND2-PLTA-CASP3-20X-060522\TimePoint_1	821	0.395781328399607	318.125452573411	0.181307698367164	5.14229045924731	0.000482072263580521	0.387485325911585	0.000220837635039176	0.00626344757520987	3.3528634958202e-05	0.356638953089714	0.000183108262717724	0.00646219588816166	738.831912302071	1279.73447015834	22	13	11	9	32	11	10	12	2	4	5	5	531.097550034523	374.274173140526	336.232541978359	345.918834149837	D04_sx_3_sy_2	D04_sx_3_sy_2_2	151	2	AB-TDP43KI-E8-MND2-PLTA-CASP3-20X-060522_D04_sx_3_sy_2_w4.tif
151	3	AB-TDP43KI-E8-MND2-PLTA-CASP3-20X-060522_D04_sx_3_sy_2_w4.tif	AB-TDP43KI-E8-MND2-PLTA-CASP3-20X-060522_D04_sx_3_sy_2_w1.tif	AB-TDP43KI-E8-MND2-PLTA-CASP3-20X-060522_D04_sx_3_sy_2_w3Filtsoma.tiff	AB-TDP43KI-E8-MND2-PLTA-CASP3-20X-060522_D04_sx_3_sy_2_w3.tif	AB-TDP43KI-E8-MND2-PLTA-CASP3-20X-060522_D04_sx_3_sy_2_w1NeuNuclei.tiff	AB-TDP43KI-E8-MND2-PLTA-CASP3-20X-060522_D04_sx_3_sy_2_w2.tif	C:\Users\ab998\OneDrive - University of Exeter\TDP43 project JG\E8 Pheno\AB-TDP43KI-E8-MND2-PLTA-CASP3-20X-060522\TimePoint_1	C:\Users\ab998\OneDrive - University of Exeter\TDP43 project JG\E8 Pheno\AB-TDP43KI-E8-MND2-PLTA-CASP3-20X-060522\TimePoint_1	D:\tmp\E8_pheno_soma	C:\Users\ab998\OneDrive - University of Exeter\TDP43 project JG\E8 Pheno\AB-TDP43KI-E8-MND2-PLTA-CASP3-20X-060522\TimePoint_1	D:\tmp\E8_pheno_soma	C:\Users\ab998\OneDrive - University of Exeter\TDP43 project JG\E8 Pheno\AB-TDP43KI-E8-MND2-PLTA-CASP3-20X-060522\TimePoint_1	1085	0.00358100817234686	649.010929347947	0.261402304051444	8.54503712337464	3.30046836161001e-06	0.598166755159398	0.000240923782535893	0.00787561025195819	0	0.526966869831085	0.000244144350290298	0.00776684237644076	45.658064516129	1382.32626728111	16	8	6	10	21	3	6	13	6	5	4	6	683.896547198296	444.060973465443	486.1736728549	618.357441306114	D04_sx_3_sy_2	D04_sx_3_sy_2_3	151	3	AB-TDP43KI-E8-MND2-PLTA-CASP3-20X-060522_D04_sx_3_sy_2_w4.tif
152	1	AB-TDP43KI-E8-MND2-PLTA-CASP3-20X-060522_D04_sx_3_sy_3_w4.tif	AB-TDP43KI-E8-MND2-PLTA-CASP3-20X-060522_D04_sx_3_sy_3_w1.tif	AB-TDP43KI-E8-MND2-PLTA-CASP3-20X-060522_D04_sx_3_sy_3_w3Filtsoma.tiff	AB-TDP43KI-E8-MND2-PLTA-CASP3-20X-060522_D04_sx_3_sy_3_w3.tif	AB-TDP43KI-E8-MND2-PLTA-CASP3-20X-060522_D04_sx_3_sy_3_w1NeuNuclei.tiff	AB-TDP43KI-E8-MND2-PLTA-CASP3-20X-060522_D04_sx_3_sy_3_w2.tif	C:\Users\ab998\OneDrive - University of Exeter\TDP43 project JG\E8 Pheno\AB-TDP43KI-E8-MND2-PLTA-CASP3-20X-060522\TimePoint_1	C:\Users\ab998\OneDrive - University of Exeter\TDP43 project JG\E8 Pheno\AB-TDP43KI-E8-MND2-PLTA-CASP3-20X-060522\TimePoint_1	D:\tmp\E8_pheno_soma	C:\Users\ab998\OneDrive - University of Exeter\TDP43 project JG\E8 Pheno\AB-TDP43KI-E8-MND2-PLTA-CASP3-20X-060522\TimePoint_1	D:\tmp\E8_pheno_soma	C:\Users\ab998\OneDrive - University of Exeter\TDP43 project JG\E8 Pheno\AB-TDP43KI-E8-MND2-PLTA-CASP3-20X-060522\TimePoint_1	796	0.0268245389290769	415.260885193478	0.129381246631965	5.62099647941068	3.36991695088906e-05	0.521684529137536	0.00016253925456277	0.00706155336609382	2.32837755902437e-05	0.443311482667923	0.000152590218931437	0.00717174028977752	301.199748743719	1550.47236180905	15	15	14	12	18	16	15	13	1	3	3	5	1816.62867254019	1688.32001292706	1722.97686743736	1686.62152832747	D04_sx_3_sy_3	D04_sx_3_sy_3_1	152	1	AB-TDP43KI-E8-MND2-PLTA-CASP3-20X-060522_D04_sx_3_sy_3_w4.tif
153	1	AB-TDP43KI-E8-MND2-PLTA-CASP3-20X-060522_D04_sx_3_sy_4_w4.tif	AB-TDP43KI-E8-MND2-PLTA-CASP3-20X-060522_D04_sx_3_sy_4_w1.tif	AB-TDP43KI-E8-MND2-PLTA-CASP3-20X-060522_D04_sx_3_sy_4_w3Filtsoma.tiff	AB-TDP43KI-E8-MND2-PLTA-CASP3-20X-060522_D04_sx_3_sy_4_w3.tif	AB-TDP43KI-E8-MND2-PLTA-CASP3-20X-060522_D04_sx_3_sy_4_w1NeuNuclei.tiff	AB-TDP43KI-E8-MND2-PLTA-CASP3-20X-060522_D04_sx_3_sy_4_w2.tif	C:\Users\ab998\OneDrive - University of Exeter\TDP43 project JG\E8 Pheno\AB-TDP43KI-E8-MND2-PLTA-CASP3-20X-060522\TimePoint_1	C:\Users\ab998\OneDrive - University of Exeter\TDP43 project JG\E8 Pheno\AB-TDP43KI-E8-MND2-PLTA-CASP3-20X-060522\TimePoint_1	D:\tmp\E8_pheno_soma	C:\Users\ab998\OneDrive - University of Exeter\TDP43 project JG\E8 Pheno\AB-TDP43KI-E8-MND2-PLTA-CASP3-20X-060522\TimePoint_1	D:\tmp\E8_pheno_soma	C:\Users\ab998\OneDrive - University of Exeter\TDP43 project JG\E8 Pheno\AB-TDP43KI-E8-MND2-PLTA-CASP3-20X-060522\TimePoint_1	651	0.0988509752603477	97.4593017185107	0.233340962789953	2.58994434447959	0.000151844816068122	0.149707068692029	0.000358434658663522	0.00397840913130505	7.48491984268185e-05	0.135319776833057	0.000289921415969729	0.00418097199872136	541.867895545315	1084.17357910906	11	8	6	6	9	4	3	5	4	4	3	3	447.031536400318	390.634565532207	371.220352351665	401.190915465355	D04_sx_3_sy_4	D04_sx_3_sy_4_1	153	1	AB-TDP43KI-E8-MND2-PLTA-CASP3-20X-060522_D04_sx_3_sy_4_w4.tif
154	1	AB-TDP43KI-E8-MND2-PLTA-CASP3-20X-060522_D04_sx_3_sy_5_w4.tif	AB-TDP43KI-E8-MND2-PLTA-CASP3-20X-060522_D04_sx_3_sy_5_w1.tif	AB-TDP43KI-E8-MND2-PLTA-CASP3-20X-060522_D04_sx_3_sy_5_w3Filtsoma.tiff	AB-TDP43KI-E8-MND2-PLTA-CASP3-20X-060522_D04_sx_3_sy_5_w3.tif	AB-TDP43KI-E8-MND2-PLTA-CASP3-20X-060522_D04_sx_3_sy_5_w1NeuNuclei.tiff	AB-TDP43KI-E8-MND2-PLTA-CASP3-20X-060522_D04_sx_3_sy_5_w2.tif	C:\Users\ab998\OneDrive - University of Exeter\TDP43 project JG\E8 Pheno\AB-TDP43KI-E8-MND2-PLTA-CASP3-20X-060522\TimePoint_1	C:\Users\ab998\OneDrive - University of Exeter\TDP43 project JG\E8 Pheno\AB-TDP43KI-E8-MND2-PLTA-CASP3-20X-060522\TimePoint_1	D:\tmp\E8_pheno_soma	C:\Users\ab998\OneDrive - University of Exeter\TDP43 project JG\E8 Pheno\AB-TDP43KI-E8-MND2-PLTA-CASP3-20X-060522\TimePoint_1	D:\tmp\E8_pheno_soma	C:\Users\ab998\OneDrive - University of Exeter\TDP43 project JG\E8 Pheno\AB-TDP43KI-E8-MND2-PLTA-CASP3-20X-060522\TimePoint_1	623	0.0392755042755084	141.769381598569	0.253772793104872	3.02063023974188	6.30425429783442e-05	0.227559199997704	0.00040733995682965	0.00484852365929675	3.18530201184331e-05	0.186551496386528	0.000366216525435448	0.00478370347991586	1548.74317817014	375.470304975923	4	3	3	2	3	1	1	0	1	2	2	2	67.254834651947	59.5979803204536	58.4264075160027	17.7279222011566	D04_sx_3_sy_5	D04_sx_3_sy_5_1	154	1	AB-TDP43KI-E8-MND2-PLTA-CASP3-20X-060522_D04_sx_3_sy_5_w4.tif
154	2	AB-TDP43KI-E8-MND2-PLTA-CASP3-20X-060522_D04_sx_3_sy_5_w4.tif	AB-TDP43KI-E8-MND2-PLTA-CASP3-20X-060522_D04_sx_3_sy_5_w1.tif	AB-TDP43KI-E8-MND2-PLTA-CASP3-20X-060522_D04_sx_3_sy_5_w3Filtsoma.tiff	AB-TDP43KI-E8-MND2-PLTA-CASP3-20X-060522_D04_sx_3_sy_5_w3.tif	AB-TDP43KI-E8-MND2-PLTA-CASP3-20X-060522_D04_sx_3_sy_5_w1NeuNuclei.tiff	AB-TDP43KI-E8-MND2-PLTA-CASP3-20X-060522_D04_sx_3_sy_5_w2.tif	C:\Users\ab998\OneDrive - University of Exeter\TDP43 project JG\E8 Pheno\AB-TDP43KI-E8-MND2-PLTA-CASP3-20X-060522\TimePoint_1	C:\Users\ab998\OneDrive - University of Exeter\TDP43 project JG\E8 Pheno\AB-TDP43KI-E8-MND2-PLTA-CASP3-20X-060522\TimePoint_1	D:\tmp\E8_pheno_soma	C:\Users\ab998\OneDrive - University of Exeter\TDP43 project JG\E8 Pheno\AB-TDP43KI-E8-MND2-PLTA-CASP3-20X-060522\TimePoint_1	D:\tmp\E8_pheno_soma	C:\Users\ab998\OneDrive - University of Exeter\TDP43 project JG\E8 Pheno\AB-TDP43KI-E8-MND2-PLTA-CASP3-20X-060522\TimePoint_1	666	0.00394925072092981	239.120195215568	0.178439002018422	3.97343410528265	5.929805887282e-06	0.359039332155507	0.00026792642945709	0.00596611727519917	0	0.332138955593109	0.000259403372183442	0.00614938605576754	1978.44144144144	912.585585585586	11	8	7	10	29	15	11	10	4	3	4	4	592.168620944023	412.859961569309	394.960466682911	383.918835937977	D04_sx_3_sy_5	D04_sx_3_sy_5_2	154	2	AB-TDP43KI-E8-MND2-PLTA-CASP3-20X-060522_D04_sx_3_sy_5_w4.tif
154	3	AB-TDP43KI-E8-MND2-PLTA-CASP3-20X-060522_D04_sx_3_sy_5_w4.tif	AB-TDP43KI-E8-MND2-PLTA-CASP3-20X-060522_D04_sx_3_sy_5_w1.tif	AB-TDP43KI-E8-MND2-PLTA-CASP3-20X-060522_D04_sx_3_sy_5_w3Filtsoma.tiff	AB-TDP43KI-E8-MND2-PLTA-CASP3-20X-060522_D04_sx_3_sy_5_w3.tif	AB-TDP43KI-E8-MND2-PLTA-CASP3-20X-060522_D04_sx_3_sy_5_w1NeuNuclei.tiff	AB-TDP43KI-E8-MND2-PLTA-CASP3-20X-060522_D04_sx_3_sy_5_w2.tif	C:\Users\ab998\OneDrive - University of Exeter\TDP43 project JG\E8 Pheno\AB-TDP43KI-E8-MND2-PLTA-CASP3-20X-060522\TimePoint_1	C:\Users\ab998\OneDrive - University of Exeter\TDP43 project JG\E8 Pheno\AB-TDP43KI-E8-MND2-PLTA-CASP3-20X-060522\TimePoint_1	D:\tmp\E8_pheno_soma	C:\Users\ab998\OneDrive - University of Exeter\TDP43 project JG\E8 Pheno\AB-TDP43KI-E8-MND2-PLTA-CASP3-20X-060522\TimePoint_1	D:\tmp\E8_pheno_soma	C:\Users\ab998\OneDrive - University of Exeter\TDP43 project JG\E8 Pheno\AB-TDP43KI-E8-MND2-PLTA-CASP3-20X-060522\TimePoint_1	667	0.0501213526345055	58.5986033827066	0.16813916224055	2.1544518431183	7.51444567233965e-05	0.0878539780850175	0.00025208270200982	0.00323006273331079	5.96064637647942e-05	0.0795261673629284	0.000244144350290298	0.00328068970702589	787.350824587706	1412.93253373313	6	6	5	4	3	3	2	2	3	3	3	3	443.060971319675	401.29141831398	402.534058690071	430.676194608212	D04_sx_3_sy_5	D04_sx_3_sy_5_3	154	3	AB-TDP43KI-E8-MND2-PLTA-CASP3-20X-060522_D04_sx_3_sy_5_w4.tif
155	3	AB-TDP43KI-E8-MND2-PLTA-CASP3-20X-060522_D04_sx_3_sy_6_w4.tif	AB-TDP43KI-E8-MND2-PLTA-CASP3-20X-060522_D04_sx_3_sy_6_w1.tif	AB-TDP43KI-E8-MND2-PLTA-CASP3-20X-060522_D04_sx_3_sy_6_w3Filtsoma.tiff	AB-TDP43KI-E8-MND2-PLTA-CASP3-20X-060522_D04_sx_3_sy_6_w3.tif	AB-TDP43KI-E8-MND2-PLTA-CASP3-20X-060522_D04_sx_3_sy_6_w1NeuNuclei.tiff	AB-TDP43KI-E8-MND2-PLTA-CASP3-20X-060522_D04_sx_3_sy_6_w2.tif	C:\Users\ab998\OneDrive - University of Exeter\TDP43 project JG\E8 Pheno\AB-TDP43KI-E8-MND2-PLTA-CASP3-20X-060522\TimePoint_1	C:\Users\ab998\OneDrive - University of Exeter\TDP43 project JG\E8 Pheno\AB-TDP43KI-E8-MND2-PLTA-CASP3-20X-060522\TimePoint_1	D:\tmp\E8_pheno_soma	C:\Users\ab998\OneDrive - University of Exeter\TDP43 project JG\E8 Pheno\AB-TDP43KI-E8-MND2-PLTA-CASP3-20X-060522\TimePoint_1	D:\tmp\E8_pheno_soma	C:\Users\ab998\OneDrive - University of Exeter\TDP43 project JG\E8 Pheno\AB-TDP43KI-E8-MND2-PLTA-CASP3-20X-060522\TimePoint_1	917	0.463474745036365	270.481144371442	0.657053482718766	5.07215997180901	0.000505425021849907	0.294963080012478	0.000716525062943038	0.00553125405867941	0.000437571346992627	0.246249824762344	0.000701915007084608	0.00547798909246922	130.885496183206	1516.33805888768	4	4	2	2	3	0	0	1	1	4	2	1	140.651804745197	113.166522085667	38.6984851360321	47.4558450579643	D04_sx_3_sy_6	D04_sx_3_sy_6_3	155	3	AB-TDP43KI-E8-MND2-PLTA-CASP3-20X-060522_D04_sx_3_sy_6_w4.tif
155	4	AB-TDP43KI-E8-MND2-PLTA-CASP3-20X-060522_D04_sx_3_sy_6_w4.tif	AB-TDP43KI-E8-MND2-PLTA-CASP3-20X-060522_D04_sx_3_sy_6_w1.tif	AB-TDP43KI-E8-MND2-PLTA-CASP3-20X-060522_D04_sx_3_sy_6_w3Filtsoma.tiff	AB-TDP43KI-E8-MND2-PLTA-CASP3-20X-060522_D04_sx_3_sy_6_w3.tif	AB-TDP43KI-E8-MND2-PLTA-CASP3-20X-060522_D04_sx_3_sy_6_w1NeuNuclei.tiff	AB-TDP43KI-E8-MND2-PLTA-CASP3-20X-060522_D04_sx_3_sy_6_w2.tif	C:\Users\ab998\OneDrive - University of Exeter\TDP43 project JG\E8 Pheno\AB-TDP43KI-E8-MND2-PLTA-CASP3-20X-060522\TimePoint_1	C:\Users\ab998\OneDrive - University of Exeter\TDP43 project JG\E8 Pheno\AB-TDP43KI-E8-MND2-PLTA-CASP3-20X-060522\TimePoint_1	D:\tmp\E8_pheno_soma	C:\Users\ab998\OneDrive - University of Exeter\TDP43 project JG\E8 Pheno\AB-TDP43KI-E8-MND2-PLTA-CASP3-20X-060522\TimePoint_1	D:\tmp\E8_pheno_soma	C:\Users\ab998\OneDrive - University of Exeter\TDP43 project JG\E8 Pheno\AB-TDP43KI-E8-MND2-PLTA-CASP3-20X-060522\TimePoint_1	737	0.166204198313608	128.746010578237	0.355855649570003	3.26804003189318	0.000225514516029319	0.174689295221489	0.000482843486526463	0.0044342469903571	0.000178178830537945	0.170572064816952	0.00045777065679431	0.00464637228287756	528.069199457259	1729.38805970149	15	8	7	5	20	5	6	2	3	5	3	5	384.717826843262	254.835572659969	270.936078608036	91.3259027600288	D04_sx_3_sy_6	D04_sx_3_sy_6_4	155	4	AB-TDP43KI-E8-MND2-PLTA-CASP3-20X-060522_D04_sx_3_sy_6_w4.tif
157	1	AB-TDP43KI-E8-MND2-PLTA-CASP3-20X-060522_D04_sx_4_sy_2_w4.tif	AB-TDP43KI-E8-MND2-PLTA-CASP3-20X-060522_D04_sx_4_sy_2_w1.tif	AB-TDP43KI-E8-MND2-PLTA-CASP3-20X-060522_D04_sx_4_sy_2_w3Filtsoma.tiff	AB-TDP43KI-E8-MND2-PLTA-CASP3-20X-060522_D04_sx_4_sy_2_w3.tif	AB-TDP43KI-E8-MND2-PLTA-CASP3-20X-060522_D04_sx_4_sy_2_w1NeuNuclei.tiff	AB-TDP43KI-E8-MND2-PLTA-CASP3-20X-060522_D04_sx_4_sy_2_w2.tif	C:\Users\ab998\OneDrive - University of Exeter\TDP43 project JG\E8 Pheno\AB-TDP43KI-E8-MND2-PLTA-CASP3-20X-060522\TimePoint_1	C:\Users\ab998\OneDrive - University of Exeter\TDP43 project JG\E8 Pheno\AB-TDP43KI-E8-MND2-PLTA-CASP3-20X-060522\TimePoint_1	D:\tmp\E8_pheno_soma	C:\Users\ab998\OneDrive - University of Exeter\TDP43 project JG\E8 Pheno\AB-TDP43KI-E8-MND2-PLTA-CASP3-20X-060522\TimePoint_1	D:\tmp\E8_pheno_soma	C:\Users\ab998\OneDrive - University of Exeter\TDP43 project JG\E8 Pheno\AB-TDP43KI-E8-MND2-PLTA-CASP3-20X-060522\TimePoint_1	927	0.0695854243742815	220.189607471111	0.228519111871719	4.5051347380504	7.50651827122778e-05	0.237529242147909	0.000246514683788263	0.00485990802378684	4.56361995020416e-05	0.196567609906197	0.000213626306504011	0.00493629369884729	323.340884573894	907.360302049622	12	9	8	7	7	3	1	2	7	6	7	5	1224.10174620152	1145.24893170595	1099.27836829424	1064.6509500742	D04_sx_4_sy_2	D04_sx_4_sy_2_1	157	1	AB-TDP43KI-E8-MND2-PLTA-CASP3-20X-060522_D04_sx_4_sy_2_w4.tif
159	1	AB-TDP43KI-E8-MND2-PLTA-CASP3-20X-060522_D04_sx_4_sy_4_w4.tif	AB-TDP43KI-E8-MND2-PLTA-CASP3-20X-060522_D04_sx_4_sy_4_w1.tif	AB-TDP43KI-E8-MND2-PLTA-CASP3-20X-060522_D04_sx_4_sy_4_w3Filtsoma.tiff	AB-TDP43KI-E8-MND2-PLTA-CASP3-20X-060522_D04_sx_4_sy_4_w3.tif	AB-TDP43KI-E8-MND2-PLTA-CASP3-20X-060522_D04_sx_4_sy_4_w1NeuNuclei.tiff	AB-TDP43KI-E8-MND2-PLTA-CASP3-20X-060522_D04_sx_4_sy_4_w2.tif	C:\Users\ab998\OneDrive - University of Exeter\TDP43 project JG\E8 Pheno\AB-TDP43KI-E8-MND2-PLTA-CASP3-20X-060522\TimePoint_1	C:\Users\ab998\OneDrive - University of Exeter\TDP43 project JG\E8 Pheno\AB-TDP43KI-E8-MND2-PLTA-CASP3-20X-060522\TimePoint_1	D:\tmp\E8_pheno_soma	C:\Users\ab998\OneDrive - University of Exeter\TDP43 project JG\E8 Pheno\AB-TDP43KI-E8-MND2-PLTA-CASP3-20X-060522\TimePoint_1	D:\tmp\E8_pheno_soma	C:\Users\ab998\OneDrive - University of Exeter\TDP43 project JG\E8 Pheno\AB-TDP43KI-E8-MND2-PLTA-CASP3-20X-060522\TimePoint_1	756	0.027300691738219	272.497737601399	0.136751354206353	4.72828267817385	3.61120261087553e-05	0.360446742858994	0.000180888034664489	0.00625434216689663	2.32837755902437e-05	0.324265152215958	0.000152590218931437	0.00616464484483004	1494.10978835979	723.298941798942	20	13	10	10	20	8	6	7	9	5	4	7	745.352389574051	609.658953905106	534.676198482513	523.102604985237	D04_sx_4_sy_4	D04_sx_4_sy_4_1	159	1	AB-TDP43KI-E8-MND2-PLTA-CASP3-20X-060522_D04_sx_4_sy_4_w4.tif
159	2	AB-TDP43KI-E8-MND2-PLTA-CASP3-20X-060522_D04_sx_4_sy_4_w4.tif	AB-TDP43KI-E8-MND2-PLTA-CASP3-20X-060522_D04_sx_4_sy_4_w1.tif	AB-TDP43KI-E8-MND2-PLTA-CASP3-20X-060522_D04_sx_4_sy_4_w3Filtsoma.tiff	AB-TDP43KI-E8-MND2-PLTA-CASP3-20X-060522_D04_sx_4_sy_4_w3.tif	AB-TDP43KI-E8-MND2-PLTA-CASP3-20X-060522_D04_sx_4_sy_4_w1NeuNuclei.tiff	AB-TDP43KI-E8-MND2-PLTA-CASP3-20X-060522_D04_sx_4_sy_4_w2.tif	C:\Users\ab998\OneDrive - University of Exeter\TDP43 project JG\E8 Pheno\AB-TDP43KI-E8-MND2-PLTA-CASP3-20X-060522\TimePoint_1	C:\Users\ab998\OneDrive - University of Exeter\TDP43 project JG\E8 Pheno\AB-TDP43KI-E8-MND2-PLTA-CASP3-20X-060522\TimePoint_1	D:\tmp\E8_pheno_soma	C:\Users\ab998\OneDrive - University of Exeter\TDP43 project JG\E8 Pheno\AB-TDP43KI-E8-MND2-PLTA-CASP3-20X-060522\TimePoint_1	D:\tmp\E8_pheno_soma	C:\Users\ab998\OneDrive - University of Exeter\TDP43 project JG\E8 Pheno\AB-TDP43KI-E8-MND2-PLTA-CASP3-20X-060522\TimePoint_1	682	0.0178730909417482	358.456426244229	0.104280155617744	5.02450605807826	2.6206878213707e-05	0.525595932909427	0.000152903453984961	0.00736731093559862	1.8859856936615e-05	0.495394974946976	0.000137331197038293	0.00758373411372304	650.602639296188	1240.58651026393	16	11	14	7	12	6	8	4	6	5	6	3	506.842718541622	446.274175643921	449.859961330891	328.090407729149	D04_sx_4_sy_4	D04_sx_4_sy_4_2	159	2	AB-TDP43KI-E8-MND2-PLTA-CASP3-20X-060522_D04_sx_4_sy_4_w4.tif
161	1	AB-TDP43KI-E8-MND2-PLTA-CASP3-20X-060522_D04_sx_4_sy_6_w4.tif	AB-TDP43KI-E8-MND2-PLTA-CASP3-20X-060522_D04_sx_4_sy_6_w1.tif	AB-TDP43KI-E8-MND2-PLTA-CASP3-20X-060522_D04_sx_4_sy_6_w3Filtsoma.tiff	AB-TDP43KI-E8-MND2-PLTA-CASP3-20X-060522_D04_sx_4_sy_6_w3.tif	AB-TDP43KI-E8-MND2-PLTA-CASP3-20X-060522_D04_sx_4_sy_6_w1NeuNuclei.tiff	AB-TDP43KI-E8-MND2-PLTA-CASP3-20X-060522_D04_sx_4_sy_6_w2.tif	C:\Users\ab998\OneDrive - University of Exeter\TDP43 project JG\E8 Pheno\AB-TDP43KI-E8-MND2-PLTA-CASP3-20X-060522\TimePoint_1	C:\Users\ab998\OneDrive - University of Exeter\TDP43 project JG\E8 Pheno\AB-TDP43KI-E8-MND2-PLTA-CASP3-20X-060522\TimePoint_1	D:\tmp\E8_pheno_soma	C:\Users\ab998\OneDrive - University of Exeter\TDP43 project JG\E8 Pheno\AB-TDP43KI-E8-MND2-PLTA-CASP3-20X-060522\TimePoint_1	D:\tmp\E8_pheno_soma	C:\Users\ab998\OneDrive - University of Exeter\TDP43 project JG\E8 Pheno\AB-TDP43KI-E8-MND2-PLTA-CASP3-20X-060522\TimePoint_1	714	0.0163611685492242	327.877729106694	0.131776913069189	4.90527205937542	2.29148018896698e-05	0.459212505751673	0.000184561502898023	0.00687012893469947	2.73454952548491e-05	0.440476983785629	0.000213626306504011	0.00711070420220494	1676.83053221289	981.263305322129	13	10	9	10	11	7	6	7	5	3	4	3	721.523964464664	664.369634628296	663.198062419891	676.85491669178	D04_sx_4_sy_6	D04_sx_4_sy_6_1	161	1	AB-TDP43KI-E8-MND2-PLTA-CASP3-20X-060522_D04_sx_4_sy_6_w4.tif
161	2	AB-TDP43KI-E8-MND2-PLTA-CASP3-20X-060522_D04_sx_4_sy_6_w4.tif	AB-TDP43KI-E8-MND2-PLTA-CASP3-20X-060522_D04_sx_4_sy_6_w1.tif	AB-TDP43KI-E8-MND2-PLTA-CASP3-20X-060522_D04_sx_4_sy_6_w3Filtsoma.tiff	AB-TDP43KI-E8-MND2-PLTA-CASP3-20X-060522_D04_sx_4_sy_6_w3.tif	AB-TDP43KI-E8-MND2-PLTA-CASP3-20X-060522_D04_sx_4_sy_6_w1NeuNuclei.tiff	AB-TDP43KI-E8-MND2-PLTA-CASP3-20X-060522_D04_sx_4_sy_6_w2.tif	C:\Users\ab998\OneDrive - University of Exeter\TDP43 project JG\E8 Pheno\AB-TDP43KI-E8-MND2-PLTA-CASP3-20X-060522\TimePoint_1	C:\Users\ab998\OneDrive - University of Exeter\TDP43 project JG\E8 Pheno\AB-TDP43KI-E8-MND2-PLTA-CASP3-20X-060522\TimePoint_1	D:\tmp\E8_pheno_soma	C:\Users\ab998\OneDrive - University of Exeter\TDP43 project JG\E8 Pheno\AB-TDP43KI-E8-MND2-PLTA-CASP3-20X-060522\TimePoint_1	D:\tmp\E8_pheno_soma	C:\Users\ab998\OneDrive - University of Exeter\TDP43 project JG\E8 Pheno\AB-TDP43KI-E8-MND2-PLTA-CASP3-20X-060522\TimePoint_1	819	0.0341609767829141	669.213161407039	0.188708323752508	7.41411468735896	4.17105943625324e-05	0.817110087188081	0.000230413093714905	0.00905264308590838	2.76073023997014e-05	0.815535396337509	0.000213626306504011	0.00953688845038414	1366.49206349206	1764.29426129426	12	12	11	10	15	10	7	9	7	4	4	5	968.129090845585	781.577789664268	749.607226848602	882.134141385555	D04_sx_4_sy_6	D04_sx_4_sy_6_2	161	2	AB-TDP43KI-E8-MND2-PLTA-CASP3-20X-060522_D04_sx_4_sy_6_w4.tif
162	1	AB-TDP43KI-E8-MND2-PLTA-CASP3-20X-060522_D04_sx_4_sy_7_w4.tif	AB-TDP43KI-E8-MND2-PLTA-CASP3-20X-060522_D04_sx_4_sy_7_w1.tif	AB-TDP43KI-E8-MND2-PLTA-CASP3-20X-060522_D04_sx_4_sy_7_w3Filtsoma.tiff	AB-TDP43KI-E8-MND2-PLTA-CASP3-20X-060522_D04_sx_4_sy_7_w3.tif	AB-TDP43KI-E8-MND2-PLTA-CASP3-20X-060522_D04_sx_4_sy_7_w1NeuNuclei.tiff	AB-TDP43KI-E8-MND2-PLTA-CASP3-20X-060522_D04_sx_4_sy_7_w2.tif	C:\Users\ab998\OneDrive - University of Exeter\TDP43 project JG\E8 Pheno\AB-TDP43KI-E8-MND2-PLTA-CASP3-20X-060522\TimePoint_1	C:\Users\ab998\OneDrive - University of Exeter\TDP43 project JG\E8 Pheno\AB-TDP43KI-E8-MND2-PLTA-CASP3-20X-060522\TimePoint_1	D:\tmp\E8_pheno_soma	C:\Users\ab998\OneDrive - University of Exeter\TDP43 project JG\E8 Pheno\AB-TDP43KI-E8-MND2-PLTA-CASP3-20X-060522\TimePoint_1	D:\tmp\E8_pheno_soma	C:\Users\ab998\OneDrive - University of Exeter\TDP43 project JG\E8 Pheno\AB-TDP43KI-E8-MND2-PLTA-CASP3-20X-060522\TimePoint_1	787	5.05179644960663e-06	173.08671572688	0.170351720415056	3.58641952043399	6.41905520915709e-09	0.219932294443304	0.00021645707803692	0.00455707690017026	0	0.153489336371422	0.000213626306504011	0.00445563462562859	962.705209656925	303.84625158831	7	6	6	6	4	2	2	3	3	4	4	3	635.46508795023	554.038679480553	520.340194344521	612.08031129837	D04_sx_4_sy_7	D04_sx_4_sy_7_1	162	1	AB-TDP43KI-E8-MND2-PLTA-CASP3-20X-060522_D04_sx_4_sy_7_w4.tif
162	2	AB-TDP43KI-E8-MND2-PLTA-CASP3-20X-060522_D04_sx_4_sy_7_w4.tif	AB-TDP43KI-E8-MND2-PLTA-CASP3-20X-060522_D04_sx_4_sy_7_w1.tif	AB-TDP43KI-E8-MND2-PLTA-CASP3-20X-060522_D04_sx_4_sy_7_w3Filtsoma.tiff	AB-TDP43KI-E8-MND2-PLTA-CASP3-20X-060522_D04_sx_4_sy_7_w3.tif	AB-TDP43KI-E8-MND2-PLTA-CASP3-20X-060522_D04_sx_4_sy_7_w1NeuNuclei.tiff	AB-TDP43KI-E8-MND2-PLTA-CASP3-20X-060522_D04_sx_4_sy_7_w2.tif	C:\Users\ab998\OneDrive - University of Exeter\TDP43 project JG\E8 Pheno\AB-TDP43KI-E8-MND2-PLTA-CASP3-20X-060522\TimePoint_1	C:\Users\ab998\OneDrive - University of Exeter\TDP43 project JG\E8 Pheno\AB-TDP43KI-E8-MND2-PLTA-CASP3-20X-060522\TimePoint_1	D:\tmp\E8_pheno_soma	C:\Users\ab998\OneDrive - University of Exeter\TDP43 project JG\E8 Pheno\AB-TDP43KI-E8-MND2-PLTA-CASP3-20X-060522\TimePoint_1	D:\tmp\E8_pheno_soma	C:\Users\ab998\OneDrive - University of Exeter\TDP43 project JG\E8 Pheno\AB-TDP43KI-E8-MND2-PLTA-CASP3-20X-060522\TimePoint_1	993	0.0640743528583698	531.191980915144	0.337865262757987	7.24824912892655	6.45260351040985e-05	0.534936536671847	0.000340246991699886	0.00729934454071153	4.82885716337478e-05	0.51109179854393	0.000350957503542304	0.00767528801225126	1384.69687814703	335.807653575025	16	9	7	10	20	5	4	10	4	4	4	6	679.364583611488	429.801087915897	385.102603137493	562.612275421619	D04_sx_4_sy_7	D04_sx_4_sy_7_2	162	2	AB-TDP43KI-E8-MND2-PLTA-CASP3-20X-060522_D04_sx_4_sy_7_w4.tif
162	3	AB-TDP43KI-E8-MND2-PLTA-CASP3-20X-060522_D04_sx_4_sy_7_w4.tif	AB-TDP43KI-E8-MND2-PLTA-CASP3-20X-060522_D04_sx_4_sy_7_w1.tif	AB-TDP43KI-E8-MND2-PLTA-CASP3-20X-060522_D04_sx_4_sy_7_w3Filtsoma.tiff	AB-TDP43KI-E8-MND2-PLTA-CASP3-20X-060522_D04_sx_4_sy_7_w3.tif	AB-TDP43KI-E8-MND2-PLTA-CASP3-20X-060522_D04_sx_4_sy_7_w1NeuNuclei.tiff	AB-TDP43KI-E8-MND2-PLTA-CASP3-20X-060522_D04_sx_4_sy_7_w2.tif	C:\Users\ab998\OneDrive - University of Exeter\TDP43 project JG\E8 Pheno\AB-TDP43KI-E8-MND2-PLTA-CASP3-20X-060522\TimePoint_1	C:\Users\ab998\OneDrive - University of Exeter\TDP43 project JG\E8 Pheno\AB-TDP43KI-E8-MND2-PLTA-CASP3-20X-060522\TimePoint_1	D:\tmp\E8_pheno_soma	C:\Users\ab998\OneDrive - University of Exeter\TDP43 project JG\E8 Pheno\AB-TDP43KI-E8-MND2-PLTA-CASP3-20X-060522\TimePoint_1	D:\tmp\E8_pheno_soma	C:\Users\ab998\OneDrive - University of Exeter\TDP43 project JG\E8 Pheno\AB-TDP43KI-E8-MND2-PLTA-CASP3-20X-060522\TimePoint_1	743	0.022237169396476	169.611676742556	0.120042725233361	3.49834444886073	2.99288955538035e-05	0.228279511093614	0.000161564906101428	0.00470840437262548	2.81733682641061e-05	0.182551085948944	0.00016784924082458	0.00477607408538461	1731.33916554509	567.85733512786	1	1	1	1	0	0	0	0	2	1	1	2	208.32085365057	153.066019833088	153.480233430862	205.563493609428	D04_sx_4_sy_7	D04_sx_4_sy_7_3	162	3	AB-TDP43KI-E8-MND2-PLTA-CASP3-20X-060522_D04_sx_4_sy_7_w4.tif
163	1	AB-TDP43KI-E8-MND2-PLTA-CASP3-20X-060522_D04_sx_5_sy_2_w4.tif	AB-TDP43KI-E8-MND2-PLTA-CASP3-20X-060522_D04_sx_5_sy_2_w1.tif	AB-TDP43KI-E8-MND2-PLTA-CASP3-20X-060522_D04_sx_5_sy_2_w3Filtsoma.tiff	AB-TDP43KI-E8-MND2-PLTA-CASP3-20X-060522_D04_sx_5_sy_2_w3.tif	AB-TDP43KI-E8-MND2-PLTA-CASP3-20X-060522_D04_sx_5_sy_2_w1NeuNuclei.tiff	AB-TDP43KI-E8-MND2-PLTA-CASP3-20X-060522_D04_sx_5_sy_2_w2.tif	C:\Users\ab998\OneDrive - University of Exeter\TDP43 project JG\E8 Pheno\AB-TDP43KI-E8-MND2-PLTA-CASP3-20X-060522\TimePoint_1	C:\Users\ab998\OneDrive - University of Exeter\TDP43 project JG\E8 Pheno\AB-TDP43KI-E8-MND2-PLTA-CASP3-20X-060522\TimePoint_1	D:\tmp\E8_pheno_soma	C:\Users\ab998\OneDrive - University of Exeter\TDP43 project JG\E8 Pheno\AB-TDP43KI-E8-MND2-PLTA-CASP3-20X-060522\TimePoint_1	D:\tmp\E8_pheno_soma	C:\Users\ab998\OneDrive - University of Exeter\TDP43 project JG\E8 Pheno\AB-TDP43KI-E8-MND2-PLTA-CASP3-20X-060522\TimePoint_1	924	0.0494375092623613	218.209022484603	0.179171435069293	4.62629137048498	5.35037979029885e-05	0.236156950740913	0.000193908479512222	0.00500680884251621	2.81733682641061e-05	0.227406278252602	0.00016784924082458	0.00529488082975149	533.912337662338	289.905844155844	28	13	16	15	41	14	20	18	2	3	4	1	689.435650289059	468.114796161652	499.227493822575	477.357437729836	D04_sx_5_sy_2	D04_sx_5_sy_2_1	163	1	AB-TDP43KI-E8-MND2-PLTA-CASP3-20X-060522_D04_sx_5_sy_2_w4.tif
166	1	AB-TDP43KI-E8-MND2-PLTA-CASP3-20X-060522_D04_sx_5_sy_5_w4.tif	AB-TDP43KI-E8-MND2-PLTA-CASP3-20X-060522_D04_sx_5_sy_5_w1.tif	AB-TDP43KI-E8-MND2-PLTA-CASP3-20X-060522_D04_sx_5_sy_5_w3Filtsoma.tiff	AB-TDP43KI-E8-MND2-PLTA-CASP3-20X-060522_D04_sx_5_sy_5_w3.tif	AB-TDP43KI-E8-MND2-PLTA-CASP3-20X-060522_D04_sx_5_sy_5_w1NeuNuclei.tiff	AB-TDP43KI-E8-MND2-PLTA-CASP3-20X-060522_D04_sx_5_sy_5_w2.tif	C:\Users\ab998\OneDrive - University of Exeter\TDP43 project JG\E8 Pheno\AB-TDP43KI-E8-MND2-PLTA-CASP3-20X-060522\TimePoint_1	C:\Users\ab998\OneDrive - University of Exeter\TDP43 project JG\E8 Pheno\AB-TDP43KI-E8-MND2-PLTA-CASP3-20X-060522\TimePoint_1	D:\tmp\E8_pheno_soma	C:\Users\ab998\OneDrive - University of Exeter\TDP43 project JG\E8 Pheno\AB-TDP43KI-E8-MND2-PLTA-CASP3-20X-060522\TimePoint_1	D:\tmp\E8_pheno_soma	C:\Users\ab998\OneDrive - University of Exeter\TDP43 project JG\E8 Pheno\AB-TDP43KI-E8-MND2-PLTA-CASP3-20X-060522\TimePoint_1	698	0.0484998701203949	176.962625333108	0.175494010793045	3.66953542386182	6.94840546137463e-05	0.253528116523077	0.000251424084230724	0.0052572140743006	7.54394277464598e-05	0.236325815320015	0.000274662394076586	0.00534065766260028	1571.66045845272	1474.08452722063	20	12	15	10	24	9	9	8	4	7	6	6	984.04077732563	742.992000162601	669.322952210903	613.09755474329	D04_sx_5_sy_5	D04_sx_5_sy_5_1	166	1	AB-TDP43KI-E8-MND2-PLTA-CASP3-20X-060522_D04_sx_5_sy_5_w4.tif
167	1	AB-TDP43KI-E8-MND2-PLTA-CASP3-20X-060522_D04_sx_5_sy_6_w4.tif	AB-TDP43KI-E8-MND2-PLTA-CASP3-20X-060522_D04_sx_5_sy_6_w1.tif	AB-TDP43KI-E8-MND2-PLTA-CASP3-20X-060522_D04_sx_5_sy_6_w3Filtsoma.tiff	AB-TDP43KI-E8-MND2-PLTA-CASP3-20X-060522_D04_sx_5_sy_6_w3.tif	AB-TDP43KI-E8-MND2-PLTA-CASP3-20X-060522_D04_sx_5_sy_6_w1NeuNuclei.tiff	AB-TDP43KI-E8-MND2-PLTA-CASP3-20X-060522_D04_sx_5_sy_6_w2.tif	C:\Users\ab998\OneDrive - University of Exeter\TDP43 project JG\E8 Pheno\AB-TDP43KI-E8-MND2-PLTA-CASP3-20X-060522\TimePoint_1	C:\Users\ab998\OneDrive - University of Exeter\TDP43 project JG\E8 Pheno\AB-TDP43KI-E8-MND2-PLTA-CASP3-20X-060522\TimePoint_1	D:\tmp\E8_pheno_soma	C:\Users\ab998\OneDrive - University of Exeter\TDP43 project JG\E8 Pheno\AB-TDP43KI-E8-MND2-PLTA-CASP3-20X-060522\TimePoint_1	D:\tmp\E8_pheno_soma	C:\Users\ab998\OneDrive - University of Exeter\TDP43 project JG\E8 Pheno\AB-TDP43KI-E8-MND2-PLTA-CASP3-20X-060522\TimePoint_1	993	0.0429418003077444	516.218856153078	0.196566720027477	7.31654851138592	4.32445118909813e-05	0.519857861181348	0.000197952386734619	0.00736812538910969	3.3528634958202e-05	0.54554757475853	0.000183108262717724	0.00789654394611716	643.327291037261	853.15609264854	17	13	7	8	28	6	3	11	6	7	4	3	682.548344910145	514.281315147877	415.570637643337	520.026483654976	D04_sx_5_sy_6	D04_sx_5_sy_6_1	167	1	AB-TDP43KI-E8-MND2-PLTA-CASP3-20X-060522_D04_sx_5_sy_6_w4.tif
167	2	AB-TDP43KI-E8-MND2-PLTA-CASP3-20X-060522_D04_sx_5_sy_6_w4.tif	AB-TDP43KI-E8-MND2-PLTA-CASP3-20X-060522_D04_sx_5_sy_6_w1.tif	AB-TDP43KI-E8-MND2-PLTA-CASP3-20X-060522_D04_sx_5_sy_6_w3Filtsoma.tiff	AB-TDP43KI-E8-MND2-PLTA-CASP3-20X-060522_D04_sx_5_sy_6_w3.tif	AB-TDP43KI-E8-MND2-PLTA-CASP3-20X-060522_D04_sx_5_sy_6_w1NeuNuclei.tiff	AB-TDP43KI-E8-MND2-PLTA-CASP3-20X-060522_D04_sx_5_sy_6_w2.tif	C:\Users\ab998\OneDrive - University of Exeter\TDP43 project JG\E8 Pheno\AB-TDP43KI-E8-MND2-PLTA-CASP3-20X-060522\TimePoint_1	C:\Users\ab998\OneDrive - University of Exeter\TDP43 project JG\E8 Pheno\AB-TDP43KI-E8-MND2-PLTA-CASP3-20X-060522\TimePoint_1	D:\tmp\E8_pheno_soma	C:\Users\ab998\OneDrive - University of Exeter\TDP43 project JG\E8 Pheno\AB-TDP43KI-E8-MND2-PLTA-CASP3-20X-060522\TimePoint_1	D:\tmp\E8_pheno_soma	C:\Users\ab998\OneDrive - University of Exeter\TDP43 project JG\E8 Pheno\AB-TDP43KI-E8-MND2-PLTA-CASP3-20X-060522\TimePoint_1	811	0.0607368924827369	326.941387819126	0.20595101849176	5.10514999250881	7.48913594115129e-05	0.403133647125926	0.000253947001839408	0.00629488285142887	5.2388491894817e-05	0.324295625090599	0.000228885328397155	0.00621805153787136	173.604192355117	1411.598027127	10	7	7	7	11	3	5	3	3	4	4	4	525.298566699028	345.818331539631	374.374681174755	345.676196455956	D04_sx_5_sy_6	D04_sx_5_sy_6_2	167	2	AB-TDP43KI-E8-MND2-PLTA-CASP3-20X-060522_D04_sx_5_sy_6_w4.tif
168	1	AB-TDP43KI-E8-MND2-PLTA-CASP3-20X-060522_D04_sx_5_sy_7_w4.tif	AB-TDP43KI-E8-MND2-PLTA-CASP3-20X-060522_D04_sx_5_sy_7_w1.tif	AB-TDP43KI-E8-MND2-PLTA-CASP3-20X-060522_D04_sx_5_sy_7_w3Filtsoma.tiff	AB-TDP43KI-E8-MND2-PLTA-CASP3-20X-060522_D04_sx_5_sy_7_w3.tif	AB-TDP43KI-E8-MND2-PLTA-CASP3-20X-060522_D04_sx_5_sy_7_w1NeuNuclei.tiff	AB-TDP43KI-E8-MND2-PLTA-CASP3-20X-060522_D04_sx_5_sy_7_w2.tif	C:\Users\ab998\OneDrive - University of Exeter\TDP43 project JG\E8 Pheno\AB-TDP43KI-E8-MND2-PLTA-CASP3-20X-060522\TimePoint_1	C:\Users\ab998\OneDrive - University of Exeter\TDP43 project JG\E8 Pheno\AB-TDP43KI-E8-MND2-PLTA-CASP3-20X-060522\TimePoint_1	D:\tmp\E8_pheno_soma	C:\Users\ab998\OneDrive - University of Exeter\TDP43 project JG\E8 Pheno\AB-TDP43KI-E8-MND2-PLTA-CASP3-20X-060522\TimePoint_1	D:\tmp\E8_pheno_soma	C:\Users\ab998\OneDrive - University of Exeter\TDP43 project JG\E8 Pheno\AB-TDP43KI-E8-MND2-PLTA-CASP3-20X-060522\TimePoint_1	920	0.0113309111004583	239.096595560666	0.239063095999882	4.62931265006773	1.23162077178894e-05	0.259887603870289	0.000259851191304219	0.00503186157616058	2.95076665679517e-06	0.196393817663193	0.000228885328397155	0.00495918234810233	1319.50434782609	227.917391304348	9	6	5	4	21	4	5	6	2	2	2	2	466.504621982574	332.923885464668	353.066021323204	357.06602203846	D04_sx_5_sy_7	D04_sx_5_sy_7_1	168	1	AB-TDP43KI-E8-MND2-PLTA-CASP3-20X-060522_D04_sx_5_sy_7_w4.tif
168	2	AB-TDP43KI-E8-MND2-PLTA-CASP3-20X-060522_D04_sx_5_sy_7_w4.tif	AB-TDP43KI-E8-MND2-PLTA-CASP3-20X-060522_D04_sx_5_sy_7_w1.tif	AB-TDP43KI-E8-MND2-PLTA-CASP3-20X-060522_D04_sx_5_sy_7_w3Filtsoma.tiff	AB-TDP43KI-E8-MND2-PLTA-CASP3-20X-060522_D04_sx_5_sy_7_w3.tif	AB-TDP43KI-E8-MND2-PLTA-CASP3-20X-060522_D04_sx_5_sy_7_w1NeuNuclei.tiff	AB-TDP43KI-E8-MND2-PLTA-CASP3-20X-060522_D04_sx_5_sy_7_w2.tif	C:\Users\ab998\OneDrive - University of Exeter\TDP43 project JG\E8 Pheno\AB-TDP43KI-E8-MND2-PLTA-CASP3-20X-060522\TimePoint_1	C:\Users\ab998\OneDrive - University of Exeter\TDP43 project JG\E8 Pheno\AB-TDP43KI-E8-MND2-PLTA-CASP3-20X-060522\TimePoint_1	D:\tmp\E8_pheno_soma	C:\Users\ab998\OneDrive - University of Exeter\TDP43 project JG\E8 Pheno\AB-TDP43KI-E8-MND2-PLTA-CASP3-20X-060522\TimePoint_1	D:\tmp\E8_pheno_soma	C:\Users\ab998\OneDrive - University of Exeter\TDP43 project JG\E8 Pheno\AB-TDP43KI-E8-MND2-PLTA-CASP3-20X-060522\TimePoint_1	1011	0.0741859696602774	90.1336789771449	0.208072022534907	3.15780883957632	7.33788028291566e-05	0.0891529960209148	0.000205808133071124	0.00312345087989745	1.65311175805982e-05	0.0607483070343733	0.000137331197038293	0.00294499122537673	1068.22255192878	1417.35707220574	5	5	5	5	3	1	2	3	2	4	3	2	668.707729578018	642.908739030361	652.808233380318	661.05087518692	D04_sx_5_sy_7	D04_sx_5_sy_7_2	168	2	AB-TDP43KI-E8-MND2-PLTA-CASP3-20X-060522_D04_sx_5_sy_7_w4.tif
168	3	AB-TDP43KI-E8-MND2-PLTA-CASP3-20X-060522_D04_sx_5_sy_7_w4.tif	AB-TDP43KI-E8-MND2-PLTA-CASP3-20X-060522_D04_sx_5_sy_7_w1.tif	AB-TDP43KI-E8-MND2-PLTA-CASP3-20X-060522_D04_sx_5_sy_7_w3Filtsoma.tiff	AB-TDP43KI-E8-MND2-PLTA-CASP3-20X-060522_D04_sx_5_sy_7_w3.tif	AB-TDP43KI-E8-MND2-PLTA-CASP3-20X-060522_D04_sx_5_sy_7_w1NeuNuclei.tiff	AB-TDP43KI-E8-MND2-PLTA-CASP3-20X-060522_D04_sx_5_sy_7_w2.tif	C:\Users\ab998\OneDrive - University of Exeter\TDP43 project JG\E8 Pheno\AB-TDP43KI-E8-MND2-PLTA-CASP3-20X-060522\TimePoint_1	C:\Users\ab998\OneDrive - University of Exeter\TDP43 project JG\E8 Pheno\AB-TDP43KI-E8-MND2-PLTA-CASP3-20X-060522\TimePoint_1	D:\tmp\E8_pheno_soma	C:\Users\ab998\OneDrive - University of Exeter\TDP43 project JG\E8 Pheno\AB-TDP43KI-E8-MND2-PLTA-CASP3-20X-060522\TimePoint_1	D:\tmp\E8_pheno_soma	C:\Users\ab998\OneDrive - University of Exeter\TDP43 project JG\E8 Pheno\AB-TDP43KI-E8-MND2-PLTA-CASP3-20X-060522\TimePoint_1	1170	0.0737983915298628	914.708105773665	0.264469367451966	9.94613576470874	6.3075548316122e-05	0.781801799806551	0.00022604219440339	0.0085009707390673	2.81733682641061e-05	0.658557832241058	0.00016784924082458	0.00862134713679552	1261.00598290598	1858.17435897436	18	10	10	10	31	7	6	16	10	8	8	3	798.862062215805	507.014295339584	589.26913100481	388.889399826527	D04_sx_5_sy_7	D04_sx_5_sy_7_3	168	3	AB-TDP43KI-E8-MND2-PLTA-CASP3-20X-060522_D04_sx_5_sy_7_w4.tif
171	1	AB-TDP43KI-E8-MND2-PLTA-CASP3-20X-060522_D04_sx_6_sy_4_w4.tif	AB-TDP43KI-E8-MND2-PLTA-CASP3-20X-060522_D04_sx_6_sy_4_w1.tif	AB-TDP43KI-E8-MND2-PLTA-CASP3-20X-060522_D04_sx_6_sy_4_w3Filtsoma.tiff	AB-TDP43KI-E8-MND2-PLTA-CASP3-20X-060522_D04_sx_6_sy_4_w3.tif	AB-TDP43KI-E8-MND2-PLTA-CASP3-20X-060522_D04_sx_6_sy_4_w1NeuNuclei.tiff	AB-TDP43KI-E8-MND2-PLTA-CASP3-20X-060522_D04_sx_6_sy_4_w2.tif	C:\Users\ab998\OneDrive - University of Exeter\TDP43 project JG\E8 Pheno\AB-TDP43KI-E8-MND2-PLTA-CASP3-20X-060522\TimePoint_1	C:\Users\ab998\OneDrive - University of Exeter\TDP43 project JG\E8 Pheno\AB-TDP43KI-E8-MND2-PLTA-CASP3-20X-060522\TimePoint_1	D:\tmp\E8_pheno_soma	C:\Users\ab998\OneDrive - University of Exeter\TDP43 project JG\E8 Pheno\AB-TDP43KI-E8-MND2-PLTA-CASP3-20X-060522\TimePoint_1	D:\tmp\E8_pheno_soma	C:\Users\ab998\OneDrive - University of Exeter\TDP43 project JG\E8 Pheno\AB-TDP43KI-E8-MND2-PLTA-CASP3-20X-060522\TimePoint_1	755	0.00281643478285787	225.931435903069	0.149431601399556	4.11857791384682	3.73037719583824e-06	0.299246934970952	0.000197922650860339	0.00545507008456533	0	0.267975732684135	0.000152590218931437	0.00570687418803573	754.262251655629	376.658278145695	11	6	7	10	13	5	8	11	6	3	3	5	499.475185573101	325.166526198387	419.664001226425	382.551303446293	D04_sx_6_sy_4	D04_sx_6_sy_4_1	171	1	AB-TDP43KI-E8-MND2-PLTA-CASP3-20X-060522_D04_sx_6_sy_4_w4.tif
172	1	AB-TDP43KI-E8-MND2-PLTA-CASP3-20X-060522_D04_sx_6_sy_5_w4.tif	AB-TDP43KI-E8-MND2-PLTA-CASP3-20X-060522_D04_sx_6_sy_5_w1.tif	AB-TDP43KI-E8-MND2-PLTA-CASP3-20X-060522_D04_sx_6_sy_5_w3Filtsoma.tiff	AB-TDP43KI-E8-MND2-PLTA-CASP3-20X-060522_D04_sx_6_sy_5_w3.tif	AB-TDP43KI-E8-MND2-PLTA-CASP3-20X-060522_D04_sx_6_sy_5_w1NeuNuclei.tiff	AB-TDP43KI-E8-MND2-PLTA-CASP3-20X-060522_D04_sx_6_sy_5_w2.tif	C:\Users\ab998\OneDrive - University of Exeter\TDP43 project JG\E8 Pheno\AB-TDP43KI-E8-MND2-PLTA-CASP3-20X-060522\TimePoint_1	C:\Users\ab998\OneDrive - University of Exeter\TDP43 project JG\E8 Pheno\AB-TDP43KI-E8-MND2-PLTA-CASP3-20X-060522\TimePoint_1	D:\tmp\E8_pheno_soma	C:\Users\ab998\OneDrive - University of Exeter\TDP43 project JG\E8 Pheno\AB-TDP43KI-E8-MND2-PLTA-CASP3-20X-060522\TimePoint_1	D:\tmp\E8_pheno_soma	C:\Users\ab998\OneDrive - University of Exeter\TDP43 project JG\E8 Pheno\AB-TDP43KI-E8-MND2-PLTA-CASP3-20X-060522\TimePoint_1	976	0.111982151048551	606.50897574937	0.295643549179658	7.7438163922634	0.000114735810500564	0.621423130890748	0.000302913472520142	0.00793423810682725	6.72901078360155e-05	0.542840600013733	0.000259403372183442	0.0079194325953722	198.66393442623	301.419057377049	12	8	8	10	18	4	5	14	2	4	3	4	853.406216442585	646.428507566452	603.801090836525	746.36963558197	D04_sx_6_sy_5	D04_sx_6_sy_5_1	172	1	AB-TDP43KI-E8-MND2-PLTA-CASP3-20X-060522_D04_sx_6_sy_5_w4.tif
173	1	AB-TDP43KI-E8-MND2-PLTA-CASP3-20X-060522_D04_sx_6_sy_6_w4.tif	AB-TDP43KI-E8-MND2-PLTA-CASP3-20X-060522_D04_sx_6_sy_6_w1.tif	AB-TDP43KI-E8-MND2-PLTA-CASP3-20X-060522_D04_sx_6_sy_6_w3Filtsoma.tiff	AB-TDP43KI-E8-MND2-PLTA-CASP3-20X-060522_D04_sx_6_sy_6_w3.tif	AB-TDP43KI-E8-MND2-PLTA-CASP3-20X-060522_D04_sx_6_sy_6_w1NeuNuclei.tiff	AB-TDP43KI-E8-MND2-PLTA-CASP3-20X-060522_D04_sx_6_sy_6_w2.tif	C:\Users\ab998\OneDrive - University of Exeter\TDP43 project JG\E8 Pheno\AB-TDP43KI-E8-MND2-PLTA-CASP3-20X-060522\TimePoint_1	C:\Users\ab998\OneDrive - University of Exeter\TDP43 project JG\E8 Pheno\AB-TDP43KI-E8-MND2-PLTA-CASP3-20X-060522\TimePoint_1	D:\tmp\E8_pheno_soma	C:\Users\ab998\OneDrive - University of Exeter\TDP43 project JG\E8 Pheno\AB-TDP43KI-E8-MND2-PLTA-CASP3-20X-060522\TimePoint_1	D:\tmp\E8_pheno_soma	C:\Users\ab998\OneDrive - University of Exeter\TDP43 project JG\E8 Pheno\AB-TDP43KI-E8-MND2-PLTA-CASP3-20X-060522\TimePoint_1	725	0.0314226184341351	201.397342137527	0.141802090452984	3.84240487939678	4.33415426677725e-05	0.277789437431071	0.000195589090279978	0.00529986879916797	2.81733682641061e-05	0.215729482471943	0.00016784924082458	0.00516517902724445	1711.89793103448	569.844137931035	7	7	6	6	3	3	3	2	4	4	3	4	274.391922593117	259.835573494434	251.421360015869	254.592932224274	D04_sx_6_sy_6	D04_sx_6_sy_6_1	173	1	AB-TDP43KI-E8-MND2-PLTA-CASP3-20X-060522_D04_sx_6_sy_6_w4.tif
173	2	AB-TDP43KI-E8-MND2-PLTA-CASP3-20X-060522_D04_sx_6_sy_6_w4.tif	AB-TDP43KI-E8-MND2-PLTA-CASP3-20X-060522_D04_sx_6_sy_6_w1.tif	AB-TDP43KI-E8-MND2-PLTA-CASP3-20X-060522_D04_sx_6_sy_6_w3Filtsoma.tiff	AB-TDP43KI-E8-MND2-PLTA-CASP3-20X-060522_D04_sx_6_sy_6_w3.tif	AB-TDP43KI-E8-MND2-PLTA-CASP3-20X-060522_D04_sx_6_sy_6_w1NeuNuclei.tiff	AB-TDP43KI-E8-MND2-PLTA-CASP3-20X-060522_D04_sx_6_sy_6_w2.tif	C:\Users\ab998\OneDrive - University of Exeter\TDP43 project JG\E8 Pheno\AB-TDP43KI-E8-MND2-PLTA-CASP3-20X-060522\TimePoint_1	C:\Users\ab998\OneDrive - University of Exeter\TDP43 project JG\E8 Pheno\AB-TDP43KI-E8-MND2-PLTA-CASP3-20X-060522\TimePoint_1	D:\tmp\E8_pheno_soma	C:\Users\ab998\OneDrive - University of Exeter\TDP43 project JG\E8 Pheno\AB-TDP43KI-E8-MND2-PLTA-CASP3-20X-060522\TimePoint_1	D:\tmp\E8_pheno_soma	C:\Users\ab998\OneDrive - University of Exeter\TDP43 project JG\E8 Pheno\AB-TDP43KI-E8-MND2-PLTA-CASP3-20X-060522\TimePoint_1	1060	0.000164292611401606	533.266360413283	0.22793926903978	7.7289693641942	1.54993029624157e-07	0.503081472088003	0.000215037046263943	0.00729148053225868	0	0.452540218830109	0.000198367284610868	0.00732433050870895	823.604716981132	1593.07452830189	29	18	15	15	29	15	9	14	8	7	5	6	712.02143663168	583.369632005692	512.144236266613	543.014294922352	D04_sx_6_sy_6	D04_sx_6_sy_6_2	173	2	AB-TDP43KI-E8-MND2-PLTA-CASP3-20X-060522_D04_sx_6_sy_6_w4.tif
174	1	AB-TDP43KI-E8-MND2-PLTA-CASP3-20X-060522_D04_sx_6_sy_7_w4.tif	AB-TDP43KI-E8-MND2-PLTA-CASP3-20X-060522_D04_sx_6_sy_7_w1.tif	AB-TDP43KI-E8-MND2-PLTA-CASP3-20X-060522_D04_sx_6_sy_7_w3Filtsoma.tiff	AB-TDP43KI-E8-MND2-PLTA-CASP3-20X-060522_D04_sx_6_sy_7_w3.tif	AB-TDP43KI-E8-MND2-PLTA-CASP3-20X-060522_D04_sx_6_sy_7_w1NeuNuclei.tiff	AB-TDP43KI-E8-MND2-PLTA-CASP3-20X-060522_D04_sx_6_sy_7_w2.tif	C:\Users\ab998\OneDrive - University of Exeter\TDP43 project JG\E8 Pheno\AB-TDP43KI-E8-MND2-PLTA-CASP3-20X-060522\TimePoint_1	C:\Users\ab998\OneDrive - University of Exeter\TDP43 project JG\E8 Pheno\AB-TDP43KI-E8-MND2-PLTA-CASP3-20X-060522\TimePoint_1	D:\tmp\E8_pheno_soma	C:\Users\ab998\OneDrive - University of Exeter\TDP43 project JG\E8 Pheno\AB-TDP43KI-E8-MND2-PLTA-CASP3-20X-060522\TimePoint_1	D:\tmp\E8_pheno_soma	C:\Users\ab998\OneDrive - University of Exeter\TDP43 project JG\E8 Pheno\AB-TDP43KI-E8-MND2-PLTA-CASP3-20X-060522\TimePoint_1	1021	0.0655363766611572	981.548621129245	0.234500648453832	9.82471972797066	6.41884198444243e-05	0.961360059871934	0.000229677422579659	0.00962264419977538	5.96064637647942e-05	0.789218217134476	0.000244144350290298	0.00939955748617649	1649.36434867777	401.333986287953	22	16	12	12	32	12	9	21	5	6	4	4	862.85700571537	665.991995751858	624.778794109821	729.678291380405	D04_sx_6_sy_7	D04_sx_6_sy_7_1	174	1	AB-TDP43KI-E8-MND2-PLTA-CASP3-20X-060522_D04_sx_6_sy_7_w4.tif
175	1	AB-TDP43KI-E8-MND2-PLTA-CASP3-20X-060522_D04_sx_7_sy_2_w4.tif	AB-TDP43KI-E8-MND2-PLTA-CASP3-20X-060522_D04_sx_7_sy_2_w1.tif	AB-TDP43KI-E8-MND2-PLTA-CASP3-20X-060522_D04_sx_7_sy_2_w3Filtsoma.tiff	AB-TDP43KI-E8-MND2-PLTA-CASP3-20X-060522_D04_sx_7_sy_2_w3.tif	AB-TDP43KI-E8-MND2-PLTA-CASP3-20X-060522_D04_sx_7_sy_2_w1NeuNuclei.tiff	AB-TDP43KI-E8-MND2-PLTA-CASP3-20X-060522_D04_sx_7_sy_2_w2.tif	C:\Users\ab998\OneDrive - University of Exeter\TDP43 project JG\E8 Pheno\AB-TDP43KI-E8-MND2-PLTA-CASP3-20X-060522\TimePoint_1	C:\Users\ab998\OneDrive - University of Exeter\TDP43 project JG\E8 Pheno\AB-TDP43KI-E8-MND2-PLTA-CASP3-20X-060522\TimePoint_1	D:\tmp\E8_pheno_soma	C:\Users\ab998\OneDrive - University of Exeter\TDP43 project JG\E8 Pheno\AB-TDP43KI-E8-MND2-PLTA-CASP3-20X-060522\TimePoint_1	D:\tmp\E8_pheno_soma	C:\Users\ab998\OneDrive - University of Exeter\TDP43 project JG\E8 Pheno\AB-TDP43KI-E8-MND2-PLTA-CASP3-20X-060522\TimePoint_1	720	0.0282448486500471	595.442041171715	0.133897917112336	6.25549712823704	3.92289564583987e-05	0.827002834960715	0.000185969329322688	0.00868819045588478	3.93495793105103e-05	0.638763606548309	0.000198367284610868	0.00851453468203545	1393.2625	1371.57777777778	10	7	5	7	8	2	1	4	6	5	4	5	494.055922806263	338.060971260071	306.019341170788	446.558448731899	D04_sx_7_sy_2	D04_sx_7_sy_2_1	175	1	AB-TDP43KI-E8-MND2-PLTA-CASP3-20X-060522_D04_sx_7_sy_2_w4.tif
176	1	AB-TDP43KI-E8-MND2-PLTA-CASP3-20X-060522_D04_sx_7_sy_3_w4.tif	AB-TDP43KI-E8-MND2-PLTA-CASP3-20X-060522_D04_sx_7_sy_3_w1.tif	AB-TDP43KI-E8-MND2-PLTA-CASP3-20X-060522_D04_sx_7_sy_3_w3Filtsoma.tiff	AB-TDP43KI-E8-MND2-PLTA-CASP3-20X-060522_D04_sx_7_sy_3_w3.tif	AB-TDP43KI-E8-MND2-PLTA-CASP3-20X-060522_D04_sx_7_sy_3_w1NeuNuclei.tiff	AB-TDP43KI-E8-MND2-PLTA-CASP3-20X-060522_D04_sx_7_sy_3_w2.tif	C:\Users\ab998\OneDrive - University of Exeter\TDP43 project JG\E8 Pheno\AB-TDP43KI-E8-MND2-PLTA-CASP3-20X-060522\TimePoint_1	C:\Users\ab998\OneDrive - University of Exeter\TDP43 project JG\E8 Pheno\AB-TDP43KI-E8-MND2-PLTA-CASP3-20X-060522\TimePoint_1	D:\tmp\E8_pheno_soma	C:\Users\ab998\OneDrive - University of Exeter\TDP43 project JG\E8 Pheno\AB-TDP43KI-E8-MND2-PLTA-CASP3-20X-060522\TimePoint_1	D:\tmp\E8_pheno_soma	C:\Users\ab998\OneDrive - University of Exeter\TDP43 project JG\E8 Pheno\AB-TDP43KI-E8-MND2-PLTA-CASP3-20X-060522\TimePoint_1	1114	0.000576157930403734	764.830957755446	0.28050659946166	9.38762506074272	5.17197424060803e-07	0.686562798703273	0.000251801256249246	0.00842695247822506	0	0.659682393074036	0.000198367284610868	0.00857557076960802	1931.22531418312	1453.83034111311	20	10	10	15	32	4	8	24	15	13	12	11	1260.01134353876	954.23969656229	999.867114186287	1142.43565779924	D04_sx_7_sy_3	D04_sx_7_sy_3_1	176	1	AB-TDP43KI-E8-MND2-PLTA-CASP3-20X-060522_D04_sx_7_sy_3_w4.tif
181	1	AB-TDP43KI-E8-MND2-PLTA-CASP3-20X-060522_D05_sx_2_sy_2_w4.tif	AB-TDP43KI-E8-MND2-PLTA-CASP3-20X-060522_D05_sx_2_sy_2_w1.tif	AB-TDP43KI-E8-MND2-PLTA-CASP3-20X-060522_D05_sx_2_sy_2_w3Filtsoma.tiff	AB-TDP43KI-E8-MND2-PLTA-CASP3-20X-060522_D05_sx_2_sy_2_w3.tif	AB-TDP43KI-E8-MND2-PLTA-CASP3-20X-060522_D05_sx_2_sy_2_w1NeuNuclei.tiff	AB-TDP43KI-E8-MND2-PLTA-CASP3-20X-060522_D05_sx_2_sy_2_w2.tif	C:\Users\ab998\OneDrive - University of Exeter\TDP43 project JG\E8 Pheno\AB-TDP43KI-E8-MND2-PLTA-CASP3-20X-060522\TimePoint_1	C:\Users\ab998\OneDrive - University of Exeter\TDP43 project JG\E8 Pheno\AB-TDP43KI-E8-MND2-PLTA-CASP3-20X-060522\TimePoint_1	D:\tmp\E8_pheno_soma	C:\Users\ab998\OneDrive - University of Exeter\TDP43 project JG\E8 Pheno\AB-TDP43KI-E8-MND2-PLTA-CASP3-20X-060522\TimePoint_1	D:\tmp\E8_pheno_soma	C:\Users\ab998\OneDrive - University of Exeter\TDP43 project JG\E8 Pheno\AB-TDP43KI-E8-MND2-PLTA-CASP3-20X-060522\TimePoint_1	1118	0.0655028467670036	924.888524034992	0.247074082493782	9.86675833282061	5.85893083783574e-05	0.827270593949009	0.000220996495969394	0.00882536523508105	3.3528634958202e-05	0.806364238262177	0.000183108262717724	0.00950637087225914	828.24060822898	66.2379248658318	12	8	7	9	10	4	5	8	2	4	4	3	549.788894414902	434.906642198563	436.492428183556	507.291418612003	D05_sx_2_sy_2	D05_sx_2_sy_2_1	181	1	AB-TDP43KI-E8-MND2-PLTA-CASP3-20X-060522_D05_sx_2_sy_2_w4.tif
181	2	AB-TDP43KI-E8-MND2-PLTA-CASP3-20X-060522_D05_sx_2_sy_2_w4.tif	AB-TDP43KI-E8-MND2-PLTA-CASP3-20X-060522_D05_sx_2_sy_2_w1.tif	AB-TDP43KI-E8-MND2-PLTA-CASP3-20X-060522_D05_sx_2_sy_2_w3Filtsoma.tiff	AB-TDP43KI-E8-MND2-PLTA-CASP3-20X-060522_D05_sx_2_sy_2_w3.tif	AB-TDP43KI-E8-MND2-PLTA-CASP3-20X-060522_D05_sx_2_sy_2_w1NeuNuclei.tiff	AB-TDP43KI-E8-MND2-PLTA-CASP3-20X-060522_D05_sx_2_sy_2_w2.tif	C:\Users\ab998\OneDrive - University of Exeter\TDP43 project JG\E8 Pheno\AB-TDP43KI-E8-MND2-PLTA-CASP3-20X-060522\TimePoint_1	C:\Users\ab998\OneDrive - University of Exeter\TDP43 project JG\E8 Pheno\AB-TDP43KI-E8-MND2-PLTA-CASP3-20X-060522\TimePoint_1	D:\tmp\E8_pheno_soma	C:\Users\ab998\OneDrive - University of Exeter\TDP43 project JG\E8 Pheno\AB-TDP43KI-E8-MND2-PLTA-CASP3-20X-060522\TimePoint_1	D:\tmp\E8_pheno_soma	C:\Users\ab998\OneDrive - University of Exeter\TDP43 project JG\E8 Pheno\AB-TDP43KI-E8-MND2-PLTA-CASP3-20X-060522\TimePoint_1	1012	0.0448247593492397	497.608994913753	0.190600442467257	6.9710689894855	4.42932404636756e-05	0.49170849299778	0.000188340358169227	0.00688840809237698	2.32837755902437e-05	0.436277151107788	0.000152590218931437	0.00708018615841866	1422.00296442688	1497.55731225296	7	5	6	4	10	4	5	2	5	3	3	4	245.835572957993	166.923883736134	131.852814793587	99.9116892814636	D05_sx_2_sy_2	D05_sx_2_sy_2_2	181	2	AB-TDP43KI-E8-MND2-PLTA-CASP3-20X-060522_D05_sx_2_sy_2_w4.tif
182	1	AB-TDP43KI-E8-MND2-PLTA-CASP3-20X-060522_D05_sx_2_sy_3_w4.tif	AB-TDP43KI-E8-MND2-PLTA-CASP3-20X-060522_D05_sx_2_sy_3_w1.tif	AB-TDP43KI-E8-MND2-PLTA-CASP3-20X-060522_D05_sx_2_sy_3_w3Filtsoma.tiff	AB-TDP43KI-E8-MND2-PLTA-CASP3-20X-060522_D05_sx_2_sy_3_w3.tif	AB-TDP43KI-E8-MND2-PLTA-CASP3-20X-060522_D05_sx_2_sy_3_w1NeuNuclei.tiff	AB-TDP43KI-E8-MND2-PLTA-CASP3-20X-060522_D05_sx_2_sy_3_w2.tif	C:\Users\ab998\OneDrive - University of Exeter\TDP43 project JG\E8 Pheno\AB-TDP43KI-E8-MND2-PLTA-CASP3-20X-060522\TimePoint_1	C:\Users\ab998\OneDrive - University of Exeter\TDP43 project JG\E8 Pheno\AB-TDP43KI-E8-MND2-PLTA-CASP3-20X-060522\TimePoint_1	D:\tmp\E8_pheno_soma	C:\Users\ab998\OneDrive - University of Exeter\TDP43 project JG\E8 Pheno\AB-TDP43KI-E8-MND2-PLTA-CASP3-20X-060522\TimePoint_1	D:\tmp\E8_pheno_soma	C:\Users\ab998\OneDrive - University of Exeter\TDP43 project JG\E8 Pheno\AB-TDP43KI-E8-MND2-PLTA-CASP3-20X-060522\TimePoint_1	831	0.00938016825045906	107.455573432613	0.125062943436205	3.07290765130892	1.12878077622853e-05	0.12930875262649	0.000150496923509272	0.00369784314236934	1.01444370557147e-05	0.11604530736804	0.00016784924082458	0.00383764400612563	1525.74729241877	375.417569193742	4	3	2	3	2	1	0	1	2	2	2	2	389.575693130493	379.948276698589	367.291421890259	370.119849860668	D05_sx_2_sy_3	D05_sx_2_sy_3_1	182	1	AB-TDP43KI-E8-MND2-PLTA-CASP3-20X-060522_D05_sx_2_sy_3_w4.tif
182	2	AB-TDP43KI-E8-MND2-PLTA-CASP3-20X-060522_D05_sx_2_sy_3_w4.tif	AB-TDP43KI-E8-MND2-PLTA-CASP3-20X-060522_D05_sx_2_sy_3_w1.tif	AB-TDP43KI-E8-MND2-PLTA-CASP3-20X-060522_D05_sx_2_sy_3_w3Filtsoma.tiff	AB-TDP43KI-E8-MND2-PLTA-CASP3-20X-060522_D05_sx_2_sy_3_w3.tif	AB-TDP43KI-E8-MND2-PLTA-CASP3-20X-060522_D05_sx_2_sy_3_w1NeuNuclei.tiff	AB-TDP43KI-E8-MND2-PLTA-CASP3-20X-060522_D05_sx_2_sy_3_w2.tif	C:\Users\ab998\OneDrive - University of Exeter\TDP43 project JG\E8 Pheno\AB-TDP43KI-E8-MND2-PLTA-CASP3-20X-060522\TimePoint_1	C:\Users\ab998\OneDrive - University of Exeter\TDP43 project JG\E8 Pheno\AB-TDP43KI-E8-MND2-PLTA-CASP3-20X-060522\TimePoint_1	D:\tmp\E8_pheno_soma	C:\Users\ab998\OneDrive - University of Exeter\TDP43 project JG\E8 Pheno\AB-TDP43KI-E8-MND2-PLTA-CASP3-20X-060522\TimePoint_1	D:\tmp\E8_pheno_soma	C:\Users\ab998\OneDrive - University of Exeter\TDP43 project JG\E8 Pheno\AB-TDP43KI-E8-MND2-PLTA-CASP3-20X-060522\TimePoint_1	984	0.421387199843593	378.307048340794	0.419333181111142	5.94871451240033	0.000428239024231294	0.384458382460156	0.000426151606820266	0.00604544157764261	8.83503234945238e-05	0.321792662143707	0.000305180437862873	0.00610360875725746	814.048780487805	1517.82723577236	9	6	6	6	11	3	3	5	3	3	3	3	323.77670031786	240.965516626835	231.55130314827	236.208157122135	D05_sx_2_sy_3	D05_sx_2_sy_3_2	182	2	AB-TDP43KI-E8-MND2-PLTA-CASP3-20X-060522_D05_sx_2_sy_3_w4.tif
182	3	AB-TDP43KI-E8-MND2-PLTA-CASP3-20X-060522_D05_sx_2_sy_3_w4.tif	AB-TDP43KI-E8-MND2-PLTA-CASP3-20X-060522_D05_sx_2_sy_3_w1.tif	AB-TDP43KI-E8-MND2-PLTA-CASP3-20X-060522_D05_sx_2_sy_3_w3Filtsoma.tiff	AB-TDP43KI-E8-MND2-PLTA-CASP3-20X-060522_D05_sx_2_sy_3_w3.tif	AB-TDP43KI-E8-MND2-PLTA-CASP3-20X-060522_D05_sx_2_sy_3_w1NeuNuclei.tiff	AB-TDP43KI-E8-MND2-PLTA-CASP3-20X-060522_D05_sx_2_sy_3_w2.tif	C:\Users\ab998\OneDrive - University of Exeter\TDP43 project JG\E8 Pheno\AB-TDP43KI-E8-MND2-PLTA-CASP3-20X-060522\TimePoint_1	C:\Users\ab998\OneDrive - University of Exeter\TDP43 project JG\E8 Pheno\AB-TDP43KI-E8-MND2-PLTA-CASP3-20X-060522\TimePoint_1	D:\tmp\E8_pheno_soma	C:\Users\ab998\OneDrive - University of Exeter\TDP43 project JG\E8 Pheno\AB-TDP43KI-E8-MND2-PLTA-CASP3-20X-060522\TimePoint_1	D:\tmp\E8_pheno_soma	C:\Users\ab998\OneDrive - University of Exeter\TDP43 project JG\E8 Pheno\AB-TDP43KI-E8-MND2-PLTA-CASP3-20X-060522\TimePoint_1	842	0.0315164517419362	229.99540051911	0.144899671897292	4.24512098450214	3.74304652517057e-05	0.273153682326734	0.000172089871611986	0.00504171138301916	3.3528634958202e-05	0.237023636698723	0.000183108262717724	0.0052643627859652	1821.53800475059	1627.52612826603	13	10	12	10	12	7	6	7	5	5	6	3	662.666096925735	582.269127309322	564.712777853012	513.872157156467	D05_sx_2_sy_3	D05_sx_2_sy_3_3	182	3	AB-TDP43KI-E8-MND2-PLTA-CASP3-20X-060522_D05_sx_2_sy_3_w4.tif
183	1	AB-TDP43KI-E8-MND2-PLTA-CASP3-20X-060522_D05_sx_2_sy_4_w4.tif	AB-TDP43KI-E8-MND2-PLTA-CASP3-20X-060522_D05_sx_2_sy_4_w1.tif	AB-TDP43KI-E8-MND2-PLTA-CASP3-20X-060522_D05_sx_2_sy_4_w3Filtsoma.tiff	AB-TDP43KI-E8-MND2-PLTA-CASP3-20X-060522_D05_sx_2_sy_4_w3.tif	AB-TDP43KI-E8-MND2-PLTA-CASP3-20X-060522_D05_sx_2_sy_4_w1NeuNuclei.tiff	AB-TDP43KI-E8-MND2-PLTA-CASP3-20X-060522_D05_sx_2_sy_4_w2.tif	C:\Users\ab998\OneDrive - University of Exeter\TDP43 project JG\E8 Pheno\AB-TDP43KI-E8-MND2-PLTA-CASP3-20X-060522\TimePoint_1	C:\Users\ab998\OneDrive - University of Exeter\TDP43 project JG\E8 Pheno\AB-TDP43KI-E8-MND2-PLTA-CASP3-20X-060522\TimePoint_1	D:\tmp\E8_pheno_soma	C:\Users\ab998\OneDrive - University of Exeter\TDP43 project JG\E8 Pheno\AB-TDP43KI-E8-MND2-PLTA-CASP3-20X-060522\TimePoint_1	D:\tmp\E8_pheno_soma	C:\Users\ab998\OneDrive - University of Exeter\TDP43 project JG\E8 Pheno\AB-TDP43KI-E8-MND2-PLTA-CASP3-20X-060522\TimePoint_1	861	0.102946212069583	195.279750348069	0.331548027694225	4.02903797244653	0.000119565867676635	0.226805749533181	0.000385073202896894	0.00467948661143616	6.77015268593095e-05	0.167827807366848	0.00033569848164916	0.0045548181515187	1969.80139372822	813.598141695703	15	13	15	15	22	11	12	14	5	4	5	5	686.582836329937	531.002097964287	539.345244050026	598.215303301811	D05_sx_2_sy_4	D05_sx_2_sy_4_1	183	1	AB-TDP43KI-E8-MND2-PLTA-CASP3-20X-060522_D05_sx_2_sy_4_w4.tif
183	2	AB-TDP43KI-E8-MND2-PLTA-CASP3-20X-060522_D05_sx_2_sy_4_w4.tif	AB-TDP43KI-E8-MND2-PLTA-CASP3-20X-060522_D05_sx_2_sy_4_w1.tif	AB-TDP43KI-E8-MND2-PLTA-CASP3-20X-060522_D05_sx_2_sy_4_w3Filtsoma.tiff	AB-TDP43KI-E8-MND2-PLTA-CASP3-20X-060522_D05_sx_2_sy_4_w3.tif	AB-TDP43KI-E8-MND2-PLTA-CASP3-20X-060522_D05_sx_2_sy_4_w1NeuNuclei.tiff	AB-TDP43KI-E8-MND2-PLTA-CASP3-20X-060522_D05_sx_2_sy_4_w2.tif	C:\Users\ab998\OneDrive - University of Exeter\TDP43 project JG\E8 Pheno\AB-TDP43KI-E8-MND2-PLTA-CASP3-20X-060522\TimePoint_1	C:\Users\ab998\OneDrive - University of Exeter\TDP43 project JG\E8 Pheno\AB-TDP43KI-E8-MND2-PLTA-CASP3-20X-060522\TimePoint_1	D:\tmp\E8_pheno_soma	C:\Users\ab998\OneDrive - University of Exeter\TDP43 project JG\E8 Pheno\AB-TDP43KI-E8-MND2-PLTA-CASP3-20X-060522\TimePoint_1	D:\tmp\E8_pheno_soma	C:\Users\ab998\OneDrive - University of Exeter\TDP43 project JG\E8 Pheno\AB-TDP43KI-E8-MND2-PLTA-CASP3-20X-060522\TimePoint_1	779	0.0170183522125171	198.835029275855	0.130357824033126	3.79662780719809	2.18464084884687e-05	0.255243940020353	0.00016733995382943	0.00487371990654441	1.13349615276093e-05	0.20074401050806	0.000137331197038293	0.00496681174263358	585.291399229782	1486.77663671374	17	7	5	3	23	9	9	3	1	2	4	2	489.499575376511	354.132040858269	319.433556139469	280.220353007317	D05_sx_2_sy_4	D05_sx_2_sy_4_2	183	2	AB-TDP43KI-E8-MND2-PLTA-CASP3-20X-060522_D05_sx_2_sy_4_w4.tif
185	1	AB-TDP43KI-E8-MND2-PLTA-CASP3-20X-060522_D05_sx_2_sy_6_w4.tif	AB-TDP43KI-E8-MND2-PLTA-CASP3-20X-060522_D05_sx_2_sy_6_w1.tif	AB-TDP43KI-E8-MND2-PLTA-CASP3-20X-060522_D05_sx_2_sy_6_w3Filtsoma.tiff	AB-TDP43KI-E8-MND2-PLTA-CASP3-20X-060522_D05_sx_2_sy_6_w3.tif	AB-TDP43KI-E8-MND2-PLTA-CASP3-20X-060522_D05_sx_2_sy_6_w1NeuNuclei.tiff	AB-TDP43KI-E8-MND2-PLTA-CASP3-20X-060522_D05_sx_2_sy_6_w2.tif	C:\Users\ab998\OneDrive - University of Exeter\TDP43 project JG\E8 Pheno\AB-TDP43KI-E8-MND2-PLTA-CASP3-20X-060522\TimePoint_1	C:\Users\ab998\OneDrive - University of Exeter\TDP43 project JG\E8 Pheno\AB-TDP43KI-E8-MND2-PLTA-CASP3-20X-060522\TimePoint_1	D:\tmp\E8_pheno_soma	C:\Users\ab998\OneDrive - University of Exeter\TDP43 project JG\E8 Pheno\AB-TDP43KI-E8-MND2-PLTA-CASP3-20X-060522\TimePoint_1	D:\tmp\E8_pheno_soma	C:\Users\ab998\OneDrive - University of Exeter\TDP43 project JG\E8 Pheno\AB-TDP43KI-E8-MND2-PLTA-CASP3-20X-060522\TimePoint_1	870	0.065982958009954	644.414887785912	0.212436102796346	7.37541781971231	7.58424804712115e-05	0.740706767570013	0.000244179428501547	0.00847749174679576	4.56361995020416e-05	0.700768232345581	0.000213626306504011	0.00885023269802332	1538.04712643678	520.804597701149	10	8	10	6	23	6	5	16	8	4	5	4	406.960467517376	228.793941497803	224.30865997076	280.835573196411	D05_sx_2_sy_6	D05_sx_2_sy_6_1	185	1	AB-TDP43KI-E8-MND2-PLTA-CASP3-20X-060522_D05_sx_2_sy_6_w4.tif
185	2	AB-TDP43KI-E8-MND2-PLTA-CASP3-20X-060522_D05_sx_2_sy_6_w4.tif	AB-TDP43KI-E8-MND2-PLTA-CASP3-20X-060522_D05_sx_2_sy_6_w1.tif	AB-TDP43KI-E8-MND2-PLTA-CASP3-20X-060522_D05_sx_2_sy_6_w3Filtsoma.tiff	AB-TDP43KI-E8-MND2-PLTA-CASP3-20X-060522_D05_sx_2_sy_6_w3.tif	AB-TDP43KI-E8-MND2-PLTA-CASP3-20X-060522_D05_sx_2_sy_6_w1NeuNuclei.tiff	AB-TDP43KI-E8-MND2-PLTA-CASP3-20X-060522_D05_sx_2_sy_6_w2.tif	C:\Users\ab998\OneDrive - University of Exeter\TDP43 project JG\E8 Pheno\AB-TDP43KI-E8-MND2-PLTA-CASP3-20X-060522\TimePoint_1	C:\Users\ab998\OneDrive - University of Exeter\TDP43 project JG\E8 Pheno\AB-TDP43KI-E8-MND2-PLTA-CASP3-20X-060522\TimePoint_1	D:\tmp\E8_pheno_soma	C:\Users\ab998\OneDrive - University of Exeter\TDP43 project JG\E8 Pheno\AB-TDP43KI-E8-MND2-PLTA-CASP3-20X-060522\TimePoint_1	D:\tmp\E8_pheno_soma	C:\Users\ab998\OneDrive - University of Exeter\TDP43 project JG\E8 Pheno\AB-TDP43KI-E8-MND2-PLTA-CASP3-20X-060522\TimePoint_1	725	0.028763610908527	44.9553239233792	0.138994430424646	2.03045701375231	3.96739460807269e-05	0.062007343342592	0.000191716455758132	0.00280063036379629	3.3528634958202e-05	0.0581539906561375	0.000183108262717724	0.00288395513780415	1127.5075862069	831.201379310345	11	4	5	9	10	3	6	8	1	1	1	3	226.722873926163	111.840622544289	177.953320264816	161.710680544376	D05_sx_2_sy_6	D05_sx_2_sy_6_2	185	2	AB-TDP43KI-E8-MND2-PLTA-CASP3-20X-060522_D05_sx_2_sy_6_w4.tif
186	1	AB-TDP43KI-E8-MND2-PLTA-CASP3-20X-060522_D05_sx_2_sy_7_w4.tif	AB-TDP43KI-E8-MND2-PLTA-CASP3-20X-060522_D05_sx_2_sy_7_w1.tif	AB-TDP43KI-E8-MND2-PLTA-CASP3-20X-060522_D05_sx_2_sy_7_w3Filtsoma.tiff	AB-TDP43KI-E8-MND2-PLTA-CASP3-20X-060522_D05_sx_2_sy_7_w3.tif	AB-TDP43KI-E8-MND2-PLTA-CASP3-20X-060522_D05_sx_2_sy_7_w1NeuNuclei.tiff	AB-TDP43KI-E8-MND2-PLTA-CASP3-20X-060522_D05_sx_2_sy_7_w2.tif	C:\Users\ab998\OneDrive - University of Exeter\TDP43 project JG\E8 Pheno\AB-TDP43KI-E8-MND2-PLTA-CASP3-20X-060522\TimePoint_1	C:\Users\ab998\OneDrive - University of Exeter\TDP43 project JG\E8 Pheno\AB-TDP43KI-E8-MND2-PLTA-CASP3-20X-060522\TimePoint_1	D:\tmp\E8_pheno_soma	C:\Users\ab998\OneDrive - University of Exeter\TDP43 project JG\E8 Pheno\AB-TDP43KI-E8-MND2-PLTA-CASP3-20X-060522\TimePoint_1	D:\tmp\E8_pheno_soma	C:\Users\ab998\OneDrive - University of Exeter\TDP43 project JG\E8 Pheno\AB-TDP43KI-E8-MND2-PLTA-CASP3-20X-060522\TimePoint_1	1010	0.057990336406192	465.245904833777	0.224780651507899	6.62922112015076	5.7416174659596e-05	0.460639509736413	0.00022255510050287	0.006563585267476	3.3528634958202e-05	0.417206853628159	0.000183108262717724	0.00695811398327351	912.351485148515	45.7594059405941	10	8	8	8	13	4	4	8	5	4	4	4	901.217398047447	720.109747886658	743.867106735706	813.394020020962	D05_sx_2_sy_7	D05_sx_2_sy_7_1	186	1	AB-TDP43KI-E8-MND2-PLTA-CASP3-20X-060522_D05_sx_2_sy_7_w4.tif
186	2	AB-TDP43KI-E8-MND2-PLTA-CASP3-20X-060522_D05_sx_2_sy_7_w4.tif	AB-TDP43KI-E8-MND2-PLTA-CASP3-20X-060522_D05_sx_2_sy_7_w1.tif	AB-TDP43KI-E8-MND2-PLTA-CASP3-20X-060522_D05_sx_2_sy_7_w3Filtsoma.tiff	AB-TDP43KI-E8-MND2-PLTA-CASP3-20X-060522_D05_sx_2_sy_7_w3.tif	AB-TDP43KI-E8-MND2-PLTA-CASP3-20X-060522_D05_sx_2_sy_7_w1NeuNuclei.tiff	AB-TDP43KI-E8-MND2-PLTA-CASP3-20X-060522_D05_sx_2_sy_7_w2.tif	C:\Users\ab998\OneDrive - University of Exeter\TDP43 project JG\E8 Pheno\AB-TDP43KI-E8-MND2-PLTA-CASP3-20X-060522\TimePoint_1	C:\Users\ab998\OneDrive - University of Exeter\TDP43 project JG\E8 Pheno\AB-TDP43KI-E8-MND2-PLTA-CASP3-20X-060522\TimePoint_1	D:\tmp\E8_pheno_soma	C:\Users\ab998\OneDrive - University of Exeter\TDP43 project JG\E8 Pheno\AB-TDP43KI-E8-MND2-PLTA-CASP3-20X-060522\TimePoint_1	D:\tmp\E8_pheno_soma	C:\Users\ab998\OneDrive - University of Exeter\TDP43 project JG\E8 Pheno\AB-TDP43KI-E8-MND2-PLTA-CASP3-20X-060522\TimePoint_1	807	0.0415037943075731	237.978573041037	0.173495078925043	4.20086982124485	5.14297327231389e-05	0.294892903396576	0.00021498770622682	0.00520553881195149	3.93495793105103e-05	0.242264486849308	0.000198367284610868	0.00534065766260028	673.788104089219	558.977695167286	10	7	7	11	9	4	4	8	4	3	3	4	898.584933757782	737.033633112907	796.974759757519	880.200157523155	D05_sx_2_sy_7	D05_sx_2_sy_7_2	186	2	AB-TDP43KI-E8-MND2-PLTA-CASP3-20X-060522_D05_sx_2_sy_7_w4.tif
186	3	AB-TDP43KI-E8-MND2-PLTA-CASP3-20X-060522_D05_sx_2_sy_7_w4.tif	AB-TDP43KI-E8-MND2-PLTA-CASP3-20X-060522_D05_sx_2_sy_7_w1.tif	AB-TDP43KI-E8-MND2-PLTA-CASP3-20X-060522_D05_sx_2_sy_7_w3Filtsoma.tiff	AB-TDP43KI-E8-MND2-PLTA-CASP3-20X-060522_D05_sx_2_sy_7_w3.tif	AB-TDP43KI-E8-MND2-PLTA-CASP3-20X-060522_D05_sx_2_sy_7_w1NeuNuclei.tiff	AB-TDP43KI-E8-MND2-PLTA-CASP3-20X-060522_D05_sx_2_sy_7_w2.tif	C:\Users\ab998\OneDrive - University of Exeter\TDP43 project JG\E8 Pheno\AB-TDP43KI-E8-MND2-PLTA-CASP3-20X-060522\TimePoint_1	C:\Users\ab998\OneDrive - University of Exeter\TDP43 project JG\E8 Pheno\AB-TDP43KI-E8-MND2-PLTA-CASP3-20X-060522\TimePoint_1	D:\tmp\E8_pheno_soma	C:\Users\ab998\OneDrive - University of Exeter\TDP43 project JG\E8 Pheno\AB-TDP43KI-E8-MND2-PLTA-CASP3-20X-060522\TimePoint_1	D:\tmp\E8_pheno_soma	C:\Users\ab998\OneDrive - University of Exeter\TDP43 project JG\E8 Pheno\AB-TDP43KI-E8-MND2-PLTA-CASP3-20X-060522\TimePoint_1	1178	0.0995763232585887	536.634174487554	0.327428091783077	7.68126965337433	8.45299857882756e-05	0.455546837425767	0.000277952539713987	0.00652060242221929	9.3135102360975e-05	0.342985928058624	0.000305180437862873	0.00627145823091269	483.805602716469	725.29117147708	11	8	6	9	10	5	3	6	4	4	3	3	566.86710613966	383.173670113087	367.203108251095	531.754408061504	D05_sx_2_sy_7	D05_sx_2_sy_7_3	186	3	AB-TDP43KI-E8-MND2-PLTA-CASP3-20X-060522_D05_sx_2_sy_7_w4.tif
187	1	AB-TDP43KI-E8-MND2-PLTA-CASP3-20X-060522_D05_sx_3_sy_2_w4.tif	AB-TDP43KI-E8-MND2-PLTA-CASP3-20X-060522_D05_sx_3_sy_2_w1.tif	AB-TDP43KI-E8-MND2-PLTA-CASP3-20X-060522_D05_sx_3_sy_2_w3Filtsoma.tiff	AB-TDP43KI-E8-MND2-PLTA-CASP3-20X-060522_D05_sx_3_sy_2_w3.tif	AB-TDP43KI-E8-MND2-PLTA-CASP3-20X-060522_D05_sx_3_sy_2_w1NeuNuclei.tiff	AB-TDP43KI-E8-MND2-PLTA-CASP3-20X-060522_D05_sx_3_sy_2_w2.tif	C:\Users\ab998\OneDrive - University of Exeter\TDP43 project JG\E8 Pheno\AB-TDP43KI-E8-MND2-PLTA-CASP3-20X-060522\TimePoint_1	C:\Users\ab998\OneDrive - University of Exeter\TDP43 project JG\E8 Pheno\AB-TDP43KI-E8-MND2-PLTA-CASP3-20X-060522\TimePoint_1	D:\tmp\E8_pheno_soma	C:\Users\ab998\OneDrive - University of Exeter\TDP43 project JG\E8 Pheno\AB-TDP43KI-E8-MND2-PLTA-CASP3-20X-060522\TimePoint_1	D:\tmp\E8_pheno_soma	C:\Users\ab998\OneDrive - University of Exeter\TDP43 project JG\E8 Pheno\AB-TDP43KI-E8-MND2-PLTA-CASP3-20X-060522\TimePoint_1	795	0	369.426377061289	0.157457846915349	5.41956214606762	0	0.464687266743759	0.000198060184799182	0.00681705930322971	0	0.434121921658516	0.00016784924082458	0.00704966811463237	1679.80880503145	1577.76603773585	13	8	5	7	23	5	3	9	6	3	4	4	1085.60932266712	859.01639097929	794.388973236084	856.531108081341	D05_sx_3_sy_2	D05_sx_3_sy_2_1	187	1	AB-TDP43KI-E8-MND2-PLTA-CASP3-20X-060522_D05_sx_3_sy_2_w4.tif
188	1	AB-TDP43KI-E8-MND2-PLTA-CASP3-20X-060522_D05_sx_3_sy_3_w4.tif	AB-TDP43KI-E8-MND2-PLTA-CASP3-20X-060522_D05_sx_3_sy_3_w1.tif	AB-TDP43KI-E8-MND2-PLTA-CASP3-20X-060522_D05_sx_3_sy_3_w3Filtsoma.tiff	AB-TDP43KI-E8-MND2-PLTA-CASP3-20X-060522_D05_sx_3_sy_3_w3.tif	AB-TDP43KI-E8-MND2-PLTA-CASP3-20X-060522_D05_sx_3_sy_3_w1NeuNuclei.tiff	AB-TDP43KI-E8-MND2-PLTA-CASP3-20X-060522_D05_sx_3_sy_3_w2.tif	C:\Users\ab998\OneDrive - University of Exeter\TDP43 project JG\E8 Pheno\AB-TDP43KI-E8-MND2-PLTA-CASP3-20X-060522\TimePoint_1	C:\Users\ab998\OneDrive - University of Exeter\TDP43 project JG\E8 Pheno\AB-TDP43KI-E8-MND2-PLTA-CASP3-20X-060522\TimePoint_1	D:\tmp\E8_pheno_soma	C:\Users\ab998\OneDrive - University of Exeter\TDP43 project JG\E8 Pheno\AB-TDP43KI-E8-MND2-PLTA-CASP3-20X-060522\TimePoint_1	D:\tmp\E8_pheno_soma	C:\Users\ab998\OneDrive - University of Exeter\TDP43 project JG\E8 Pheno\AB-TDP43KI-E8-MND2-PLTA-CASP3-20X-060522\TimePoint_1	1104	0.0349073731141814	679.655823003501	0.226245517609641	8.78649589116685	3.16189973860338e-05	0.615630274459693	0.000204932534066704	0.0079587825101149	1.95328939298633e-05	0.591771006584167	0.000183108262717724	0.00813305843621492	1358.71739130435	130.913043478261	13	10	8	9	17	9	8	9	3	3	4	3	1061.71487307549	972.749359250069	979.335146605968	984.234641671181	D05_sx_3_sy_3	D05_sx_3_sy_3_1	188	1	AB-TDP43KI-E8-MND2-PLTA-CASP3-20X-060522_D05_sx_3_sy_3_w4.tif
188	2	AB-TDP43KI-E8-MND2-PLTA-CASP3-20X-060522_D05_sx_3_sy_3_w4.tif	AB-TDP43KI-E8-MND2-PLTA-CASP3-20X-060522_D05_sx_3_sy_3_w1.tif	AB-TDP43KI-E8-MND2-PLTA-CASP3-20X-060522_D05_sx_3_sy_3_w3Filtsoma.tiff	AB-TDP43KI-E8-MND2-PLTA-CASP3-20X-060522_D05_sx_3_sy_3_w3.tif	AB-TDP43KI-E8-MND2-PLTA-CASP3-20X-060522_D05_sx_3_sy_3_w1NeuNuclei.tiff	AB-TDP43KI-E8-MND2-PLTA-CASP3-20X-060522_D05_sx_3_sy_3_w2.tif	C:\Users\ab998\OneDrive - University of Exeter\TDP43 project JG\E8 Pheno\AB-TDP43KI-E8-MND2-PLTA-CASP3-20X-060522\TimePoint_1	C:\Users\ab998\OneDrive - University of Exeter\TDP43 project JG\E8 Pheno\AB-TDP43KI-E8-MND2-PLTA-CASP3-20X-060522\TimePoint_1	D:\tmp\E8_pheno_soma	C:\Users\ab998\OneDrive - University of Exeter\TDP43 project JG\E8 Pheno\AB-TDP43KI-E8-MND2-PLTA-CASP3-20X-060522\TimePoint_1	D:\tmp\E8_pheno_soma	C:\Users\ab998\OneDrive - University of Exeter\TDP43 project JG\E8 Pheno\AB-TDP43KI-E8-MND2-PLTA-CASP3-20X-060522\TimePoint_1	1003	0.0729429101964314	602.870716245845	0.237155718263239	7.79903879784979	7.2724735988466e-05	0.601067513704731	0.000236446379125861	0.00777571166286121	3.57613189407857e-05	0.61924946308136	0.000213626306504011	0.00830090790987015	337.370887337986	602.544366899302	44	21	24	26	101	25	29	40	8	6	7	8	1522.24388641119	912.151382148266	953.43565428257	1147.87425839901	D05_sx_3_sy_3	D05_sx_3_sy_3_2	188	2	AB-TDP43KI-E8-MND2-PLTA-CASP3-20X-060522_D05_sx_3_sy_3_w4.tif
188	3	AB-TDP43KI-E8-MND2-PLTA-CASP3-20X-060522_D05_sx_3_sy_3_w4.tif	AB-TDP43KI-E8-MND2-PLTA-CASP3-20X-060522_D05_sx_3_sy_3_w1.tif	AB-TDP43KI-E8-MND2-PLTA-CASP3-20X-060522_D05_sx_3_sy_3_w3Filtsoma.tiff	AB-TDP43KI-E8-MND2-PLTA-CASP3-20X-060522_D05_sx_3_sy_3_w3.tif	AB-TDP43KI-E8-MND2-PLTA-CASP3-20X-060522_D05_sx_3_sy_3_w1NeuNuclei.tiff	AB-TDP43KI-E8-MND2-PLTA-CASP3-20X-060522_D05_sx_3_sy_3_w2.tif	C:\Users\ab998\OneDrive - University of Exeter\TDP43 project JG\E8 Pheno\AB-TDP43KI-E8-MND2-PLTA-CASP3-20X-060522\TimePoint_1	C:\Users\ab998\OneDrive - University of Exeter\TDP43 project JG\E8 Pheno\AB-TDP43KI-E8-MND2-PLTA-CASP3-20X-060522\TimePoint_1	D:\tmp\E8_pheno_soma	C:\Users\ab998\OneDrive - University of Exeter\TDP43 project JG\E8 Pheno\AB-TDP43KI-E8-MND2-PLTA-CASP3-20X-060522\TimePoint_1	D:\tmp\E8_pheno_soma	C:\Users\ab998\OneDrive - University of Exeter\TDP43 project JG\E8 Pheno\AB-TDP43KI-E8-MND2-PLTA-CASP3-20X-060522\TimePoint_1	947	0.25177821909881	520.203537309542	0.462226291187108	6.95194943971001	0.000265869291551014	0.549317357243445	0.000488095344442563	0.00734102369557551	0.000238816515775397	0.485154837369919	0.000503547722473741	0.00740062561817467	48.5406546990496	1294.43505807814	5	4	4	4	4	1	3	1	3	3	3	3	206.722874283791	126.740117073059	132.396971464157	133.911690413952	D05_sx_3_sy_3	D05_sx_3_sy_3_3	188	3	AB-TDP43KI-E8-MND2-PLTA-CASP3-20X-060522_D05_sx_3_sy_3_w4.tif
188	4	AB-TDP43KI-E8-MND2-PLTA-CASP3-20X-060522_D05_sx_3_sy_3_w4.tif	AB-TDP43KI-E8-MND2-PLTA-CASP3-20X-060522_D05_sx_3_sy_3_w1.tif	AB-TDP43KI-E8-MND2-PLTA-CASP3-20X-060522_D05_sx_3_sy_3_w3Filtsoma.tiff	AB-TDP43KI-E8-MND2-PLTA-CASP3-20X-060522_D05_sx_3_sy_3_w3.tif	AB-TDP43KI-E8-MND2-PLTA-CASP3-20X-060522_D05_sx_3_sy_3_w1NeuNuclei.tiff	AB-TDP43KI-E8-MND2-PLTA-CASP3-20X-060522_D05_sx_3_sy_3_w2.tif	C:\Users\ab998\OneDrive - University of Exeter\TDP43 project JG\E8 Pheno\AB-TDP43KI-E8-MND2-PLTA-CASP3-20X-060522\TimePoint_1	C:\Users\ab998\OneDrive - University of Exeter\TDP43 project JG\E8 Pheno\AB-TDP43KI-E8-MND2-PLTA-CASP3-20X-060522\TimePoint_1	D:\tmp\E8_pheno_soma	C:\Users\ab998\OneDrive - University of Exeter\TDP43 project JG\E8 Pheno\AB-TDP43KI-E8-MND2-PLTA-CASP3-20X-060522\TimePoint_1	D:\tmp\E8_pheno_soma	C:\Users\ab998\OneDrive - University of Exeter\TDP43 project JG\E8 Pheno\AB-TDP43KI-E8-MND2-PLTA-CASP3-20X-060522\TimePoint_1	1061	0.0396266793911764	802.170387774706	0.20512703130953	9.27251097699627	3.73484254393745e-05	0.756051260862117	0.00019333367701181	0.00873940714137255	2.15558775380487e-05	0.691513478755951	0.00016784924082458	0.00875867903232574	772.981149858624	1911.07917059378	30	14	14	16	60	11	23	13	10	7	11	6	738.335144221783	319.33304554224	491.215299189091	203.580737948418	D05_sx_3_sy_3	D05_sx_3_sy_3_4	188	4	AB-TDP43KI-E8-MND2-PLTA-CASP3-20X-060522_D05_sx_3_sy_3_w4.tif
189	1	AB-TDP43KI-E8-MND2-PLTA-CASP3-20X-060522_D05_sx_3_sy_4_w4.tif	AB-TDP43KI-E8-MND2-PLTA-CASP3-20X-060522_D05_sx_3_sy_4_w1.tif	AB-TDP43KI-E8-MND2-PLTA-CASP3-20X-060522_D05_sx_3_sy_4_w3Filtsoma.tiff	AB-TDP43KI-E8-MND2-PLTA-CASP3-20X-060522_D05_sx_3_sy_4_w3.tif	AB-TDP43KI-E8-MND2-PLTA-CASP3-20X-060522_D05_sx_3_sy_4_w1NeuNuclei.tiff	AB-TDP43KI-E8-MND2-PLTA-CASP3-20X-060522_D05_sx_3_sy_4_w2.tif	C:\Users\ab998\OneDrive - University of Exeter\TDP43 project JG\E8 Pheno\AB-TDP43KI-E8-MND2-PLTA-CASP3-20X-060522\TimePoint_1	C:\Users\ab998\OneDrive - University of Exeter\TDP43 project JG\E8 Pheno\AB-TDP43KI-E8-MND2-PLTA-CASP3-20X-060522\TimePoint_1	D:\tmp\E8_pheno_soma	C:\Users\ab998\OneDrive - University of Exeter\TDP43 project JG\E8 Pheno\AB-TDP43KI-E8-MND2-PLTA-CASP3-20X-060522\TimePoint_1	D:\tmp\E8_pheno_soma	C:\Users\ab998\OneDrive - University of Exeter\TDP43 project JG\E8 Pheno\AB-TDP43KI-E8-MND2-PLTA-CASP3-20X-060522\TimePoint_1	799	0.0416436383951577	238.575660489965	0.204974441090599	4.40128182829358	5.21196976159671e-05	0.298592816633248	0.00025653872476921	0.00550848789523602	3.69832505384693e-05	0.260452598333359	0.000228885328397155	0.00558480201289058	1208.80100125156	1023.31414267835	19	14	10	3	23	13	11	1	6	7	5	2	658.151379227638	497.600078582764	452.487381160259	202.965517163277	D05_sx_3_sy_4	D05_sx_3_sy_4_1	189	1	AB-TDP43KI-E8-MND2-PLTA-CASP3-20X-060522_D05_sx_3_sy_4_w4.tif
189	2	AB-TDP43KI-E8-MND2-PLTA-CASP3-20X-060522_D05_sx_3_sy_4_w4.tif	AB-TDP43KI-E8-MND2-PLTA-CASP3-20X-060522_D05_sx_3_sy_4_w1.tif	AB-TDP43KI-E8-MND2-PLTA-CASP3-20X-060522_D05_sx_3_sy_4_w3Filtsoma.tiff	AB-TDP43KI-E8-MND2-PLTA-CASP3-20X-060522_D05_sx_3_sy_4_w3.tif	AB-TDP43KI-E8-MND2-PLTA-CASP3-20X-060522_D05_sx_3_sy_4_w1NeuNuclei.tiff	AB-TDP43KI-E8-MND2-PLTA-CASP3-20X-060522_D05_sx_3_sy_4_w2.tif	C:\Users\ab998\OneDrive - University of Exeter\TDP43 project JG\E8 Pheno\AB-TDP43KI-E8-MND2-PLTA-CASP3-20X-060522\TimePoint_1	C:\Users\ab998\OneDrive - University of Exeter\TDP43 project JG\E8 Pheno\AB-TDP43KI-E8-MND2-PLTA-CASP3-20X-060522\TimePoint_1	D:\tmp\E8_pheno_soma	C:\Users\ab998\OneDrive - University of Exeter\TDP43 project JG\E8 Pheno\AB-TDP43KI-E8-MND2-PLTA-CASP3-20X-060522\TimePoint_1	D:\tmp\E8_pheno_soma	C:\Users\ab998\OneDrive - University of Exeter\TDP43 project JG\E8 Pheno\AB-TDP43KI-E8-MND2-PLTA-CASP3-20X-060522\TimePoint_1	863	0.322020108375	281.534335752018	0.567208361811936	4.95629823952913	0.000373140334154113	0.326227503768271	0.000657251867684746	0.00574310340617513	0.000278841514955275	0.311828657984734	0.00062561989761889	0.00608834996819496	409.74044032445	1164.09038238702	10	4	6	7	9	1	3	5	3	3	3	4	265.994952380657	175.669049143791	193.083263278008	240.053826630116	D05_sx_3_sy_4	D05_sx_3_sy_4_2	189	2	AB-TDP43KI-E8-MND2-PLTA-CASP3-20X-060522_D05_sx_3_sy_4_w4.tif
191	1	AB-TDP43KI-E8-MND2-PLTA-CASP3-20X-060522_D05_sx_3_sy_6_w4.tif	AB-TDP43KI-E8-MND2-PLTA-CASP3-20X-060522_D05_sx_3_sy_6_w1.tif	AB-TDP43KI-E8-MND2-PLTA-CASP3-20X-060522_D05_sx_3_sy_6_w3Filtsoma.tiff	AB-TDP43KI-E8-MND2-PLTA-CASP3-20X-060522_D05_sx_3_sy_6_w3.tif	AB-TDP43KI-E8-MND2-PLTA-CASP3-20X-060522_D05_sx_3_sy_6_w1NeuNuclei.tiff	AB-TDP43KI-E8-MND2-PLTA-CASP3-20X-060522_D05_sx_3_sy_6_w2.tif	C:\Users\ab998\OneDrive - University of Exeter\TDP43 project JG\E8 Pheno\AB-TDP43KI-E8-MND2-PLTA-CASP3-20X-060522\TimePoint_1	C:\Users\ab998\OneDrive - University of Exeter\TDP43 project JG\E8 Pheno\AB-TDP43KI-E8-MND2-PLTA-CASP3-20X-060522\TimePoint_1	D:\tmp\E8_pheno_soma	C:\Users\ab998\OneDrive - University of Exeter\TDP43 project JG\E8 Pheno\AB-TDP43KI-E8-MND2-PLTA-CASP3-20X-060522\TimePoint_1	D:\tmp\E8_pheno_soma	C:\Users\ab998\OneDrive - University of Exeter\TDP43 project JG\E8 Pheno\AB-TDP43KI-E8-MND2-PLTA-CASP3-20X-060522\TimePoint_1	956	0.0945085985104015	266.987380130216	0.291645685443655	5.13884192425758	9.88583666426794e-05	0.27927550222826	0.00030506870862307	0.0053753576613573	8.28397460281849e-05	0.249000281095505	0.000305180437862873	0.00544747104868293	839.639121338912	156.050209205021	25	16	15	12	30	11	9	14	7	7	8	6	550.369630515575	377.333047926426	304.362484872341	313.664001703262	D05_sx_3_sy_6	D05_sx_3_sy_6_1	191	1	AB-TDP43KI-E8-MND2-PLTA-CASP3-20X-060522_D05_sx_3_sy_6_w4.tif
191	2	AB-TDP43KI-E8-MND2-PLTA-CASP3-20X-060522_D05_sx_3_sy_6_w4.tif	AB-TDP43KI-E8-MND2-PLTA-CASP3-20X-060522_D05_sx_3_sy_6_w1.tif	AB-TDP43KI-E8-MND2-PLTA-CASP3-20X-060522_D05_sx_3_sy_6_w3Filtsoma.tiff	AB-TDP43KI-E8-MND2-PLTA-CASP3-20X-060522_D05_sx_3_sy_6_w3.tif	AB-TDP43KI-E8-MND2-PLTA-CASP3-20X-060522_D05_sx_3_sy_6_w1NeuNuclei.tiff	AB-TDP43KI-E8-MND2-PLTA-CASP3-20X-060522_D05_sx_3_sy_6_w2.tif	C:\Users\ab998\OneDrive - University of Exeter\TDP43 project JG\E8 Pheno\AB-TDP43KI-E8-MND2-PLTA-CASP3-20X-060522\TimePoint_1	C:\Users\ab998\OneDrive - University of Exeter\TDP43 project JG\E8 Pheno\AB-TDP43KI-E8-MND2-PLTA-CASP3-20X-060522\TimePoint_1	D:\tmp\E8_pheno_soma	C:\Users\ab998\OneDrive - University of Exeter\TDP43 project JG\E8 Pheno\AB-TDP43KI-E8-MND2-PLTA-CASP3-20X-060522\TimePoint_1	D:\tmp\E8_pheno_soma	C:\Users\ab998\OneDrive - University of Exeter\TDP43 project JG\E8 Pheno\AB-TDP43KI-E8-MND2-PLTA-CASP3-20X-060522\TimePoint_1	790	0.0151092562994108	185.663627826143	0.146562905283645	3.81866184482351	1.91256408853302e-05	0.235017250412839	0.000185522664916006	0.00483374917066267	1.93735613720492e-05	0.193138495087624	0.000198367284610868	0.00482185091823339	1397.19240506329	1577.29620253165	12	10	8	8	7	5	5	5	6	5	4	4	971.506723463535	901.967616260052	871.925985634327	923.310763955116	D05_sx_3_sy_6	D05_sx_3_sy_6_2	191	2	AB-TDP43KI-E8-MND2-PLTA-CASP3-20X-060522_D05_sx_3_sy_6_w4.tif
193	1	AB-TDP43KI-E8-MND2-PLTA-CASP3-20X-060522_D05_sx_4_sy_2_w4.tif	AB-TDP43KI-E8-MND2-PLTA-CASP3-20X-060522_D05_sx_4_sy_2_w1.tif	AB-TDP43KI-E8-MND2-PLTA-CASP3-20X-060522_D05_sx_4_sy_2_w3Filtsoma.tiff	AB-TDP43KI-E8-MND2-PLTA-CASP3-20X-060522_D05_sx_4_sy_2_w3.tif	AB-TDP43KI-E8-MND2-PLTA-CASP3-20X-060522_D05_sx_4_sy_2_w1NeuNuclei.tiff	AB-TDP43KI-E8-MND2-PLTA-CASP3-20X-060522_D05_sx_4_sy_2_w2.tif	C:\Users\ab998\OneDrive - University of Exeter\TDP43 project JG\E8 Pheno\AB-TDP43KI-E8-MND2-PLTA-CASP3-20X-060522\TimePoint_1	C:\Users\ab998\OneDrive - University of Exeter\TDP43 project JG\E8 Pheno\AB-TDP43KI-E8-MND2-PLTA-CASP3-20X-060522\TimePoint_1	D:\tmp\E8_pheno_soma	C:\Users\ab998\OneDrive - University of Exeter\TDP43 project JG\E8 Pheno\AB-TDP43KI-E8-MND2-PLTA-CASP3-20X-060522\TimePoint_1	D:\tmp\E8_pheno_soma	C:\Users\ab998\OneDrive - University of Exeter\TDP43 project JG\E8 Pheno\AB-TDP43KI-E8-MND2-PLTA-CASP3-20X-060522\TimePoint_1	741	0.0253818756370947	259.275645301212	0.120805676328018	4.34068824769929	3.42535433698984e-05	0.349899656276939	0.000163030602332009	0.00585787887678717	1.8859856936615e-05	0.287653133273125	0.000137331197038293	0.00583657599054277	404.367071524966	1086.65721997301	15	13	13	9	9	7	8	5	6	6	5	4	919.938179254532	763.244742274284	845.416316092014	809.759463131428	D05_sx_4_sy_2	D05_sx_4_sy_2_1	193	1	AB-TDP43KI-E8-MND2-PLTA-CASP3-20X-060522_D05_sx_4_sy_2_w4.tif
194	1	AB-TDP43KI-E8-MND2-PLTA-CASP3-20X-060522_D05_sx_4_sy_3_w4.tif	AB-TDP43KI-E8-MND2-PLTA-CASP3-20X-060522_D05_sx_4_sy_3_w1.tif	AB-TDP43KI-E8-MND2-PLTA-CASP3-20X-060522_D05_sx_4_sy_3_w3Filtsoma.tiff	AB-TDP43KI-E8-MND2-PLTA-CASP3-20X-060522_D05_sx_4_sy_3_w3.tif	AB-TDP43KI-E8-MND2-PLTA-CASP3-20X-060522_D05_sx_4_sy_3_w1NeuNuclei.tiff	AB-TDP43KI-E8-MND2-PLTA-CASP3-20X-060522_D05_sx_4_sy_3_w2.tif	C:\Users\ab998\OneDrive - University of Exeter\TDP43 project JG\E8 Pheno\AB-TDP43KI-E8-MND2-PLTA-CASP3-20X-060522\TimePoint_1	C:\Users\ab998\OneDrive - University of Exeter\TDP43 project JG\E8 Pheno\AB-TDP43KI-E8-MND2-PLTA-CASP3-20X-060522\TimePoint_1	D:\tmp\E8_pheno_soma	C:\Users\ab998\OneDrive - University of Exeter\TDP43 project JG\E8 Pheno\AB-TDP43KI-E8-MND2-PLTA-CASP3-20X-060522\TimePoint_1	D:\tmp\E8_pheno_soma	C:\Users\ab998\OneDrive - University of Exeter\TDP43 project JG\E8 Pheno\AB-TDP43KI-E8-MND2-PLTA-CASP3-20X-060522\TimePoint_1	809	0.00498377197766331	84.4331903688144	0.148622873239219	2.84480052581057	6.16041035557887e-06	0.104367355214851	0.000183711833423015	0.00351644069939502	0	0.0925852134823799	0.00016784924082458	0.00357061112299562	522.064276885043	1858.48207663782	12	10	8	7	8	6	6	6	4	4	4	3	415.227492570877	378.872151911259	387.943220615387	391.185861945152	D05_sx_4_sy_3	D05_sx_4_sy_3_1	194	1	AB-TDP43KI-E8-MND2-PLTA-CASP3-20X-060522_D05_sx_4_sy_3_w4.tif
194	2	AB-TDP43KI-E8-MND2-PLTA-CASP3-20X-060522_D05_sx_4_sy_3_w4.tif	AB-TDP43KI-E8-MND2-PLTA-CASP3-20X-060522_D05_sx_4_sy_3_w1.tif	AB-TDP43KI-E8-MND2-PLTA-CASP3-20X-060522_D05_sx_4_sy_3_w3Filtsoma.tiff	AB-TDP43KI-E8-MND2-PLTA-CASP3-20X-060522_D05_sx_4_sy_3_w3.tif	AB-TDP43KI-E8-MND2-PLTA-CASP3-20X-060522_D05_sx_4_sy_3_w1NeuNuclei.tiff	AB-TDP43KI-E8-MND2-PLTA-CASP3-20X-060522_D05_sx_4_sy_3_w2.tif	C:\Users\ab998\OneDrive - University of Exeter\TDP43 project JG\E8 Pheno\AB-TDP43KI-E8-MND2-PLTA-CASP3-20X-060522\TimePoint_1	C:\Users\ab998\OneDrive - University of Exeter\TDP43 project JG\E8 Pheno\AB-TDP43KI-E8-MND2-PLTA-CASP3-20X-060522\TimePoint_1	D:\tmp\E8_pheno_soma	C:\Users\ab998\OneDrive - University of Exeter\TDP43 project JG\E8 Pheno\AB-TDP43KI-E8-MND2-PLTA-CASP3-20X-060522\TimePoint_1	D:\tmp\E8_pheno_soma	C:\Users\ab998\OneDrive - University of Exeter\TDP43 project JG\E8 Pheno\AB-TDP43KI-E8-MND2-PLTA-CASP3-20X-060522\TimePoint_1	699	0.000469751590230771	136.188742337748	0.13382162200287	3.13432521512732	6.72033748541876e-07	0.194833680025391	0.000191447241778068	0.00448401318330089	0	0.162740528583527	0.00016784924082458	0.00450904108583927	1130.52217453505	1900.26895565093	11	9	7	7	9	3	2	5	4	6	5	4	620.126990616322	504.859961509705	441.747262775898	469.546252429485	D05_sx_4_sy_3	D05_sx_4_sy_3_2	194	2	AB-TDP43KI-E8-MND2-PLTA-CASP3-20X-060522_D05_sx_4_sy_3_w4.tif
195	1	AB-TDP43KI-E8-MND2-PLTA-CASP3-20X-060522_D05_sx_4_sy_4_w4.tif	AB-TDP43KI-E8-MND2-PLTA-CASP3-20X-060522_D05_sx_4_sy_4_w1.tif	AB-TDP43KI-E8-MND2-PLTA-CASP3-20X-060522_D05_sx_4_sy_4_w3Filtsoma.tiff	AB-TDP43KI-E8-MND2-PLTA-CASP3-20X-060522_D05_sx_4_sy_4_w3.tif	AB-TDP43KI-E8-MND2-PLTA-CASP3-20X-060522_D05_sx_4_sy_4_w1NeuNuclei.tiff	AB-TDP43KI-E8-MND2-PLTA-CASP3-20X-060522_D05_sx_4_sy_4_w2.tif	C:\Users\ab998\OneDrive - University of Exeter\TDP43 project JG\E8 Pheno\AB-TDP43KI-E8-MND2-PLTA-CASP3-20X-060522\TimePoint_1	C:\Users\ab998\OneDrive - University of Exeter\TDP43 project JG\E8 Pheno\AB-TDP43KI-E8-MND2-PLTA-CASP3-20X-060522\TimePoint_1	D:\tmp\E8_pheno_soma	C:\Users\ab998\OneDrive - University of Exeter\TDP43 project JG\E8 Pheno\AB-TDP43KI-E8-MND2-PLTA-CASP3-20X-060522\TimePoint_1	D:\tmp\E8_pheno_soma	C:\Users\ab998\OneDrive - University of Exeter\TDP43 project JG\E8 Pheno\AB-TDP43KI-E8-MND2-PLTA-CASP3-20X-060522\TimePoint_1	639	0.0201518740716438	211.970304493327	0.107438773149624	3.6893263682723	3.15365791418525e-05	0.331721916264987	0.000168135795226329	0.00577359369056699	3.3528634958202e-05	0.27120178937912	0.000183108262717724	0.00571450381539762	590.450704225352	814.283255086072	11	8	9	5	20	7	6	6	3	3	3	3	697.092504799366	547.026485681534	576.653903067112	570.683341801167	D05_sx_4_sy_4	D05_sx_4_sy_4_1	195	1	AB-TDP43KI-E8-MND2-PLTA-CASP3-20X-060522_D05_sx_4_sy_4_w4.tif
198	1	AB-TDP43KI-E8-MND2-PLTA-CASP3-20X-060522_D05_sx_4_sy_7_w4.tif	AB-TDP43KI-E8-MND2-PLTA-CASP3-20X-060522_D05_sx_4_sy_7_w1.tif	AB-TDP43KI-E8-MND2-PLTA-CASP3-20X-060522_D05_sx_4_sy_7_w3Filtsoma.tiff	AB-TDP43KI-E8-MND2-PLTA-CASP3-20X-060522_D05_sx_4_sy_7_w3.tif	AB-TDP43KI-E8-MND2-PLTA-CASP3-20X-060522_D05_sx_4_sy_7_w1NeuNuclei.tiff	AB-TDP43KI-E8-MND2-PLTA-CASP3-20X-060522_D05_sx_4_sy_7_w2.tif	C:\Users\ab998\OneDrive - University of Exeter\TDP43 project JG\E8 Pheno\AB-TDP43KI-E8-MND2-PLTA-CASP3-20X-060522\TimePoint_1	C:\Users\ab998\OneDrive - University of Exeter\TDP43 project JG\E8 Pheno\AB-TDP43KI-E8-MND2-PLTA-CASP3-20X-060522\TimePoint_1	D:\tmp\E8_pheno_soma	C:\Users\ab998\OneDrive - University of Exeter\TDP43 project JG\E8 Pheno\AB-TDP43KI-E8-MND2-PLTA-CASP3-20X-060522\TimePoint_1	D:\tmp\E8_pheno_soma	C:\Users\ab998\OneDrive - University of Exeter\TDP43 project JG\E8 Pheno\AB-TDP43KI-E8-MND2-PLTA-CASP3-20X-060522\TimePoint_1	644	0.0349703670472081	175.768509697169	0.14483863580972	3.34584578080103	5.43018121851058e-05	0.272932468473865	0.000224904713990248	0.00519541270310719	4.56361995020416e-05	0.237483367323875	0.000213626306504011	0.00540169375017285	561.686335403727	393.512422360248	2	2	2	2	0	0	0	0	2	2	2	2	238.267032027245	183.811186850071	226.953323245049	234.124896347523	D05_sx_4_sy_7	D05_sx_4_sy_7_1	198	1	AB-TDP43KI-E8-MND2-PLTA-CASP3-20X-060522_D05_sx_4_sy_7_w4.tif
200	1	AB-TDP43KI-E8-MND2-PLTA-CASP3-20X-060522_D05_sx_5_sy_3_w4.tif	AB-TDP43KI-E8-MND2-PLTA-CASP3-20X-060522_D05_sx_5_sy_3_w1.tif	AB-TDP43KI-E8-MND2-PLTA-CASP3-20X-060522_D05_sx_5_sy_3_w3Filtsoma.tiff	AB-TDP43KI-E8-MND2-PLTA-CASP3-20X-060522_D05_sx_5_sy_3_w3.tif	AB-TDP43KI-E8-MND2-PLTA-CASP3-20X-060522_D05_sx_5_sy_3_w1NeuNuclei.tiff	AB-TDP43KI-E8-MND2-PLTA-CASP3-20X-060522_D05_sx_5_sy_3_w2.tif	C:\Users\ab998\OneDrive - University of Exeter\TDP43 project JG\E8 Pheno\AB-TDP43KI-E8-MND2-PLTA-CASP3-20X-060522\TimePoint_1	C:\Users\ab998\OneDrive - University of Exeter\TDP43 project JG\E8 Pheno\AB-TDP43KI-E8-MND2-PLTA-CASP3-20X-060522\TimePoint_1	D:\tmp\E8_pheno_soma	C:\Users\ab998\OneDrive - University of Exeter\TDP43 project JG\E8 Pheno\AB-TDP43KI-E8-MND2-PLTA-CASP3-20X-060522\TimePoint_1	D:\tmp\E8_pheno_soma	C:\Users\ab998\OneDrive - University of Exeter\TDP43 project JG\E8 Pheno\AB-TDP43KI-E8-MND2-PLTA-CASP3-20X-060522\TimePoint_1	738	0.022888416556043	193.612706289627	0.121217669919133	3.87353329290636	3.1014114574584e-05	0.262347840500849	0.000164251585256278	0.0052486900987891	2.32837755902437e-05	0.228559970855713	0.000152590218931437	0.00529488082975149	1312.60433604336	369.487804878049	4	3	3	3	2	1	1	1	2	2	2	2	432.558446884155	417.173670589924	419.102603077888	425.002098202705	D05_sx_5_sy_3	D05_sx_5_sy_3_1	200	1	AB-TDP43KI-E8-MND2-PLTA-CASP3-20X-060522_D05_sx_5_sy_3_w4.tif
200	2	AB-TDP43KI-E8-MND2-PLTA-CASP3-20X-060522_D05_sx_5_sy_3_w4.tif	AB-TDP43KI-E8-MND2-PLTA-CASP3-20X-060522_D05_sx_5_sy_3_w1.tif	AB-TDP43KI-E8-MND2-PLTA-CASP3-20X-060522_D05_sx_5_sy_3_w3Filtsoma.tiff	AB-TDP43KI-E8-MND2-PLTA-CASP3-20X-060522_D05_sx_5_sy_3_w3.tif	AB-TDP43KI-E8-MND2-PLTA-CASP3-20X-060522_D05_sx_5_sy_3_w1NeuNuclei.tiff	AB-TDP43KI-E8-MND2-PLTA-CASP3-20X-060522_D05_sx_5_sy_3_w2.tif	C:\Users\ab998\OneDrive - University of Exeter\TDP43 project JG\E8 Pheno\AB-TDP43KI-E8-MND2-PLTA-CASP3-20X-060522\TimePoint_1	C:\Users\ab998\OneDrive - University of Exeter\TDP43 project JG\E8 Pheno\AB-TDP43KI-E8-MND2-PLTA-CASP3-20X-060522\TimePoint_1	D:\tmp\E8_pheno_soma	C:\Users\ab998\OneDrive - University of Exeter\TDP43 project JG\E8 Pheno\AB-TDP43KI-E8-MND2-PLTA-CASP3-20X-060522\TimePoint_1	D:\tmp\E8_pheno_soma	C:\Users\ab998\OneDrive - University of Exeter\TDP43 project JG\E8 Pheno\AB-TDP43KI-E8-MND2-PLTA-CASP3-20X-060522\TimePoint_1	737	0.034423897171564	239.492714681663	0.144243533955887	4.30783556704409	4.67081372748494e-05	0.324956193597914	0.000195717142409616	0.00584509574904219	3.3528634958202e-05	0.337739303708076	0.000183108262717724	0.00630197627469897	1873.20081411126	759.229308005427	14	9	9	11	18	8	12	7	4	3	3	4	599.381823182106	480.97265791893	500.842715859413	460.2152993083	D05_sx_5_sy_3	D05_sx_5_sy_3_2	200	2	AB-TDP43KI-E8-MND2-PLTA-CASP3-20X-060522_D05_sx_5_sy_3_w4.tif
200	3	AB-TDP43KI-E8-MND2-PLTA-CASP3-20X-060522_D05_sx_5_sy_3_w4.tif	AB-TDP43KI-E8-MND2-PLTA-CASP3-20X-060522_D05_sx_5_sy_3_w1.tif	AB-TDP43KI-E8-MND2-PLTA-CASP3-20X-060522_D05_sx_5_sy_3_w3Filtsoma.tiff	AB-TDP43KI-E8-MND2-PLTA-CASP3-20X-060522_D05_sx_5_sy_3_w3.tif	AB-TDP43KI-E8-MND2-PLTA-CASP3-20X-060522_D05_sx_5_sy_3_w1NeuNuclei.tiff	AB-TDP43KI-E8-MND2-PLTA-CASP3-20X-060522_D05_sx_5_sy_3_w2.tif	C:\Users\ab998\OneDrive - University of Exeter\TDP43 project JG\E8 Pheno\AB-TDP43KI-E8-MND2-PLTA-CASP3-20X-060522\TimePoint_1	C:\Users\ab998\OneDrive - University of Exeter\TDP43 project JG\E8 Pheno\AB-TDP43KI-E8-MND2-PLTA-CASP3-20X-060522\TimePoint_1	D:\tmp\E8_pheno_soma	C:\Users\ab998\OneDrive - University of Exeter\TDP43 project JG\E8 Pheno\AB-TDP43KI-E8-MND2-PLTA-CASP3-20X-060522\TimePoint_1	D:\tmp\E8_pheno_soma	C:\Users\ab998\OneDrive - University of Exeter\TDP43 project JG\E8 Pheno\AB-TDP43KI-E8-MND2-PLTA-CASP3-20X-060522\TimePoint_1	871	0.0437094666854136	677.62229503924	0.180498969973996	7.61127650854178	5.01830845986379e-05	0.7779819690462	0.000207231882863371	0.00873854937834877	2.81733682641061e-05	0.773009359836578	0.00016784924082458	0.00933852139860392	228.933409873708	1660.89552238806	6	6	3	4	5	4	1	3	1	2	2	1	397.11479640007	360.487379074097	331.931029677391	375.558447182178	D05_sx_5_sy_3	D05_sx_5_sy_3_3	200	3	AB-TDP43KI-E8-MND2-PLTA-CASP3-20X-060522_D05_sx_5_sy_3_w4.tif
203	1	AB-TDP43KI-E8-MND2-PLTA-CASP3-20X-060522_D05_sx_5_sy_6_w4.tif	AB-TDP43KI-E8-MND2-PLTA-CASP3-20X-060522_D05_sx_5_sy_6_w1.tif	AB-TDP43KI-E8-MND2-PLTA-CASP3-20X-060522_D05_sx_5_sy_6_w3Filtsoma.tiff	AB-TDP43KI-E8-MND2-PLTA-CASP3-20X-060522_D05_sx_5_sy_6_w3.tif	AB-TDP43KI-E8-MND2-PLTA-CASP3-20X-060522_D05_sx_5_sy_6_w1NeuNuclei.tiff	AB-TDP43KI-E8-MND2-PLTA-CASP3-20X-060522_D05_sx_5_sy_6_w2.tif	C:\Users\ab998\OneDrive - University of Exeter\TDP43 project JG\E8 Pheno\AB-TDP43KI-E8-MND2-PLTA-CASP3-20X-060522\TimePoint_1	C:\Users\ab998\OneDrive - University of Exeter\TDP43 project JG\E8 Pheno\AB-TDP43KI-E8-MND2-PLTA-CASP3-20X-060522\TimePoint_1	D:\tmp\E8_pheno_soma	C:\Users\ab998\OneDrive - University of Exeter\TDP43 project JG\E8 Pheno\AB-TDP43KI-E8-MND2-PLTA-CASP3-20X-060522\TimePoint_1	D:\tmp\E8_pheno_soma	C:\Users\ab998\OneDrive - University of Exeter\TDP43 project JG\E8 Pheno\AB-TDP43KI-E8-MND2-PLTA-CASP3-20X-060522\TimePoint_1	674	0.0120756621781339	103.246968910331	0.0977035171817988	2.65641264710575	1.79164127272017e-05	0.153185413813547	0.000144960707984865	0.00394126505505305	1.36218432089663e-05	0.116687089204788	0.000137331197038293	0.00386053253896534	1460.92878338279	1127.43175074184	5	2	3	4	3	0	1	2	2	2	2	2	312.37468111515	288.575691580772	292.989905238152	309.06097304821	D05_sx_5_sy_6	D05_sx_5_sy_6_1	203	1	AB-TDP43KI-E8-MND2-PLTA-CASP3-20X-060522_D05_sx_5_sy_6_w4.tif
205	1	AB-TDP43KI-E8-MND2-PLTA-CASP3-20X-060522_D05_sx_6_sy_2_w4.tif	AB-TDP43KI-E8-MND2-PLTA-CASP3-20X-060522_D05_sx_6_sy_2_w1.tif	AB-TDP43KI-E8-MND2-PLTA-CASP3-20X-060522_D05_sx_6_sy_2_w3Filtsoma.tiff	AB-TDP43KI-E8-MND2-PLTA-CASP3-20X-060522_D05_sx_6_sy_2_w3.tif	AB-TDP43KI-E8-MND2-PLTA-CASP3-20X-060522_D05_sx_6_sy_2_w1NeuNuclei.tiff	AB-TDP43KI-E8-MND2-PLTA-CASP3-20X-060522_D05_sx_6_sy_2_w2.tif	C:\Users\ab998\OneDrive - University of Exeter\TDP43 project JG\E8 Pheno\AB-TDP43KI-E8-MND2-PLTA-CASP3-20X-060522\TimePoint_1	C:\Users\ab998\OneDrive - University of Exeter\TDP43 project JG\E8 Pheno\AB-TDP43KI-E8-MND2-PLTA-CASP3-20X-060522\TimePoint_1	D:\tmp\E8_pheno_soma	C:\Users\ab998\OneDrive - University of Exeter\TDP43 project JG\E8 Pheno\AB-TDP43KI-E8-MND2-PLTA-CASP3-20X-060522\TimePoint_1	D:\tmp\E8_pheno_soma	C:\Users\ab998\OneDrive - University of Exeter\TDP43 project JG\E8 Pheno\AB-TDP43KI-E8-MND2-PLTA-CASP3-20X-060522\TimePoint_1	816	0.00586448440435561	538.252549307421	0.136354619637132	6.55146113247611	7.18686814259266e-06	0.659623222190467	0.000167101249555308	0.00802875138783837	2.09553968488763e-06	0.548511445522308	0.000152590218931437	0.00804150477051735	1516.49264705882	806.661764705882	15	9	10	11	21	11	10	12	2	2	2	2	615.749354720116	377.07316249609	374.629510819912	551.251880586147	D05_sx_6_sy_2	D05_sx_6_sy_2_1	205	1	AB-TDP43KI-E8-MND2-PLTA-CASP3-20X-060522_D05_sx_6_sy_2_w4.tif
205	2	AB-TDP43KI-E8-MND2-PLTA-CASP3-20X-060522_D05_sx_6_sy_2_w4.tif	AB-TDP43KI-E8-MND2-PLTA-CASP3-20X-060522_D05_sx_6_sy_2_w1.tif	AB-TDP43KI-E8-MND2-PLTA-CASP3-20X-060522_D05_sx_6_sy_2_w3Filtsoma.tiff	AB-TDP43KI-E8-MND2-PLTA-CASP3-20X-060522_D05_sx_6_sy_2_w3.tif	AB-TDP43KI-E8-MND2-PLTA-CASP3-20X-060522_D05_sx_6_sy_2_w1NeuNuclei.tiff	AB-TDP43KI-E8-MND2-PLTA-CASP3-20X-060522_D05_sx_6_sy_2_w2.tif	C:\Users\ab998\OneDrive - University of Exeter\TDP43 project JG\E8 Pheno\AB-TDP43KI-E8-MND2-PLTA-CASP3-20X-060522\TimePoint_1	C:\Users\ab998\OneDrive - University of Exeter\TDP43 project JG\E8 Pheno\AB-TDP43KI-E8-MND2-PLTA-CASP3-20X-060522\TimePoint_1	D:\tmp\E8_pheno_soma	C:\Users\ab998\OneDrive - University of Exeter\TDP43 project JG\E8 Pheno\AB-TDP43KI-E8-MND2-PLTA-CASP3-20X-060522\TimePoint_1	D:\tmp\E8_pheno_soma	C:\Users\ab998\OneDrive - University of Exeter\TDP43 project JG\E8 Pheno\AB-TDP43KI-E8-MND2-PLTA-CASP3-20X-060522\TimePoint_1	1189	0.0138228785281171	473.989205718972	0.224551766179502	7.91288635670207	1.16256337494677e-05	0.398645252917554	0.000188857667097983	0.00665507683490502	3.72540398529964e-06	0.373629093170166	0.00016784924082458	0.00679026497527957	664.070647603028	1900.73423044575	29	14	15	15	42	9	11	23	5	7	6	8	1028.58998411894	775.71277910471	763.641712784767	686.48738181591	D05_sx_6_sy_2	D05_sx_6_sy_2_2	205	2	AB-TDP43KI-E8-MND2-PLTA-CASP3-20X-060522_D05_sx_6_sy_2_w4.tif
205	3	AB-TDP43KI-E8-MND2-PLTA-CASP3-20X-060522_D05_sx_6_sy_2_w4.tif	AB-TDP43KI-E8-MND2-PLTA-CASP3-20X-060522_D05_sx_6_sy_2_w1.tif	AB-TDP43KI-E8-MND2-PLTA-CASP3-20X-060522_D05_sx_6_sy_2_w3Filtsoma.tiff	AB-TDP43KI-E8-MND2-PLTA-CASP3-20X-060522_D05_sx_6_sy_2_w3.tif	AB-TDP43KI-E8-MND2-PLTA-CASP3-20X-060522_D05_sx_6_sy_2_w1NeuNuclei.tiff	AB-TDP43KI-E8-MND2-PLTA-CASP3-20X-060522_D05_sx_6_sy_2_w2.tif	C:\Users\ab998\OneDrive - University of Exeter\TDP43 project JG\E8 Pheno\AB-TDP43KI-E8-MND2-PLTA-CASP3-20X-060522\TimePoint_1	C:\Users\ab998\OneDrive - University of Exeter\TDP43 project JG\E8 Pheno\AB-TDP43KI-E8-MND2-PLTA-CASP3-20X-060522\TimePoint_1	D:\tmp\E8_pheno_soma	C:\Users\ab998\OneDrive - University of Exeter\TDP43 project JG\E8 Pheno\AB-TDP43KI-E8-MND2-PLTA-CASP3-20X-060522\TimePoint_1	D:\tmp\E8_pheno_soma	C:\Users\ab998\OneDrive - University of Exeter\TDP43 project JG\E8 Pheno\AB-TDP43KI-E8-MND2-PLTA-CASP3-20X-060522\TimePoint_1	882	0.0139830711328273	335.157268128241	0.171419851947576	5.5141986021772	1.58538221460627e-05	0.37999690263973	0.000194353573636707	0.00625192585280862	8.3821587395505e-06	0.327371150255203	0.000198367284610868	0.00643930723890662	1706.2380952381	1941.77324263039	33	16	15	22	53	15	14	27	9	6	5	7	766.73211234808	425.386871516705	413.872152507305	524.399066269398	D05_sx_6_sy_2	D05_sx_6_sy_2_3	205	3	AB-TDP43KI-E8-MND2-PLTA-CASP3-20X-060522_D05_sx_6_sy_2_w4.tif
206	1	AB-TDP43KI-E8-MND2-PLTA-CASP3-20X-060522_D05_sx_6_sy_3_w4.tif	AB-TDP43KI-E8-MND2-PLTA-CASP3-20X-060522_D05_sx_6_sy_3_w1.tif	AB-TDP43KI-E8-MND2-PLTA-CASP3-20X-060522_D05_sx_6_sy_3_w3Filtsoma.tiff	AB-TDP43KI-E8-MND2-PLTA-CASP3-20X-060522_D05_sx_6_sy_3_w3.tif	AB-TDP43KI-E8-MND2-PLTA-CASP3-20X-060522_D05_sx_6_sy_3_w1NeuNuclei.tiff	AB-TDP43KI-E8-MND2-PLTA-CASP3-20X-060522_D05_sx_6_sy_3_w2.tif	C:\Users\ab998\OneDrive - University of Exeter\TDP43 project JG\E8 Pheno\AB-TDP43KI-E8-MND2-PLTA-CASP3-20X-060522\TimePoint_1	C:\Users\ab998\OneDrive - University of Exeter\TDP43 project JG\E8 Pheno\AB-TDP43KI-E8-MND2-PLTA-CASP3-20X-060522\TimePoint_1	D:\tmp\E8_pheno_soma	C:\Users\ab998\OneDrive - University of Exeter\TDP43 project JG\E8 Pheno\AB-TDP43KI-E8-MND2-PLTA-CASP3-20X-060522\TimePoint_1	D:\tmp\E8_pheno_soma	C:\Users\ab998\OneDrive - University of Exeter\TDP43 project JG\E8 Pheno\AB-TDP43KI-E8-MND2-PLTA-CASP3-20X-060522\TimePoint_1	811	0.0599214578883789	491.100369145162	0.266453040298074	6.04455642099492	7.38858913543513e-05	0.605549160474923	0.000328548754991461	0.00745321383599867	3.07331029034685e-05	0.394633576273918	0.000274662394076586	0.00686655985191464	1594.66337854501	119.882860665845	13	7	8	10	9	5	5	7	5	3	3	3	348.730017721653	264.220349550247	285.534058153629	302.333048403263	D05_sx_6_sy_3	D05_sx_6_sy_3_1	206	1	AB-TDP43KI-E8-MND2-PLTA-CASP3-20X-060522_D05_sx_6_sy_3_w4.tif
206	2	AB-TDP43KI-E8-MND2-PLTA-CASP3-20X-060522_D05_sx_6_sy_3_w4.tif	AB-TDP43KI-E8-MND2-PLTA-CASP3-20X-060522_D05_sx_6_sy_3_w1.tif	AB-TDP43KI-E8-MND2-PLTA-CASP3-20X-060522_D05_sx_6_sy_3_w3Filtsoma.tiff	AB-TDP43KI-E8-MND2-PLTA-CASP3-20X-060522_D05_sx_6_sy_3_w3.tif	AB-TDP43KI-E8-MND2-PLTA-CASP3-20X-060522_D05_sx_6_sy_3_w1NeuNuclei.tiff	AB-TDP43KI-E8-MND2-PLTA-CASP3-20X-060522_D05_sx_6_sy_3_w2.tif	C:\Users\ab998\OneDrive - University of Exeter\TDP43 project JG\E8 Pheno\AB-TDP43KI-E8-MND2-PLTA-CASP3-20X-060522\TimePoint_1	C:\Users\ab998\OneDrive - University of Exeter\TDP43 project JG\E8 Pheno\AB-TDP43KI-E8-MND2-PLTA-CASP3-20X-060522\TimePoint_1	D:\tmp\E8_pheno_soma	C:\Users\ab998\OneDrive - University of Exeter\TDP43 project JG\E8 Pheno\AB-TDP43KI-E8-MND2-PLTA-CASP3-20X-060522\TimePoint_1	D:\tmp\E8_pheno_soma	C:\Users\ab998\OneDrive - University of Exeter\TDP43 project JG\E8 Pheno\AB-TDP43KI-E8-MND2-PLTA-CASP3-20X-060522\TimePoint_1	1232	0.0160767941933386	285.219532242045	0.178484779084101	6.284718205221	1.30493459361515e-05	0.231509360586075	0.000144874008996835	0.00510123230943263	8.11005429568468e-06	0.215299800038338	0.000152590218931437	0.00509651331230998	1539.73944805195	1452.55844155844	34	14	16	18	56	8	11	30	6	6	6	8	738.790987968445	381.842713952065	429.842714607716	504.842719137669	D05_sx_6_sy_3	D05_sx_6_sy_3_2	206	2	AB-TDP43KI-E8-MND2-PLTA-CASP3-20X-060522_D05_sx_6_sy_3_w4.tif
207	1	AB-TDP43KI-E8-MND2-PLTA-CASP3-20X-060522_D05_sx_6_sy_4_w4.tif	AB-TDP43KI-E8-MND2-PLTA-CASP3-20X-060522_D05_sx_6_sy_4_w1.tif	AB-TDP43KI-E8-MND2-PLTA-CASP3-20X-060522_D05_sx_6_sy_4_w3Filtsoma.tiff	AB-TDP43KI-E8-MND2-PLTA-CASP3-20X-060522_D05_sx_6_sy_4_w3.tif	AB-TDP43KI-E8-MND2-PLTA-CASP3-20X-060522_D05_sx_6_sy_4_w1NeuNuclei.tiff	AB-TDP43KI-E8-MND2-PLTA-CASP3-20X-060522_D05_sx_6_sy_4_w2.tif	C:\Users\ab998\OneDrive - University of Exeter\TDP43 project JG\E8 Pheno\AB-TDP43KI-E8-MND2-PLTA-CASP3-20X-060522\TimePoint_1	C:\Users\ab998\OneDrive - University of Exeter\TDP43 project JG\E8 Pheno\AB-TDP43KI-E8-MND2-PLTA-CASP3-20X-060522\TimePoint_1	D:\tmp\E8_pheno_soma	C:\Users\ab998\OneDrive - University of Exeter\TDP43 project JG\E8 Pheno\AB-TDP43KI-E8-MND2-PLTA-CASP3-20X-060522\TimePoint_1	D:\tmp\E8_pheno_soma	C:\Users\ab998\OneDrive - University of Exeter\TDP43 project JG\E8 Pheno\AB-TDP43KI-E8-MND2-PLTA-CASP3-20X-060522\TimePoint_1	844	0.00233917200916216	154.217981986701	0.272648203186691	3.67449460108764	2.77153081654285e-06	0.182722727472395	0.000323042894770961	0.0043536665889664	0	0.147900074720383	0.000289921415969729	0.00436408026143909	1861.98578199052	1882.51658767773	16	8	7	7	16	4	2	9	3	4	5	3	305.4335526824	184.610175490379	199.923883616924	218.651806712151	D05_sx_6_sy_4	D05_sx_6_sy_4_1	207	1	AB-TDP43KI-E8-MND2-PLTA-CASP3-20X-060522_D05_sx_6_sy_4_w4.tif
208	1	AB-TDP43KI-E8-MND2-PLTA-CASP3-20X-060522_D05_sx_6_sy_5_w4.tif	AB-TDP43KI-E8-MND2-PLTA-CASP3-20X-060522_D05_sx_6_sy_5_w1.tif	AB-TDP43KI-E8-MND2-PLTA-CASP3-20X-060522_D05_sx_6_sy_5_w3Filtsoma.tiff	AB-TDP43KI-E8-MND2-PLTA-CASP3-20X-060522_D05_sx_6_sy_5_w3.tif	AB-TDP43KI-E8-MND2-PLTA-CASP3-20X-060522_D05_sx_6_sy_5_w1NeuNuclei.tiff	AB-TDP43KI-E8-MND2-PLTA-CASP3-20X-060522_D05_sx_6_sy_5_w2.tif	C:\Users\ab998\OneDrive - University of Exeter\TDP43 project JG\E8 Pheno\AB-TDP43KI-E8-MND2-PLTA-CASP3-20X-060522\TimePoint_1	C:\Users\ab998\OneDrive - University of Exeter\TDP43 project JG\E8 Pheno\AB-TDP43KI-E8-MND2-PLTA-CASP3-20X-060522\TimePoint_1	D:\tmp\E8_pheno_soma	C:\Users\ab998\OneDrive - University of Exeter\TDP43 project JG\E8 Pheno\AB-TDP43KI-E8-MND2-PLTA-CASP3-20X-060522\TimePoint_1	D:\tmp\E8_pheno_soma	C:\Users\ab998\OneDrive - University of Exeter\TDP43 project JG\E8 Pheno\AB-TDP43KI-E8-MND2-PLTA-CASP3-20X-060522\TimePoint_1	806	0.0618840834858929	253.222169902176	0.213229571934789	4.82732898998074	7.67792599080557e-05	0.314171426677637	0.000264552818777654	0.00598924192305303	3.93495793105103e-05	0.316031754016876	0.000228885328397155	0.00611886801198125	1725.34863523573	1405.23325062035	17	11	10	11	53	14	11	33	9	7	9	2	1096.49662309885	686.595030963421	758.979808866978	905.832624554634	D05_sx_6_sy_5	D05_sx_6_sy_5_1	208	1	AB-TDP43KI-E8-MND2-PLTA-CASP3-20X-060522_D05_sx_6_sy_5_w4.tif
209	1	AB-TDP43KI-E8-MND2-PLTA-CASP3-20X-060522_D05_sx_6_sy_6_w4.tif	AB-TDP43KI-E8-MND2-PLTA-CASP3-20X-060522_D05_sx_6_sy_6_w1.tif	AB-TDP43KI-E8-MND2-PLTA-CASP3-20X-060522_D05_sx_6_sy_6_w3Filtsoma.tiff	AB-TDP43KI-E8-MND2-PLTA-CASP3-20X-060522_D05_sx_6_sy_6_w3.tif	AB-TDP43KI-E8-MND2-PLTA-CASP3-20X-060522_D05_sx_6_sy_6_w1NeuNuclei.tiff	AB-TDP43KI-E8-MND2-PLTA-CASP3-20X-060522_D05_sx_6_sy_6_w2.tif	C:\Users\ab998\OneDrive - University of Exeter\TDP43 project JG\E8 Pheno\AB-TDP43KI-E8-MND2-PLTA-CASP3-20X-060522\TimePoint_1	C:\Users\ab998\OneDrive - University of Exeter\TDP43 project JG\E8 Pheno\AB-TDP43KI-E8-MND2-PLTA-CASP3-20X-060522\TimePoint_1	D:\tmp\E8_pheno_soma	C:\Users\ab998\OneDrive - University of Exeter\TDP43 project JG\E8 Pheno\AB-TDP43KI-E8-MND2-PLTA-CASP3-20X-060522\TimePoint_1	D:\tmp\E8_pheno_soma	C:\Users\ab998\OneDrive - University of Exeter\TDP43 project JG\E8 Pheno\AB-TDP43KI-E8-MND2-PLTA-CASP3-20X-060522\TimePoint_1	1127	0.20209315829652	630.803328642156	0.423086900031194	8.41208525793627	0.000179319572578989	0.559719013879464	0.000375409849184733	0.00746413953676688	0.000123171179438941	0.483806118369102	0.000350957503542304	0.00746166193857789	196.143744454303	745.132209405501	14	7	8	8	24	4	3	13	8	3	5	7	508.641706883907	257.279224038124	262.078214108944	386.818330466747	D05_sx_6_sy_6	D05_sx_6_sy_6_1	209	1	AB-TDP43KI-E8-MND2-PLTA-CASP3-20X-060522_D05_sx_6_sy_6_w4.tif
209	2	AB-TDP43KI-E8-MND2-PLTA-CASP3-20X-060522_D05_sx_6_sy_6_w4.tif	AB-TDP43KI-E8-MND2-PLTA-CASP3-20X-060522_D05_sx_6_sy_6_w1.tif	AB-TDP43KI-E8-MND2-PLTA-CASP3-20X-060522_D05_sx_6_sy_6_w3Filtsoma.tiff	AB-TDP43KI-E8-MND2-PLTA-CASP3-20X-060522_D05_sx_6_sy_6_w3.tif	AB-TDP43KI-E8-MND2-PLTA-CASP3-20X-060522_D05_sx_6_sy_6_w1NeuNuclei.tiff	AB-TDP43KI-E8-MND2-PLTA-CASP3-20X-060522_D05_sx_6_sy_6_w2.tif	C:\Users\ab998\OneDrive - University of Exeter\TDP43 project JG\E8 Pheno\AB-TDP43KI-E8-MND2-PLTA-CASP3-20X-060522\TimePoint_1	C:\Users\ab998\OneDrive - University of Exeter\TDP43 project JG\E8 Pheno\AB-TDP43KI-E8-MND2-PLTA-CASP3-20X-060522\TimePoint_1	D:\tmp\E8_pheno_soma	C:\Users\ab998\OneDrive - University of Exeter\TDP43 project JG\E8 Pheno\AB-TDP43KI-E8-MND2-PLTA-CASP3-20X-060522\TimePoint_1	D:\tmp\E8_pheno_soma	C:\Users\ab998\OneDrive - University of Exeter\TDP43 project JG\E8 Pheno\AB-TDP43KI-E8-MND2-PLTA-CASP3-20X-060522\TimePoint_1	676	8.89737137299562e-08	119.519888059236	0.138643472921103	2.8818646853324	1.3161791971887e-10	0.176804568134965	0.000205093894853703	0.00426311343984083	0	0.134000912308693	0.000183108262717724	0.00415045395493507	722.073964497041	970.943786982249	4	3	3	4	2	1	1	2	2	2	2	2	703.234641551971	667.607225000858	672.021438121796	700.163573861122	D05_sx_6_sy_6	D05_sx_6_sy_6_2	209	2	AB-TDP43KI-E8-MND2-PLTA-CASP3-20X-060522_D05_sx_6_sy_6_w4.tif
209	3	AB-TDP43KI-E8-MND2-PLTA-CASP3-20X-060522_D05_sx_6_sy_6_w4.tif	AB-TDP43KI-E8-MND2-PLTA-CASP3-20X-060522_D05_sx_6_sy_6_w1.tif	AB-TDP43KI-E8-MND2-PLTA-CASP3-20X-060522_D05_sx_6_sy_6_w3Filtsoma.tiff	AB-TDP43KI-E8-MND2-PLTA-CASP3-20X-060522_D05_sx_6_sy_6_w3.tif	AB-TDP43KI-E8-MND2-PLTA-CASP3-20X-060522_D05_sx_6_sy_6_w1NeuNuclei.tiff	AB-TDP43KI-E8-MND2-PLTA-CASP3-20X-060522_D05_sx_6_sy_6_w2.tif	C:\Users\ab998\OneDrive - University of Exeter\TDP43 project JG\E8 Pheno\AB-TDP43KI-E8-MND2-PLTA-CASP3-20X-060522\TimePoint_1	C:\Users\ab998\OneDrive - University of Exeter\TDP43 project JG\E8 Pheno\AB-TDP43KI-E8-MND2-PLTA-CASP3-20X-060522\TimePoint_1	D:\tmp\E8_pheno_soma	C:\Users\ab998\OneDrive - University of Exeter\TDP43 project JG\E8 Pheno\AB-TDP43KI-E8-MND2-PLTA-CASP3-20X-060522\TimePoint_1	D:\tmp\E8_pheno_soma	C:\Users\ab998\OneDrive - University of Exeter\TDP43 project JG\E8 Pheno\AB-TDP43KI-E8-MND2-PLTA-CASP3-20X-060522\TimePoint_1	831	0.0360768116252075	420.389269224834	0.157289997674525	5.75016410276294	4.34137324009717e-05	0.505883597141797	0.000189277975540944	0.00691957172414313	3.3528634958202e-05	0.405345752835274	0.000183108262717724	0.00685893045738339	1748.1817087846	1754.30926594464	13	4	6	7	13	3	3	5	5	3	3	4	552.139183044434	351.546252310276	334.646757423878	450.629513442516	D05_sx_6_sy_6	D05_sx_6_sy_6_3	209	3	AB-TDP43KI-E8-MND2-PLTA-CASP3-20X-060522_D05_sx_6_sy_6_w4.tif
210	1	AB-TDP43KI-E8-MND2-PLTA-CASP3-20X-060522_D05_sx_6_sy_7_w4.tif	AB-TDP43KI-E8-MND2-PLTA-CASP3-20X-060522_D05_sx_6_sy_7_w1.tif	AB-TDP43KI-E8-MND2-PLTA-CASP3-20X-060522_D05_sx_6_sy_7_w3Filtsoma.tiff	AB-TDP43KI-E8-MND2-PLTA-CASP3-20X-060522_D05_sx_6_sy_7_w3.tif	AB-TDP43KI-E8-MND2-PLTA-CASP3-20X-060522_D05_sx_6_sy_7_w1NeuNuclei.tiff	AB-TDP43KI-E8-MND2-PLTA-CASP3-20X-060522_D05_sx_6_sy_7_w2.tif	C:\Users\ab998\OneDrive - University of Exeter\TDP43 project JG\E8 Pheno\AB-TDP43KI-E8-MND2-PLTA-CASP3-20X-060522\TimePoint_1	C:\Users\ab998\OneDrive - University of Exeter\TDP43 project JG\E8 Pheno\AB-TDP43KI-E8-MND2-PLTA-CASP3-20X-060522\TimePoint_1	D:\tmp\E8_pheno_soma	C:\Users\ab998\OneDrive - University of Exeter\TDP43 project JG\E8 Pheno\AB-TDP43KI-E8-MND2-PLTA-CASP3-20X-060522\TimePoint_1	D:\tmp\E8_pheno_soma	C:\Users\ab998\OneDrive - University of Exeter\TDP43 project JG\E8 Pheno\AB-TDP43KI-E8-MND2-PLTA-CASP3-20X-060522\TimePoint_1	668	0.0343666189849046	194.226524351165	0.144945448962972	3.65592437284067	5.14470344085398e-05	0.290758269986774	0.000216984205034389	0.0054729406779052	4.56361995020416e-05	0.262945771217346	0.000213626306504011	0.00560006126761436	693.324850299401	1756.26047904192	12	7	10	11	18	12	11	12	3	3	3	3	536.925980091095	459.215302050114	454.972660660744	428.416310191154	D05_sx_6_sy_7	D05_sx_6_sy_7_1	210	1	AB-TDP43KI-E8-MND2-PLTA-CASP3-20X-060522_D05_sx_6_sy_7_w4.tif
211	1	AB-TDP43KI-E8-MND2-PLTA-CASP3-20X-060522_D05_sx_7_sy_2_w4.tif	AB-TDP43KI-E8-MND2-PLTA-CASP3-20X-060522_D05_sx_7_sy_2_w1.tif	AB-TDP43KI-E8-MND2-PLTA-CASP3-20X-060522_D05_sx_7_sy_2_w3Filtsoma.tiff	AB-TDP43KI-E8-MND2-PLTA-CASP3-20X-060522_D05_sx_7_sy_2_w3.tif	AB-TDP43KI-E8-MND2-PLTA-CASP3-20X-060522_D05_sx_7_sy_2_w1NeuNuclei.tiff	AB-TDP43KI-E8-MND2-PLTA-CASP3-20X-060522_D05_sx_7_sy_2_w2.tif	C:\Users\ab998\OneDrive - University of Exeter\TDP43 project JG\E8 Pheno\AB-TDP43KI-E8-MND2-PLTA-CASP3-20X-060522\TimePoint_1	C:\Users\ab998\OneDrive - University of Exeter\TDP43 project JG\E8 Pheno\AB-TDP43KI-E8-MND2-PLTA-CASP3-20X-060522\TimePoint_1	D:\tmp\E8_pheno_soma	C:\Users\ab998\OneDrive - University of Exeter\TDP43 project JG\E8 Pheno\AB-TDP43KI-E8-MND2-PLTA-CASP3-20X-060522\TimePoint_1	D:\tmp\E8_pheno_soma	C:\Users\ab998\OneDrive - University of Exeter\TDP43 project JG\E8 Pheno\AB-TDP43KI-E8-MND2-PLTA-CASP3-20X-060522\TimePoint_1	792	0.00506673271934233	142.124357178342	0.194705119356513	3.43515684013255	6.3973897971494e-06	0.179449945932249	0.000245839797167314	0.0043373192425916	2.0921131635987e-06	0.143645599484444	0.000244144350290298	0.00430304417386651	1765.93055555556	1649.61994949495	13	7	7	8	19	5	5	6	2	2	2	2	306.190912365913	213.480232000351	212.066018402576	226.48023301363	D05_sx_7_sy_2	D05_sx_7_sy_2_1	211	1	AB-TDP43KI-E8-MND2-PLTA-CASP3-20X-060522_D05_sx_7_sy_2_w4.tif
212	1	AB-TDP43KI-E8-MND2-PLTA-CASP3-20X-060522_D05_sx_7_sy_3_w4.tif	AB-TDP43KI-E8-MND2-PLTA-CASP3-20X-060522_D05_sx_7_sy_3_w1.tif	AB-TDP43KI-E8-MND2-PLTA-CASP3-20X-060522_D05_sx_7_sy_3_w3Filtsoma.tiff	AB-TDP43KI-E8-MND2-PLTA-CASP3-20X-060522_D05_sx_7_sy_3_w3.tif	AB-TDP43KI-E8-MND2-PLTA-CASP3-20X-060522_D05_sx_7_sy_3_w1NeuNuclei.tiff	AB-TDP43KI-E8-MND2-PLTA-CASP3-20X-060522_D05_sx_7_sy_3_w2.tif	C:\Users\ab998\OneDrive - University of Exeter\TDP43 project JG\E8 Pheno\AB-TDP43KI-E8-MND2-PLTA-CASP3-20X-060522\TimePoint_1	C:\Users\ab998\OneDrive - University of Exeter\TDP43 project JG\E8 Pheno\AB-TDP43KI-E8-MND2-PLTA-CASP3-20X-060522\TimePoint_1	D:\tmp\E8_pheno_soma	C:\Users\ab998\OneDrive - University of Exeter\TDP43 project JG\E8 Pheno\AB-TDP43KI-E8-MND2-PLTA-CASP3-20X-060522\TimePoint_1	D:\tmp\E8_pheno_soma	C:\Users\ab998\OneDrive - University of Exeter\TDP43 project JG\E8 Pheno\AB-TDP43KI-E8-MND2-PLTA-CASP3-20X-060522\TimePoint_1	1089	0.32449056854648	747.503194160759	0.540840771980584	9.09698646422476	0.000297971137324591	0.686412483159559	0.000496639827346725	0.00835352292398968	0.000169248000020161	0.617279827594757	0.00045777065679431	0.00832379655912519	1884.11570247934	724.267217630854	19	9	10	13	30	9	5	11	9	4	5	6	785.950367152691	561.17367041111	474.161476254463	589.658952176571	D05_sx_7_sy_3	D05_sx_7_sy_3_1	212	1	AB-TDP43KI-E8-MND2-PLTA-CASP3-20X-060522_D05_sx_7_sy_3_w4.tif
212	2	AB-TDP43KI-E8-MND2-PLTA-CASP3-20X-060522_D05_sx_7_sy_3_w4.tif	AB-TDP43KI-E8-MND2-PLTA-CASP3-20X-060522_D05_sx_7_sy_3_w1.tif	AB-TDP43KI-E8-MND2-PLTA-CASP3-20X-060522_D05_sx_7_sy_3_w3Filtsoma.tiff	AB-TDP43KI-E8-MND2-PLTA-CASP3-20X-060522_D05_sx_7_sy_3_w3.tif	AB-TDP43KI-E8-MND2-PLTA-CASP3-20X-060522_D05_sx_7_sy_3_w1NeuNuclei.tiff	AB-TDP43KI-E8-MND2-PLTA-CASP3-20X-060522_D05_sx_7_sy_3_w2.tif	C:\Users\ab998\OneDrive - University of Exeter\TDP43 project JG\E8 Pheno\AB-TDP43KI-E8-MND2-PLTA-CASP3-20X-060522\TimePoint_1	C:\Users\ab998\OneDrive - University of Exeter\TDP43 project JG\E8 Pheno\AB-TDP43KI-E8-MND2-PLTA-CASP3-20X-060522\TimePoint_1	D:\tmp\E8_pheno_soma	C:\Users\ab998\OneDrive - University of Exeter\TDP43 project JG\E8 Pheno\AB-TDP43KI-E8-MND2-PLTA-CASP3-20X-060522\TimePoint_1	D:\tmp\E8_pheno_soma	C:\Users\ab998\OneDrive - University of Exeter\TDP43 project JG\E8 Pheno\AB-TDP43KI-E8-MND2-PLTA-CASP3-20X-060522\TimePoint_1	921	0.56451571067646	151.582896647044	0.564309147652239	3.80437939590774	0.000612937796608534	0.164585121223717	0.000612713515366166	0.00413070509870548	0.000158993279910646	0.129621379077435	0.000411993591114879	0.00406652945093811	1279.00542888165	1434.86210640608	13	10	8	10	22	15	8	7	3	5	4	3	514.256932497025	424.303612053394	363.705633223057	365.705633878708	D05_sx_7_sy_3	D05_sx_7_sy_3_2	212	2	AB-TDP43KI-E8-MND2-PLTA-CASP3-20X-060522_D05_sx_7_sy_3_w4.tif
213	1	AB-TDP43KI-E8-MND2-PLTA-CASP3-20X-060522_D05_sx_7_sy_4_w4.tif	AB-TDP43KI-E8-MND2-PLTA-CASP3-20X-060522_D05_sx_7_sy_4_w1.tif	AB-TDP43KI-E8-MND2-PLTA-CASP3-20X-060522_D05_sx_7_sy_4_w3Filtsoma.tiff	AB-TDP43KI-E8-MND2-PLTA-CASP3-20X-060522_D05_sx_7_sy_4_w3.tif	AB-TDP43KI-E8-MND2-PLTA-CASP3-20X-060522_D05_sx_7_sy_4_w1NeuNuclei.tiff	AB-TDP43KI-E8-MND2-PLTA-CASP3-20X-060522_D05_sx_7_sy_4_w2.tif	C:\Users\ab998\OneDrive - University of Exeter\TDP43 project JG\E8 Pheno\AB-TDP43KI-E8-MND2-PLTA-CASP3-20X-060522\TimePoint_1	C:\Users\ab998\OneDrive - University of Exeter\TDP43 project JG\E8 Pheno\AB-TDP43KI-E8-MND2-PLTA-CASP3-20X-060522\TimePoint_1	D:\tmp\E8_pheno_soma	C:\Users\ab998\OneDrive - University of Exeter\TDP43 project JG\E8 Pheno\AB-TDP43KI-E8-MND2-PLTA-CASP3-20X-060522\TimePoint_1	D:\tmp\E8_pheno_soma	C:\Users\ab998\OneDrive - University of Exeter\TDP43 project JG\E8 Pheno\AB-TDP43KI-E8-MND2-PLTA-CASP3-20X-060522\TimePoint_1	957	0.0433581607275073	397.985606013797	0.194598306203261	6.31673161475919	4.5306333048597e-05	0.415867926869172	0.000203342012751579	0.00660055550131577	3.86938227165956e-05	0.386564701795578	0.000198367284610868	0.00668345182202756	1401.59143155695	1135.64785788924	25	17	14	9	42	12	13	15	6	5	5	8	694.109749376774	370.906642854214	453.847769021988	470.333051323891	D05_sx_7_sy_4	D05_sx_7_sy_4_1	213	1	AB-TDP43KI-E8-MND2-PLTA-CASP3-20X-060522_D05_sx_7_sy_4_w4.tif
213	2	AB-TDP43KI-E8-MND2-PLTA-CASP3-20X-060522_D05_sx_7_sy_4_w4.tif	AB-TDP43KI-E8-MND2-PLTA-CASP3-20X-060522_D05_sx_7_sy_4_w1.tif	AB-TDP43KI-E8-MND2-PLTA-CASP3-20X-060522_D05_sx_7_sy_4_w3Filtsoma.tiff	AB-TDP43KI-E8-MND2-PLTA-CASP3-20X-060522_D05_sx_7_sy_4_w3.tif	AB-TDP43KI-E8-MND2-PLTA-CASP3-20X-060522_D05_sx_7_sy_4_w1NeuNuclei.tiff	AB-TDP43KI-E8-MND2-PLTA-CASP3-20X-060522_D05_sx_7_sy_4_w2.tif	C:\Users\ab998\OneDrive - University of Exeter\TDP43 project JG\E8 Pheno\AB-TDP43KI-E8-MND2-PLTA-CASP3-20X-060522\TimePoint_1	C:\Users\ab998\OneDrive - University of Exeter\TDP43 project JG\E8 Pheno\AB-TDP43KI-E8-MND2-PLTA-CASP3-20X-060522\TimePoint_1	D:\tmp\E8_pheno_soma	C:\Users\ab998\OneDrive - University of Exeter\TDP43 project JG\E8 Pheno\AB-TDP43KI-E8-MND2-PLTA-CASP3-20X-060522\TimePoint_1	D:\tmp\E8_pheno_soma	C:\Users\ab998\OneDrive - University of Exeter\TDP43 project JG\E8 Pheno\AB-TDP43KI-E8-MND2-PLTA-CASP3-20X-060522\TimePoint_1	969	0.0394917169702325	532.082919988781	0.202594033675268	7.25517674162984	4.07551258722729e-05	0.549105180586978	0.000209075370149916	0.007487282499102	2.75901165878167e-05	0.518777579069138	0.000183108262717724	0.00768291763961315	957.305469556244	1398.70175438596	16	12	12	9	27	13	10	9	3	5	4	4	642.867107391357	448.07316583395	501.114797830582	468.516816914082	D05_sx_7_sy_4	D05_sx_7_sy_4_2	213	2	AB-TDP43KI-E8-MND2-PLTA-CASP3-20X-060522_D05_sx_7_sy_4_w4.tif
214	1	AB-TDP43KI-E8-MND2-PLTA-CASP3-20X-060522_D05_sx_7_sy_5_w4.tif	AB-TDP43KI-E8-MND2-PLTA-CASP3-20X-060522_D05_sx_7_sy_5_w1.tif	AB-TDP43KI-E8-MND2-PLTA-CASP3-20X-060522_D05_sx_7_sy_5_w3Filtsoma.tiff	AB-TDP43KI-E8-MND2-PLTA-CASP3-20X-060522_D05_sx_7_sy_5_w3.tif	AB-TDP43KI-E8-MND2-PLTA-CASP3-20X-060522_D05_sx_7_sy_5_w1NeuNuclei.tiff	AB-TDP43KI-E8-MND2-PLTA-CASP3-20X-060522_D05_sx_7_sy_5_w2.tif	C:\Users\ab998\OneDrive - University of Exeter\TDP43 project JG\E8 Pheno\AB-TDP43KI-E8-MND2-PLTA-CASP3-20X-060522\TimePoint_1	C:\Users\ab998\OneDrive - University of Exeter\TDP43 project JG\E8 Pheno\AB-TDP43KI-E8-MND2-PLTA-CASP3-20X-060522\TimePoint_1	D:\tmp\E8_pheno_soma	C:\Users\ab998\OneDrive - University of Exeter\TDP43 project JG\E8 Pheno\AB-TDP43KI-E8-MND2-PLTA-CASP3-20X-060522\TimePoint_1	D:\tmp\E8_pheno_soma	C:\Users\ab998\OneDrive - University of Exeter\TDP43 project JG\E8 Pheno\AB-TDP43KI-E8-MND2-PLTA-CASP3-20X-060522\TimePoint_1	786	0.0267158742626634	154.856487137266	0.162813763599843	3.59072257601656	3.39896619117855e-05	0.197018431472348	0.000207142192875118	0.0045683493333544	2.5473356799921e-05	0.185017690062523	0.000198367284610868	0.00479133287444711	662.666666666667	560.45165394402	13	6	8	6	17	2	5	8	4	4	5	2	244.421359062195	126.154330313206	172.68124294281	165.610175430775	D05_sx_7_sy_5	D05_sx_7_sy_5_1	214	1	AB-TDP43KI-E8-MND2-PLTA-CASP3-20X-060522_D05_sx_7_sy_5_w4.tif
215	1	AB-TDP43KI-E8-MND2-PLTA-CASP3-20X-060522_D05_sx_7_sy_6_w4.tif	AB-TDP43KI-E8-MND2-PLTA-CASP3-20X-060522_D05_sx_7_sy_6_w1.tif	AB-TDP43KI-E8-MND2-PLTA-CASP3-20X-060522_D05_sx_7_sy_6_w3Filtsoma.tiff	AB-TDP43KI-E8-MND2-PLTA-CASP3-20X-060522_D05_sx_7_sy_6_w3.tif	AB-TDP43KI-E8-MND2-PLTA-CASP3-20X-060522_D05_sx_7_sy_6_w1NeuNuclei.tiff	AB-TDP43KI-E8-MND2-PLTA-CASP3-20X-060522_D05_sx_7_sy_6_w2.tif	C:\Users\ab998\OneDrive - University of Exeter\TDP43 project JG\E8 Pheno\AB-TDP43KI-E8-MND2-PLTA-CASP3-20X-060522\TimePoint_1	C:\Users\ab998\OneDrive - University of Exeter\TDP43 project JG\E8 Pheno\AB-TDP43KI-E8-MND2-PLTA-CASP3-20X-060522\TimePoint_1	D:\tmp\E8_pheno_soma	C:\Users\ab998\OneDrive - University of Exeter\TDP43 project JG\E8 Pheno\AB-TDP43KI-E8-MND2-PLTA-CASP3-20X-060522\TimePoint_1	D:\tmp\E8_pheno_soma	C:\Users\ab998\OneDrive - University of Exeter\TDP43 project JG\E8 Pheno\AB-TDP43KI-E8-MND2-PLTA-CASP3-20X-060522\TimePoint_1	1281	0.0373369303997606	692.20047124289	0.204562447499484	9.31183350970969	2.91467060107421e-05	0.540359462328563	0.000159689654566342	0.00726919087409031	2.57285719271749e-05	0.430403962731361	0.000160219729878008	0.00707255676388741	948.991412958626	236.779859484778	46	29	18	6	88	37	35	11	5	4	3	4	1302.39106833935	912.134135782719	902.47728228569	307.622370779514	D05_sx_7_sy_6	D05_sx_7_sy_6_1	215	1	AB-TDP43KI-E8-MND2-PLTA-CASP3-20X-060522_D05_sx_7_sy_6_w4.tif
215	2	AB-TDP43KI-E8-MND2-PLTA-CASP3-20X-060522_D05_sx_7_sy_6_w4.tif	AB-TDP43KI-E8-MND2-PLTA-CASP3-20X-060522_D05_sx_7_sy_6_w1.tif	AB-TDP43KI-E8-MND2-PLTA-CASP3-20X-060522_D05_sx_7_sy_6_w3Filtsoma.tiff	AB-TDP43KI-E8-MND2-PLTA-CASP3-20X-060522_D05_sx_7_sy_6_w3.tif	AB-TDP43KI-E8-MND2-PLTA-CASP3-20X-060522_D05_sx_7_sy_6_w1NeuNuclei.tiff	AB-TDP43KI-E8-MND2-PLTA-CASP3-20X-060522_D05_sx_7_sy_6_w2.tif	C:\Users\ab998\OneDrive - University of Exeter\TDP43 project JG\E8 Pheno\AB-TDP43KI-E8-MND2-PLTA-CASP3-20X-060522\TimePoint_1	C:\Users\ab998\OneDrive - University of Exeter\TDP43 project JG\E8 Pheno\AB-TDP43KI-E8-MND2-PLTA-CASP3-20X-060522\TimePoint_1	D:\tmp\E8_pheno_soma	C:\Users\ab998\OneDrive - University of Exeter\TDP43 project JG\E8 Pheno\AB-TDP43KI-E8-MND2-PLTA-CASP3-20X-060522\TimePoint_1	D:\tmp\E8_pheno_soma	C:\Users\ab998\OneDrive - University of Exeter\TDP43 project JG\E8 Pheno\AB-TDP43KI-E8-MND2-PLTA-CASP3-20X-060522\TimePoint_1	707	0.0254652317432829	121.992092907429	0.126268406165764	2.95222404738888	3.60187153370337e-05	0.172548929147707	0.000178597462752141	0.00417570586617946	3.93495793105103e-05	0.136647135019302	0.000198367284610868	0.004180972231552	1139.84582743989	550.01414427157	9	6	8	6	7	4	6	4	2	2	2	2	648.641715407372	617.872161865234	633.600083589554	614.043734848499	D05_sx_7_sy_6	D05_sx_7_sy_6_2	215	2	AB-TDP43KI-E8-MND2-PLTA-CASP3-20X-060522_D05_sx_7_sy_6_w4.tif
216	1	AB-TDP43KI-E8-MND2-PLTA-CASP3-20X-060522_D05_sx_7_sy_7_w4.tif	AB-TDP43KI-E8-MND2-PLTA-CASP3-20X-060522_D05_sx_7_sy_7_w1.tif	AB-TDP43KI-E8-MND2-PLTA-CASP3-20X-060522_D05_sx_7_sy_7_w3Filtsoma.tiff	AB-TDP43KI-E8-MND2-PLTA-CASP3-20X-060522_D05_sx_7_sy_7_w3.tif	AB-TDP43KI-E8-MND2-PLTA-CASP3-20X-060522_D05_sx_7_sy_7_w1NeuNuclei.tiff	AB-TDP43KI-E8-MND2-PLTA-CASP3-20X-060522_D05_sx_7_sy_7_w2.tif	C:\Users\ab998\OneDrive - University of Exeter\TDP43 project JG\E8 Pheno\AB-TDP43KI-E8-MND2-PLTA-CASP3-20X-060522\TimePoint_1	C:\Users\ab998\OneDrive - University of Exeter\TDP43 project JG\E8 Pheno\AB-TDP43KI-E8-MND2-PLTA-CASP3-20X-060522\TimePoint_1	D:\tmp\E8_pheno_soma	C:\Users\ab998\OneDrive - University of Exeter\TDP43 project JG\E8 Pheno\AB-TDP43KI-E8-MND2-PLTA-CASP3-20X-060522\TimePoint_1	D:\tmp\E8_pheno_soma	C:\Users\ab998\OneDrive - University of Exeter\TDP43 project JG\E8 Pheno\AB-TDP43KI-E8-MND2-PLTA-CASP3-20X-060522\TimePoint_1	756	0.109154056574994	111.79733767244	0.238101777620614	2.90983447781764	0.000144383672718246	0.147880076286297	0.000314949441297108	0.00384898740452069	2.02359751710901e-05	0.103073082864285	0.000198367284610868	0.00372320134192705	811.157407407407	1608.46693121693	4	4	4	3	2	0	0	1	6	4	4	4	202.053826987743	163.769554555416	170.426409304142	179.740117967129	D05_sx_7_sy_7	D05_sx_7_sy_7_1	216	1	AB-TDP43KI-E8-MND2-PLTA-CASP3-20X-060522_D05_sx_7_sy_7_w4.tif
217	1	AB-TDP43KI-E8-MND2-PLTA-CASP3-20X-060522_E04_sx_2_sy_2_w4.tif	AB-TDP43KI-E8-MND2-PLTA-CASP3-20X-060522_E04_sx_2_sy_2_w1.tif	AB-TDP43KI-E8-MND2-PLTA-CASP3-20X-060522_E04_sx_2_sy_2_w3Filtsoma.tiff	AB-TDP43KI-E8-MND2-PLTA-CASP3-20X-060522_E04_sx_2_sy_2_w3.tif	AB-TDP43KI-E8-MND2-PLTA-CASP3-20X-060522_E04_sx_2_sy_2_w1NeuNuclei.tiff	AB-TDP43KI-E8-MND2-PLTA-CASP3-20X-060522_E04_sx_2_sy_2_w2.tif	C:\Users\ab998\OneDrive - University of Exeter\TDP43 project JG\E8 Pheno\AB-TDP43KI-E8-MND2-PLTA-CASP3-20X-060522\TimePoint_1	C:\Users\ab998\OneDrive - University of Exeter\TDP43 project JG\E8 Pheno\AB-TDP43KI-E8-MND2-PLTA-CASP3-20X-060522\TimePoint_1	D:\tmp\E8_pheno_soma	C:\Users\ab998\OneDrive - University of Exeter\TDP43 project JG\E8 Pheno\AB-TDP43KI-E8-MND2-PLTA-CASP3-20X-060522\TimePoint_1	D:\tmp\E8_pheno_soma	C:\Users\ab998\OneDrive - University of Exeter\TDP43 project JG\E8 Pheno\AB-TDP43KI-E8-MND2-PLTA-CASP3-20X-060522\TimePoint_1	1016	0.0870470910517724	17.2059145062231	0.268940260866657	1.95236133318394	8.56762707202485e-05	0.0169349552226605	0.000264704981167969	0.00192161548541727	6.72901078360155e-05	0.0149856619536877	0.000259403372183442	0.00187685969285667	417.318897637795	135.064960629921	14	7	8	1	19	6	10	0	3	3	2	1	379.960467636585	249.450797557831	298.835574924946	1	E04_sx_2_sy_2	E04_sx_2_sy_2_1	217	1	AB-TDP43KI-E8-MND2-PLTA-CASP3-20X-060522_E04_sx_2_sy_2_w4.tif
217	2	AB-TDP43KI-E8-MND2-PLTA-CASP3-20X-060522_E04_sx_2_sy_2_w4.tif	AB-TDP43KI-E8-MND2-PLTA-CASP3-20X-060522_E04_sx_2_sy_2_w1.tif	AB-TDP43KI-E8-MND2-PLTA-CASP3-20X-060522_E04_sx_2_sy_2_w3Filtsoma.tiff	AB-TDP43KI-E8-MND2-PLTA-CASP3-20X-060522_E04_sx_2_sy_2_w3.tif	AB-TDP43KI-E8-MND2-PLTA-CASP3-20X-060522_E04_sx_2_sy_2_w1NeuNuclei.tiff	AB-TDP43KI-E8-MND2-PLTA-CASP3-20X-060522_E04_sx_2_sy_2_w2.tif	C:\Users\ab998\OneDrive - University of Exeter\TDP43 project JG\E8 Pheno\AB-TDP43KI-E8-MND2-PLTA-CASP3-20X-060522\TimePoint_1	C:\Users\ab998\OneDrive - University of Exeter\TDP43 project JG\E8 Pheno\AB-TDP43KI-E8-MND2-PLTA-CASP3-20X-060522\TimePoint_1	D:\tmp\E8_pheno_soma	C:\Users\ab998\OneDrive - University of Exeter\TDP43 project JG\E8 Pheno\AB-TDP43KI-E8-MND2-PLTA-CASP3-20X-060522\TimePoint_1	D:\tmp\E8_pheno_soma	C:\Users\ab998\OneDrive - University of Exeter\TDP43 project JG\E8 Pheno\AB-TDP43KI-E8-MND2-PLTA-CASP3-20X-060522\TimePoint_1	764	0.0841140117153145	72.912753614597	0.378011749358848	2.68407724401914	0.000110096873972925	0.0954355413803626	0.000494779776647706	0.00351319010997269	6.60463119857013e-05	0.0869279131293297	0.000488288700580597	0.00350957503542304	1555.31020942408	1001.51047120419	6	3	3	4	5	0	0	4	5	3	3	4	270.350292563438	154.710681319237	191.19596272707	231.409166812897	E04_sx_2_sy_2	E04_sx_2_sy_2_2	217	2	AB-TDP43KI-E8-MND2-PLTA-CASP3-20X-060522_E04_sx_2_sy_2_w4.tif
218	1	AB-TDP43KI-E8-MND2-PLTA-CASP3-20X-060522_E04_sx_2_sy_3_w4.tif	AB-TDP43KI-E8-MND2-PLTA-CASP3-20X-060522_E04_sx_2_sy_3_w1.tif	AB-TDP43KI-E8-MND2-PLTA-CASP3-20X-060522_E04_sx_2_sy_3_w3Filtsoma.tiff	AB-TDP43KI-E8-MND2-PLTA-CASP3-20X-060522_E04_sx_2_sy_3_w3.tif	AB-TDP43KI-E8-MND2-PLTA-CASP3-20X-060522_E04_sx_2_sy_3_w1NeuNuclei.tiff	AB-TDP43KI-E8-MND2-PLTA-CASP3-20X-060522_E04_sx_2_sy_3_w2.tif	C:\Users\ab998\OneDrive - University of Exeter\TDP43 project JG\E8 Pheno\AB-TDP43KI-E8-MND2-PLTA-CASP3-20X-060522\TimePoint_1	C:\Users\ab998\OneDrive - University of Exeter\TDP43 project JG\E8 Pheno\AB-TDP43KI-E8-MND2-PLTA-CASP3-20X-060522\TimePoint_1	D:\tmp\E8_pheno_soma	C:\Users\ab998\OneDrive - University of Exeter\TDP43 project JG\E8 Pheno\AB-TDP43KI-E8-MND2-PLTA-CASP3-20X-060522\TimePoint_1	D:\tmp\E8_pheno_soma	C:\Users\ab998\OneDrive - University of Exeter\TDP43 project JG\E8 Pheno\AB-TDP43KI-E8-MND2-PLTA-CASP3-20X-060522\TimePoint_1	684	0.162928933581497	51.1118652001023	0.337514305254444	2.18577860086225	0.000238200195294587	0.0747249491229566	0.000493441966746264	0.00319558274979861	0.000176783243659884	0.0697870552539825	0.00045777065679431	0.00317387655377388	1880.3567251462	786.162280701754	5	3	2	3	2	0	0	1	3	3	2	2	276.764507770538	256.722876727581	177.396973252296	175.396973371506	E04_sx_2_sy_3	E04_sx_2_sy_3_1	218	1	AB-TDP43KI-E8-MND2-PLTA-CASP3-20X-060522_E04_sx_2_sy_3_w4.tif
218	2	AB-TDP43KI-E8-MND2-PLTA-CASP3-20X-060522_E04_sx_2_sy_3_w4.tif	AB-TDP43KI-E8-MND2-PLTA-CASP3-20X-060522_E04_sx_2_sy_3_w1.tif	AB-TDP43KI-E8-MND2-PLTA-CASP3-20X-060522_E04_sx_2_sy_3_w3Filtsoma.tiff	AB-TDP43KI-E8-MND2-PLTA-CASP3-20X-060522_E04_sx_2_sy_3_w3.tif	AB-TDP43KI-E8-MND2-PLTA-CASP3-20X-060522_E04_sx_2_sy_3_w1NeuNuclei.tiff	AB-TDP43KI-E8-MND2-PLTA-CASP3-20X-060522_E04_sx_2_sy_3_w2.tif	C:\Users\ab998\OneDrive - University of Exeter\TDP43 project JG\E8 Pheno\AB-TDP43KI-E8-MND2-PLTA-CASP3-20X-060522\TimePoint_1	C:\Users\ab998\OneDrive - University of Exeter\TDP43 project JG\E8 Pheno\AB-TDP43KI-E8-MND2-PLTA-CASP3-20X-060522\TimePoint_1	D:\tmp\E8_pheno_soma	C:\Users\ab998\OneDrive - University of Exeter\TDP43 project JG\E8 Pheno\AB-TDP43KI-E8-MND2-PLTA-CASP3-20X-060522\TimePoint_1	D:\tmp\E8_pheno_soma	C:\Users\ab998\OneDrive - University of Exeter\TDP43 project JG\E8 Pheno\AB-TDP43KI-E8-MND2-PLTA-CASP3-20X-060522\TimePoint_1	865	0.0550623737044589	20.3217266974971	0.240100709488615	1.79714656248689	6.36559233577559e-05	0.0234933256618463	0.000277573074553313	0.00207762608379987	5.19222776347306e-05	0.023901597596705	0.000274662394076586	0.00212100404314697	294.561849710983	801.783815028902	19	12	13	18	27	12	18	17	8	4	4	4	585.754405975342	398.646756291389	418.747262179852	433.788892745972	E04_sx_2_sy_3	E04_sx_2_sy_3_2	218	2	AB-TDP43KI-E8-MND2-PLTA-CASP3-20X-060522_E04_sx_2_sy_3_w4.tif
219	1	AB-TDP43KI-E8-MND2-PLTA-CASP3-20X-060522_E04_sx_2_sy_4_w4.tif	AB-TDP43KI-E8-MND2-PLTA-CASP3-20X-060522_E04_sx_2_sy_4_w1.tif	AB-TDP43KI-E8-MND2-PLTA-CASP3-20X-060522_E04_sx_2_sy_4_w3Filtsoma.tiff	AB-TDP43KI-E8-MND2-PLTA-CASP3-20X-060522_E04_sx_2_sy_4_w3.tif	AB-TDP43KI-E8-MND2-PLTA-CASP3-20X-060522_E04_sx_2_sy_4_w1NeuNuclei.tiff	AB-TDP43KI-E8-MND2-PLTA-CASP3-20X-060522_E04_sx_2_sy_4_w2.tif	C:\Users\ab998\OneDrive - University of Exeter\TDP43 project JG\E8 Pheno\AB-TDP43KI-E8-MND2-PLTA-CASP3-20X-060522\TimePoint_1	C:\Users\ab998\OneDrive - University of Exeter\TDP43 project JG\E8 Pheno\AB-TDP43KI-E8-MND2-PLTA-CASP3-20X-060522\TimePoint_1	D:\tmp\E8_pheno_soma	C:\Users\ab998\OneDrive - University of Exeter\TDP43 project JG\E8 Pheno\AB-TDP43KI-E8-MND2-PLTA-CASP3-20X-060522\TimePoint_1	D:\tmp\E8_pheno_soma	C:\Users\ab998\OneDrive - University of Exeter\TDP43 project JG\E8 Pheno\AB-TDP43KI-E8-MND2-PLTA-CASP3-20X-060522\TimePoint_1	945	0.00845238136030836	13.1101836704183	0.261905851773918	1.63889524643309	8.94431889979721e-06	0.0138732102332469	0.000277149049496209	0.00173428068405618	1.53997348206758e-07	0.0137987821362913	0.000259403372183442	0.00175478751771152	317.739682539683	1256.08253968254	26	13	13	0	32	15	14	0	2	2	3	0	694.038682043552	513.747265815735	556.031537175179	0	E04_sx_2_sy_4	E04_sx_2_sy_4_1	219	1	AB-TDP43KI-E8-MND2-PLTA-CASP3-20X-060522_E04_sx_2_sy_4_w4.tif
219	2	AB-TDP43KI-E8-MND2-PLTA-CASP3-20X-060522_E04_sx_2_sy_4_w4.tif	AB-TDP43KI-E8-MND2-PLTA-CASP3-20X-060522_E04_sx_2_sy_4_w1.tif	AB-TDP43KI-E8-MND2-PLTA-CASP3-20X-060522_E04_sx_2_sy_4_w3Filtsoma.tiff	AB-TDP43KI-E8-MND2-PLTA-CASP3-20X-060522_E04_sx_2_sy_4_w3.tif	AB-TDP43KI-E8-MND2-PLTA-CASP3-20X-060522_E04_sx_2_sy_4_w1NeuNuclei.tiff	AB-TDP43KI-E8-MND2-PLTA-CASP3-20X-060522_E04_sx_2_sy_4_w2.tif	C:\Users\ab998\OneDrive - University of Exeter\TDP43 project JG\E8 Pheno\AB-TDP43KI-E8-MND2-PLTA-CASP3-20X-060522\TimePoint_1	C:\Users\ab998\OneDrive - University of Exeter\TDP43 project JG\E8 Pheno\AB-TDP43KI-E8-MND2-PLTA-CASP3-20X-060522\TimePoint_1	D:\tmp\E8_pheno_soma	C:\Users\ab998\OneDrive - University of Exeter\TDP43 project JG\E8 Pheno\AB-TDP43KI-E8-MND2-PLTA-CASP3-20X-060522\TimePoint_1	D:\tmp\E8_pheno_soma	C:\Users\ab998\OneDrive - University of Exeter\TDP43 project JG\E8 Pheno\AB-TDP43KI-E8-MND2-PLTA-CASP3-20X-060522\TimePoint_1	851	0.0442531425514971	14.0646754195914	0.180941481608897	1.57671473221853	5.20013425987041e-05	0.0165272331605069	0.000212622187554521	0.00185277876876443	4.56361995020416e-05	0.0137355723418295	0.000213626306504011	0.00178530556149781	828.356051703878	1828.83313748531	9	8	8	6	13	7	8	7	4	7	4	3	479.428505480289	411.445748448372	419.931029200554	393.475186407566	E04_sx_2_sy_4	E04_sx_2_sy_4_2	219	2	AB-TDP43KI-E8-MND2-PLTA-CASP3-20X-060522_E04_sx_2_sy_4_w4.tif
220	1	AB-TDP43KI-E8-MND2-PLTA-CASP3-20X-060522_E04_sx_2_sy_5_w4.tif	AB-TDP43KI-E8-MND2-PLTA-CASP3-20X-060522_E04_sx_2_sy_5_w1.tif	AB-TDP43KI-E8-MND2-PLTA-CASP3-20X-060522_E04_sx_2_sy_5_w3Filtsoma.tiff	AB-TDP43KI-E8-MND2-PLTA-CASP3-20X-060522_E04_sx_2_sy_5_w3.tif	AB-TDP43KI-E8-MND2-PLTA-CASP3-20X-060522_E04_sx_2_sy_5_w1NeuNuclei.tiff	AB-TDP43KI-E8-MND2-PLTA-CASP3-20X-060522_E04_sx_2_sy_5_w2.tif	C:\Users\ab998\OneDrive - University of Exeter\TDP43 project JG\E8 Pheno\AB-TDP43KI-E8-MND2-PLTA-CASP3-20X-060522\TimePoint_1	C:\Users\ab998\OneDrive - University of Exeter\TDP43 project JG\E8 Pheno\AB-TDP43KI-E8-MND2-PLTA-CASP3-20X-060522\TimePoint_1	D:\tmp\E8_pheno_soma	C:\Users\ab998\OneDrive - University of Exeter\TDP43 project JG\E8 Pheno\AB-TDP43KI-E8-MND2-PLTA-CASP3-20X-060522\TimePoint_1	D:\tmp\E8_pheno_soma	C:\Users\ab998\OneDrive - University of Exeter\TDP43 project JG\E8 Pheno\AB-TDP43KI-E8-MND2-PLTA-CASP3-20X-060522\TimePoint_1	1067	0.0152442601289522	18.0903883981518	0.236636911518872	1.93659876356833	1.42870291742757e-05	0.0169544408604984	0.000221777798986759	0.00181499415517182	1.09968419792494e-06	0.0131250754930079	0.000213626306504011	0.00170901045203209	1398.70290534208	399.404873477038	28	16	12	9	40	19	14	9	5	4	2	2	616.097552239895	448.57569026947	362.634563982487	278.651806592941	E04_sx_2_sy_5	E04_sx_2_sy_5_1	220	1	AB-TDP43KI-E8-MND2-PLTA-CASP3-20X-060522_E04_sx_2_sy_5_w4.tif
220	2	AB-TDP43KI-E8-MND2-PLTA-CASP3-20X-060522_E04_sx_2_sy_5_w4.tif	AB-TDP43KI-E8-MND2-PLTA-CASP3-20X-060522_E04_sx_2_sy_5_w1.tif	AB-TDP43KI-E8-MND2-PLTA-CASP3-20X-060522_E04_sx_2_sy_5_w3Filtsoma.tiff	AB-TDP43KI-E8-MND2-PLTA-CASP3-20X-060522_E04_sx_2_sy_5_w3.tif	AB-TDP43KI-E8-MND2-PLTA-CASP3-20X-060522_E04_sx_2_sy_5_w1NeuNuclei.tiff	AB-TDP43KI-E8-MND2-PLTA-CASP3-20X-060522_E04_sx_2_sy_5_w2.tif	C:\Users\ab998\OneDrive - University of Exeter\TDP43 project JG\E8 Pheno\AB-TDP43KI-E8-MND2-PLTA-CASP3-20X-060522\TimePoint_1	C:\Users\ab998\OneDrive - University of Exeter\TDP43 project JG\E8 Pheno\AB-TDP43KI-E8-MND2-PLTA-CASP3-20X-060522\TimePoint_1	D:\tmp\E8_pheno_soma	C:\Users\ab998\OneDrive - University of Exeter\TDP43 project JG\E8 Pheno\AB-TDP43KI-E8-MND2-PLTA-CASP3-20X-060522\TimePoint_1	D:\tmp\E8_pheno_soma	C:\Users\ab998\OneDrive - University of Exeter\TDP43 project JG\E8 Pheno\AB-TDP43KI-E8-MND2-PLTA-CASP3-20X-060522\TimePoint_1	880	0.0292610848795647	36.2591962544248	0.363149462034926	2.24574654828757	3.32512328176872e-05	0.0412036321073009	0.000412669843221507	0.00255198471396315	6.58921635476872e-06	0.0352344140410423	0.000381475547328591	0.00245670252479613	253.642045454545	1036.075	9	9	4	3	4	4	1	0	7	7	5	3	362.788893818855	338.918835997581	264.492429554462	143.923884212971	E04_sx_2_sy_5	E04_sx_2_sy_5_2	220	2	AB-TDP43KI-E8-MND2-PLTA-CASP3-20X-060522_E04_sx_2_sy_5_w4.tif
220	3	AB-TDP43KI-E8-MND2-PLTA-CASP3-20X-060522_E04_sx_2_sy_5_w4.tif	AB-TDP43KI-E8-MND2-PLTA-CASP3-20X-060522_E04_sx_2_sy_5_w1.tif	AB-TDP43KI-E8-MND2-PLTA-CASP3-20X-060522_E04_sx_2_sy_5_w3Filtsoma.tiff	AB-TDP43KI-E8-MND2-PLTA-CASP3-20X-060522_E04_sx_2_sy_5_w3.tif	AB-TDP43KI-E8-MND2-PLTA-CASP3-20X-060522_E04_sx_2_sy_5_w1NeuNuclei.tiff	AB-TDP43KI-E8-MND2-PLTA-CASP3-20X-060522_E04_sx_2_sy_5_w2.tif	C:\Users\ab998\OneDrive - University of Exeter\TDP43 project JG\E8 Pheno\AB-TDP43KI-E8-MND2-PLTA-CASP3-20X-060522\TimePoint_1	C:\Users\ab998\OneDrive - University of Exeter\TDP43 project JG\E8 Pheno\AB-TDP43KI-E8-MND2-PLTA-CASP3-20X-060522\TimePoint_1	D:\tmp\E8_pheno_soma	C:\Users\ab998\OneDrive - University of Exeter\TDP43 project JG\E8 Pheno\AB-TDP43KI-E8-MND2-PLTA-CASP3-20X-060522\TimePoint_1	D:\tmp\E8_pheno_soma	C:\Users\ab998\OneDrive - University of Exeter\TDP43 project JG\E8 Pheno\AB-TDP43KI-E8-MND2-PLTA-CASP3-20X-060522\TimePoint_1	1073	0.00490530307357062	9.9667141335085	0.263019760372117	1.60465400130488	4.57157788776386e-06	0.0092886431812754	0.000245125592145496	0.00149548369180324	0	0.00759962573647499	0.000213626306504011	0.00144960707984865	404.210624417521	1479.5927306617	28	15	13	9	36	12	8	10	1	5	6	3	592.068115949631	434.730017960072	242.007144868374	232.237592339516	E04_sx_2_sy_5	E04_sx_2_sy_5_3	220	3	AB-TDP43KI-E8-MND2-PLTA-CASP3-20X-060522_E04_sx_2_sy_5_w4.tif
221	2	AB-TDP43KI-E8-MND2-PLTA-CASP3-20X-060522_E04_sx_2_sy_6_w4.tif	AB-TDP43KI-E8-MND2-PLTA-CASP3-20X-060522_E04_sx_2_sy_6_w1.tif	AB-TDP43KI-E8-MND2-PLTA-CASP3-20X-060522_E04_sx_2_sy_6_w3Filtsoma.tiff	AB-TDP43KI-E8-MND2-PLTA-CASP3-20X-060522_E04_sx_2_sy_6_w3.tif	AB-TDP43KI-E8-MND2-PLTA-CASP3-20X-060522_E04_sx_2_sy_6_w1NeuNuclei.tiff	AB-TDP43KI-E8-MND2-PLTA-CASP3-20X-060522_E04_sx_2_sy_6_w2.tif	C:\Users\ab998\OneDrive - University of Exeter\TDP43 project JG\E8 Pheno\AB-TDP43KI-E8-MND2-PLTA-CASP3-20X-060522\TimePoint_1	C:\Users\ab998\OneDrive - University of Exeter\TDP43 project JG\E8 Pheno\AB-TDP43KI-E8-MND2-PLTA-CASP3-20X-060522\TimePoint_1	D:\tmp\E8_pheno_soma	C:\Users\ab998\OneDrive - University of Exeter\TDP43 project JG\E8 Pheno\AB-TDP43KI-E8-MND2-PLTA-CASP3-20X-060522\TimePoint_1	D:\tmp\E8_pheno_soma	C:\Users\ab998\OneDrive - University of Exeter\TDP43 project JG\E8 Pheno\AB-TDP43KI-E8-MND2-PLTA-CASP3-20X-060522\TimePoint_1	1319	0.104872237626452	16.8374543653335	0.377355611417443	2.17044327408075	7.95088988828295e-05	0.0127653179418753	0.000286092199709964	0.0016455218150726	2.79215346381534e-05	0.0104990405961871	0.000228885328397155	0.00158693827688694	947.332827899924	712.501137225171	18	7	5	10	29	7	9	8	11	4	5	4	760.778798818588	545.357439994812	586.3990701437	531.558450996876	E04_sx_2_sy_6	E04_sx_2_sy_6_2	221	2	AB-TDP43KI-E8-MND2-PLTA-CASP3-20X-060522_E04_sx_2_sy_6_w4.tif
221	3	AB-TDP43KI-E8-MND2-PLTA-CASP3-20X-060522_E04_sx_2_sy_6_w4.tif	AB-TDP43KI-E8-MND2-PLTA-CASP3-20X-060522_E04_sx_2_sy_6_w1.tif	AB-TDP43KI-E8-MND2-PLTA-CASP3-20X-060522_E04_sx_2_sy_6_w3Filtsoma.tiff	AB-TDP43KI-E8-MND2-PLTA-CASP3-20X-060522_E04_sx_2_sy_6_w3.tif	AB-TDP43KI-E8-MND2-PLTA-CASP3-20X-060522_E04_sx_2_sy_6_w1NeuNuclei.tiff	AB-TDP43KI-E8-MND2-PLTA-CASP3-20X-060522_E04_sx_2_sy_6_w2.tif	C:\Users\ab998\OneDrive - University of Exeter\TDP43 project JG\E8 Pheno\AB-TDP43KI-E8-MND2-PLTA-CASP3-20X-060522\TimePoint_1	C:\Users\ab998\OneDrive - University of Exeter\TDP43 project JG\E8 Pheno\AB-TDP43KI-E8-MND2-PLTA-CASP3-20X-060522\TimePoint_1	D:\tmp\E8_pheno_soma	C:\Users\ab998\OneDrive - University of Exeter\TDP43 project JG\E8 Pheno\AB-TDP43KI-E8-MND2-PLTA-CASP3-20X-060522\TimePoint_1	D:\tmp\E8_pheno_soma	C:\Users\ab998\OneDrive - University of Exeter\TDP43 project JG\E8 Pheno\AB-TDP43KI-E8-MND2-PLTA-CASP3-20X-060522\TimePoint_1	693	0.0406922897093409	193.530937492615	0.245532921282575	3.68694595806301	5.87190327696117e-05	0.279265422067265	0.000354304359715115	0.00532026833775326	3.78799504687777e-05	0.237824842333794	0.000350957503542304	0.00543221179395914	1030.8759018759	1548.87445887446	4	4	4	3	6	1	2	2	2	3	2	3	331.203106999397	270.47518324852	283.889397263527	287.404115915298	E04_sx_2_sy_6	E04_sx_2_sy_6_3	221	3	AB-TDP43KI-E8-MND2-PLTA-CASP3-20X-060522_E04_sx_2_sy_6_w4.tif
222	1	AB-TDP43KI-E8-MND2-PLTA-CASP3-20X-060522_E04_sx_2_sy_7_w4.tif	AB-TDP43KI-E8-MND2-PLTA-CASP3-20X-060522_E04_sx_2_sy_7_w1.tif	AB-TDP43KI-E8-MND2-PLTA-CASP3-20X-060522_E04_sx_2_sy_7_w3Filtsoma.tiff	AB-TDP43KI-E8-MND2-PLTA-CASP3-20X-060522_E04_sx_2_sy_7_w3.tif	AB-TDP43KI-E8-MND2-PLTA-CASP3-20X-060522_E04_sx_2_sy_7_w1NeuNuclei.tiff	AB-TDP43KI-E8-MND2-PLTA-CASP3-20X-060522_E04_sx_2_sy_7_w2.tif	C:\Users\ab998\OneDrive - University of Exeter\TDP43 project JG\E8 Pheno\AB-TDP43KI-E8-MND2-PLTA-CASP3-20X-060522\TimePoint_1	C:\Users\ab998\OneDrive - University of Exeter\TDP43 project JG\E8 Pheno\AB-TDP43KI-E8-MND2-PLTA-CASP3-20X-060522\TimePoint_1	D:\tmp\E8_pheno_soma	C:\Users\ab998\OneDrive - University of Exeter\TDP43 project JG\E8 Pheno\AB-TDP43KI-E8-MND2-PLTA-CASP3-20X-060522\TimePoint_1	D:\tmp\E8_pheno_soma	C:\Users\ab998\OneDrive - University of Exeter\TDP43 project JG\E8 Pheno\AB-TDP43KI-E8-MND2-PLTA-CASP3-20X-060522\TimePoint_1	906	0.0467698864681552	16.0593417193741	0.196856641443446	1.71065842639655	5.16223912452044e-05	0.017725542736616	0.000217281061195857	0.00188814395849509	4.56361995020416e-05	0.0144130578264594	0.000213626306504011	0.00181582360528409	721.611479028698	1845.94481236203	15	11	10	7	26	11	8	8	5	4	2	3	624.352389335632	490.286369621754	460.901593208313	399.404118001461	E04_sx_2_sy_7	E04_sx_2_sy_7_1	222	1	AB-TDP43KI-E8-MND2-PLTA-CASP3-20X-060522_E04_sx_2_sy_7_w4.tif
223	1	AB-TDP43KI-E8-MND2-PLTA-CASP3-20X-060522_E04_sx_3_sy_2_w4.tif	AB-TDP43KI-E8-MND2-PLTA-CASP3-20X-060522_E04_sx_3_sy_2_w1.tif	AB-TDP43KI-E8-MND2-PLTA-CASP3-20X-060522_E04_sx_3_sy_2_w3Filtsoma.tiff	AB-TDP43KI-E8-MND2-PLTA-CASP3-20X-060522_E04_sx_3_sy_2_w3.tif	AB-TDP43KI-E8-MND2-PLTA-CASP3-20X-060522_E04_sx_3_sy_2_w1NeuNuclei.tiff	AB-TDP43KI-E8-MND2-PLTA-CASP3-20X-060522_E04_sx_3_sy_2_w2.tif	C:\Users\ab998\OneDrive - University of Exeter\TDP43 project JG\E8 Pheno\AB-TDP43KI-E8-MND2-PLTA-CASP3-20X-060522\TimePoint_1	C:\Users\ab998\OneDrive - University of Exeter\TDP43 project JG\E8 Pheno\AB-TDP43KI-E8-MND2-PLTA-CASP3-20X-060522\TimePoint_1	D:\tmp\E8_pheno_soma	C:\Users\ab998\OneDrive - University of Exeter\TDP43 project JG\E8 Pheno\AB-TDP43KI-E8-MND2-PLTA-CASP3-20X-060522\TimePoint_1	D:\tmp\E8_pheno_soma	C:\Users\ab998\OneDrive - University of Exeter\TDP43 project JG\E8 Pheno\AB-TDP43KI-E8-MND2-PLTA-CASP3-20X-060522\TimePoint_1	1268	0.205731096351769	100.739655849524	0.491371023003012	4.11419855360873	0.000162248498700134	0.0794476781147664	0.000387516579655372	0.00324463608328764	0.000153278364450671	0.0674136430025101	0.000396734569221735	0.00312809948809445	596.469242902208	64.9463722397476	17	12	8	12	18	9	2	6	7	7	6	6	578.328000843525	467.404118061066	389.9066426754	359.237594604492	E04_sx_3_sy_2	E04_sx_3_sy_2_1	223	1	AB-TDP43KI-E8-MND2-PLTA-CASP3-20X-060522_E04_sx_3_sy_2_w4.tif
223	2	AB-TDP43KI-E8-MND2-PLTA-CASP3-20X-060522_E04_sx_3_sy_2_w4.tif	AB-TDP43KI-E8-MND2-PLTA-CASP3-20X-060522_E04_sx_3_sy_2_w1.tif	AB-TDP43KI-E8-MND2-PLTA-CASP3-20X-060522_E04_sx_3_sy_2_w3Filtsoma.tiff	AB-TDP43KI-E8-MND2-PLTA-CASP3-20X-060522_E04_sx_3_sy_2_w3.tif	AB-TDP43KI-E8-MND2-PLTA-CASP3-20X-060522_E04_sx_3_sy_2_w1NeuNuclei.tiff	AB-TDP43KI-E8-MND2-PLTA-CASP3-20X-060522_E04_sx_3_sy_2_w2.tif	C:\Users\ab998\OneDrive - University of Exeter\TDP43 project JG\E8 Pheno\AB-TDP43KI-E8-MND2-PLTA-CASP3-20X-060522\TimePoint_1	C:\Users\ab998\OneDrive - University of Exeter\TDP43 project JG\E8 Pheno\AB-TDP43KI-E8-MND2-PLTA-CASP3-20X-060522\TimePoint_1	D:\tmp\E8_pheno_soma	C:\Users\ab998\OneDrive - University of Exeter\TDP43 project JG\E8 Pheno\AB-TDP43KI-E8-MND2-PLTA-CASP3-20X-060522\TimePoint_1	D:\tmp\E8_pheno_soma	C:\Users\ab998\OneDrive - University of Exeter\TDP43 project JG\E8 Pheno\AB-TDP43KI-E8-MND2-PLTA-CASP3-20X-060522\TimePoint_1	785	0.15012357752704	12.6446135189617	0.261692225467414	1.32356755924411	0.000191240226149096	0.0161077879222442	0.000333365892315177	0.00168607332387785	4.38485967606539e-05	0.0114271147176623	0.000228885328397155	0.00158693827688694	352.322292993631	377.778343949045	6	3	4	3	5	2	0	0	5	5	4	3	190.166524529457	165.9533213377	138.982758402824	86.0416318774223	E04_sx_3_sy_2	E04_sx_3_sy_2_2	223	2	AB-TDP43KI-E8-MND2-PLTA-CASP3-20X-060522_E04_sx_3_sy_2_w4.tif
223	3	AB-TDP43KI-E8-MND2-PLTA-CASP3-20X-060522_E04_sx_3_sy_2_w4.tif	AB-TDP43KI-E8-MND2-PLTA-CASP3-20X-060522_E04_sx_3_sy_2_w1.tif	AB-TDP43KI-E8-MND2-PLTA-CASP3-20X-060522_E04_sx_3_sy_2_w3Filtsoma.tiff	AB-TDP43KI-E8-MND2-PLTA-CASP3-20X-060522_E04_sx_3_sy_2_w3.tif	AB-TDP43KI-E8-MND2-PLTA-CASP3-20X-060522_E04_sx_3_sy_2_w1NeuNuclei.tiff	AB-TDP43KI-E8-MND2-PLTA-CASP3-20X-060522_E04_sx_3_sy_2_w2.tif	C:\Users\ab998\OneDrive - University of Exeter\TDP43 project JG\E8 Pheno\AB-TDP43KI-E8-MND2-PLTA-CASP3-20X-060522\TimePoint_1	C:\Users\ab998\OneDrive - University of Exeter\TDP43 project JG\E8 Pheno\AB-TDP43KI-E8-MND2-PLTA-CASP3-20X-060522\TimePoint_1	D:\tmp\E8_pheno_soma	C:\Users\ab998\OneDrive - University of Exeter\TDP43 project JG\E8 Pheno\AB-TDP43KI-E8-MND2-PLTA-CASP3-20X-060522\TimePoint_1	D:\tmp\E8_pheno_soma	C:\Users\ab998\OneDrive - University of Exeter\TDP43 project JG\E8 Pheno\AB-TDP43KI-E8-MND2-PLTA-CASP3-20X-060522\TimePoint_1	1024	0.0423018450334212	15.0929498028709	0.307850766694173	1.66787212900817	4.13103955404504e-05	0.0147392087918661	0.000300635514349779	0.00162878137598454	1.98448628907499e-06	0.0116321109235287	0.000259403372183442	0.00155642023310065	1850.4033203125	471.845703125	22	12	9	11	26	7	9	12	6	5	2	3	404.931028902531	248.007145762444	230.450797021389	271.178718388081	E04_sx_3_sy_2	E04_sx_3_sy_2_3	223	3	AB-TDP43KI-E8-MND2-PLTA-CASP3-20X-060522_E04_sx_3_sy_2_w4.tif
224	1	AB-TDP43KI-E8-MND2-PLTA-CASP3-20X-060522_E04_sx_3_sy_3_w4.tif	AB-TDP43KI-E8-MND2-PLTA-CASP3-20X-060522_E04_sx_3_sy_3_w1.tif	AB-TDP43KI-E8-MND2-PLTA-CASP3-20X-060522_E04_sx_3_sy_3_w3Filtsoma.tiff	AB-TDP43KI-E8-MND2-PLTA-CASP3-20X-060522_E04_sx_3_sy_3_w3.tif	AB-TDP43KI-E8-MND2-PLTA-CASP3-20X-060522_E04_sx_3_sy_3_w1NeuNuclei.tiff	AB-TDP43KI-E8-MND2-PLTA-CASP3-20X-060522_E04_sx_3_sy_3_w2.tif	C:\Users\ab998\OneDrive - University of Exeter\TDP43 project JG\E8 Pheno\AB-TDP43KI-E8-MND2-PLTA-CASP3-20X-060522\TimePoint_1	C:\Users\ab998\OneDrive - University of Exeter\TDP43 project JG\E8 Pheno\AB-TDP43KI-E8-MND2-PLTA-CASP3-20X-060522\TimePoint_1	D:\tmp\E8_pheno_soma	C:\Users\ab998\OneDrive - University of Exeter\TDP43 project JG\E8 Pheno\AB-TDP43KI-E8-MND2-PLTA-CASP3-20X-060522\TimePoint_1	D:\tmp\E8_pheno_soma	C:\Users\ab998\OneDrive - University of Exeter\TDP43 project JG\E8 Pheno\AB-TDP43KI-E8-MND2-PLTA-CASP3-20X-060522\TimePoint_1	779	0.0615511243834135	98.6425484896172	0.199038681574166	2.89452968514524	7.90129966410956e-05	0.126627148253681	0.000255505367874411	0.00371569921071277	5.2388491894817e-05	0.09850088134408	0.000228885328397155	0.00369268329814076	1022.0487804878	865.86649550706	10	7	7	11	12	7	5	11	4	4	4	4	718.482334852219	596.529013931751	602.600081861019	707.269130945206	E04_sx_3_sy_3	E04_sx_3_sy_3_1	224	1	AB-TDP43KI-E8-MND2-PLTA-CASP3-20X-060522_E04_sx_3_sy_3_w4.tif
224	2	AB-TDP43KI-E8-MND2-PLTA-CASP3-20X-060522_E04_sx_3_sy_3_w4.tif	AB-TDP43KI-E8-MND2-PLTA-CASP3-20X-060522_E04_sx_3_sy_3_w1.tif	AB-TDP43KI-E8-MND2-PLTA-CASP3-20X-060522_E04_sx_3_sy_3_w3Filtsoma.tiff	AB-TDP43KI-E8-MND2-PLTA-CASP3-20X-060522_E04_sx_3_sy_3_w3.tif	AB-TDP43KI-E8-MND2-PLTA-CASP3-20X-060522_E04_sx_3_sy_3_w1NeuNuclei.tiff	AB-TDP43KI-E8-MND2-PLTA-CASP3-20X-060522_E04_sx_3_sy_3_w2.tif	C:\Users\ab998\OneDrive - University of Exeter\TDP43 project JG\E8 Pheno\AB-TDP43KI-E8-MND2-PLTA-CASP3-20X-060522\TimePoint_1	C:\Users\ab998\OneDrive - University of Exeter\TDP43 project JG\E8 Pheno\AB-TDP43KI-E8-MND2-PLTA-CASP3-20X-060522\TimePoint_1	D:\tmp\E8_pheno_soma	C:\Users\ab998\OneDrive - University of Exeter\TDP43 project JG\E8 Pheno\AB-TDP43KI-E8-MND2-PLTA-CASP3-20X-060522\TimePoint_1	D:\tmp\E8_pheno_soma	C:\Users\ab998\OneDrive - University of Exeter\TDP43 project JG\E8 Pheno\AB-TDP43KI-E8-MND2-PLTA-CASP3-20X-060522\TimePoint_1	1153	0.0856305067486574	23.4898762193043	0.282581826439127	2.22937361663207	7.42675687325736e-05	0.0203728328007843	0.000245083977830986	0.00193354173168437	5.96064637647942e-05	0.0180263286456466	0.000244144350290298	0.00189211871474981	1271.27320034692	1253.29921942758	31	19	17	14	53	14	14	20	4	5	5	5	967.070213139057	554.884347975254	514.671142816544	609.328002989292	E04_sx_3_sy_3	E04_sx_3_sy_3_2	224	2	AB-TDP43KI-E8-MND2-PLTA-CASP3-20X-060522_E04_sx_3_sy_3_w4.tif
225	1	AB-TDP43KI-E8-MND2-PLTA-CASP3-20X-060522_E04_sx_3_sy_4_w4.tif	AB-TDP43KI-E8-MND2-PLTA-CASP3-20X-060522_E04_sx_3_sy_4_w1.tif	AB-TDP43KI-E8-MND2-PLTA-CASP3-20X-060522_E04_sx_3_sy_4_w3Filtsoma.tiff	AB-TDP43KI-E8-MND2-PLTA-CASP3-20X-060522_E04_sx_3_sy_4_w3.tif	AB-TDP43KI-E8-MND2-PLTA-CASP3-20X-060522_E04_sx_3_sy_4_w1NeuNuclei.tiff	AB-TDP43KI-E8-MND2-PLTA-CASP3-20X-060522_E04_sx_3_sy_4_w2.tif	C:\Users\ab998\OneDrive - University of Exeter\TDP43 project JG\E8 Pheno\AB-TDP43KI-E8-MND2-PLTA-CASP3-20X-060522\TimePoint_1	C:\Users\ab998\OneDrive - University of Exeter\TDP43 project JG\E8 Pheno\AB-TDP43KI-E8-MND2-PLTA-CASP3-20X-060522\TimePoint_1	D:\tmp\E8_pheno_soma	C:\Users\ab998\OneDrive - University of Exeter\TDP43 project JG\E8 Pheno\AB-TDP43KI-E8-MND2-PLTA-CASP3-20X-060522\TimePoint_1	D:\tmp\E8_pheno_soma	C:\Users\ab998\OneDrive - University of Exeter\TDP43 project JG\E8 Pheno\AB-TDP43KI-E8-MND2-PLTA-CASP3-20X-060522\TimePoint_1	1001	0.0675997836044644	32.0385606285854	0.248844129033387	2.19226367701776	6.75322513531113e-05	0.0320065540745109	0.000248595533499887	0.00219007360341435	6.72901078360155e-05	0.0323595646768808	0.000259403372183442	0.00239566643722355	1526.42257742258	973.045954045954	24	14	15	12	29	8	8	20	5	8	7	4	519.813278853893	283.320853233337	265.906639754772	338.676193594933	E04_sx_3_sy_4	E04_sx_3_sy_4_1	225	1	AB-TDP43KI-E8-MND2-PLTA-CASP3-20X-060522_E04_sx_3_sy_4_w4.tif
225	2	AB-TDP43KI-E8-MND2-PLTA-CASP3-20X-060522_E04_sx_3_sy_4_w4.tif	AB-TDP43KI-E8-MND2-PLTA-CASP3-20X-060522_E04_sx_3_sy_4_w1.tif	AB-TDP43KI-E8-MND2-PLTA-CASP3-20X-060522_E04_sx_3_sy_4_w3Filtsoma.tiff	AB-TDP43KI-E8-MND2-PLTA-CASP3-20X-060522_E04_sx_3_sy_4_w3.tif	AB-TDP43KI-E8-MND2-PLTA-CASP3-20X-060522_E04_sx_3_sy_4_w1NeuNuclei.tiff	AB-TDP43KI-E8-MND2-PLTA-CASP3-20X-060522_E04_sx_3_sy_4_w2.tif	C:\Users\ab998\OneDrive - University of Exeter\TDP43 project JG\E8 Pheno\AB-TDP43KI-E8-MND2-PLTA-CASP3-20X-060522\TimePoint_1	C:\Users\ab998\OneDrive - University of Exeter\TDP43 project JG\E8 Pheno\AB-TDP43KI-E8-MND2-PLTA-CASP3-20X-060522\TimePoint_1	D:\tmp\E8_pheno_soma	C:\Users\ab998\OneDrive - University of Exeter\TDP43 project JG\E8 Pheno\AB-TDP43KI-E8-MND2-PLTA-CASP3-20X-060522\TimePoint_1	D:\tmp\E8_pheno_soma	C:\Users\ab998\OneDrive - University of Exeter\TDP43 project JG\E8 Pheno\AB-TDP43KI-E8-MND2-PLTA-CASP3-20X-060522\TimePoint_1	885	0.14837376120704	27.7419789675623	0.347737849922851	2.05271992064081	0.000167653967465582	0.0313468688899009	0.000392924124206611	0.00231945753744724	0.000123171179438941	0.0273581454530358	0.000350957503542304	0.00224307621829212	791.34802259887	1537.26327683616	9	7	7	8	1	0	0	1	8	7	7	7	511.126992285252	368.20310908556	418.144235014915	425.457942724228	E04_sx_3_sy_4	E04_sx_3_sy_4_2	225	2	AB-TDP43KI-E8-MND2-PLTA-CASP3-20X-060522_E04_sx_3_sy_4_w4.tif
226	1	AB-TDP43KI-E8-MND2-PLTA-CASP3-20X-060522_E04_sx_3_sy_5_w4.tif	AB-TDP43KI-E8-MND2-PLTA-CASP3-20X-060522_E04_sx_3_sy_5_w1.tif	AB-TDP43KI-E8-MND2-PLTA-CASP3-20X-060522_E04_sx_3_sy_5_w3Filtsoma.tiff	AB-TDP43KI-E8-MND2-PLTA-CASP3-20X-060522_E04_sx_3_sy_5_w3.tif	AB-TDP43KI-E8-MND2-PLTA-CASP3-20X-060522_E04_sx_3_sy_5_w1NeuNuclei.tiff	AB-TDP43KI-E8-MND2-PLTA-CASP3-20X-060522_E04_sx_3_sy_5_w2.tif	C:\Users\ab998\OneDrive - University of Exeter\TDP43 project JG\E8 Pheno\AB-TDP43KI-E8-MND2-PLTA-CASP3-20X-060522\TimePoint_1	C:\Users\ab998\OneDrive - University of Exeter\TDP43 project JG\E8 Pheno\AB-TDP43KI-E8-MND2-PLTA-CASP3-20X-060522\TimePoint_1	D:\tmp\E8_pheno_soma	C:\Users\ab998\OneDrive - University of Exeter\TDP43 project JG\E8 Pheno\AB-TDP43KI-E8-MND2-PLTA-CASP3-20X-060522\TimePoint_1	D:\tmp\E8_pheno_soma	C:\Users\ab998\OneDrive - University of Exeter\TDP43 project JG\E8 Pheno\AB-TDP43KI-E8-MND2-PLTA-CASP3-20X-060522\TimePoint_1	771	0.0588932816826855	16.2675641828682	0.190691996598616	1.48294804268517	7.63855793549747e-05	0.0210993050361456	0.000247330734887959	0.00192340861567466	3.93495793105103e-05	0.015046055894345	0.000198367284610868	0.00178530556149781	1377.61738002594	564.038910505837	11	10	10	0	17	6	9	0	8	4	5	0	427.132039427757	321.007147192955	335.764505803585	0	E04_sx_3_sy_5	E04_sx_3_sy_5_1	226	1	AB-TDP43KI-E8-MND2-PLTA-CASP3-20X-060522_E04_sx_3_sy_5_w4.tif
226	2	AB-TDP43KI-E8-MND2-PLTA-CASP3-20X-060522_E04_sx_3_sy_5_w4.tif	AB-TDP43KI-E8-MND2-PLTA-CASP3-20X-060522_E04_sx_3_sy_5_w1.tif	AB-TDP43KI-E8-MND2-PLTA-CASP3-20X-060522_E04_sx_3_sy_5_w3Filtsoma.tiff	AB-TDP43KI-E8-MND2-PLTA-CASP3-20X-060522_E04_sx_3_sy_5_w3.tif	AB-TDP43KI-E8-MND2-PLTA-CASP3-20X-060522_E04_sx_3_sy_5_w1NeuNuclei.tiff	AB-TDP43KI-E8-MND2-PLTA-CASP3-20X-060522_E04_sx_3_sy_5_w2.tif	C:\Users\ab998\OneDrive - University of Exeter\TDP43 project JG\E8 Pheno\AB-TDP43KI-E8-MND2-PLTA-CASP3-20X-060522\TimePoint_1	C:\Users\ab998\OneDrive - University of Exeter\TDP43 project JG\E8 Pheno\AB-TDP43KI-E8-MND2-PLTA-CASP3-20X-060522\TimePoint_1	D:\tmp\E8_pheno_soma	C:\Users\ab998\OneDrive - University of Exeter\TDP43 project JG\E8 Pheno\AB-TDP43KI-E8-MND2-PLTA-CASP3-20X-060522\TimePoint_1	D:\tmp\E8_pheno_soma	C:\Users\ab998\OneDrive - University of Exeter\TDP43 project JG\E8 Pheno\AB-TDP43KI-E8-MND2-PLTA-CASP3-20X-060522\TimePoint_1	941	0.035885885494281	18.9565035664709	0.172610055655241	1.7937895776704	3.81359038196397e-05	0.0201450622385451	0.00018343257774202	0.00190625884980913	2.81733682641061e-05	0.0189638072624803	0.00016784924082458	0.00190737773664296	1820.33049946865	1414.93198724761	23	12	15	0	24	8	15	0	7	6	4	0	360.688386261463	264.835573136806	247.865010559559	0	E04_sx_3_sy_5	E04_sx_3_sy_5_2	226	2	AB-TDP43KI-E8-MND2-PLTA-CASP3-20X-060522_E04_sx_3_sy_5_w4.tif
228	1	AB-TDP43KI-E8-MND2-PLTA-CASP3-20X-060522_E04_sx_3_sy_7_w4.tif	AB-TDP43KI-E8-MND2-PLTA-CASP3-20X-060522_E04_sx_3_sy_7_w1.tif	AB-TDP43KI-E8-MND2-PLTA-CASP3-20X-060522_E04_sx_3_sy_7_w3Filtsoma.tiff	AB-TDP43KI-E8-MND2-PLTA-CASP3-20X-060522_E04_sx_3_sy_7_w3.tif	AB-TDP43KI-E8-MND2-PLTA-CASP3-20X-060522_E04_sx_3_sy_7_w1NeuNuclei.tiff	AB-TDP43KI-E8-MND2-PLTA-CASP3-20X-060522_E04_sx_3_sy_7_w2.tif	C:\Users\ab998\OneDrive - University of Exeter\TDP43 project JG\E8 Pheno\AB-TDP43KI-E8-MND2-PLTA-CASP3-20X-060522\TimePoint_1	C:\Users\ab998\OneDrive - University of Exeter\TDP43 project JG\E8 Pheno\AB-TDP43KI-E8-MND2-PLTA-CASP3-20X-060522\TimePoint_1	D:\tmp\E8_pheno_soma	C:\Users\ab998\OneDrive - University of Exeter\TDP43 project JG\E8 Pheno\AB-TDP43KI-E8-MND2-PLTA-CASP3-20X-060522\TimePoint_1	D:\tmp\E8_pheno_soma	C:\Users\ab998\OneDrive - University of Exeter\TDP43 project JG\E8 Pheno\AB-TDP43KI-E8-MND2-PLTA-CASP3-20X-060522\TimePoint_1	750	0	47.3479903135449	0.148470283020288	2.2317540445365	0	0.0631306537513932	0.000197960377360384	0.002975672059382	0	0.0500625818967819	0.00016784924082458	0.00289921415969729	749.056	1903.29333333333	12	5	5	12	18	6	8	12	2	5	5	4	647.92093038559	535.281318128109	548.009241163731	596.465083897114	E04_sx_3_sy_7	E04_sx_3_sy_7_1	228	1	AB-TDP43KI-E8-MND2-PLTA-CASP3-20X-060522_E04_sx_3_sy_7_w4.tif
229	1	AB-TDP43KI-E8-MND2-PLTA-CASP3-20X-060522_E04_sx_4_sy_2_w4.tif	AB-TDP43KI-E8-MND2-PLTA-CASP3-20X-060522_E04_sx_4_sy_2_w1.tif	AB-TDP43KI-E8-MND2-PLTA-CASP3-20X-060522_E04_sx_4_sy_2_w3Filtsoma.tiff	AB-TDP43KI-E8-MND2-PLTA-CASP3-20X-060522_E04_sx_4_sy_2_w3.tif	AB-TDP43KI-E8-MND2-PLTA-CASP3-20X-060522_E04_sx_4_sy_2_w1NeuNuclei.tiff	AB-TDP43KI-E8-MND2-PLTA-CASP3-20X-060522_E04_sx_4_sy_2_w2.tif	C:\Users\ab998\OneDrive - University of Exeter\TDP43 project JG\E8 Pheno\AB-TDP43KI-E8-MND2-PLTA-CASP3-20X-060522\TimePoint_1	C:\Users\ab998\OneDrive - University of Exeter\TDP43 project JG\E8 Pheno\AB-TDP43KI-E8-MND2-PLTA-CASP3-20X-060522\TimePoint_1	D:\tmp\E8_pheno_soma	C:\Users\ab998\OneDrive - University of Exeter\TDP43 project JG\E8 Pheno\AB-TDP43KI-E8-MND2-PLTA-CASP3-20X-060522\TimePoint_1	D:\tmp\E8_pheno_soma	C:\Users\ab998\OneDrive - University of Exeter\TDP43 project JG\E8 Pheno\AB-TDP43KI-E8-MND2-PLTA-CASP3-20X-060522\TimePoint_1	909	0.0356211049472108	49.7665363685228	0.183871213812381	2.5631342055276	3.91871341553474e-05	0.0547486648718623	0.000202278563049924	0.00281972959904027	1.66241306942538e-05	0.0520014725625515	0.00016784924082458	0.00285343709401786	1540.79537953795	314.228822882288	26	12	13	16	33	9	12	16	11	3	7	4	1258.15347898006	951.222451210022	1029.99200439453	1014.2052077651	E04_sx_4_sy_2	E04_sx_4_sy_2_1	229	1	AB-TDP43KI-E8-MND2-PLTA-CASP3-20X-060522_E04_sx_4_sy_2_w4.tif
229	2	AB-TDP43KI-E8-MND2-PLTA-CASP3-20X-060522_E04_sx_4_sy_2_w4.tif	AB-TDP43KI-E8-MND2-PLTA-CASP3-20X-060522_E04_sx_4_sy_2_w1.tif	AB-TDP43KI-E8-MND2-PLTA-CASP3-20X-060522_E04_sx_4_sy_2_w3Filtsoma.tiff	AB-TDP43KI-E8-MND2-PLTA-CASP3-20X-060522_E04_sx_4_sy_2_w3.tif	AB-TDP43KI-E8-MND2-PLTA-CASP3-20X-060522_E04_sx_4_sy_2_w1NeuNuclei.tiff	AB-TDP43KI-E8-MND2-PLTA-CASP3-20X-060522_E04_sx_4_sy_2_w2.tif	C:\Users\ab998\OneDrive - University of Exeter\TDP43 project JG\E8 Pheno\AB-TDP43KI-E8-MND2-PLTA-CASP3-20X-060522\TimePoint_1	C:\Users\ab998\OneDrive - University of Exeter\TDP43 project JG\E8 Pheno\AB-TDP43KI-E8-MND2-PLTA-CASP3-20X-060522\TimePoint_1	D:\tmp\E8_pheno_soma	C:\Users\ab998\OneDrive - University of Exeter\TDP43 project JG\E8 Pheno\AB-TDP43KI-E8-MND2-PLTA-CASP3-20X-060522\TimePoint_1	D:\tmp\E8_pheno_soma	C:\Users\ab998\OneDrive - University of Exeter\TDP43 project JG\E8 Pheno\AB-TDP43KI-E8-MND2-PLTA-CASP3-20X-060522\TimePoint_1	629	0.0143559092627351	5.52371014468372	0.116655222373083	0.907804989488795	2.28233851553817e-05	0.00878173313940178	0.000185461402818892	0.00144325117565786	1.51869780893321e-05	0.00660621281713247	0.00016784924082458	0.00138857099227607	801.699523052464	1924.92845786963	13	9	10	5	11	8	8	4	2	1	2	1	607.144237160683	447.119848191738	578.546256780624	460.705633997917	E04_sx_4_sy_2	E04_sx_4_sy_2_2	229	2	AB-TDP43KI-E8-MND2-PLTA-CASP3-20X-060522_E04_sx_4_sy_2_w4.tif
230	1	AB-TDP43KI-E8-MND2-PLTA-CASP3-20X-060522_E04_sx_4_sy_3_w4.tif	AB-TDP43KI-E8-MND2-PLTA-CASP3-20X-060522_E04_sx_4_sy_3_w1.tif	AB-TDP43KI-E8-MND2-PLTA-CASP3-20X-060522_E04_sx_4_sy_3_w3Filtsoma.tiff	AB-TDP43KI-E8-MND2-PLTA-CASP3-20X-060522_E04_sx_4_sy_3_w3.tif	AB-TDP43KI-E8-MND2-PLTA-CASP3-20X-060522_E04_sx_4_sy_3_w1NeuNuclei.tiff	AB-TDP43KI-E8-MND2-PLTA-CASP3-20X-060522_E04_sx_4_sy_3_w2.tif	C:\Users\ab998\OneDrive - University of Exeter\TDP43 project JG\E8 Pheno\AB-TDP43KI-E8-MND2-PLTA-CASP3-20X-060522\TimePoint_1	C:\Users\ab998\OneDrive - University of Exeter\TDP43 project JG\E8 Pheno\AB-TDP43KI-E8-MND2-PLTA-CASP3-20X-060522\TimePoint_1	D:\tmp\E8_pheno_soma	C:\Users\ab998\OneDrive - University of Exeter\TDP43 project JG\E8 Pheno\AB-TDP43KI-E8-MND2-PLTA-CASP3-20X-060522\TimePoint_1	D:\tmp\E8_pheno_soma	C:\Users\ab998\OneDrive - University of Exeter\TDP43 project JG\E8 Pheno\AB-TDP43KI-E8-MND2-PLTA-CASP3-20X-060522\TimePoint_1	791	0.0559257992217681	16.4078534424771	0.222995345946401	1.56446173763834	7.07026538833984e-05	0.0207431775505399	0.000281915734445514	0.00197782773405605	5.54577727598371e-05	0.021280194632709	0.000259403372183442	0.00202944991178811	1476.52465233881	1331.89759797724	22	18	15	14	24	14	12	14	7	6	5	4	1428.9890511632	1031.33009952307	985.773749828339	1218.91083788872	E04_sx_4_sy_3	E04_sx_4_sy_3_1	230	1	AB-TDP43KI-E8-MND2-PLTA-CASP3-20X-060522_E04_sx_4_sy_3_w4.tif
230	2	AB-TDP43KI-E8-MND2-PLTA-CASP3-20X-060522_E04_sx_4_sy_3_w4.tif	AB-TDP43KI-E8-MND2-PLTA-CASP3-20X-060522_E04_sx_4_sy_3_w1.tif	AB-TDP43KI-E8-MND2-PLTA-CASP3-20X-060522_E04_sx_4_sy_3_w3Filtsoma.tiff	AB-TDP43KI-E8-MND2-PLTA-CASP3-20X-060522_E04_sx_4_sy_3_w3.tif	AB-TDP43KI-E8-MND2-PLTA-CASP3-20X-060522_E04_sx_4_sy_3_w1NeuNuclei.tiff	AB-TDP43KI-E8-MND2-PLTA-CASP3-20X-060522_E04_sx_4_sy_3_w2.tif	C:\Users\ab998\OneDrive - University of Exeter\TDP43 project JG\E8 Pheno\AB-TDP43KI-E8-MND2-PLTA-CASP3-20X-060522\TimePoint_1	C:\Users\ab998\OneDrive - University of Exeter\TDP43 project JG\E8 Pheno\AB-TDP43KI-E8-MND2-PLTA-CASP3-20X-060522\TimePoint_1	D:\tmp\E8_pheno_soma	C:\Users\ab998\OneDrive - University of Exeter\TDP43 project JG\E8 Pheno\AB-TDP43KI-E8-MND2-PLTA-CASP3-20X-060522\TimePoint_1	D:\tmp\E8_pheno_soma	C:\Users\ab998\OneDrive - University of Exeter\TDP43 project JG\E8 Pheno\AB-TDP43KI-E8-MND2-PLTA-CASP3-20X-060522\TimePoint_1	775	0.0779148525209621	35.6233868608251	0.272678721230477	2.0169985499233	0.000100535293575435	0.0459656604655808	0.000351843511265132	0.00260257877409458	5.14927723997971e-05	0.034980284050107	0.000289921415969729	0.00244144350290298	156.593548387097	1389.01548387097	19	11	5	4	27	11	3	3	6	4	2	3	397.345243155956	260.663998901844	138.539106786251	125.811184823513	E04_sx_4_sy_3	E04_sx_4_sy_3_2	230	2	AB-TDP43KI-E8-MND2-PLTA-CASP3-20X-060522_E04_sx_4_sy_3_w4.tif
233	1	AB-TDP43KI-E8-MND2-PLTA-CASP3-20X-060522_E04_sx_4_sy_6_w4.tif	AB-TDP43KI-E8-MND2-PLTA-CASP3-20X-060522_E04_sx_4_sy_6_w1.tif	AB-TDP43KI-E8-MND2-PLTA-CASP3-20X-060522_E04_sx_4_sy_6_w3Filtsoma.tiff	AB-TDP43KI-E8-MND2-PLTA-CASP3-20X-060522_E04_sx_4_sy_6_w3.tif	AB-TDP43KI-E8-MND2-PLTA-CASP3-20X-060522_E04_sx_4_sy_6_w1NeuNuclei.tiff	AB-TDP43KI-E8-MND2-PLTA-CASP3-20X-060522_E04_sx_4_sy_6_w2.tif	C:\Users\ab998\OneDrive - University of Exeter\TDP43 project JG\E8 Pheno\AB-TDP43KI-E8-MND2-PLTA-CASP3-20X-060522\TimePoint_1	C:\Users\ab998\OneDrive - University of Exeter\TDP43 project JG\E8 Pheno\AB-TDP43KI-E8-MND2-PLTA-CASP3-20X-060522\TimePoint_1	D:\tmp\E8_pheno_soma	C:\Users\ab998\OneDrive - University of Exeter\TDP43 project JG\E8 Pheno\AB-TDP43KI-E8-MND2-PLTA-CASP3-20X-060522\TimePoint_1	D:\tmp\E8_pheno_soma	C:\Users\ab998\OneDrive - University of Exeter\TDP43 project JG\E8 Pheno\AB-TDP43KI-E8-MND2-PLTA-CASP3-20X-060522\TimePoint_1	719	0.0265750330822812	99.4257373639848	0.162096589570865	2.90499737532809	3.69611030351615e-05	0.138283362119589	0.000225447273394805	0.00404033014649248	4.11518140026601e-05	0.129777133464813	0.000244144350290298	0.00419623125344515	552.581363004172	702.244784422809	5	2	3	4	8	0	2	5	3	2	3	3	342.073162674904	247.190911769867	290.303609728813	306.788891553879	E04_sx_4_sy_6	E04_sx_4_sy_6_1	233	1	AB-TDP43KI-E8-MND2-PLTA-CASP3-20X-060522_E04_sx_4_sy_6_w4.tif
233	2	AB-TDP43KI-E8-MND2-PLTA-CASP3-20X-060522_E04_sx_4_sy_6_w4.tif	AB-TDP43KI-E8-MND2-PLTA-CASP3-20X-060522_E04_sx_4_sy_6_w1.tif	AB-TDP43KI-E8-MND2-PLTA-CASP3-20X-060522_E04_sx_4_sy_6_w3Filtsoma.tiff	AB-TDP43KI-E8-MND2-PLTA-CASP3-20X-060522_E04_sx_4_sy_6_w3.tif	AB-TDP43KI-E8-MND2-PLTA-CASP3-20X-060522_E04_sx_4_sy_6_w1NeuNuclei.tiff	AB-TDP43KI-E8-MND2-PLTA-CASP3-20X-060522_E04_sx_4_sy_6_w2.tif	C:\Users\ab998\OneDrive - University of Exeter\TDP43 project JG\E8 Pheno\AB-TDP43KI-E8-MND2-PLTA-CASP3-20X-060522\TimePoint_1	C:\Users\ab998\OneDrive - University of Exeter\TDP43 project JG\E8 Pheno\AB-TDP43KI-E8-MND2-PLTA-CASP3-20X-060522\TimePoint_1	D:\tmp\E8_pheno_soma	C:\Users\ab998\OneDrive - University of Exeter\TDP43 project JG\E8 Pheno\AB-TDP43KI-E8-MND2-PLTA-CASP3-20X-060522\TimePoint_1	D:\tmp\E8_pheno_soma	C:\Users\ab998\OneDrive - University of Exeter\TDP43 project JG\E8 Pheno\AB-TDP43KI-E8-MND2-PLTA-CASP3-20X-060522\TimePoint_1	695	0.0372157756801244	10.4441778170876	0.183810177724808	1.21504539554007	5.35478786764379e-05	0.015027593981421	0.000264475075863034	0.00174826675617277	4.15419890487101e-05	0.0112597765401006	0.000244144350290298	0.00164797436445951	668.644604316547	1401.08489208633	9	7	6	8	12	5	4	8	5	4	4	4	602.227495253086	485.74726319313	490.161476552486	529.546254396439	E04_sx_4_sy_6	E04_sx_4_sy_6_2	233	2	AB-TDP43KI-E8-MND2-PLTA-CASP3-20X-060522_E04_sx_4_sy_6_w4.tif
233	3	AB-TDP43KI-E8-MND2-PLTA-CASP3-20X-060522_E04_sx_4_sy_6_w4.tif	AB-TDP43KI-E8-MND2-PLTA-CASP3-20X-060522_E04_sx_4_sy_6_w1.tif	AB-TDP43KI-E8-MND2-PLTA-CASP3-20X-060522_E04_sx_4_sy_6_w3Filtsoma.tiff	AB-TDP43KI-E8-MND2-PLTA-CASP3-20X-060522_E04_sx_4_sy_6_w3.tif	AB-TDP43KI-E8-MND2-PLTA-CASP3-20X-060522_E04_sx_4_sy_6_w1NeuNuclei.tiff	AB-TDP43KI-E8-MND2-PLTA-CASP3-20X-060522_E04_sx_4_sy_6_w2.tif	C:\Users\ab998\OneDrive - University of Exeter\TDP43 project JG\E8 Pheno\AB-TDP43KI-E8-MND2-PLTA-CASP3-20X-060522\TimePoint_1	C:\Users\ab998\OneDrive - University of Exeter\TDP43 project JG\E8 Pheno\AB-TDP43KI-E8-MND2-PLTA-CASP3-20X-060522\TimePoint_1	D:\tmp\E8_pheno_soma	C:\Users\ab998\OneDrive - University of Exeter\TDP43 project JG\E8 Pheno\AB-TDP43KI-E8-MND2-PLTA-CASP3-20X-060522\TimePoint_1	D:\tmp\E8_pheno_soma	C:\Users\ab998\OneDrive - University of Exeter\TDP43 project JG\E8 Pheno\AB-TDP43KI-E8-MND2-PLTA-CASP3-20X-060522\TimePoint_1	846	0.0876820429871259	23.4462283307221	0.288776989327744	1.82571145147085	0.000103643076816934	0.0277142178850143	0.000341343959016245	0.00215805136107666	7.57109155529179e-05	0.026785708963871	0.000305180437862873	0.00218204013071954	1701.44326241135	1662.75650118203	26	19	15	21	37	17	14	20	3	2	3	3	1088.43774926662	814.661049008369	791.175767719746	792.849867284298	E04_sx_4_sy_6	E04_sx_4_sy_6_3	233	3	AB-TDP43KI-E8-MND2-PLTA-CASP3-20X-060522_E04_sx_4_sy_6_w4.tif
233	4	AB-TDP43KI-E8-MND2-PLTA-CASP3-20X-060522_E04_sx_4_sy_6_w4.tif	AB-TDP43KI-E8-MND2-PLTA-CASP3-20X-060522_E04_sx_4_sy_6_w1.tif	AB-TDP43KI-E8-MND2-PLTA-CASP3-20X-060522_E04_sx_4_sy_6_w3Filtsoma.tiff	AB-TDP43KI-E8-MND2-PLTA-CASP3-20X-060522_E04_sx_4_sy_6_w3.tif	AB-TDP43KI-E8-MND2-PLTA-CASP3-20X-060522_E04_sx_4_sy_6_w1NeuNuclei.tiff	AB-TDP43KI-E8-MND2-PLTA-CASP3-20X-060522_E04_sx_4_sy_6_w2.tif	C:\Users\ab998\OneDrive - University of Exeter\TDP43 project JG\E8 Pheno\AB-TDP43KI-E8-MND2-PLTA-CASP3-20X-060522\TimePoint_1	C:\Users\ab998\OneDrive - University of Exeter\TDP43 project JG\E8 Pheno\AB-TDP43KI-E8-MND2-PLTA-CASP3-20X-060522\TimePoint_1	D:\tmp\E8_pheno_soma	C:\Users\ab998\OneDrive - University of Exeter\TDP43 project JG\E8 Pheno\AB-TDP43KI-E8-MND2-PLTA-CASP3-20X-060522\TimePoint_1	D:\tmp\E8_pheno_soma	C:\Users\ab998\OneDrive - University of Exeter\TDP43 project JG\E8 Pheno\AB-TDP43KI-E8-MND2-PLTA-CASP3-20X-060522\TimePoint_1	798	0.123695804125418	30.5217487234622	0.322499427711591	1.94990463135764	0.000155007273340123	0.0382478054178725	0.00040413462119247	0.0024434895129795	0.000120723670988809	0.0351971089839935	0.000366216525435448	0.00239566643722355	1847.44235588972	1873.1992481203	6	5	5	4	3	2	2	1	3	3	3	3	318.793945550919	274.33810043335	275.580741107464	293.99495524168	E04_sx_4_sy_6	E04_sx_4_sy_6_4	233	4	AB-TDP43KI-E8-MND2-PLTA-CASP3-20X-060522_E04_sx_4_sy_6_w4.tif
235	1	AB-TDP43KI-E8-MND2-PLTA-CASP3-20X-060522_E04_sx_5_sy_2_w4.tif	AB-TDP43KI-E8-MND2-PLTA-CASP3-20X-060522_E04_sx_5_sy_2_w1.tif	AB-TDP43KI-E8-MND2-PLTA-CASP3-20X-060522_E04_sx_5_sy_2_w3Filtsoma.tiff	AB-TDP43KI-E8-MND2-PLTA-CASP3-20X-060522_E04_sx_5_sy_2_w3.tif	AB-TDP43KI-E8-MND2-PLTA-CASP3-20X-060522_E04_sx_5_sy_2_w1NeuNuclei.tiff	AB-TDP43KI-E8-MND2-PLTA-CASP3-20X-060522_E04_sx_5_sy_2_w2.tif	C:\Users\ab998\OneDrive - University of Exeter\TDP43 project JG\E8 Pheno\AB-TDP43KI-E8-MND2-PLTA-CASP3-20X-060522\TimePoint_1	C:\Users\ab998\OneDrive - University of Exeter\TDP43 project JG\E8 Pheno\AB-TDP43KI-E8-MND2-PLTA-CASP3-20X-060522\TimePoint_1	D:\tmp\E8_pheno_soma	C:\Users\ab998\OneDrive - University of Exeter\TDP43 project JG\E8 Pheno\AB-TDP43KI-E8-MND2-PLTA-CASP3-20X-060522\TimePoint_1	D:\tmp\E8_pheno_soma	C:\Users\ab998\OneDrive - University of Exeter\TDP43 project JG\E8 Pheno\AB-TDP43KI-E8-MND2-PLTA-CASP3-20X-060522\TimePoint_1	1099	0.0558076362653992	17.0070537836291	0.283100633183494	1.99264515098184	5.07803787674242e-05	0.0154750261907453	0.000257598392341669	0.00181314390444208	4.11663986596977e-05	0.0143008707091212	0.000244144350290298	0.00180056458339095	770.460418562329	151.594176524113	46	20	29	1	96	30	49	0	4	2	4	2	1174.86415344477	732.678290188313	756.364581882954	2.41421359777451	E04_sx_5_sy_2	E04_sx_5_sy_2_1	235	1	AB-TDP43KI-E8-MND2-PLTA-CASP3-20X-060522_E04_sx_5_sy_2_w4.tif
235	2	AB-TDP43KI-E8-MND2-PLTA-CASP3-20X-060522_E04_sx_5_sy_2_w4.tif	AB-TDP43KI-E8-MND2-PLTA-CASP3-20X-060522_E04_sx_5_sy_2_w1.tif	AB-TDP43KI-E8-MND2-PLTA-CASP3-20X-060522_E04_sx_5_sy_2_w3Filtsoma.tiff	AB-TDP43KI-E8-MND2-PLTA-CASP3-20X-060522_E04_sx_5_sy_2_w3.tif	AB-TDP43KI-E8-MND2-PLTA-CASP3-20X-060522_E04_sx_5_sy_2_w1NeuNuclei.tiff	AB-TDP43KI-E8-MND2-PLTA-CASP3-20X-060522_E04_sx_5_sy_2_w2.tif	C:\Users\ab998\OneDrive - University of Exeter\TDP43 project JG\E8 Pheno\AB-TDP43KI-E8-MND2-PLTA-CASP3-20X-060522\TimePoint_1	C:\Users\ab998\OneDrive - University of Exeter\TDP43 project JG\E8 Pheno\AB-TDP43KI-E8-MND2-PLTA-CASP3-20X-060522\TimePoint_1	D:\tmp\E8_pheno_soma	C:\Users\ab998\OneDrive - University of Exeter\TDP43 project JG\E8 Pheno\AB-TDP43KI-E8-MND2-PLTA-CASP3-20X-060522\TimePoint_1	D:\tmp\E8_pheno_soma	C:\Users\ab998\OneDrive - University of Exeter\TDP43 project JG\E8 Pheno\AB-TDP43KI-E8-MND2-PLTA-CASP3-20X-060522\TimePoint_1	924	0.0578733435825591	7.51723749539815	0.254886701703072	1.34319066116586	6.26334887257134e-05	0.00813553841493306	0.000275851408769558	0.0014536695467163	3.95593997382093e-05	0.00690229376778007	0.000244144350290298	0.00141908903606236	259.022727272727	315.218614718615	15	8	8	4	22	7	10	3	3	3	2	1	644.565592288971	511.641709089279	419.374681651592	124.982758164406	E04_sx_5_sy_2	E04_sx_5_sy_2_2	235	2	AB-TDP43KI-E8-MND2-PLTA-CASP3-20X-060522_E04_sx_5_sy_2_w4.tif
235	3	AB-TDP43KI-E8-MND2-PLTA-CASP3-20X-060522_E04_sx_5_sy_2_w4.tif	AB-TDP43KI-E8-MND2-PLTA-CASP3-20X-060522_E04_sx_5_sy_2_w1.tif	AB-TDP43KI-E8-MND2-PLTA-CASP3-20X-060522_E04_sx_5_sy_2_w3Filtsoma.tiff	AB-TDP43KI-E8-MND2-PLTA-CASP3-20X-060522_E04_sx_5_sy_2_w3.tif	AB-TDP43KI-E8-MND2-PLTA-CASP3-20X-060522_E04_sx_5_sy_2_w1NeuNuclei.tiff	AB-TDP43KI-E8-MND2-PLTA-CASP3-20X-060522_E04_sx_5_sy_2_w2.tif	C:\Users\ab998\OneDrive - University of Exeter\TDP43 project JG\E8 Pheno\AB-TDP43KI-E8-MND2-PLTA-CASP3-20X-060522\TimePoint_1	C:\Users\ab998\OneDrive - University of Exeter\TDP43 project JG\E8 Pheno\AB-TDP43KI-E8-MND2-PLTA-CASP3-20X-060522\TimePoint_1	D:\tmp\E8_pheno_soma	C:\Users\ab998\OneDrive - University of Exeter\TDP43 project JG\E8 Pheno\AB-TDP43KI-E8-MND2-PLTA-CASP3-20X-060522\TimePoint_1	D:\tmp\E8_pheno_soma	C:\Users\ab998\OneDrive - University of Exeter\TDP43 project JG\E8 Pheno\AB-TDP43KI-E8-MND2-PLTA-CASP3-20X-060522\TimePoint_1	1020	0.0712494856179546	15.9173208554275	0.292393377516419	1.83498893678188	6.98524368803477e-05	0.015605216524929	0.000286660174035705	0.00179900876155087	7.50143226468936e-05	0.0148921692743897	0.000305180437862873	0.00178530556149781	493.891176470588	841.53431372549	24	8	11	12	28	5	9	11	3	3	4	5	722.009245753288	466.073167145252	533.842719435692	300.664002358913	E04_sx_5_sy_2	E04_sx_5_sy_2_3	235	3	AB-TDP43KI-E8-MND2-PLTA-CASP3-20X-060522_E04_sx_5_sy_2_w4.tif
235	4	AB-TDP43KI-E8-MND2-PLTA-CASP3-20X-060522_E04_sx_5_sy_2_w4.tif	AB-TDP43KI-E8-MND2-PLTA-CASP3-20X-060522_E04_sx_5_sy_2_w1.tif	AB-TDP43KI-E8-MND2-PLTA-CASP3-20X-060522_E04_sx_5_sy_2_w3Filtsoma.tiff	AB-TDP43KI-E8-MND2-PLTA-CASP3-20X-060522_E04_sx_5_sy_2_w3.tif	AB-TDP43KI-E8-MND2-PLTA-CASP3-20X-060522_E04_sx_5_sy_2_w1NeuNuclei.tiff	AB-TDP43KI-E8-MND2-PLTA-CASP3-20X-060522_E04_sx_5_sy_2_w2.tif	C:\Users\ab998\OneDrive - University of Exeter\TDP43 project JG\E8 Pheno\AB-TDP43KI-E8-MND2-PLTA-CASP3-20X-060522\TimePoint_1	C:\Users\ab998\OneDrive - University of Exeter\TDP43 project JG\E8 Pheno\AB-TDP43KI-E8-MND2-PLTA-CASP3-20X-060522\TimePoint_1	D:\tmp\E8_pheno_soma	C:\Users\ab998\OneDrive - University of Exeter\TDP43 project JG\E8 Pheno\AB-TDP43KI-E8-MND2-PLTA-CASP3-20X-060522\TimePoint_1	D:\tmp\E8_pheno_soma	C:\Users\ab998\OneDrive - University of Exeter\TDP43 project JG\E8 Pheno\AB-TDP43KI-E8-MND2-PLTA-CASP3-20X-060522\TimePoint_1	915	0.0559465440096574	14.8042480463628	0.249759670346975	1.66721599106677	6.11437639449807e-05	0.0161795060615987	0.00027296138835735	0.00182209397930794	6.14681885053869e-05	0.0140643147751689	0.000289921415969729	0.00178530556149781	1155.7737704918	1863.91803278689	22	4	10	11	33	2	9	13	2	4	5	6	609.328000545502	275.19596272707	441.220350086689	316.237594425678	E04_sx_5_sy_2	E04_sx_5_sy_2_4	235	4	AB-TDP43KI-E8-MND2-PLTA-CASP3-20X-060522_E04_sx_5_sy_2_w4.tif
237	1	AB-TDP43KI-E8-MND2-PLTA-CASP3-20X-060522_E04_sx_5_sy_4_w4.tif	AB-TDP43KI-E8-MND2-PLTA-CASP3-20X-060522_E04_sx_5_sy_4_w1.tif	AB-TDP43KI-E8-MND2-PLTA-CASP3-20X-060522_E04_sx_5_sy_4_w3Filtsoma.tiff	AB-TDP43KI-E8-MND2-PLTA-CASP3-20X-060522_E04_sx_5_sy_4_w3.tif	AB-TDP43KI-E8-MND2-PLTA-CASP3-20X-060522_E04_sx_5_sy_4_w1NeuNuclei.tiff	AB-TDP43KI-E8-MND2-PLTA-CASP3-20X-060522_E04_sx_5_sy_4_w2.tif	C:\Users\ab998\OneDrive - University of Exeter\TDP43 project JG\E8 Pheno\AB-TDP43KI-E8-MND2-PLTA-CASP3-20X-060522\TimePoint_1	C:\Users\ab998\OneDrive - University of Exeter\TDP43 project JG\E8 Pheno\AB-TDP43KI-E8-MND2-PLTA-CASP3-20X-060522\TimePoint_1	D:\tmp\E8_pheno_soma	C:\Users\ab998\OneDrive - University of Exeter\TDP43 project JG\E8 Pheno\AB-TDP43KI-E8-MND2-PLTA-CASP3-20X-060522\TimePoint_1	D:\tmp\E8_pheno_soma	C:\Users\ab998\OneDrive - University of Exeter\TDP43 project JG\E8 Pheno\AB-TDP43KI-E8-MND2-PLTA-CASP3-20X-060522\TimePoint_1	795	0.121576619997541	7.32800885930192	0.320180056383833	1.24249637569301	0.000152926566034642	0.00921762120666908	0.000402742209287841	0.00156288852288429	8.09819866844919e-05	0.00731224892660975	0.00033569848164916	0.00149538414552808	494.425157232704	481.007547169811	14	6	8	4	23	4	6	7	7	2	4	5	376.516813099384	175.066018223763	219.036580622196	182.166523516178	E04_sx_5_sy_4	E04_sx_5_sy_4_1	237	1	AB-TDP43KI-E8-MND2-PLTA-CASP3-20X-060522_E04_sx_5_sy_4_w4.tif
239	1	AB-TDP43KI-E8-MND2-PLTA-CASP3-20X-060522_E04_sx_5_sy_6_w4.tif	AB-TDP43KI-E8-MND2-PLTA-CASP3-20X-060522_E04_sx_5_sy_6_w1.tif	AB-TDP43KI-E8-MND2-PLTA-CASP3-20X-060522_E04_sx_5_sy_6_w3Filtsoma.tiff	AB-TDP43KI-E8-MND2-PLTA-CASP3-20X-060522_E04_sx_5_sy_6_w3.tif	AB-TDP43KI-E8-MND2-PLTA-CASP3-20X-060522_E04_sx_5_sy_6_w1NeuNuclei.tiff	AB-TDP43KI-E8-MND2-PLTA-CASP3-20X-060522_E04_sx_5_sy_6_w2.tif	C:\Users\ab998\OneDrive - University of Exeter\TDP43 project JG\E8 Pheno\AB-TDP43KI-E8-MND2-PLTA-CASP3-20X-060522\TimePoint_1	C:\Users\ab998\OneDrive - University of Exeter\TDP43 project JG\E8 Pheno\AB-TDP43KI-E8-MND2-PLTA-CASP3-20X-060522\TimePoint_1	D:\tmp\E8_pheno_soma	C:\Users\ab998\OneDrive - University of Exeter\TDP43 project JG\E8 Pheno\AB-TDP43KI-E8-MND2-PLTA-CASP3-20X-060522\TimePoint_1	D:\tmp\E8_pheno_soma	C:\Users\ab998\OneDrive - University of Exeter\TDP43 project JG\E8 Pheno\AB-TDP43KI-E8-MND2-PLTA-CASP3-20X-060522\TimePoint_1	709	0	9.3440529742511	0.182757305214182	1.16789501765743	0	0.0131792002457702	0.000257767708341582	0.00164724262010921	0	0.00919589586555958	0.000259403372183442	0.00154116121120751	1170.54019746121	1600.81946403385	10	6	6	3	7	3	2	0	5	3	4	3	235.208153545856	121.254834651947	123.053824067116	23.2426409125328	E04_sx_5_sy_6	E04_sx_5_sy_6_1	239	1	AB-TDP43KI-E8-MND2-PLTA-CASP3-20X-060522_E04_sx_5_sy_6_w4.tif
240	1	AB-TDP43KI-E8-MND2-PLTA-CASP3-20X-060522_E04_sx_5_sy_7_w4.tif	AB-TDP43KI-E8-MND2-PLTA-CASP3-20X-060522_E04_sx_5_sy_7_w1.tif	AB-TDP43KI-E8-MND2-PLTA-CASP3-20X-060522_E04_sx_5_sy_7_w3Filtsoma.tiff	AB-TDP43KI-E8-MND2-PLTA-CASP3-20X-060522_E04_sx_5_sy_7_w3.tif	AB-TDP43KI-E8-MND2-PLTA-CASP3-20X-060522_E04_sx_5_sy_7_w1NeuNuclei.tiff	AB-TDP43KI-E8-MND2-PLTA-CASP3-20X-060522_E04_sx_5_sy_7_w2.tif	C:\Users\ab998\OneDrive - University of Exeter\TDP43 project JG\E8 Pheno\AB-TDP43KI-E8-MND2-PLTA-CASP3-20X-060522\TimePoint_1	C:\Users\ab998\OneDrive - University of Exeter\TDP43 project JG\E8 Pheno\AB-TDP43KI-E8-MND2-PLTA-CASP3-20X-060522\TimePoint_1	D:\tmp\E8_pheno_soma	C:\Users\ab998\OneDrive - University of Exeter\TDP43 project JG\E8 Pheno\AB-TDP43KI-E8-MND2-PLTA-CASP3-20X-060522\TimePoint_1	D:\tmp\E8_pheno_soma	C:\Users\ab998\OneDrive - University of Exeter\TDP43 project JG\E8 Pheno\AB-TDP43KI-E8-MND2-PLTA-CASP3-20X-060522\TimePoint_1	896	0.0384233510690137	15.5310827509966	0.176668955478817	1.61287861410528	4.28832043180957e-05	0.0173337977131658	0.000197175173525466	0.00180008773895679	3.93495793105103e-05	0.0138317169621587	0.000198367284610868	0.00172426947392523	1445.703125	1103.45089285714	9	3	5	6	13	1	4	8	4	4	3	2	271.048775732517	109.568543672562	156.267028510571	198.308660328388	E04_sx_5_sy_7	E04_sx_5_sy_7_1	240	1	AB-TDP43KI-E8-MND2-PLTA-CASP3-20X-060522_E04_sx_5_sy_7_w4.tif
240	2	AB-TDP43KI-E8-MND2-PLTA-CASP3-20X-060522_E04_sx_5_sy_7_w4.tif	AB-TDP43KI-E8-MND2-PLTA-CASP3-20X-060522_E04_sx_5_sy_7_w1.tif	AB-TDP43KI-E8-MND2-PLTA-CASP3-20X-060522_E04_sx_5_sy_7_w3Filtsoma.tiff	AB-TDP43KI-E8-MND2-PLTA-CASP3-20X-060522_E04_sx_5_sy_7_w3.tif	AB-TDP43KI-E8-MND2-PLTA-CASP3-20X-060522_E04_sx_5_sy_7_w1NeuNuclei.tiff	AB-TDP43KI-E8-MND2-PLTA-CASP3-20X-060522_E04_sx_5_sy_7_w2.tif	C:\Users\ab998\OneDrive - University of Exeter\TDP43 project JG\E8 Pheno\AB-TDP43KI-E8-MND2-PLTA-CASP3-20X-060522\TimePoint_1	C:\Users\ab998\OneDrive - University of Exeter\TDP43 project JG\E8 Pheno\AB-TDP43KI-E8-MND2-PLTA-CASP3-20X-060522\TimePoint_1	D:\tmp\E8_pheno_soma	C:\Users\ab998\OneDrive - University of Exeter\TDP43 project JG\E8 Pheno\AB-TDP43KI-E8-MND2-PLTA-CASP3-20X-060522\TimePoint_1	D:\tmp\E8_pheno_soma	C:\Users\ab998\OneDrive - University of Exeter\TDP43 project JG\E8 Pheno\AB-TDP43KI-E8-MND2-PLTA-CASP3-20X-060522\TimePoint_1	941	0.115348054794595	22.4263530597091	0.273701075697318	1.96345464210026	0.000122580292024011	0.0238324687138247	0.000290861929540189	0.00208656178756669	4.56361995020416e-05	0.0185981346294284	0.000213626306504011	0.00201419088989496	1148.22210414453	1705.32837407014	2	1	1	3	7	0	0	5	1	1	1	2	213.308659613132	72.3259025216103	70.5685428977013	166.539106249809	E04_sx_5_sy_7	E04_sx_5_sy_7_2	240	2	AB-TDP43KI-E8-MND2-PLTA-CASP3-20X-060522_E04_sx_5_sy_7_w4.tif
241	1	AB-TDP43KI-E8-MND2-PLTA-CASP3-20X-060522_E04_sx_6_sy_2_w4.tif	AB-TDP43KI-E8-MND2-PLTA-CASP3-20X-060522_E04_sx_6_sy_2_w1.tif	AB-TDP43KI-E8-MND2-PLTA-CASP3-20X-060522_E04_sx_6_sy_2_w3Filtsoma.tiff	AB-TDP43KI-E8-MND2-PLTA-CASP3-20X-060522_E04_sx_6_sy_2_w3.tif	AB-TDP43KI-E8-MND2-PLTA-CASP3-20X-060522_E04_sx_6_sy_2_w1NeuNuclei.tiff	AB-TDP43KI-E8-MND2-PLTA-CASP3-20X-060522_E04_sx_6_sy_2_w2.tif	C:\Users\ab998\OneDrive - University of Exeter\TDP43 project JG\E8 Pheno\AB-TDP43KI-E8-MND2-PLTA-CASP3-20X-060522\TimePoint_1	C:\Users\ab998\OneDrive - University of Exeter\TDP43 project JG\E8 Pheno\AB-TDP43KI-E8-MND2-PLTA-CASP3-20X-060522\TimePoint_1	D:\tmp\E8_pheno_soma	C:\Users\ab998\OneDrive - University of Exeter\TDP43 project JG\E8 Pheno\AB-TDP43KI-E8-MND2-PLTA-CASP3-20X-060522\TimePoint_1	D:\tmp\E8_pheno_soma	C:\Users\ab998\OneDrive - University of Exeter\TDP43 project JG\E8 Pheno\AB-TDP43KI-E8-MND2-PLTA-CASP3-20X-060522\TimePoint_1	787	0.0514820573025645	11.687777082203	0.186785686993971	1.41049820673652	6.54155747173628e-05	0.0148510509303722	0.000237338865303649	0.00179224676840727	4.56361995020416e-05	0.0126693537458777	0.000213626306504011	0.00173952849581838	1835.79034307497	155.987293519695	14	9	7	7	18	4	6	7	4	5	3	6	329.646756291389	204.764503896236	195.793940782547	171.409164786339	E04_sx_6_sy_2	E04_sx_6_sy_2_1	241	1	AB-TDP43KI-E8-MND2-PLTA-CASP3-20X-060522_E04_sx_6_sy_2_w4.tif
242	1	AB-TDP43KI-E8-MND2-PLTA-CASP3-20X-060522_E04_sx_6_sy_3_w4.tif	AB-TDP43KI-E8-MND2-PLTA-CASP3-20X-060522_E04_sx_6_sy_3_w1.tif	AB-TDP43KI-E8-MND2-PLTA-CASP3-20X-060522_E04_sx_6_sy_3_w3Filtsoma.tiff	AB-TDP43KI-E8-MND2-PLTA-CASP3-20X-060522_E04_sx_6_sy_3_w3.tif	AB-TDP43KI-E8-MND2-PLTA-CASP3-20X-060522_E04_sx_6_sy_3_w1NeuNuclei.tiff	AB-TDP43KI-E8-MND2-PLTA-CASP3-20X-060522_E04_sx_6_sy_3_w2.tif	C:\Users\ab998\OneDrive - University of Exeter\TDP43 project JG\E8 Pheno\AB-TDP43KI-E8-MND2-PLTA-CASP3-20X-060522\TimePoint_1	C:\Users\ab998\OneDrive - University of Exeter\TDP43 project JG\E8 Pheno\AB-TDP43KI-E8-MND2-PLTA-CASP3-20X-060522\TimePoint_1	D:\tmp\E8_pheno_soma	C:\Users\ab998\OneDrive - University of Exeter\TDP43 project JG\E8 Pheno\AB-TDP43KI-E8-MND2-PLTA-CASP3-20X-060522\TimePoint_1	D:\tmp\E8_pheno_soma	C:\Users\ab998\OneDrive - University of Exeter\TDP43 project JG\E8 Pheno\AB-TDP43KI-E8-MND2-PLTA-CASP3-20X-060522\TimePoint_1	966	0.0629879808168425	27.0469314218499	0.263187609612942	2.11926451465115	6.52049490857583e-05	0.0279988938114388	0.000272450941628304	0.00219385560522893	6.85441264067777e-05	0.0272782798856497	0.000289921415969729	0.00219729915261269	1139.75155279503	1362.75155279503	29	16	12	4	43	13	16	9	6	4	8	1	531.783842623234	302.090406239033	306.705630838871	119.811184883118	E04_sx_6_sy_3	E04_sx_6_sy_3_1	242	1	AB-TDP43KI-E8-MND2-PLTA-CASP3-20X-060522_E04_sx_6_sy_3_w4.tif
242	2	AB-TDP43KI-E8-MND2-PLTA-CASP3-20X-060522_E04_sx_6_sy_3_w4.tif	AB-TDP43KI-E8-MND2-PLTA-CASP3-20X-060522_E04_sx_6_sy_3_w1.tif	AB-TDP43KI-E8-MND2-PLTA-CASP3-20X-060522_E04_sx_6_sy_3_w3Filtsoma.tiff	AB-TDP43KI-E8-MND2-PLTA-CASP3-20X-060522_E04_sx_6_sy_3_w3.tif	AB-TDP43KI-E8-MND2-PLTA-CASP3-20X-060522_E04_sx_6_sy_3_w1NeuNuclei.tiff	AB-TDP43KI-E8-MND2-PLTA-CASP3-20X-060522_E04_sx_6_sy_3_w2.tif	C:\Users\ab998\OneDrive - University of Exeter\TDP43 project JG\E8 Pheno\AB-TDP43KI-E8-MND2-PLTA-CASP3-20X-060522\TimePoint_1	C:\Users\ab998\OneDrive - University of Exeter\TDP43 project JG\E8 Pheno\AB-TDP43KI-E8-MND2-PLTA-CASP3-20X-060522\TimePoint_1	D:\tmp\E8_pheno_soma	C:\Users\ab998\OneDrive - University of Exeter\TDP43 project JG\E8 Pheno\AB-TDP43KI-E8-MND2-PLTA-CASP3-20X-060522\TimePoint_1	D:\tmp\E8_pheno_soma	C:\Users\ab998\OneDrive - University of Exeter\TDP43 project JG\E8 Pheno\AB-TDP43KI-E8-MND2-PLTA-CASP3-20X-060522\TimePoint_1	747	0.0294738936856902	8.96147632657085	0.168764782138169	1.18449683347717	3.94563503155157e-05	0.0119966215884483	0.000225923403130079	0.00158567179849688	3.7440473533934e-05	0.00954625429585576	0.000244144350290298	0.00154116121120751	132.737617135208	1513.48192771084	8	5	4	6	7	3	4	6	3	4	2	2	242.14928072691	195.965513646603	203.208154797554	206.936076760292	E04_sx_6_sy_3	E04_sx_6_sy_3_2	242	2	AB-TDP43KI-E8-MND2-PLTA-CASP3-20X-060522_E04_sx_6_sy_3_w4.tif
242	3	AB-TDP43KI-E8-MND2-PLTA-CASP3-20X-060522_E04_sx_6_sy_3_w4.tif	AB-TDP43KI-E8-MND2-PLTA-CASP3-20X-060522_E04_sx_6_sy_3_w1.tif	AB-TDP43KI-E8-MND2-PLTA-CASP3-20X-060522_E04_sx_6_sy_3_w3Filtsoma.tiff	AB-TDP43KI-E8-MND2-PLTA-CASP3-20X-060522_E04_sx_6_sy_3_w3.tif	AB-TDP43KI-E8-MND2-PLTA-CASP3-20X-060522_E04_sx_6_sy_3_w1NeuNuclei.tiff	AB-TDP43KI-E8-MND2-PLTA-CASP3-20X-060522_E04_sx_6_sy_3_w2.tif	C:\Users\ab998\OneDrive - University of Exeter\TDP43 project JG\E8 Pheno\AB-TDP43KI-E8-MND2-PLTA-CASP3-20X-060522\TimePoint_1	C:\Users\ab998\OneDrive - University of Exeter\TDP43 project JG\E8 Pheno\AB-TDP43KI-E8-MND2-PLTA-CASP3-20X-060522\TimePoint_1	D:\tmp\E8_pheno_soma	C:\Users\ab998\OneDrive - University of Exeter\TDP43 project JG\E8 Pheno\AB-TDP43KI-E8-MND2-PLTA-CASP3-20X-060522\TimePoint_1	D:\tmp\E8_pheno_soma	C:\Users\ab998\OneDrive - University of Exeter\TDP43 project JG\E8 Pheno\AB-TDP43KI-E8-MND2-PLTA-CASP3-20X-060522\TimePoint_1	998	0.177497885455523	77.5239604637027	0.442298008594662	3.31020066631027	0.000177853592640805	0.0776793191019065	0.000443184377349361	0.00331683433498023	0.000144781457493082	0.0746182948350906	0.000411993591114879	0.00329594872891903	620.87875751503	1819.72845691383	12	10	7	3	6	2	2	1	10	8	5	4	182.066018939018	151.509668588638	89.4264076352119	55.69848549366	E04_sx_6_sy_3	E04_sx_6_sy_3_3	242	3	AB-TDP43KI-E8-MND2-PLTA-CASP3-20X-060522_E04_sx_6_sy_3_w4.tif
243	1	AB-TDP43KI-E8-MND2-PLTA-CASP3-20X-060522_E04_sx_6_sy_4_w4.tif	AB-TDP43KI-E8-MND2-PLTA-CASP3-20X-060522_E04_sx_6_sy_4_w1.tif	AB-TDP43KI-E8-MND2-PLTA-CASP3-20X-060522_E04_sx_6_sy_4_w3Filtsoma.tiff	AB-TDP43KI-E8-MND2-PLTA-CASP3-20X-060522_E04_sx_6_sy_4_w3.tif	AB-TDP43KI-E8-MND2-PLTA-CASP3-20X-060522_E04_sx_6_sy_4_w1NeuNuclei.tiff	AB-TDP43KI-E8-MND2-PLTA-CASP3-20X-060522_E04_sx_6_sy_4_w2.tif	C:\Users\ab998\OneDrive - University of Exeter\TDP43 project JG\E8 Pheno\AB-TDP43KI-E8-MND2-PLTA-CASP3-20X-060522\TimePoint_1	C:\Users\ab998\OneDrive - University of Exeter\TDP43 project JG\E8 Pheno\AB-TDP43KI-E8-MND2-PLTA-CASP3-20X-060522\TimePoint_1	D:\tmp\E8_pheno_soma	C:\Users\ab998\OneDrive - University of Exeter\TDP43 project JG\E8 Pheno\AB-TDP43KI-E8-MND2-PLTA-CASP3-20X-060522\TimePoint_1	D:\tmp\E8_pheno_soma	C:\Users\ab998\OneDrive - University of Exeter\TDP43 project JG\E8 Pheno\AB-TDP43KI-E8-MND2-PLTA-CASP3-20X-060522\TimePoint_1	1508	0.199274793828863	100.961114010541	0.612191958352923	4.65519190137275	0.00013214508874593	0.0669503408557963	0.000405962837104061	0.00308699728207742	0.000127069200971164	0.0696887746453285	0.000411993591114879	0.0032501716632396	262.009283819629	164.800397877984	18	11	8	13	23	6	6	11	7	5	5	4	1201.89359128475	1001.57273709774	940.31790304184	775.938177287579	E04_sx_6_sy_4	E04_sx_6_sy_4_1	243	1	AB-TDP43KI-E8-MND2-PLTA-CASP3-20X-060522_E04_sx_6_sy_4_w4.tif
243	2	AB-TDP43KI-E8-MND2-PLTA-CASP3-20X-060522_E04_sx_6_sy_4_w4.tif	AB-TDP43KI-E8-MND2-PLTA-CASP3-20X-060522_E04_sx_6_sy_4_w1.tif	AB-TDP43KI-E8-MND2-PLTA-CASP3-20X-060522_E04_sx_6_sy_4_w3Filtsoma.tiff	AB-TDP43KI-E8-MND2-PLTA-CASP3-20X-060522_E04_sx_6_sy_4_w3.tif	AB-TDP43KI-E8-MND2-PLTA-CASP3-20X-060522_E04_sx_6_sy_4_w1NeuNuclei.tiff	AB-TDP43KI-E8-MND2-PLTA-CASP3-20X-060522_E04_sx_6_sy_4_w2.tif	C:\Users\ab998\OneDrive - University of Exeter\TDP43 project JG\E8 Pheno\AB-TDP43KI-E8-MND2-PLTA-CASP3-20X-060522\TimePoint_1	C:\Users\ab998\OneDrive - University of Exeter\TDP43 project JG\E8 Pheno\AB-TDP43KI-E8-MND2-PLTA-CASP3-20X-060522\TimePoint_1	D:\tmp\E8_pheno_soma	C:\Users\ab998\OneDrive - University of Exeter\TDP43 project JG\E8 Pheno\AB-TDP43KI-E8-MND2-PLTA-CASP3-20X-060522\TimePoint_1	D:\tmp\E8_pheno_soma	C:\Users\ab998\OneDrive - University of Exeter\TDP43 project JG\E8 Pheno\AB-TDP43KI-E8-MND2-PLTA-CASP3-20X-060522\TimePoint_1	942	0.0548785356570534	17.6771526592784	0.263675898313522	1.77811856218614	5.82574688503751e-05	0.0187655548399983	0.000279910720078049	0.00188759932291522	3.97730946133379e-05	0.0141586586833	0.000259403372183442	0.00177004653960466	1844.94798301486	556.319532908705	25	14	12	10	43	16	9	16	4	4	4	3	783.619416236877	575.884348869324	428.617321252823	418.747264146805	E04_sx_6_sy_4	E04_sx_6_sy_4_2	243	2	AB-TDP43KI-E8-MND2-PLTA-CASP3-20X-060522_E04_sx_6_sy_4_w4.tif
243	3	AB-TDP43KI-E8-MND2-PLTA-CASP3-20X-060522_E04_sx_6_sy_4_w4.tif	AB-TDP43KI-E8-MND2-PLTA-CASP3-20X-060522_E04_sx_6_sy_4_w1.tif	AB-TDP43KI-E8-MND2-PLTA-CASP3-20X-060522_E04_sx_6_sy_4_w3Filtsoma.tiff	AB-TDP43KI-E8-MND2-PLTA-CASP3-20X-060522_E04_sx_6_sy_4_w3.tif	AB-TDP43KI-E8-MND2-PLTA-CASP3-20X-060522_E04_sx_6_sy_4_w1NeuNuclei.tiff	AB-TDP43KI-E8-MND2-PLTA-CASP3-20X-060522_E04_sx_6_sy_4_w2.tif	C:\Users\ab998\OneDrive - University of Exeter\TDP43 project JG\E8 Pheno\AB-TDP43KI-E8-MND2-PLTA-CASP3-20X-060522\TimePoint_1	C:\Users\ab998\OneDrive - University of Exeter\TDP43 project JG\E8 Pheno\AB-TDP43KI-E8-MND2-PLTA-CASP3-20X-060522\TimePoint_1	D:\tmp\E8_pheno_soma	C:\Users\ab998\OneDrive - University of Exeter\TDP43 project JG\E8 Pheno\AB-TDP43KI-E8-MND2-PLTA-CASP3-20X-060522\TimePoint_1	D:\tmp\E8_pheno_soma	C:\Users\ab998\OneDrive - University of Exeter\TDP43 project JG\E8 Pheno\AB-TDP43KI-E8-MND2-PLTA-CASP3-20X-060522\TimePoint_1	888	0.051149809114122	18.0097233045381	0.220050354721025	1.72674143547192	5.76011363897771e-05	0.0202812199375429	0.000247804453514667	0.00194452864354946	3.77578107872978e-05	0.0178134422749281	0.000228885328397155	0.00190737773664296	752.609234234234	1092.64301801802	8	7	6	5	8	2	3	1	4	5	6	4	233.62236905098	170.811185777187	158.396972298622	144.63961315155	E04_sx_6_sy_4	E04_sx_6_sy_4_3	243	3	AB-TDP43KI-E8-MND2-PLTA-CASP3-20X-060522_E04_sx_6_sy_4_w4.tif
244	1	AB-TDP43KI-E8-MND2-PLTA-CASP3-20X-060522_E04_sx_6_sy_5_w4.tif	AB-TDP43KI-E8-MND2-PLTA-CASP3-20X-060522_E04_sx_6_sy_5_w1.tif	AB-TDP43KI-E8-MND2-PLTA-CASP3-20X-060522_E04_sx_6_sy_5_w3Filtsoma.tiff	AB-TDP43KI-E8-MND2-PLTA-CASP3-20X-060522_E04_sx_6_sy_5_w3.tif	AB-TDP43KI-E8-MND2-PLTA-CASP3-20X-060522_E04_sx_6_sy_5_w1NeuNuclei.tiff	AB-TDP43KI-E8-MND2-PLTA-CASP3-20X-060522_E04_sx_6_sy_5_w2.tif	C:\Users\ab998\OneDrive - University of Exeter\TDP43 project JG\E8 Pheno\AB-TDP43KI-E8-MND2-PLTA-CASP3-20X-060522\TimePoint_1	C:\Users\ab998\OneDrive - University of Exeter\TDP43 project JG\E8 Pheno\AB-TDP43KI-E8-MND2-PLTA-CASP3-20X-060522\TimePoint_1	D:\tmp\E8_pheno_soma	C:\Users\ab998\OneDrive - University of Exeter\TDP43 project JG\E8 Pheno\AB-TDP43KI-E8-MND2-PLTA-CASP3-20X-060522\TimePoint_1	D:\tmp\E8_pheno_soma	C:\Users\ab998\OneDrive - University of Exeter\TDP43 project JG\E8 Pheno\AB-TDP43KI-E8-MND2-PLTA-CASP3-20X-060522\TimePoint_1	1011	0.114609080731498	55.6114384278189	0.383443961152807	3.05160601739772	0.000113362097657268	0.0550063683756864	0.000379271969488434	0.00301840357803928	9.7098160040332e-05	0.0516321249306202	0.000366216525435448	0.00301365682389587	1590.95647873393	79.8031651829871	10	7	6	7	9	2	1	5	5	5	5	4	432.303613901138	343.249789357185	347.835575640202	330.320856034756	E04_sx_6_sy_5	E04_sx_6_sy_5_1	244	1	AB-TDP43KI-E8-MND2-PLTA-CASP3-20X-060522_E04_sx_6_sy_5_w4.tif
244	2	AB-TDP43KI-E8-MND2-PLTA-CASP3-20X-060522_E04_sx_6_sy_5_w4.tif	AB-TDP43KI-E8-MND2-PLTA-CASP3-20X-060522_E04_sx_6_sy_5_w1.tif	AB-TDP43KI-E8-MND2-PLTA-CASP3-20X-060522_E04_sx_6_sy_5_w3Filtsoma.tiff	AB-TDP43KI-E8-MND2-PLTA-CASP3-20X-060522_E04_sx_6_sy_5_w3.tif	AB-TDP43KI-E8-MND2-PLTA-CASP3-20X-060522_E04_sx_6_sy_5_w1NeuNuclei.tiff	AB-TDP43KI-E8-MND2-PLTA-CASP3-20X-060522_E04_sx_6_sy_5_w2.tif	C:\Users\ab998\OneDrive - University of Exeter\TDP43 project JG\E8 Pheno\AB-TDP43KI-E8-MND2-PLTA-CASP3-20X-060522\TimePoint_1	C:\Users\ab998\OneDrive - University of Exeter\TDP43 project JG\E8 Pheno\AB-TDP43KI-E8-MND2-PLTA-CASP3-20X-060522\TimePoint_1	D:\tmp\E8_pheno_soma	C:\Users\ab998\OneDrive - University of Exeter\TDP43 project JG\E8 Pheno\AB-TDP43KI-E8-MND2-PLTA-CASP3-20X-060522\TimePoint_1	D:\tmp\E8_pheno_soma	C:\Users\ab998\OneDrive - University of Exeter\TDP43 project JG\E8 Pheno\AB-TDP43KI-E8-MND2-PLTA-CASP3-20X-060522\TimePoint_1	1003	0.0480841061325918	36.0824193768203	0.244907301384956	2.50118257361464	4.79402852767616e-05	0.0359744958891529	0.000244174777053794	0.00249370146920702	4.46428657596698e-05	0.0352047830820084	0.000244144350290298	0.00253299763426185	1430.9850448654	943.054835493519	20	8	11	6	21	6	9	8	3	2	4	4	374.374679803848	251.865010857582	272.421359658241	164.78174829483	E04_sx_6_sy_5	E04_sx_6_sy_5_2	244	2	AB-TDP43KI-E8-MND2-PLTA-CASP3-20X-060522_E04_sx_6_sy_5_w4.tif
244	3	AB-TDP43KI-E8-MND2-PLTA-CASP3-20X-060522_E04_sx_6_sy_5_w4.tif	AB-TDP43KI-E8-MND2-PLTA-CASP3-20X-060522_E04_sx_6_sy_5_w1.tif	AB-TDP43KI-E8-MND2-PLTA-CASP3-20X-060522_E04_sx_6_sy_5_w3Filtsoma.tiff	AB-TDP43KI-E8-MND2-PLTA-CASP3-20X-060522_E04_sx_6_sy_5_w3.tif	AB-TDP43KI-E8-MND2-PLTA-CASP3-20X-060522_E04_sx_6_sy_5_w1NeuNuclei.tiff	AB-TDP43KI-E8-MND2-PLTA-CASP3-20X-060522_E04_sx_6_sy_5_w2.tif	C:\Users\ab998\OneDrive - University of Exeter\TDP43 project JG\E8 Pheno\AB-TDP43KI-E8-MND2-PLTA-CASP3-20X-060522\TimePoint_1	C:\Users\ab998\OneDrive - University of Exeter\TDP43 project JG\E8 Pheno\AB-TDP43KI-E8-MND2-PLTA-CASP3-20X-060522\TimePoint_1	D:\tmp\E8_pheno_soma	C:\Users\ab998\OneDrive - University of Exeter\TDP43 project JG\E8 Pheno\AB-TDP43KI-E8-MND2-PLTA-CASP3-20X-060522\TimePoint_1	D:\tmp\E8_pheno_soma	C:\Users\ab998\OneDrive - University of Exeter\TDP43 project JG\E8 Pheno\AB-TDP43KI-E8-MND2-PLTA-CASP3-20X-060522\TimePoint_1	911	0.0567068116777136	23.0523966084002	0.253086137119681	1.91070420341566	6.22467746187856e-05	0.0253044968259058	0.000277811347002943	0.00209737014644968	5.69826952414587e-05	0.0221025114879012	0.000274662394076586	0.00205996795557439	254.229418221734	1204.95938529089	5	4	4	2	7	1	1	3	2	3	3	3	170.480233371258	129.024388313293	129.267028510571	111.882252275944	E04_sx_6_sy_5	E04_sx_6_sy_5_3	244	3	AB-TDP43KI-E8-MND2-PLTA-CASP3-20X-060522_E04_sx_6_sy_5_w4.tif
244	4	AB-TDP43KI-E8-MND2-PLTA-CASP3-20X-060522_E04_sx_6_sy_5_w4.tif	AB-TDP43KI-E8-MND2-PLTA-CASP3-20X-060522_E04_sx_6_sy_5_w1.tif	AB-TDP43KI-E8-MND2-PLTA-CASP3-20X-060522_E04_sx_6_sy_5_w3Filtsoma.tiff	AB-TDP43KI-E8-MND2-PLTA-CASP3-20X-060522_E04_sx_6_sy_5_w3.tif	AB-TDP43KI-E8-MND2-PLTA-CASP3-20X-060522_E04_sx_6_sy_5_w1NeuNuclei.tiff	AB-TDP43KI-E8-MND2-PLTA-CASP3-20X-060522_E04_sx_6_sy_5_w2.tif	C:\Users\ab998\OneDrive - University of Exeter\TDP43 project JG\E8 Pheno\AB-TDP43KI-E8-MND2-PLTA-CASP3-20X-060522\TimePoint_1	C:\Users\ab998\OneDrive - University of Exeter\TDP43 project JG\E8 Pheno\AB-TDP43KI-E8-MND2-PLTA-CASP3-20X-060522\TimePoint_1	D:\tmp\E8_pheno_soma	C:\Users\ab998\OneDrive - University of Exeter\TDP43 project JG\E8 Pheno\AB-TDP43KI-E8-MND2-PLTA-CASP3-20X-060522\TimePoint_1	D:\tmp\E8_pheno_soma	C:\Users\ab998\OneDrive - University of Exeter\TDP43 project JG\E8 Pheno\AB-TDP43KI-E8-MND2-PLTA-CASP3-20X-060522\TimePoint_1	898	0.162862596967898	153.922393028624	0.396261539543048	3.91816593939438	0.000181361466556679	0.171405782882655	0.00044127120216375	0.0043632137409737	0.000140943608130328	0.157226964831352	0.000411993591114879	0.00453192973509431	537.246102449889	1791.89532293987	2	2	2	2	0	0	0	0	2	2	2	2	332.580741047859	319.710682690144	322.710682868958	325.124896526337	E04_sx_6_sy_5	E04_sx_6_sy_5_4	244	4	AB-TDP43KI-E8-MND2-PLTA-CASP3-20X-060522_E04_sx_6_sy_5_w4.tif
245	1	AB-TDP43KI-E8-MND2-PLTA-CASP3-20X-060522_E04_sx_6_sy_6_w4.tif	AB-TDP43KI-E8-MND2-PLTA-CASP3-20X-060522_E04_sx_6_sy_6_w1.tif	AB-TDP43KI-E8-MND2-PLTA-CASP3-20X-060522_E04_sx_6_sy_6_w3Filtsoma.tiff	AB-TDP43KI-E8-MND2-PLTA-CASP3-20X-060522_E04_sx_6_sy_6_w3.tif	AB-TDP43KI-E8-MND2-PLTA-CASP3-20X-060522_E04_sx_6_sy_6_w1NeuNuclei.tiff	AB-TDP43KI-E8-MND2-PLTA-CASP3-20X-060522_E04_sx_6_sy_6_w2.tif	C:\Users\ab998\OneDrive - University of Exeter\TDP43 project JG\E8 Pheno\AB-TDP43KI-E8-MND2-PLTA-CASP3-20X-060522\TimePoint_1	C:\Users\ab998\OneDrive - University of Exeter\TDP43 project JG\E8 Pheno\AB-TDP43KI-E8-MND2-PLTA-CASP3-20X-060522\TimePoint_1	D:\tmp\E8_pheno_soma	C:\Users\ab998\OneDrive - University of Exeter\TDP43 project JG\E8 Pheno\AB-TDP43KI-E8-MND2-PLTA-CASP3-20X-060522\TimePoint_1	D:\tmp\E8_pheno_soma	C:\Users\ab998\OneDrive - University of Exeter\TDP43 project JG\E8 Pheno\AB-TDP43KI-E8-MND2-PLTA-CASP3-20X-060522\TimePoint_1	839	0.0574964884888232	22.7779016098939	0.210360875818878	1.84551766188815	6.85297836577153e-05	0.0271488696184671	0.000250728099903312	0.00219966348258421	5.96064637647942e-05	0.0266528250649571	0.000244144350290298	0.00221255817450583	1647.97735399285	416.934445768772	20	13	15	10	29	10	11	13	5	5	4	3	427.51681548357	274.592932581902	253.279223382473	274.551302433014	E04_sx_6_sy_6	E04_sx_6_sy_6_1	245	1	AB-TDP43KI-E8-MND2-PLTA-CASP3-20X-060522_E04_sx_6_sy_6_w4.tif
246	1	AB-TDP43KI-E8-MND2-PLTA-CASP3-20X-060522_E04_sx_6_sy_7_w4.tif	AB-TDP43KI-E8-MND2-PLTA-CASP3-20X-060522_E04_sx_6_sy_7_w1.tif	AB-TDP43KI-E8-MND2-PLTA-CASP3-20X-060522_E04_sx_6_sy_7_w3Filtsoma.tiff	AB-TDP43KI-E8-MND2-PLTA-CASP3-20X-060522_E04_sx_6_sy_7_w3.tif	AB-TDP43KI-E8-MND2-PLTA-CASP3-20X-060522_E04_sx_6_sy_7_w1NeuNuclei.tiff	AB-TDP43KI-E8-MND2-PLTA-CASP3-20X-060522_E04_sx_6_sy_7_w2.tif	C:\Users\ab998\OneDrive - University of Exeter\TDP43 project JG\E8 Pheno\AB-TDP43KI-E8-MND2-PLTA-CASP3-20X-060522\TimePoint_1	C:\Users\ab998\OneDrive - University of Exeter\TDP43 project JG\E8 Pheno\AB-TDP43KI-E8-MND2-PLTA-CASP3-20X-060522\TimePoint_1	D:\tmp\E8_pheno_soma	C:\Users\ab998\OneDrive - University of Exeter\TDP43 project JG\E8 Pheno\AB-TDP43KI-E8-MND2-PLTA-CASP3-20X-060522\TimePoint_1	D:\tmp\E8_pheno_soma	C:\Users\ab998\OneDrive - University of Exeter\TDP43 project JG\E8 Pheno\AB-TDP43KI-E8-MND2-PLTA-CASP3-20X-060522\TimePoint_1	944	0.0167597218351927	21.3433948978782	0.201998931821436	1.8687724112533	1.77539426220262e-05	0.022609528493515	0.000213981919302368	0.00197963179158189	8.54999507282628e-06	0.0183046795427799	0.000198367284610868	0.00189211871474981	136.792372881356	244.973516949153	43	19	25	25	46	19	25	22	0	4	2	5	1013.89864194393	708.210254311562	852.063070595264	703.796042501926	E04_sx_6_sy_7	E04_sx_6_sy_7_1	246	1	AB-TDP43KI-E8-MND2-PLTA-CASP3-20X-060522_E04_sx_6_sy_7_w4.tif
[truncated: 240 more rows]
[truncated: 94 more columns]
