# Supplementary material for: Rapid and inducible mislocalization of endogenous TDP43 in a novel human model of amyotrophic lateral sclerosis
Source: eLife. 2025 Jul 24;13:RP95062. doi: 10.7554/eLife.95062 (PMC12289307; doi:10.7554/eLife.95062)
Supplement: Figure 2—source data 1. [file elife-95062-fig2-data1.txt]

GeneID	symbol	baseMean	log2FoldChange	lfcSE	stat	pvalue	padj
339983	NAT8L	5414.82948096724	-1.66997458663472	0.0443467962522647	-37.6571641643546	0	0
148252	DIRAS1	3939.90300825271	-1.20162184151851	0.0404621534712647	-29.6974268157002	8.28913712169774e-194	6.33994652753052e-190
11075	STMN2	78720.7893638558	-1.7468202932241	0.0620012452495977	-28.1739549938384	1.2195610474591e-174	6.21854178099398e-171
64771	ILRUN	5644.8187710508	-1.01360598964968	0.0381431652939381	-26.5737251179511	1.36633321181052e-155	5.22519978526638e-152
10904	BLCAP	4229.02564114211	-1.08836682487099	0.0420406969055737	-25.8884106349506	8.99454120815054e-148	2.75178993722158e-144
8567	MADD	4501.16227233435	-1.03654501229762	0.0409146819467169	-25.3343045327228	1.33843666350266e-141	3.41234427360003e-138
51246	SHISA5	3953.35357610703	-1.03924023330978	0.0410371339644777	-25.3243863036186	1.72136034107159e-141	3.76166416248172e-138
1995	ELAVL3	6444.04998781705	-1.55466452277896	0.0631901443614983	-24.6029588710073	1.17435775477445e-133	2.2455188218481e-130
10814	CPLX2	8108.29261957087	-0.871498329780305	0.0357635893140048	-24.3683127587821	3.70825660479778e-131	6.30280014262129e-128
9746	CLSTN3	7966.00054459335	-0.897496344208684	0.037366669485253	-24.0186336264966	1.77638236221476e-127	2.71733209947992e-124
152006	RNF38	2015.28585673619	-1.18863136190399	0.0500312114232971	-23.7577969449387	9.12677821964477e-125	1.26920296750824e-121
1408	CRY2	1876.12827047504	-1.19422868009005	0.051374797314757	-23.2454188144703	1.58270679440037e-119	2.01755548616188e-116
1400	CRMP1	15519.399435015	-1.25834187621473	0.0553299994930773	-22.7424884826209	1.70294480424046e-114	2.00384205157433e-111
146664	MGAT5B	2849.4202524208	-1.1914345359583	0.0572794968230241	-20.8003666589367	4.29513198037761e-96	4.69304527884545e-93
29767	TMOD2	18566.0921398503	-0.563610227864427	0.027234781115605	-20.6945018383676	3.88219113083742e-95	3.959058515228e-92
255057	CBARP	976.134068447624	-1.18329149616875	0.0580523280605796	-20.3831876463928	2.35788466539831e-92	2.25428510791237e-89
894	CCND2	6671.35456310819	-0.898805242746156	0.0447611386878571	-20.0800352514264	1.10316476273288e-89	9.92653610324989e-87
5214	PFKP	3246.70318234536	-1.19030781217306	0.0606418523892225	-19.6284870147636	8.83052587866687e-86	7.50447524255373e-83
9900	SV2A	9360.56765802208	-0.983970860596895	0.0508574855015073	-19.3476112885631	2.13510811872456e-83	1.63303744460648e-80
58476	TP53INP2	2630.44901212971	-0.822731813433333	0.0436232292403532	-18.8599475041218	2.43461512681025e-79	1.77344321880078e-76
22870	PPP6R1	3044.48697044805	-0.805704130920538	0.0429737649457339	-18.7487443080205	1.98216104418812e-78	1.37823261331571e-75
56895	AGPAT4	4418.60074881424	-0.762122911231972	0.0406773932328785	-18.7357854243218	2.52882321104475e-78	1.68188733301529e-75
6397	SEC14L1	4589.784912466	-0.664225451488754	0.0361639373143929	-18.3670667746788	2.41094267473723e-75	1.41846884982521e-72
83660	TLN2	4624.31596973699	-1.1066244823629	0.0603910533254844	-18.3243116558776	5.29470266947908e-75	2.99974321240821e-72
65009	NDRG4	13060.524719411	-0.547322110419402	0.0298842893162945	-18.3147106035067	6.31617890301129e-75	3.45066388140585e-72
10000	AKT3	3901.6024682962	-1.00913633686298	0.0562387237526171	-17.9437986769039	5.36584172715765e-72	2.83038899656312e-69
6648	SOD2	5574.71263622037	-0.710429801977667	0.039700398855157	-17.89477744467	1.2951320185905e-71	6.60387816279296e-69
10079	ATP9A	15238.6517524807	-0.728142947590227	0.0410679077061076	-17.7302177846752	2.45083126086857e-70	1.17157393117208e-67
10808	HSPH1	5767.4496658356	-0.620013641608606	0.035256671741157	-17.5857110438712	3.16980186516138e-69	1.46934724640526e-66
23467	NPTXR	1739.07882549723	-1.06535598485812	0.0616928307336867	-17.2687161893577	8.09226131953808e-67	3.64080357073453e-64
10497	UNC13B	4920.34330576345	-0.890601612812572	0.0517009517724968	-17.2260196820273	1.69415596116864e-66	7.40442963942764e-64
1268	CNR1	3800.07208918369	-0.71011117842428	0.0412797149173128	-17.2024244800794	2.54649852301869e-66	1.08204966407269e-63
5585	PKN1	3448.3129397262	-0.775112923373704	0.0460386302863912	-16.8361421387209	1.32604821627065e-63	5.48231339575465e-61
66005	CHID1	1190.10362541359	-1.43313639898444	0.0851863057857341	-16.8235538067486	1.64017960748331e-63	6.60258617254533e-61
8975	USP13	596.625879168004	-1.33791001935871	0.0803688297176853	-16.647125808083	3.17488538156507e-62	1.24528773543079e-59
56341	PRMT8	2124.24344201531	-0.870569869177452	0.0524607033773809	-16.5947044765094	7.61175333690855e-62	2.91092476986725e-59
80854	SETD7	2870.52648469838	-0.901265785857909	0.0546467912282764	-16.49256553954	4.14949799482379e-61	1.54816758114194e-58
9862	MED24	1653.17274037345	-1.00731806434319	0.0612072592024734	-16.4574933997777	7.41062884383219e-61	2.63628812614188e-58
150094	SIK1	1234.19815200249	-1.21783393186072	0.0743033949849572	-16.3900173351065	2.25380324947987e-60	7.83555188802128e-58
4162	MCAM	1155.25196242983	-0.9411434802834	0.0577806558998913	-16.2882103988918	1.19680345637043e-59	4.06833388268856e-57
100507421	TMEM178B	2069.53601288198	-0.912475078741031	0.0561787618638903	-16.2423493944522	2.53044438305128e-59	8.41482776685553e-57
6854	SYN2	1151.92523335942	-0.865402526391026	0.0536780721440344	-16.1220865769711	1.78479771235705e-58	5.68792720956787e-56
816	CAMK2B	2326.80864827146	-1.10126570797418	0.068562746260061	-16.0621586509537	4.6990880197625e-58	1.46697855996545e-55
83693	HSDL1	3620.1031755438	-0.601608013298677	0.0385037702869554	-15.62465204875	4.94614237174322e-55	1.51322279721112e-52
51305	KCNK9	1642.18050277499	-0.950090534735967	0.0609667074473148	-15.5837599653385	9.38672008827962e-55	2.81546386647869e-52
140735	DYNLL2	9496.53728944356	-0.459739939918529	0.0300044893561356	-15.3223717444975	5.42030294018671e-53	1.53545137177845e-50
85352	SHISAL1	980.492613463591	-1.33376084455581	0.087179848675163	-15.2989580140874	7.76905047490574e-53	2.16078482026606e-50
51280	GOLM1	4628.08892416962	-0.854649691915543	0.0562259003588158	-15.2002846812846	3.52087626793911e-52	9.61765076261868e-50
57863	CADM3	4176.72080466871	-0.685599545371198	0.0452269496910286	-15.1590931967538	6.59739158417742e-52	1.74000515626141e-49
153527	ZMAT2	2837.96095607924	-0.670511975293947	0.0443977353250024	-15.1023913806782	1.56165357961499e-51	4.04891776396109e-49
127703	C1orf216	4233.16491207037	-1.72390006909316	0.114429504591384	-15.0651711308986	2.7445405732943e-51	6.88249789339064e-49
7280	TUBB2A	47789.0880409143	-0.477220876067083	0.0317064700657391	-15.0512143129661	3.38954944291818e-51	8.36289319811603e-49
6285	S100B	208.254279551062	-2.44458270086086	0.162511901524031	-15.0424841376887	3.86759868615077e-51	9.39089795270608e-49
2805	GOT1	3906.78528152656	-0.566241087080434	0.0376634944012373	-15.0342153876681	4.38209649022168e-51	1.04738953142064e-48
22983	MAST1	4679.03356118441	-0.753829397338713	0.0502772748944885	-14.9934418466532	8.10423183284906e-51	1.90723745149372e-48
26999	CYFIP2	9341.96944276876	-0.948499953566448	0.0632691796871103	-14.9915007315906	8.34461842466634e-51	1.93405497033517e-48
147	ADRA1B	350.033607262328	-1.40133330844944	0.0939214471289955	-14.9202695580786	2.43288570207135e-50	5.55460486337096e-48
10785	WDR4	923.792903623207	-0.899435660090605	0.0605143959499846	-14.8631684406797	5.7156754439179e-50	1.28577481272959e-47
9883	POM121	3759.76985911589	-0.84516157140134	0.0569571943049808	-14.8385393928618	8.2533451178094e-50	1.82973072850914e-47
8503	PIK3R3	6392.54730982083	-0.516396952641823	0.0349808822906854	-14.7622620936387	2.56530099142165e-49	5.60591560939672e-47
22875	ENPP4	767.123245497684	-1.07490304285422	0.0731470015804983	-14.6951073814186	6.9288562916025e-49	1.47209325962005e-46
55228	PNMA8A	4793.00349001848	-0.679000944312907	0.047227279650012	-14.3773037393809	7.18391980569422e-47	1.44595291141716e-44
5063	PAK3	5648.93120441123	-0.610621292141227	0.0425478216524004	-14.3514113866927	1.04390925602477e-46	2.07385453109233e-44
3149	HMGB3	4319.20680928949	-0.522352882905912	0.0371154620105839	-14.0737270832559	5.50878758314384e-45	1.08035799563271e-42
552889	ATXN7L3B	7369.94928586113	-0.487659754274971	0.0347368207423087	-14.038698529512	9.03567643657675e-45	1.74960433481411e-42
1386	ATF2	3378.39672678283	-0.65087819735299	0.0465630361847172	-13.9784311910189	2.11089922984068e-44	4.0363031898591e-42
26524	LATS2	875.519684899587	-0.898982884298614	0.0643210932554644	-13.976486387259	2.1693665136495e-44	4.09688883448103e-42
598	BCL2L1	2497.36980786078	-0.595128364128715	0.042798992027786	-13.9051957985914	5.89054455511211e-44	1.09887390316524e-41
1272	CNTN1	6016.19226713348	-0.602446663667624	0.0433937072018531	-13.8832725414596	8.00060564674514e-44	1.47452125997904e-41
1032	CDKN2D	4019.23521286671	-0.642150221633363	0.0463916786659781	-13.8419268303885	1.42339301599407e-43	2.59210035305492e-41
347733	TUBB2B	55216.8936022672	-0.43006077320168	0.0311503579876924	-13.8059656769145	2.34607413725221e-43	4.22210542088789e-41
9114	ATP6V0D1	4318.1042249902	-0.498701269126447	0.0361581884812475	-13.7922083509545	2.83933155409564e-43	5.05037846313966e-41
113675	SDSL	223.588219123111	-1.78020646887059	0.129790612037661	-13.7159879356609	8.14493528429503e-43	1.41583039822569e-40
100101267	POM121C	3329.59410239128	-0.675496370946481	0.0492783374880759	-13.7077751681443	9.12120147782661e-43	1.56771931467768e-40
571	BACH1	1759.84013778659	-0.667360100422319	0.0488547377493226	-13.6600897101648	1.75767083835449e-42	2.98745453492318e-40
5911	RAP2A	2982.4088521409	-0.622656072007371	0.0456782197090907	-13.6313559497909	2.60691137825757e-42	4.33455688621804e-40
200162	SPAG17	323.020948779427	-1.28803237780608	0.0947178267153404	-13.5986268105271	4.08022335841586e-42	6.71130932405242e-40
51594	NBAS	2938.16140824879	-0.594843492094945	0.0438687919465558	-13.5596050335652	6.95093561481732e-42	1.13115385212618e-39
55662	HIF1AN	1688.90848474702	-0.64187810022511	0.048006888909066	-13.3705414954289	8.98841063448316e-41	1.41748162346071e-38
10231	RCAN2	6307.7375142138	-0.74727065589767	0.0565046458084851	-13.2249418646113	6.29859159848822e-40	9.73227835172467e-38
5798	PTPRN	4288.28948990351	-0.848400402389442	0.0643187593207879	-13.1905591984147	9.94448300853146e-40	1.52120756581506e-37
51307	FAM53C	2512.74252591636	-0.579795287234023	0.0440983554952723	-13.147775710053	1.75254337655267e-39	2.65432237931942e-37
339745	SPOPL	860.231096659464	-0.820521058517767	0.062762069605494	-13.0735181882202	4.66567306543483e-39	6.9971373413683e-37
81606	LBH	5062.44469623996	-0.569256364499214	0.0435742990330757	-13.0640395171271	5.28474197801494e-39	7.84861145997034e-37
56940	DUSP22	2141.46752669828	-0.671582497622142	0.0519644199980598	-12.9238909555272	3.30020923406327e-38	4.85416352437171e-36
107	ADCY1	4971.89762005435	-0.871048750049258	0.067611583268742	-12.8831290133677	5.60175604330351e-38	8.16095830422989e-36
51761	ATP8A2	2946.94581512066	-0.571657082055141	0.0444734263979319	-12.8539023942109	8.17783848746692e-38	1.18015467304511e-35
51155	JPT1	14851.1796769848	-0.403440617674469	0.0314123481535449	-12.8433766142675	9.36968428053074e-38	1.32711167073406e-35
6327	SCN2B	792.621502141078	-0.905109488809355	0.070672047701583	-12.807177918931	1.49472425375529e-37	2.07861790088134e-35
11329	STK38	1516.19756440192	-0.976852284443257	0.0763802443901879	-12.7893317472646	1.88084189031073e-37	2.59200345910659e-35
81706	PPP1R14C	1328.64285113886	-0.740179159428897	0.0582674318745396	-12.7031368230307	5.68062806661242e-37	7.75862210133663e-35
23002	DAAM1	5400.49569645346	-0.511440937884509	0.0409698478829653	-12.4833496903746	9.20318171736958e-36	1.24585018345666e-33
7846	TUBA1A	139933.046976148	-0.371224345613828	0.0298217132100246	-12.4481227151309	1.43173214809517e-35	1.9044527538619e-33
23731	TMEM245	4233.88273708128	-0.480998080670649	0.038815639244836	-12.391862919909	2.89245067501695e-35	3.81429465308055e-33
2055	CLN8	1718.41740314775	-0.710647486557205	0.0575262786549223	-12.3534409520926	4.66716514500037e-35	6.1020192498351e-33
576	ADGRB2	2141.28206854638	-0.52926259762948	0.0430438835920333	-12.2958839552163	9.53084066685325e-35	1.23553618373605e-32
10049	DNAJB6	1899.3933843898	-0.734704192024666	0.0597677518982648	-12.2926522863912	9.91970736008169e-35	1.27514086964008e-32
1152	CKB	8472.91110276002	-0.47244419882328	0.0385015264876529	-12.2707913665394	1.29976719301236e-34	1.6568782292925e-32
23435	TARDBP	3782.89014039981	-0.478059200074516	0.0391366518052428	-12.2151277133644	2.58095858856221e-34	3.26288624208563e-32
10398	MYL9	178.549171605559	-2.20361221953754	0.180607355549301	-12.2011211162217	3.06573569125166e-34	3.84398023517022e-32
10381	TUBB3	41026.7943893146	-0.443609039467803	0.0363981446618954	-12.1876827401098	3.61556521241025e-34	4.49652854099509e-32
388	RHOB	5499.39859794898	-0.491936267529648	0.0414325353410363	-11.8731876647292	1.63131146093248e-32	1.9495446420222e-30
338429	SNORD109B	694.985959921194	-0.821553157509282	0.0694804997792356	-11.824226367393	2.92585771440466e-32	3.46952290366264e-30
23362	PSD3	11756.9267535521	-0.42998158535816	0.0363948460168015	-11.8143537455732	3.29069503622113e-32	3.87213553608266e-30
3241	HPCAL1	1530.78321851916	-0.633234464151299	0.0540220152680272	-11.7217852945608	9.85724945485237e-32	1.15104080084639e-29
6678	SPARC	1177.15355707008	-1.09024460794815	0.0936517783261511	-11.6414725639408	2.53598847297236e-31	2.93886482356501e-29
2849	GPR26	329.564059629717	-1.42280390271353	0.122367227056823	-11.6273281411601	2.99320217725108e-31	3.44263260942931e-29
7533	YWHAH	11428.8218041399	-0.434216714643156	0.0373638758716302	-11.6212974300359	3.21220636230537e-31	3.66694930777502e-29
10383	TUBB4B	4691.42598998472	-0.436974228163378	0.0376111824238634	-11.6181996949431	3.33081069477024e-31	3.77417860725188e-29
11128	POLR3A	2843.01823961339	-0.533531496845785	0.0459484079532132	-11.6115339053543	3.60097152427707e-31	4.02073440926031e-29
126298	IRGQ	3011.48292674336	-0.604290161097289	0.0524481234057394	-11.5216736435447	1.02598546584097e-30	1.13728258485285e-28
6855	SYP	14131.2263336079	-0.340318517500455	0.029561063250843	-11.5123909655296	1.14265758056446e-30	1.25749877769026e-28
5901	RAN	5039.56176727566	-0.421945236848873	0.0367016646528571	-11.4966239498901	1.37176612094771e-30	1.49885045372408e-28
25943	DNAAF9	2417.66479380995	-0.691333234847013	0.0602421627210134	-11.4759033145712	1.74347337217129e-30	1.89148313291519e-28
1809	DPYSL3	53210.9900809257	-0.320101006843646	0.0279168120441169	-11.466245011708	1.94935793944528e-30	2.09995270420383e-28
112755	STX1B	2972.58399155199	-0.601608138347525	0.0529207481362376	-11.3680958704281	6.0288428772104e-30	6.44917548899912e-28
3643	INSR	949.439341081967	-0.746643638812931	0.0666158587797068	-11.208196553947	3.71689351834948e-29	3.92119449311669e-27
4720	NDUFS2	2597.9661331108	-0.460734698051688	0.0415505883549993	-11.0885240448407	1.42621468115688e-28	1.4642151662857e-26
5909	RAP1GAP	807.282117221459	-0.778809339410161	0.0702787182287456	-11.0817237285869	1.53881104366706e-28	1.56927950233166e-26
89853	MVB12B	2190.34038955526	-0.679528476010283	0.0614887677461064	-11.0512618957682	2.16154906043359e-28	2.18974940248031e-26
23187	PHLDB1	2763.43414875178	-0.47171651163561	0.0431997249651692	-10.9194332143536	9.30748053148998e-28	9.24522920066248e-26
9118	INA	46248.5497076679	-0.304258791149252	0.0279351971152562	-10.8915927778826	1.26409851589927e-27	1.24754290307814e-25
6860	SYT4	6822.86810735941	-0.561304202433804	0.0518456483360004	-10.8264477434271	2.57969706031933e-27	2.52959140587852e-25
55764	IFT122	731.20286709968	-0.877287888141148	0.0812735962978866	-10.7942545685524	3.66423866871421e-27	3.57018209651728e-25
8243	SMC1A	8082.47729618034	-0.413595344121304	0.0383957470823849	-10.7719051079762	4.67231672609391e-27	4.52357145310497e-25
23132	RAD54L2	1458.7558334101	-0.589641527424267	0.0547424307084844	-10.7711974019612	4.70837454875278e-27	4.52981166492272e-25
832	CAPZB	5555.89869982111	-0.339713230432287	0.0316430924267197	-10.735778471052	6.913381336876e-27	6.56857107516721e-25
7187	TRAF3	1719.20593968036	-0.58832675305234	0.0552879149020832	-10.6411456119169	1.91756980728522e-26	1.78860154524647e-24
80313	LRRC27	490.877532497601	-0.978559346499151	0.0922012135311345	-10.6133022443214	2.58449956955563e-26	2.38163192262003e-24
483	ATP1B3	4879.00482333161	-0.404435714763886	0.0381923090917229	-10.5894543792204	3.33530219332897e-26	3.03691176496151e-24
23511	NUP188	1088.88838027699	-0.634887678062357	0.0602194154387696	-10.542906692741	5.47791361010527e-26	4.95832215939528e-24
23358	USP24	4956.87302831637	-0.382433700425526	0.036418319410262	-10.5011353247059	8.53473870154095e-26	7.63484783143111e-24
91663	MYADM	1511.39947866576	-0.640518356712538	0.061078844771768	-10.4867464194182	9.93921837956969e-26	8.78845222845535e-24
84896	ATAD1	5447.51016813257	-0.490514181164161	0.0468336802406849	-10.4735348288526	1.14293700975928e-25	9.99057567902157e-24
440730	TRIM67	3941.83884770384	-0.543405736066502	0.0519559201261426	-10.4589762773362	1.33287929297242e-25	1.15846900821586e-23
1846	DUSP4	13829.3335141462	-0.428903245897278	0.0410539842218996	-10.4472989412922	1.50757715334761e-25	1.30290439066431e-23
90632	LINC00473	76.3314332082251	-2.02838621308583	0.194689283497843	-10.4185817351796	2.03972068664285e-25	1.75289928896493e-23
5494	PPM1A	3199.14175913929	-0.487046774250617	0.0470751539758482	-10.3461536100444	4.35637631553322e-25	3.70219380548398e-23
22979	EFR3B	13100.8029636441	-0.487383669673973	0.0471290974981567	-10.3414598527594	4.57514125343405e-25	3.86662628473926e-23
6844	VAMP2	8762.95377158732	-0.492932912920484	0.0479002401744116	-10.2908234097709	7.7510675264409e-25	6.47913005202002e-23
10382	TUBB4A	10283.0125793657	-0.48171975035652	0.0469743524702275	-10.2549524373292	1.12431339879094e-24	9.29655246557025e-23
2046	EPHA8	404.78910617455	-1.14051360771559	0.111858849058577	-10.1960069973394	2.06592317512073e-24	1.68996934811882e-22
5087	PBX1	6662.49175590534	-0.384743533114871	0.0377961092281759	-10.1794481223495	2.44946579151148e-24	1.98251207474874e-22
4135	MAP6	10466.9110770089	-0.319848472951011	0.0315596944116154	-10.1347138783857	3.87506341940796e-24	3.11983395403598e-22
81551	STMN4	8839.58192943641	-0.412364381829178	0.0407291183226351	-10.1245594997328	4.29910124622733e-24	3.44310742217484e-22
801	CALM1	24689.0477627674	-0.253298108764443	0.0250488327351118	-10.1121721496182	4.87903350466044e-24	3.88721747504118e-22
7804	LRP8	2536.85332501379	-0.458842334100616	0.0454769002768953	-10.0895692385994	6.14385313182569e-24	4.86956069210039e-22
9781	RNF144A	1665.10859182816	-0.84036077846023	0.0833211169617739	-10.085807885242	6.38378592205078e-24	5.03364810565004e-22
1022	CDK7	433.216830456312	-0.843939943909413	0.0842850029350389	-10.0129312988203	1.33730298448679e-23	1.03841237328398e-21
7425	VGF	14896.3801554464	-0.440363309072864	0.0440540344396119	-9.99598140498353	1.58707280727201e-23	1.22613397640605e-21
5049	PAFAH1B2	4611.85149050955	-0.424885790103065	0.0425080054357559	-9.99542993719648	1.59593176621018e-23	1.22678232300086e-21
8237	USP11	17036.4863263845	-0.383061101089198	0.0385390320912158	-9.93956205704784	2.80055635601847e-23	2.13134878497584e-21
10479	SLC9A6	6672.80439514099	-0.348139101214619	0.0350807064822626	-9.92394783698682	3.27538848454279e-23	2.4681585048301e-21
388662	SLC6A17	611.682446576313	-0.898512468480083	0.0906651177948684	-9.91023328853976	3.75767731721371e-23	2.81770538830481e-21
170261	ZCCHC12	8380.34549312987	-0.392967236721852	0.03966351435625	-9.90752441128378	3.86094141077635e-23	2.88101564686077e-21
136227	COL26A1	907.882906760742	-0.934910854527355	0.0944070675381249	-9.90297526347596	4.04071572857878e-23	3.00052565534319e-21
115701	ALPK2	66.5083254937405	-2.68474574833377	0.271158381744143	-9.90102437942347	4.12032762820762e-23	3.04486240235227e-21
9920	KBTBD11	3859.2580164602	-0.42759330798588	0.0433433148486376	-9.86526548509523	5.88784840956034e-23	4.28887700576402e-21
92737	DNER	9098.0570946092	-0.346835437879178	0.03524336942654	-9.8411543369061	7.48470707073528e-23	5.42623526355629e-21
64710	NUCKS1	9448.86594845691	-0.317892643812632	0.0323777017569296	-9.8182584483346	9.39525812203462e-23	6.77921054211149e-21
1759	DNM1	4691.98511153752	-0.471946321895536	0.0484095189514339	-9.7490396954576	1.86221440836316e-22	1.33738468566814e-20
9734	HDAC9	3182.22179142948	-0.694724001553122	0.0713416961311556	-9.73797988032036	2.07640927469075e-22	1.47734105464858e-20
22809	ATF5	407.144341436943	-0.910076475840104	0.0936407848668619	-9.71880444118498	2.5070775559531e-22	1.76731637665505e-20
57222	ERGIC1	3607.48755057358	-0.408603335765407	0.0421683381444206	-9.68981358397378	3.33136155964828e-22	2.33760723752017e-20
4692	NDN	2919.96321875782	-0.387629734592622	0.0400169641344513	-9.68663523025486	3.43664299094754e-22	2.40047159052623e-20
23603	CORO1C	6976.37815627618	-0.344862320360333	0.0356291672669472	-9.67921359981538	3.69547512565393e-22	2.56953104532401e-20
59353	TMEM35A	5186.44387316293	-0.360409281260205	0.0373438286833544	-9.65110686202495	4.8627987032826e-22	3.3408821370779e-20
10099	TSPAN3	6447.41146678118	-0.336000169355688	0.0348152507209474	-9.65094785755847	4.87034527403001e-22	3.3408821370779e-20
7102	TSPAN7	9624.63703871729	-0.403663204739814	0.0418610617629914	-9.64292800372029	5.26639583446897e-22	3.59643111963714e-20
6506	SLC1A2	1496.25646677407	-0.703130100627777	0.0733852563453892	-9.58135374384306	9.57811570861986e-22	6.48302814136097e-20
56937	PMEPA1	479.269348251585	-0.855369514391107	0.0894975097044897	-9.55746721015409	1.20673722915115e-21	8.06089929883193e-20
23192	ATG4B	1726.8502915599	-0.559911274587087	0.058634581525793	-9.54916467410594	1.30746213696601e-21	8.69576013442136e-20
8851	CDK5R1	3831.69405257891	-0.375594825836731	0.039481588638497	-9.51316395284313	1.84949937034433e-21	1.21947378742057e-19
6876	TAGLN	211.247898398648	-1.3967290388251	0.147960818139149	-9.43985750005488	3.73286713249262e-21	2.42985823513785e-19
11043	MID2	2003.983996004	-0.426341773907264	0.0453619886624557	-9.39865703595421	5.52639103705951e-21	3.56697061999575e-19
80184	CEP290	1338.49981837129	-0.639269425254114	0.068093620117292	-9.38809574454942	6.10947812478751e-21	3.92675154936448e-19
10125	RASGRP1	1194.87055273875	-0.698212207469917	0.0743915395110847	-9.38563998081905	6.25354983440521e-21	4.00253354882412e-19
23567	ZNF346	1365.08196816674	-0.464881614444364	0.0495835084547432	-9.37573053888834	6.86983610893651e-21	4.37866178993341e-19
203259	FAM219A	6565.47086992094	-0.401946747615618	0.042907089671766	-9.36783992320293	7.40320634266026e-21	4.69903931218565e-19
57468	SLC12A5	1037.99659444418	-0.544088631261016	0.0585067157684221	-9.29959277520543	1.40984614399741e-20	8.91174234079687e-19
5770	PTPN1	3659.94194777016	-0.406676971558445	0.0437504983070137	-9.29536776254843	1.46698170107664e-20	9.19689306613497e-19
478	ATP1A3	31662.1522326424	-0.399037975081103	0.04298206108413	-9.28382597335326	1.63499669227035e-20	1.02083854700652e-18
4978	OPCML	2475.61318169818	-0.631048962846565	0.0680591209898444	-9.27207042448768	1.82567053404828e-20	1.13525537233075e-18
8618	CADPS	4399.37925446611	-0.394605173335222	0.0427704908937555	-9.22610812009256	2.80643857390545e-20	1.72410003474023e-18
26289	AK5	672.342995578884	-0.622618547087299	0.0675669441842032	-9.21483951368136	3.11744294047574e-20	1.90750098641829e-18
92369	SPSB4	670.434557383383	-0.676437934420722	0.0739443324316546	-9.14793483389605	5.80322873034308e-20	3.50877430387581e-18
25758	KIAA1549L	2660.04413612248	-0.608021312620207	0.0665190411646206	-9.14056038654379	6.21295384828519e-20	3.74171476445742e-18
488	ATP2A2	13578.7964583837	-0.326676048414676	0.0357761440431061	-9.13111396301035	6.77980279608457e-20	4.03543359422979e-18
9902	MRC2	366.298240953678	-1.13115401403446	0.124045648596527	-9.11885283226401	7.592370233881e-20	4.50156928169293e-18
23324	MAN2B2	598.494107539502	-0.73625084007038	0.0809061065033093	-9.1000651482378	9.02776608083166e-20	5.33195898604177e-18
401548	SNX30	3024.16891947486	-0.354848304338473	0.0390406455054655	-9.08920177277285	9.97688154550095e-20	5.86985988467416e-18
10159	ATP6AP2	8226.6410415582	-0.307168369663183	0.0338211444373981	-9.08214002727619	1.06460690888309e-19	6.23957543493663e-18
7008	TEF	429.705762704925	-0.772271020399885	0.0850511895654872	-9.08007312237834	1.08501933571404e-19	6.33493922840371e-18
84899	TMTC4	3367.00361365417	-0.424392637515761	0.0468707154419624	-9.05453722039436	1.37148104102676e-19	7.97701349223817e-18
150967	LINC01963	1215.25524406265	-0.601923238370523	0.0666684260488514	-9.02861030391602	1.73865643039236e-19	1.00743285665576e-17
83892	KCTD10	2317.84805240141	-0.446126623521886	0.049514268235383	-9.01006193610841	2.05940152304711e-19	1.18431071797187e-17
30820	KCNIP1	900.452238312123	-0.621868681933131	0.0690540402771546	-9.00553652526638	2.14613836020128e-19	1.22956848299622e-17
55327	LIN7C	2282.91350438788	-0.442148898481123	0.0493156349093403	-8.96569413116044	3.0833262906016e-19	1.74687563953084e-17
22884	WDR37	1562.86190949773	-0.492550332794587	0.0549509491016268	-8.96345451438263	3.14662407813341e-19	1.77615898609619e-17
3475	IFRD1	2282.33560179573	-0.517035101875503	0.0577389743794215	-8.95469840662389	3.40665604974898e-19	1.91586829386067e-17
400043	LINC02381	7889.14997253338	-0.347133546044595	0.0388360183016263	-8.93844326028804	3.94691047024511e-19	2.20349961545034e-17
27295	PDLIM3	273.376134461353	-0.882386102449092	0.0990788196455811	-8.9059004296328	5.29544435349693e-19	2.92434701355388e-17
6444	SGCD	1652.02922828526	-0.551698831800593	0.0621650918839536	-8.87473685119737	7.00989568564494e-19	3.82965622511824e-17
3098	HK1	8821.35705283754	-0.328697142151686	0.0371157913924521	-8.85599174421834	8.29430199639044e-19	4.51522909746564e-17
84889	SLC7A3	83.2801225923388	-2.0436523008941	0.231201353529854	-8.8392748125941	9.63418805103514e-19	5.22603456087534e-17
63908	NAPB	10254.832796439	-0.308545340806395	0.034908443289269	-8.83870238067141	9.68366986951348e-19	5.23431441674727e-17
3485	IGFBP2	1306.55598956465	-0.525899794973074	0.0595738884923511	-8.8276895848522	1.06860141739283e-18	5.75577319783734e-17
60680	CELF5	2480.74284658323	-0.541370336294125	0.0614775612749667	-8.80598262303824	1.29711142131544e-18	6.93773196218962e-17
6861	SYT5	1609.52951692206	-0.457443349545856	0.052043040567024	-8.78971221823086	1.49943556558283e-18	7.99193931941484e-17
3912	LAMB1	711.366355312472	-0.645812180155714	0.0735041722112266	-8.78606153538964	1.54894776047408e-18	8.22717149026803e-17
23261	CAMTA1	6398.11999721808	-0.302399267474004	0.0344521114639438	-8.77737980705431	1.67327175447306e-18	8.82622000971529e-17
9254	CACNA2D2	2330.10571960049	-0.422409416504443	0.0483920985642893	-8.7288922992928	2.57178979989583e-18	1.34268493409579e-16
10927	SPIN1	5725.47379965455	-0.290484295209317	0.0333613821661385	-8.70720205064394	3.11467596899149e-18	1.62058497611098e-16
8562	DENR	2053.25494611621	-0.43672124336198	0.0502232331608862	-8.69560193313278	3.44995935634972e-18	1.78895011098582e-16
6334	SCN8A	2797.67107754403	-0.419909389135913	0.0483545709029406	-8.68396474820909	3.82207290486251e-18	1.97521112248925e-16
208	AKT2	2702.60353443411	-0.424502339082947	0.0491407290744372	-8.63850307226662	5.69543273577534e-18	2.90410115197185e-16
1397	CRIP2	2411.06693855907	-0.471558042321347	0.0549649350705588	-8.5792522399236	9.54918665597216e-18	4.77365713321589e-16
221937	FOXK1	1425.09433921931	-0.586926176456028	0.0686964461192822	-8.54376331836598	1.29919997028797e-17	6.45255257970618e-16
100049076	GUSBP17	3781.18315331842	-0.36646705056492	0.0429213593358336	-8.53810448307422	1.36441522225754e-17	6.74471083545601e-16
79751	SLC25A22	1813.2701462805	-0.423767646986125	0.049633715294287	-8.53789897599911	1.36684340654466e-17	6.74471083545601e-16
84924	ZNF566	433.866854813967	-0.895234992689651	0.105185704939964	-8.51099484669154	1.7244730207284e-17	8.42787980769401e-16
2261	FGFR3	286.165273556404	-0.985295963832195	0.116458432974217	-8.46049477628069	2.66245476259039e-17	1.28884716782738e-15
388021	TMEM179	570.38302448115	-0.729360477470106	0.0862567065827289	-8.45569586836214	2.77427840943245e-17	1.33453260468831e-15
1277	COL1A1	257.292818844504	-3.50968299405796	0.415126691458702	-8.45448646466307	2.80318309275111e-17	1.34420977334839e-15
7200	TRH	192.927988666026	-1.06629467053173	0.126297244360412	-8.44273899982227	3.09986744607876e-17	1.48183351008334e-15
3419	IDH3A	1874.78006750864	-0.439233480123965	0.0521061456150468	-8.42959069298587	3.46876351615143e-17	1.65301169802394e-15
4288	MKI67	21.1498073001417	-5.78732757786168	0.68958995872746	-8.39241857370046	4.76241839159613e-17	2.25544006613765e-15
6535	SLC6A8	1867.92230601971	-0.45791101983248	0.0546354352875745	-8.38120932728472	5.23866371115549e-17	2.4657181166014e-15
8672	EIF4G3	5936.9854397763	-0.364884580467822	0.0436103790536935	-8.36692063645153	5.91435034463853e-17	2.77520911723729e-15
94015	TTYH2	120.279496384064	-1.40996430925461	0.168848834193459	-8.35045332702235	6.80014606584434e-17	3.18109585226975e-15
23026	MYO16	1243.40217095259	-0.456170340893122	0.0548071643248136	-8.32318815455654	8.56283585183234e-17	3.99346646419144e-15
1642	DDB1	8913.86246039784	-0.326790260453564	0.03929546726937	-8.3162329694013	9.08032484383939e-17	4.22193705581189e-15
3797	KIF3C	14334.069047969	-0.319803435637315	0.0384643996213515	-8.31427082667351	9.23181129660122e-17	4.27936416376087e-15
643837	LINC01128	1373.20827768737	-0.512110754553858	0.0618757471186671	-8.27643751228922	1.26915061805878e-16	5.79528268789408e-15
401190	RGS7BP	1510.12077851623	-0.407613454783376	0.0492670349508552	-8.27355360820837	1.30024299630526e-16	5.91958842692902e-15
23510	KCTD2	3976.04954109391	-0.368201912822014	0.0445839792414444	-8.25861484521196	1.47372628304095e-16	6.68949286399925e-15
65078	RTN4R	650.245657352821	-0.59104245140497	0.0716362311623259	-8.25060785324793	1.57590877685389e-16	7.1321528282645e-15
56254	RNF20	1867.93403385296	-0.400247648726509	0.0485506729593317	-8.24391556965183	1.66664779790175e-16	7.49675049930676e-15
4248	MGAT3	3482.90823156477	-0.412971443994647	0.0501726663533842	-8.23100452915817	1.85649949160163e-16	8.27955472974641e-15
127933	UHMK1	2535.25470226538	-0.51913671911136	0.0631569627994581	-8.21978600775613	2.0386661738183e-16	9.06554548281934e-15
54541	DDIT4	819.519003487387	-0.594614816013826	0.0725229932780418	-8.19898337254457	2.42428452950178e-16	1.07490667964605e-14
594	BCKDHB	415.214512064579	-0.741964900588577	0.0906099004666839	-8.18856324493357	2.64363002628761e-16	1.16877481248906e-14
6533	SLC6A6	1322.60521684219	-0.466471056758661	0.0569936501093258	-8.18461452923039	2.73176633789364e-16	1.20426022105934e-14
23347	SMCHD1	2431.99581522018	-0.393008312526835	0.0481381318335558	-8.16417874058171	3.23629402871244e-16	1.42257441831075e-14
387856	CCDC184	5668.28566142572	-0.343454577510239	0.0421259133996391	-8.15304760877141	3.54865827657571e-16	1.55541047727159e-14
23101	MCF2L2	1371.65993820683	-0.438004824662175	0.0537289058015247	-8.15212627407994	3.57580628321133e-16	1.56178424685882e-14
1982	EIF4G2	40840.7267785894	-0.222601169803629	0.0273067869783558	-8.15186239157574	3.58361947210202e-16	1.56178424685882e-14
283209	PGM2L1	11184.2415490317	-0.372743978333374	0.0459247604582991	-8.11640549920418	4.80194322671212e-16	2.06916409969057e-14
595	CCND1	5302.81391419426	-0.361869954331303	0.0446112015179927	-8.1116388265255	4.99415585477207e-16	2.14594387950698e-14
119	ADD2	8161.30517362061	-0.288996893113193	0.0356645053019352	-8.10320767571424	5.3528748139986e-16	2.29363938458646e-14
56521	DNAJC12	773.427721531642	-0.576696484181834	0.0715285697968618	-8.06246351380474	7.47720670211483e-16	3.16838866820639e-14
388228	SBK1	10192.8391834583	-0.327799178082267	0.040736893142476	-8.04673976819489	8.50287153339641e-16	3.58315222717258e-14
85395	FAM207A	684.024616392138	-0.598877448821238	0.0744636333306997	-8.04254939000316	8.79884048048763e-16	3.69768853928625e-14
10154	PLXNC1	3045.70709291655	-0.49888057240256	0.062264743004937	-8.01224815724372	1.12630311154022e-15	4.70739308667506e-14
6538	SLC6A11	344.311402071791	-0.740583067110637	0.0925363600504115	-8.00315753404592	1.21268632924138e-15	5.05462201046469e-14
387104	SOGA3	5545.43815423052	-0.350918752407522	0.0439026345651903	-7.99311375918564	1.31572618058219e-15	5.4396387525313e-14
10493	VAT1	11064.3498695777	-0.275625588593075	0.0344938235304031	-7.99057803348872	1.34307521811288e-15	5.53774167425141e-14
6853	SYN1	3820.66409211097	-0.388938207923488	0.048844640898062	-7.96276112941839	1.68242059321463e-15	6.88128016427919e-14
55531	ELMOD1	2478.66595419894	-0.458055090431755	0.0575385286412256	-7.96084121802804	1.70873547676763e-15	6.97027375683052e-14
23119	HIC2	3112.04351880952	-0.378973843460601	0.0476260693008683	-7.95727736980578	1.75866170780483e-15	7.15485322986449e-14
84446	BRSK1	7886.4935220557	-0.247669736963146	0.0311703379749939	-7.9456866063447	1.93118098210738e-15	7.83588209106009e-14
3927	LASP1	4221.74907068758	-0.292404437082043	0.036924697377214	-7.91893929677764	2.39545253888419e-15	9.61764763446494e-14
25830	SULT4A1	3505.11951734854	-0.369694850340321	0.0468561109221613	-7.89000288467109	3.021795513868e-15	1.20376057228226e-13
23710	GABARAPL1	6556.15599377049	-0.341497817403224	0.0433833416668993	-7.8716346939171	3.50037003268919e-15	1.38718032098566e-13
22913	RALY	4077.8963988859	-0.313828830249227	0.0398813184072237	-7.86906859609696	3.57291239086882e-15	1.41226978922791e-13
54765	TRIM44	3360.10301432313	-0.3218838862528	0.0409621108562466	-7.85808835346465	3.90040155046773e-15	1.53379029607982e-13
7267	TTC3	29307.208090945	-0.223252866254827	0.0284171650546157	-7.85626806283283	3.95747647706002e-15	1.55224404280992e-13
5902	RANBP1	882.658053519889	-0.623295124750811	0.0793878936497524	-7.85126164828981	4.11872667920463e-15	1.60724903091309e-13
79834	PEAK1	1412.417139974	-0.427484389554516	0.054478940497218	-7.84678236494606	4.26847043592158e-15	1.66144509563085e-13
56271	BEX4	6529.8287666511	-0.273925328292119	0.0350025006756293	-7.82587880879156	5.04122799627525e-15	1.94736526916723e-13
11122	PTPRT	772.777989717154	-1.59699623476005	0.204860504760599	-7.79553011756122	6.41386370360778e-15	2.46514756467558e-13
55142	HAUS2	972.815350822915	-0.484010671937625	0.0621017833342045	-7.79382887175546	6.50085767708826e-15	2.4923213004115e-13
10376	TUBA1B	31351.1579029178	-0.255612843098952	0.0328244140207726	-7.78727818072215	6.84680973066971e-15	2.61839121125136e-13
23039	XPO7	2290.62516694507	-0.348762748447189	0.0448525077128561	-7.77576920960482	7.49903173852715e-15	2.85354946527984e-13
1831	TSC22D3	5395.60646999737	-0.293292883884448	0.0377806239835895	-7.76305028767773	8.29107184076979e-15	3.13931994921424e-13
25809	TTLL1	519.611673405454	-0.567743833988185	0.0733661370368941	-7.73849976185444	1.00596738105539e-14	3.79021749458235e-13
255783	INAFM1	633.671895357991	-0.639140119516152	0.0826114403383997	-7.73670228842463	1.02028591948157e-14	3.83472081334389e-13
23019	CNOT1	3716.09964699738	-0.363690919321201	0.04710419514511	-7.72098786956889	1.15431539903425e-14	4.31725248386968e-13
84302	PGAP4	1379.55160211829	-0.426648932573998	0.0552643064509372	-7.72015356698217	1.16189633304499e-14	4.33500687965589e-13
7328	UBE2H	6672.08059861999	-0.331041272986651	0.0429458831250853	-7.70833544212962	1.27469343419922e-14	4.7442787014466e-13
148398	SAMD11	158.920632659514	-1.09733751308709	0.14249889900466	-7.70067362451138	1.3535079256098e-14	5.0132229389959e-13
274	BIN1	9025.77210686015	-0.306698546361349	0.0398447781059592	-7.69733352625895	1.3893491673505e-14	5.1335444958842e-13
1496	CTNNA2	4959.81099589062	-0.305788955293759	0.0397575982844245	-7.69133369440867	1.4560911271228e-14	5.3542850893263e-13
2770	GNAI1	5216.78119003215	-0.368289382279124	0.0479352461317143	-7.68306021141844	1.55332534780236e-14	5.68450187687386e-13
2847	MCHR1	458.272650449445	-0.648100680385778	0.0843984563192887	-7.67905846445747	1.60262087634789e-14	5.85090490345913e-13
57690	TNRC6C	2367.36076156684	-0.404249791607159	0.0527224187731335	-7.6675122464821	1.75364284234144e-14	6.35674752589976e-13
1808	DPYSL2	17944.9950481011	-0.256443575280315	0.0334746296399238	-7.66083383263084	1.84729744459204e-14	6.66464835139728e-13
2036	EPB41L1	12950.23323565	-0.316217429710266	0.0413164009233547	-7.65355700504687	1.95494917065417e-14	7.03643705023455e-13
9143	SYNGR3	2278.23020084592	-0.388434645337565	0.0507560893545511	-7.65296637855997	1.96395274872043e-14	7.05225004628554e-13
9910	RABGAP1L	2848.97806844497	-0.349690467957379	0.0457013561235162	-7.65164313750945	1.98427271904002e-14	7.10852922322136e-13
399687	MYO18A	3204.95127275333	-0.451554764769786	0.0590541880299423	-7.64644777675773	2.06607314791888e-14	7.38428059432596e-13
7322	UBE2D2	4963.92593519521	-0.284185512680154	0.0372595293084674	-7.62719008947791	2.39925689696799e-14	8.55511252981805e-13
1641	DCX	71061.5772267778	-0.289810576096063	0.0380292782844207	-7.62072248462283	2.52259761913185e-14	8.97399436740926e-13
6857	SYT1	8685.17463771128	-0.329826805418199	0.0434077144646309	-7.59834535142239	2.99941009307256e-14	1.06454701145548e-12
80824	DUSP16	2066.91493186475	-0.387648429780025	0.0510400649328827	-7.59498308416692	3.07832645383162e-14	1.09002684639496e-12
817	CAMK2D	2445.16788667952	-0.363292572715985	0.0479478830658121	-7.57682194680708	3.54122246366887e-14	1.25104110916265e-12
9625	AATK	1494.43452943377	-0.387808490744081	0.0513402458833648	-7.55369367776515	4.23084589083688e-14	1.48779884119843e-12
9567	GTPBP1	2550.57057745435	-0.366190166960521	0.0484851503189744	-7.55262517598537	4.26571326008121e-14	1.49661962705189e-12
27069	GHITM	6828.09906212033	-0.37895605512037	0.0501981879289511	-7.54919790444892	4.37946965723371e-14	1.53301481342572e-12
59339	PLEKHA2	159.361636374235	-1.14971188280404	0.152408948549437	-7.54359828439539	4.57177985694767e-14	1.59667845825864e-12
10014	HDAC5	4642.6578060863	-0.336050403616631	0.0447598552813774	-7.50785277351972	6.01050455742994e-14	2.06612782505631e-12
23023	TMCC1	2439.09210237267	-0.34931909175635	0.0466381452169766	-7.48998679366853	6.88805444057447e-14	2.34147930616595e-12
7529	YWHAB	14637.0906815955	-0.229004439050126	0.0307488072509165	-7.44758771231037	9.50623474244764e-14	3.21008549349275e-12
3201	HOXA4	2081.83580266072	-0.371187840008582	0.0498654978246528	-7.44378089463437	9.78437319801372e-14	3.2967303262118e-12
9778	KIAA0232	3573.09107687887	-0.309050950286673	0.0415616534327108	-7.43596379742284	1.0380826739746e-13	3.48235760170823e-12
7171	TPM4	4774.79809521971	-0.266819594205033	0.0359063310334087	-7.43099020495223	1.0778769476305e-13	3.60793953345816e-12
23173	METAP1	1073.14266001323	-0.477760420315924	0.0643444530275912	-7.42504439521862	1.12742093340884e-13	3.76553668523035e-12
79033	ERI3	1826.65833799468	-0.338217956308019	0.0457023356366003	-7.40045233130625	1.35721384638641e-13	4.5133261322115e-12
79647	AKIRIN1	4826.64868298485	-0.262308531135996	0.0355146890791841	-7.38591658654672	1.51406695504226e-13	5.01995700756076e-12
26207	PITPNC1	3909.84983835264	-0.321389175899976	0.0435247765800082	-7.38405113485629	1.5354443173212e-13	5.06926489251329e-12
11228	RASSF8	1409.5799825661	-0.416527877667195	0.0564166075040552	-7.38307204376398	1.54678272109623e-13	5.08841619023849e-12
100526694	MSANTD3-TMEFF1	1268.08342972428	-0.405084988949252	0.0549001638483694	-7.37857522735396	1.59992383092994e-13	5.25193880723933e-12
8502	PKP4	1498.80381505332	-0.416355417527096	0.0565537673055783	-7.36211639584315	1.81017022420505e-13	5.92937343033504e-12
51412	ACTL6B	1723.1527963535	-0.396219062015502	0.0538789605500585	-7.35387353375865	1.92543915944717e-13	6.28005177442717e-12
115827	RAB3C	1395.95998778672	-0.412685617381395	0.0561387409760398	-7.35117336453148	1.96474389022896e-13	6.38396207775217e-12
59274	TLNRD1	1491.30891956494	-0.454367319073825	0.0618093304909985	-7.3511121292601	1.96564433458931e-13	6.38396207775217e-12
54361	WNT4	625.503589478101	-0.613048301647615	0.0834633347616398	-7.34512110495465	2.05572878787999e-13	6.66239052292377e-12
130612	TMEM198	1143.12278886723	-0.479191850760047	0.0653555415019384	-7.33207681778346	2.2661313100013e-13	7.31467723836082e-12
51031	GLOD4	2802.86748205775	-0.409832434822816	0.0559210272705663	-7.32877156994804	2.32271896706716e-13	7.46441849563577e-12
64219	PJA1	6503.39312599852	-0.256586009757336	0.0350265336321041	-7.32547537967497	2.38053330689901e-13	7.63417568042644e-12
2897	GRIK1	1277.23402738448	-0.395613884906694	0.0541505828079471	-7.30581028665558	2.75600798832117e-13	8.8198021333366e-12
79012	CAMKV	2228.96325989166	-0.321984910265502	0.0442801504170625	-7.2715405714031	3.55410594781853e-13	1.13029435933015e-11
1454	CSNK1E	6729.48991326199	-0.278738480933808	0.0384776724964887	-7.24416168777476	4.35122085581599e-13	1.37238402951376e-11
3632	INPP5A	2553.47608433461	-0.344652091604648	0.0476311453486823	-7.2358556377688	4.62603199745871e-13	1.45009039887553e-11
80028	FBXL18	1482.84705964138	-0.399967261351153	0.0555059605351931	-7.20584343545513	5.76856544246983e-13	1.8008519504788e-11
5270	SERPINE2	1724.64277962729	-0.473892442622005	0.0658093868801128	-7.20098552939432	5.97788923208249e-13	1.85861324356028e-11
5122	PCSK1	317.608621072559	-0.663705510541623	0.0924074170740392	-7.18238353107354	6.85064158986669e-13	2.1256443083203e-11
1788	DNMT3A	1361.70183880007	-0.464548973419228	0.0648935343648879	-7.15863264292447	8.14857209359898e-13	2.50802227999564e-11
10579	TACC2	3031.43001219107	-0.298576170299764	0.0417231863667115	-7.1561210036916	8.2991893937979e-13	2.5492510071672e-11
9915	ARNT2	2762.13925099494	-0.298214251403283	0.0417601446686168	-7.14112112804517	9.25727281413038e-13	2.8378457362275e-11
283373	ANKRD52	3081.81445750485	-0.336793124608462	0.0473191224808498	-7.11748458025111	1.09914511747472e-12	3.36272457240214e-11
5054	SERPINE1	70.2334166561119	-2.23814951413111	0.314538036668053	-7.11567204348369	1.11368827365973e-12	3.400417070294e-11
4698	NDUFA5	4057.60019435576	-0.31598864329178	0.044492825301781	-7.10201344033622	1.22952269944276e-12	3.72435816502492e-11
595101	SMG1P5	2281.60402726648	-0.300377646009284	0.0424760604964165	-7.07169267815279	1.5305509410779e-12	4.60882632788753e-11
23645	PPP1R15A	1327.78147340458	-0.36256613259606	0.0513970892845875	-7.05421528033461	1.73577470177807e-12	5.21653155463638e-11
9783	RIMS3	7969.58590259327	-0.341213863442233	0.0485543922101448	-7.0274561766822	2.10332837515519e-12	6.30874787348019e-11
22839	DLGAP4	4920.48311660372	-0.305587412962774	0.0435150382764084	-7.02257024391605	2.17823428317476e-12	6.52063597450573e-11
10116	FEM1B	1888.5663971751	-0.373526595687964	0.0532665289527205	-7.01240728524863	2.34252092311638e-12	6.99873878142798e-11
5150	PDE7A	1416.862400671	-0.378370462758603	0.0539973506166435	-7.0072042134967	2.43127282983046e-12	7.24974278321961e-11
5613	PRKX	2848.22436902919	-0.420943628801938	0.060095661433901	-7.0045593768018	2.47764331846684e-12	7.37364004719596e-11
80331	DNAJC5	5384.30049411683	-0.27290911854206	0.0390293176244213	-6.99241327169133	2.70197547724449e-12	7.99460713257427e-11
221914	GPC2	5462.66860205741	-0.313575397849345	0.0448709452073991	-6.98838405119304	2.78070343609995e-12	8.21166418185731e-11
84435	ADGRA1	686.177135013147	-0.459597971983615	0.0658294422338152	-6.98164766991645	2.91738033181792e-12	8.58214748765744e-11
867	CBL	2512.47087951449	-0.429083030439443	0.0615129115245634	-6.97549538470638	3.04794887207714e-12	8.91481336446732e-11
25789	TMEM59L	5357.92903179295	-0.260057379552288	0.0372912594244699	-6.97368186448653	3.08751854068198e-12	8.99614687939281e-11
23349	PHF24	1496.31119040076	-0.389088426804764	0.0558278327432487	-6.96943455774426	3.18217353783719e-12	9.2543172259117e-11
7378	UPP1	1374.50515418595	-0.439255816987116	0.0631555783810829	-6.95513885308169	3.52214953265479e-12	1.0204227538072e-10
85403	EAF1	1755.32270322953	-0.38776914474397	0.0558419514360382	-6.94404716833943	3.81023188777731e-12	1.09971919221376e-10
11188	NISCH	8970.55224042462	-0.311464004604104	0.0448886210137198	-6.93859596419564	3.96015943603776e-12	1.13869471603514e-10
5394	EXOSC10	2329.14468118583	-0.372761419530471	0.0537277108308234	-6.93797323143385	3.97765060527996e-12	1.14157826095624e-10
27067	STAU2	4099.55100422301	-0.271815087660797	0.0392581583546584	-6.9237860116926	4.3972999982086e-12	1.25729902939434e-10
8853	ASAP2	1931.8876266536	-0.334684163933857	0.0483633533018713	-6.92020178677121	4.51000765461304e-12	1.28711916217567e-10
1983	EIF5	5932.77594834405	-0.235436194711448	0.0340807980791079	-6.90817727228562	4.90920294416943e-12	1.39583787057546e-10
1106	CHD2	4275.03127882976	-0.261751512790788	0.0380710190993679	-6.87534820403939	6.18386234220191e-12	1.74100339140148e-10
55752	SEPTIN11	6379.8390828837	-0.254600460977904	0.0370527153585936	-6.87130372265295	6.36177801914233e-12	1.78561685062055e-10
8732	RNGTT	854.201534266074	-0.421450934207767	0.0614227029869948	-6.86148465815648	6.81485244377236e-12	1.90579155086628e-10
10507	SEMA4D	1279.4684569243	-0.375695310105853	0.054797441716738	-6.85607390301026	7.07787715435204e-12	1.97573516113364e-10
6241	RRM2	24.0155752398653	-2.77229163977796	0.405894902755903	-6.83007256547186	8.48716906603758e-12	2.3605131855123e-10
9980	DOP1B	1115.05379597089	-0.438293351480461	0.064380171613796	-6.80789349412886	9.90381374066578e-12	2.73265253249101e-10
2181	ACSL3	4852.87154186792	-0.251952516660061	0.0370622071927208	-6.79809800182506	1.06009337146386e-11	2.90613768876033e-10
9762	LZTS3	4534.43409099315	-0.288626073830857	0.0425491105729754	-6.78336326997572	1.17409912112319e-11	3.20146065166157e-10
253868	MIR1-1HG-AS1	338.909955529171	-0.726578065078044	0.107120122860831	-6.78283450087153	1.17840605619755e-11	3.20748708926226e-10
55729	ATF7IP	1879.63449370917	-0.363768990531786	0.053643279195361	-6.7812593858588	1.19132761632938e-11	3.2311593168423e-10
23704	KCNE4	22.8539037710065	-2.72390922943421	0.402297624022283	-6.77088072805354	1.28000768009289e-11	3.45941298275281e-10
84897	TBRG1	2111.13403575253	-0.295813395386322	0.0436928700894847	-6.77028986149192	1.2852463500155e-11	3.46744504694659e-10
753	LDLRAD4	454.125848602288	-0.579159247859754	0.0855710054881816	-6.76817158517253	1.30420032096981e-11	3.51238597004845e-10
9172	MYOM2	143.20157681407	-0.934795214720264	0.138127032691582	-6.76764856599452	1.30892218970178e-11	3.51890733495047e-10
4355	MPP2	2718.07892413936	-0.322025080717601	0.0475874874163419	-6.76701162850249	1.3146951404697e-11	3.52822659013422e-10
51097	SCCPDH	2987.47696668081	-0.283309550140344	0.0418708197970016	-6.76627664597654	1.32138772872877e-11	3.53997689778704e-10
23380	SRGAP2	2491.78604058373	-0.352876690799024	0.0521712128750768	-6.76381995649558	1.34400087369275e-11	3.59426247637726e-10
7915	ALDH5A1	1607.48593696412	-0.386966786783574	0.0572458734947506	-6.75973241667907	1.38246824879871e-11	3.68425379823585e-10
26960	NBEA	2738.45621053326	-0.308094539479097	0.0456173348584002	-6.75389170444628	1.43931199893288e-11	3.81579820583643e-10
25806	VAX2	535.599368029677	-0.5600115003324	0.0829827289080246	-6.74853078106287	1.49349719105355e-11	3.95259974594224e-10
9498	SLC4A8	6113.04015479484	-0.294973647511535	0.0437544618781539	-6.74156725622563	1.56687174696822e-11	4.13962644445126e-10
22909	FAN1	1356.84713529943	-0.361872092549669	0.0536803020198146	-6.74124546497696	1.57034646301643e-11	4.14165342151075e-10
54910	SEMA4C	1690.26352476277	-0.347611228028409	0.0517696778631569	-6.71457197294624	1.88619061366071e-11	4.90698262196732e-10
1183	CLCN4	7399.51197126853	-0.284444564446488	0.0423670708721385	-6.71381236868903	1.89604089267595e-11	4.92423387695483e-10
6567	SLC16A2	4071.3970974205	-0.292344927680493	0.0435555820240743	-6.71199681177273	1.91978890807586e-11	4.97745947912482e-10
2257	FGF12	1850.57952302566	-0.329548954368224	0.0491052963848497	-6.71106741288091	1.9320581730597e-11	5.0007942255997e-10
5173	PDYN	86.9087116324918	-1.3362033368271	0.199560314648082	-6.69573677102812	2.14587691184679e-11	5.48921055527097e-10
25940	FAM98A	1074.41862111133	-0.438786247911604	0.0655667160633206	-6.69221022885833	2.19824747167983e-11	5.61378824278569e-10
219749	ZNF25	1201.72234166339	-0.394298052993689	0.0590160817678115	-6.68119673794994	2.36998800514703e-11	6.0122233026093e-10
56896	DPYSL5	16311.2929504054	-0.252040706043248	0.0377455618327249	-6.67736003401418	2.4328477007593e-11	6.16146875472102e-10
23544	SEZ6L	4062.39672585776	-0.381920348494273	0.0572291782576878	-6.6735249416755	2.49731116865425e-11	6.3142758589924e-10
2355	FOSL2	176.998914700863	-0.928091381022565	0.139122073762127	-6.67105769720937	2.53966343396164e-11	6.41076428206457e-10
2674	GFRA1	843.672180285953	-0.482407790544184	0.07238532547917	-6.66444182368157	2.65673112625168e-11	6.68421316418948e-10
23326	USP22	13650.6471886766	-0.269487351647232	0.0404812972243552	-6.6570829030918	2.79315655434857e-11	6.99294857804748e-10
5717	PSMD11	2677.71391244925	-0.263708637838366	0.0396592016884319	-6.64936828305564	2.94353630952989e-11	7.35739786386908e-10
51714	SELENOT	3068.5793659156	-0.284082429016844	0.0428784696264691	-6.62529310144684	3.46559830670081e-11	8.62004183700849e-10
84966	IGSF21	3632.32909654217	-0.393036971232183	0.0593273615244091	-6.62488540081924	3.47517678793943e-11	8.62983430602425e-10
79906	MORN1	307.389251860332	-0.693483268793762	0.104731555933881	-6.62153123392505	3.55496884621011e-11	8.81367235664118e-10
84249	PSD2	2221.60449846001	-0.336806467479537	0.0508968729390257	-6.61742948104161	3.65498472878994e-11	9.04697433597083e-10
27020	NPTN	4890.72721894458	-0.234449368393332	0.0354384688061489	-6.61567433050755	3.69861822983647e-11	9.14018789366856e-10
79953	SYNDIG1	562.183524396396	-0.714036209973623	0.108051134765974	-6.60831754816956	3.88712209400759e-11	9.58855914868683e-10
161253	REM2	340.546412971426	-0.716323034678708	0.108449563317935	-6.60512603982281	3.97179282490834e-11	9.76792843128984e-10
9649	RALGPS1	2471.19734072075	-0.369403753018156	0.0559630648873805	-6.60084921655989	4.08809186819416e-11	1.0021721363424e-09
28951	TRIB2	9153.36187568805	-0.242176720876295	0.036730276898806	-6.59338130075919	4.29920508474343e-11	1.05223904290112e-09
83543	AIF1L	55.2598206052222	-1.58032014868472	0.240112901793602	-6.58157115623526	4.65502629178966e-11	1.13569277807825e-09
6595	SMARCA2	1894.04654759368	-0.368282472413087	0.0560703394808313	-6.56822262577866	5.09193746419526e-11	1.23833652448005e-09
57692	MAGEE1	3268.98806212034	-0.359894331055517	0.0548185429950464	-6.56519329760439	5.19654074531538e-11	1.26176958382682e-09
91300	R3HDM4	1352.45533342462	-0.367104560819822	0.0559456084546301	-6.56181192698139	5.31578364461003e-11	1.28663832929746e-09
23072	HECW1	1314.99634200693	-0.359653173834144	0.0548658725395931	-6.55513449776282	5.55917492372373e-11	1.34342336189892e-09
55248	PACC1	962.73039127628	-0.407065710242757	0.0621625892012024	-6.54840339621637	5.81554562707055e-11	1.40316090626653e-09
51566	ARMCX3	6088.49547822031	-0.281492872874904	0.043071836981445	-6.53542761587273	6.34280531746636e-11	1.52556435442269e-09
3749	KCNC4	1204.60701545538	-0.396751508854791	0.0607235931783444	-6.53372911727303	6.41519307227593e-11	1.54055272255267e-09
55041	PLEKHB2	7688.40550810924	-0.242535814194821	0.0371233366067492	-6.53324394743997	6.43601831132286e-11	1.54313122426812e-09
10670	RRAGA	3117.59075086578	-0.269135129259156	0.0412527845049578	-6.52404758827396	6.84349805481801e-11	1.63315116606164e-09
23231	SEL1L3	686.641471920671	-0.490064738308129	0.0751589008554591	-6.52038192057374	7.01285960456375e-11	1.67096126746124e-09
482	ATP1B2	1216.96289744352	-0.483911627309871	0.07424099145636	-6.51811913899779	7.11944373509119e-11	1.69371898624712e-09
7419	VDAC3	5055.84584808528	-0.242230024813035	0.0371881113513544	-6.51364148408718	7.33504498520747e-11	1.73959973858479e-09
64744	SMAP2	3542.84548207088	-0.286802788437158	0.0440388863328082	-6.51248958181522	7.39153423592732e-11	1.75000041577795e-09
23287	AGTPBP1	6098.79424143078	-0.236819392951472	0.0364498372643316	-6.49713169455532	8.18657953303319e-11	1.9295856258368e-09
89927	BMERB1	3051.29587295069	-0.331664341182904	0.0510866928703014	-6.49218656656697	8.4599398769748e-11	1.98217587945202e-09
6709	SPTAN1	31748.7237108434	-0.271850694408743	0.0418737015405296	-6.49215819016188	8.46153395621475e-11	1.98217587945202e-09
22980	TCF25	2408.37463640481	-0.30857276390092	0.0475584830502103	-6.48828019966787	8.6821701018814e-11	2.02765123738137e-09
3762	KCNJ5	118.006294912496	-1.02788879935533	0.158442858753769	-6.48744163946663	8.73061404485504e-11	2.03585675372176e-09
10971	YWHAQ	24177.0548191786	-0.182738731361699	0.0282925684826409	-6.45889507959731	1.05470201431435e-10	2.44822104900859e-09
9972	NUP153	2584.44566751146	-0.268634124105613	0.0416870372782961	-6.44406850772948	1.16312541273931e-10	2.69172911326373e-09
5704	PSMC4	2408.2180369215	-0.282428913700536	0.0438712183471785	-6.43768111169176	1.21312530850929e-10	2.79897101723477e-09
7355	SLC35A2	1164.22678904519	-0.385094447307165	0.0598710237243063	-6.43206718963826	1.25880069503996e-10	2.89998105904009e-09
5573	PRKAR1A	16133.9081674558	-0.235939084969415	0.0366937161308456	-6.42995885530052	1.27638489952774e-10	2.93606914407155e-09
119587	CPXM2	59.7436432081988	-1.48535564448575	0.231174018626827	-6.42527068270369	1.31635067822374e-10	3.0234559046229e-09
158399	ZNF483	356.74720800478	-0.694242068938334	0.108119614377919	-6.42105572548285	1.35332471827114e-10	3.09907308613678e-09
3164	NR4A1	738.290234012292	-0.708246032891451	0.110342184773507	-6.4186334024945	1.375030839141e-10	3.139380111394e-09
28985	MCTS1	3143.88348063799	-0.345620532657191	0.0539062153276149	-6.41151545432531	1.44080150197862e-10	3.28464092038256e-09
7422	VEGFA	945.989700365661	-0.475447345330224	0.0742098399860189	-6.40679653021483	1.48608928595455e-10	3.37781691043785e-09
7317	UBA1	23441.4210948377	-0.246749663333285	0.0385194700797045	-6.40584262511169	1.49541154274936e-10	3.38893486954622e-09
84542	SANBR	1520.21335390324	-0.356209493704622	0.0556781627464404	-6.3976517207798	1.57784671725993e-10	3.56518777458275e-09
146713	RBFOX3	2832.00513856945	-0.287649230904507	0.0449830520209593	-6.39461348177266	1.60953975016976e-10	3.63143503810425e-09
23220	DTX4	4363.65239220942	-0.271569629325393	0.0424796530827744	-6.39293425481186	1.62732244295064e-10	3.66614895579027e-09
100506658	OCLN	198.631793540858	-0.801174200887517	0.125625219429467	-6.37749493713196	1.80007999661183e-10	4.04938583943694e-09
85464	SSH2	2284.3861679149	-0.33841635483663	0.0530678379436241	-6.37705186324234	1.8052934014509e-10	4.05515024405204e-09
6000	RGS7	802.561548627907	-0.402050901009775	0.0630852451697486	-6.37313685518609	1.85200480100445e-10	4.1478942080476e-09
23637	RABGAP1	3556.62773459275	-0.241735658041395	0.0379518381917809	-6.36953753912628	1.89599012153227e-10	4.24019896039169e-09
8566	PDXK	2596.65302694728	-0.311450905008284	0.0489038653164738	-6.36863575083028	1.90716930109599e-10	4.25897354727962e-09
80055	PGAP1	2806.91793659404	-0.331166742041002	0.0520085681964797	-6.36754199404047	1.92081469431713e-10	4.28319276661359e-09
7532	YWHAG	31966.484676248	-0.196215300607111	0.0308334206582269	-6.3637214560804	1.96923122139169e-10	4.37839098744603e-09
22876	INPP5F	13450.7529843981	-0.274149035908164	0.0431283415262409	-6.35658655553361	2.06286227336403e-10	4.57991352621909e-09
54107	POLE3	954.264663644771	-0.443170029714629	0.069753850407201	-6.35334145896667	2.10687321164829e-10	4.6640867610107e-09
84912	SLC35B4	1096.07123131973	-0.384092931066172	0.0606009811780418	-6.33806455934653	2.32669340652645e-10	5.13584834626769e-09
9522	SCAMP1	5908.04065363329	-0.205808064219691	0.0325013149338374	-6.33229962045081	2.41533864037714e-10	5.32383792245665e-09
283450	HECTD4	9210.4035197171	-0.326131316076322	0.0515171158126704	-6.33054298424274	2.44299947454821e-10	5.37705941901639e-09
7343	UBTF	2414.73893755207	-0.299218017866049	0.0472918623226052	-6.32705085337747	2.49891020471055e-10	5.48603168101371e-09
9892	SNAP91	8468.79946507545	-0.22084949843267	0.0349337224153999	-6.32195721390724	2.58270900574911e-10	5.66012889125274e-09
5578	PRKCA	5020.7906085347	-0.224257291103826	0.0354933582867041	-6.31828888358061	2.64475279064862e-10	5.7878087894924e-09
8780	RIOK3	3222.40228416178	-0.277054816433456	0.0439189411928821	-6.30832185176535	2.82077160840819e-10	6.15415828624236e-09
7224	TRPC5	260.549274147115	-0.766392652455668	0.121580138423264	-6.30360075580423	2.90809012675785e-10	6.32788828862231e-09
4591	TRIM37	6048.22253745688	-0.208037810545602	0.0331654394118111	-6.27272890801845	3.54774307819033e-10	7.70878208339169e-09
55698	RADIL	589.784115203172	-0.509116897104439	0.081201421606902	-6.26980275750695	3.61505742693457e-10	7.84390545529336e-09
10763	NES	7624.94883561799	-0.359318290589015	0.0573227083699709	-6.26834113053263	3.64914666203588e-10	7.90665672651033e-09
60468	BACH2	1658.58275707186	-0.448361077178786	0.0716335196873899	-6.25909600889979	3.8721544287385e-10	8.36615060683798e-09
5272	SERPINB9	1501.57431034138	-0.321680153295124	0.0514201976198997	-6.25591048235553	3.95203397842841e-10	8.52669446657538e-09
54331	GNG2	13514.2512275763	-0.212689195771673	0.0340017282222206	-6.25524662692521	3.96888207811565e-10	8.55098438717395e-09
5577	PRKAR2B	5987.69158009692	-0.219673672305503	0.03513548748381	-6.25218797396012	4.04741822644006e-10	8.70792638675859e-09
81	ACTN4	3213.16075845836	-0.277274821168516	0.0443777307967007	-6.24806217421847	4.15576259274577e-10	8.92846915466742e-09
90007	MIDN	2451.58853514199	-0.337621126555131	0.0540538146567213	-6.24601850395308	4.21047316876436e-10	9.02067339812163e-09
64210	MMS19	2133.96690619058	-0.31117249171358	0.0498606029058909	-6.24084895846327	4.35202334578018e-10	9.29789121793289e-09
7169	TPM2	558.069693048517	-0.534263118752932	0.0857026315656716	-6.23391731377048	4.54913264283684e-10	9.70545077231174e-09
286075	ZNF707	376.91463048166	-0.619979335898342	0.0994927465664159	-6.23140236142218	4.62278079712702e-10	9.84884092669249e-09
11247	NXPH4	699.398159233651	-0.54920840082271	0.0881462765649019	-6.23064776216984	4.64510464128809e-10	9.88263778828705e-09
8874	ARHGEF7	6283.7349583313	-0.260733302760047	0.0418604009050312	-6.22863845359659	4.70506178174013e-10	9.99629584378871e-09
23303	KIF13B	2076.41771782146	-0.407110278465753	0.0654385384710745	-6.22126178208741	4.93172509237193e-10	1.04199722013831e-08
29980	DONSON	2061.26454010229	-0.342033028632625	0.0550431651802054	-6.21390553237347	5.16836070824697e-10	1.08898641534509e-08
10747	MASP2	70.4052124359404	-1.44533772382097	0.232646454890349	-6.21259294280752	5.21173345055963e-10	1.09661467115833e-08
283820	NOMO2	8133.17871720492	-0.252001679611369	0.0406059808423938	-6.20602370349032	5.43419854806806e-10	1.14028717681477e-08
53358	SHC3	4623.65736887502	-0.242158536303934	0.0390267884343189	-6.20493117724716	5.47208444689133e-10	1.14666405183694e-08
57419	SLC24A3	3071.74769838268	-0.315958972134202	0.0509249534569513	-6.20440374876913	5.49046639016893e-10	1.14892775834975e-08
9379	NRXN2	12380.0842301411	-0.259994034806152	0.0419061965767658	-6.20419069360978	5.49790886521549e-10	1.14892775834975e-08
492	ATP2B3	1154.69449303194	-0.368509721265394	0.0595991293977836	-6.18313933423159	6.28392029208322e-10	1.30782488038091e-08
162394	SLFN5	557.439546104046	-0.477462483429704	0.0772334489912215	-6.1820686459823	6.32670013241913e-10	1.3149392924676e-08
10525	HYOU1	4449.99048958074	-0.253813252202063	0.0410629902108094	-6.18107085964843	6.36682284997787e-10	1.32148289194181e-08
23095	KIF1B	22870.2152685713	-0.275701031717767	0.0446539346056959	-6.17417108150195	6.65114903666179e-10	1.37492165442985e-08
23205	ACSBG1	65.8020544294872	-1.5885381197586	0.257287776509159	-6.17416863448253	6.65125203816494e-10	1.37492165442985e-08
256714	MAP7D2	2459.95784507696	-0.331440262302672	0.053836909518893	-6.15637608593337	7.44283589880705e-10	1.5364785525513e-08
80335	WDR82	7521.67849887548	-0.207073074534004	0.0336956216273751	-6.14540004110721	7.97622310882853e-10	1.64437041638477e-08
54904	NSD3	4338.20064667147	-0.237939918613706	0.0387460886900379	-6.14100485128152	8.2001079286602e-10	1.6882510226745e-08
121551	BTBD11	240.162501356357	-0.716942566499747	0.117008329183506	-6.12727804509841	8.93951754161395e-10	1.83800806228587e-08
23780	APOL2	737.974611032296	-0.418826800689159	0.0684370340158851	-6.11988533272708	9.36427190718193e-10	1.91617328943549e-08
84448	ABLIM2	1532.42176868322	-0.332579121464895	0.0543623477594336	-6.11782116064297	9.48634411508077e-10	1.93741796967144e-08
22999	RIMS1	1867.48501042801	-0.298552651086714	0.0488869217450909	-6.10700449996516	1.01518377874596e-09	2.06231955690265e-08
9709	HERPUD1	2030.07607878909	-0.290826617438206	0.0476821876003942	-6.09927170027329	1.06552823168209e-09	2.16172219629191e-08
10098	TSPAN5	2211.66428624347	-0.292662064256608	0.0480721137166073	-6.08797994575185	1.14344189784054e-09	2.31365485598766e-08
388336	SHISA6	341.100921564593	-0.716536908195375	0.117798636390648	-6.08272667791474	1.18155674054604e-09	2.38761868693961e-08
10910	SUGT1	1001.16293649304	-0.344791452239263	0.0567240223692492	-6.07840272671106	1.21385581494169e-09	2.44965071255449e-08
51059	FAM135B	775.855019077347	-0.534929117014595	0.0880933343139153	-6.07229958067436	1.26091418644095e-09	2.54126538998514e-08
1453	CSNK1D	7932.46103826719	-0.245548625408348	0.0404499688530069	-6.07042804657425	1.27569764525855e-09	2.56767722098947e-08
27063	ANKRD1	26.4751864411114	-2.18529669363477	0.360056902845673	-6.06930925740765	1.28461563563149e-09	2.57884060082085e-08
23640	HSPBP1	1779.1206627351	-0.286877332188377	0.0472914785564295	-6.06615273925232	1.31010545648688e-09	2.62312606909421e-08
57537	SORCS2	2271.88481229703	-0.26870107114882	0.0443351278501691	-6.06068109371191	1.35546343752926e-09	2.7068569456769e-08
204851	HIPK1	1531.48481161252	-0.367461951961646	0.060637158316941	-6.06001274071881	1.36110766851216e-09	2.71458461606657e-08
10776	ARPP19	9506.87343016834	-0.210399271951248	0.0347944038301173	-6.04692849397611	1.47633240364714e-09	2.93291646475198e-08
60492	CCDC90B	2277.15195979117	-0.311942880101142	0.0516052956035081	-6.04478428915222	1.49610032150618e-09	2.96833289469262e-08
196394	AMN1	1232.99145189229	-0.447657854552624	0.0743952935438616	-6.01728729370086	1.77364140303958e-09	3.4739299029829e-08
10296	MAEA	2245.99195960815	-0.268693482077439	0.0446934101307907	-6.01192617191516	1.83331816963022e-09	3.58164342794808e-08
7204	TRIO	8810.81034742929	-0.285852084301781	0.047566525270322	-6.00952208884872	1.86071012108272e-09	3.63052075538296e-08
58497	PRUNE1	1166.33937325151	-0.352676814710932	0.058764745238907	-6.00150333804955	1.9549892278959e-09	3.80961404065269e-08
27436	EML4	2696.88174412875	-0.245590909760425	0.0409726406732864	-5.99402200406739	2.0471365506307e-09	3.98229626688608e-08
54469	ZFAND6	2995.85110470725	-0.266369429708894	0.0444554552478726	-5.99182773460949	2.07495658478648e-09	4.02799630424858e-08
6714	SRC	2079.80238559013	-0.297244858606264	0.0496296615503611	-5.98925822423025	2.10800246331089e-09	4.08695990890578e-08
9677	PPIP5K1	1601.7564607268	-0.286231258536907	0.0478775003485444	-5.9784085729866	2.25328015989193e-09	4.36051147606251e-08
25853	DCAF12	2417.50681566512	-0.245549032674045	0.0410733954315011	-5.97829885000747	2.25479805031408e-09	4.36051147606251e-08
7067	THRA	1575.01137468906	-0.295777623804908	0.0494772260327259	-5.97805591625672	2.25816230232768e-09	4.36150362862456e-08
147463	ANKRD29	225.599663125417	-0.663430568255006	0.111024120437057	-5.97555347111376	2.29310308420112e-09	4.42254126564719e-08
9793	CKAP5	9540.1274811236	-0.222057611624131	0.0371620912919466	-5.97537985361585	2.29554668557487e-09	4.42254126564719e-08
349152	DPY19L2P2	2751.42431540623	-0.263109159448567	0.044044256745884	-5.9737450212088	2.31868108088392e-09	4.46149238921777e-08
55625	ZDHHC7	1179.14762931172	-0.376600434297471	0.063123880197016	-5.96605330854287	2.43060902696232e-09	4.66512249503671e-08
9802	DAZAP2	1456.83485918697	-0.35880092271925	0.0602007855612564	-5.96007044383428	2.52129222180437e-09	4.8270597142605e-08
54902	TTC19	2143.40474275626	-0.30799044852589	0.0516916801490682	-5.95822089043553	2.5499869972563e-09	4.86980662884265e-08
79991	STN1	1691.94262242734	-0.284599148573571	0.0478160498016889	-5.95195859452863	2.6495241284532e-09	5.05358735572926e-08
23530	NNT	2301.0730643355	-0.284204798199923	0.0478165780974041	-5.94364568750586	2.78751777977114e-09	5.31016929977076e-08
54602	NDFIP2	1332.94602840979	-0.310482756062248	0.0522529114051405	-5.94192261661622	2.81698401650437e-09	5.35962742543126e-08
2556	GABRA3	3675.56923899127	-0.297403488967718	0.0500604630148134	-5.94088570215009	2.83486224651573e-09	5.38694258198151e-08
23138	N4BP3	1740.83470846369	-0.336956232186671	0.0568547618979165	-5.92661407661298	3.09244582656363e-09	5.8545970060574e-08
64328	XPO4	1099.11340169718	-0.339128216344754	0.0572842328738872	-5.92009702026305	3.21751752019006e-09	6.07634142053671e-08
408050	NOMO3	7946.99125866595	-0.242579820387174	0.0410091256224302	-5.91526438823884	3.31342906714479e-09	6.24975640445301e-08
53822	FXYD7	1110.18845710974	-0.340336241595424	0.0575730468353485	-5.91138145890978	3.39250366426336e-09	6.39102568377298e-08
23089	PEG10	48856.0140173523	-0.309119699124029	0.0523046616460873	-5.90998372603283	3.42141530890446e-09	6.43756334321175e-08
9846	GAB2	4443.15789478402	-0.245781638026627	0.0416725166822805	-5.8979312408827	3.68087290614866e-09	6.9002834369309e-08
129049	SGSM1	617.986561261629	-0.456503145092665	0.0774752114485882	-5.89224781136088	3.80977259415368e-09	7.12446104801575e-08
1462	VCAN	1139.93163453694	-0.374968271927971	0.0636503785258444	-5.89106114703968	3.83723523292518e-09	7.16705584347453e-08
51286	CEND1	2838.96268443731	-0.302673426939455	0.0514991022012044	-5.87725637928454	4.17121930381071e-09	7.77188083926826e-08
149603	RNF187	6581.91507258192	-0.200283480248988	0.0341166505393443	-5.87054933830669	4.3435349157963e-09	8.08309654585596e-08
377	ARF3	6778.00064552021	-0.249029328903428	0.0424455416708045	-5.86703147376063	4.43666483101048e-09	8.24637447387209e-08
10096	ACTR3	3978.18044750863	-0.230159695407957	0.0392313344215403	-5.86673124433886	4.44470232877861e-09	8.25128780622894e-08
55771	PRR11	873.185791815715	-0.431863825074254	0.0736288641892189	-5.86541473686742	4.48011441238587e-09	8.30694668682021e-08
23600	AMACR	555.558507456811	-0.467374552817861	0.0798099481891743	-5.85609392591058	4.73880279199065e-09	8.76535263713192e-08
58489	ABHD17C	1090.63515073703	-0.357746762269735	0.0611019825109154	-5.85491251786841	4.77261170318404e-09	8.81722720091864e-08
4684	NCAM1	21729.0276208136	-0.259238464765859	0.0442786774701378	-5.85470207281356	4.77865868715717e-09	8.81774932900401e-08
9868	TOMM70	3513.5493086718	-0.236793799314728	0.0404493753116303	-5.85407802939896	4.79663398099695e-09	8.84025421774824e-08
57724	EPG5	1107.88963073656	-0.337734828684442	0.0577433794541312	-5.8488926674741	4.94856262659018e-09	9.10928549927196e-08
51665	ASB1	1571.92886737857	-0.352311789347852	0.0602774481682756	-5.84483583917336	5.07068064050657e-09	9.32286078820059e-08
154790	CLEC2L	113.058819264582	-0.896179383204494	0.153384905764023	-5.84268301199882	5.13667047563781e-09	9.4328509322727e-08
6769	STAC	436.147386459963	-0.555282485300295	0.0952641760431669	-5.82886986865536	5.58039968778003e-09	1.0223158565745e-07
9829	DNAJC6	5949.02033306001	-0.200588883299559	0.0344196463896756	-5.8277438712946	5.61817156838665e-09	1.02800443159821e-07
8682	PEA15	3601.0970511079	-0.235528796228531	0.0404280231918305	-5.82587961600175	5.68125595969991e-09	1.03830552467777e-07
57523	NYNRIN	2302.17661608959	-0.2538920097957	0.0436332089015081	-5.81877923232285	5.92789661820415e-09	1.08079898174814e-07
57521	RPTOR	2254.88614887144	-0.27284303260844	0.0469122320378843	-5.81603178437777	6.02610129606995e-09	1.09626168711455e-07
79180	EFHD2	629.544281018479	-0.452509375141685	0.0778614743317707	-5.81172369294635	6.18328381209004e-09	1.12201295935399e-07
57515	SERINC1	20122.8098766465	-0.204971278708932	0.0353108173676827	-5.8047729842846	6.44532707595798e-09	1.16817734930011e-07
8496	PPFIBP1	1538.76343058422	-0.312406681528907	0.0538891467103209	-5.79720965351776	6.74273772409689e-09	1.21488408675513e-07
57495	NWD2	222.829184171337	-0.884244385039795	0.152607598518648	-5.79423563192852	6.86330418294129e-09	1.23515251866415e-07
23127	COLGALT2	979.507420426031	-0.416406557427555	0.0719068541820573	-5.79091607002131	7.00035540713287e-09	1.25833650602716e-07
24141	LAMP5	217.161542073946	-0.695069603636306	0.120089651600452	-5.78792255929642	7.12622488488818e-09	1.27795852361236e-07
26059	ERC2	2184.56053304599	-0.282734306766991	0.0489262944000402	-5.77878031095603	7.52440996104343e-09	1.34620934706528e-07
221078	NSUN6	495.541259847383	-0.492580643541621	0.0853385362793647	-5.77207748125778	7.83000944425776e-09	1.39598664882064e-07
8848	TSC22D1	9643.01779805928	-0.242454473722689	0.0420286076452819	-5.76879623919464	7.9839767412826e-09	1.42177988604657e-07
1810	DR1	2530.42614690701	-0.248208105464307	0.043143284241907	-5.75311105368309	8.76158870284805e-09	1.55122711096605e-07
1463	NCAN	3057.9803214434	-0.328541807225962	0.0572035704570722	-5.74337938350392	9.28054771679131e-09	1.64120853669083e-07
9815	GIT2	411.438973320197	-0.477332753634881	0.0831261281273424	-5.74227098492602	9.34151710003261e-09	1.64919052091867e-07
253738	EBF3	912.498894200029	-0.369821969444986	0.0646115584702958	-5.7237741698338	1.04183218250593e-08	1.82344472491913e-07
2353	FOS	444.191893147964	-0.555756018078295	0.0971263048565049	-5.72199281028319	1.052817644198e-08	1.83834757322538e-07
84056	KATNAL1	2554.49549099787	-0.276288599415047	0.0482925605328257	-5.72114206342913	1.05810375468448e-08	1.84348668968206e-07
5155	PDGFB	74.3995127734933	-1.11441844971601	0.194841558174179	-5.71961372183122	1.06766496275335e-08	1.85802854780864e-07
342865	VSTM2B	240.174257339189	-0.642572215605735	0.11241270443547	-5.71618856456391	1.08939847756732e-08	1.89137197022565e-07
2664	GDI1	19042.7853021006	-0.170902740156217	0.0298989501055232	-5.71601141689072	1.09053414247174e-08	1.89137197022565e-07
5950	RBP4	385.017322870346	-0.490985419012397	0.0859310005880481	-5.71371700145997	1.10534762826178e-08	1.91489271455498e-07
57186	RALGAPA2	1418.37885718092	-0.289602337548625	0.0507253973123418	-5.70921772707659	1.13496622616954e-08	1.95962686709113e-07
84645	C22orf23	1604.0206968667	-0.303503216559635	0.0532400694373581	-5.70065403308188	1.19348635196517e-08	2.05594152319946e-07
8925	HERC1	7948.12936376161	-0.237876089015324	0.0417374625767992	-5.69934237323649	1.2027046947806e-08	2.06716558607403e-07
9586	CREB5	1037.31908991404	-0.366725465389437	0.0644370218186509	-5.69122307392691	1.26132592644971e-08	2.16306084045977e-07
9887	SMG7	3304.00430203685	-0.278831849927857	0.0489972264955043	-5.69076802650127	1.26469224878242e-08	2.16640507610578e-07
57414	RHBDD2	4450.15949001602	-0.226264524454879	0.0397788657433501	-5.68805872733324	1.28491638373103e-08	2.19858679216259e-07
114787	GPRIN1	4131.81762058587	-0.215290945562532	0.0378646677253503	-5.68580047035235	1.30201342097936e-08	2.22535187717557e-07
25829	TMEM184B	1321.61793233465	-0.319389835775385	0.0561786057167865	-5.6852574338624	1.306157544381e-08	2.22994329870492e-07
1054	CEBPG	2428.67904200382	-0.271868673185727	0.0478441926621986	-5.68237560418757	1.32836527622545e-08	2.26280664035866e-07
158471	PRUNE2	1095.3272033171	-0.496870412027402	0.0875029572862435	-5.6783270810153	1.36018439162365e-08	2.31443166169821e-07
55084	SOBP	3281.32548805984	-0.226117411060034	0.0398230220915096	-5.67805754521688	1.36232888095226e-08	2.31550498799186e-07
9552	SPAG7	1696.33439176874	-0.310179995203241	0.0546755772901996	-5.67309959174111	1.40236645505051e-08	2.37563672900418e-07
81533	ITFG1	5536.23666011959	-0.19087003305622	0.0336474478418274	-5.67264518704293	1.40609262921489e-08	2.37931404304205e-07
6812	STXBP1	12057.7155796266	-0.226403659198587	0.0399183568236049	-5.67166780433979	1.41413990791975e-08	2.39028709076779e-07
84867	PTPN5	2842.27197085387	-0.267595789467409	0.0472691941244234	-5.6611032708329	1.50402876766719e-08	2.52825583065989e-07
8202	NCOA3	3623.84582085028	-0.27957128995767	0.0494178484171713	-5.65729385054585	1.53778351262572e-08	2.58215964792927e-07
221154	MICU2	1535.03892171026	-0.28062119419173	0.0496711765844741	-5.64957815554233	1.60842046664814e-08	2.68896260965208e-07
339287	MSL1	4511.68034736866	-0.218930619104456	0.0387656365540023	-5.64754350930045	1.62756652665016e-08	2.71800056311872e-07
54413	NLGN3	1376.39502952137	-0.31257647201288	0.0554004649032242	-5.64212723772087	1.67961896282809e-08	2.79881604296092e-07
4131	MAP1B	86785.8576625433	-0.276087328371688	0.0489400003406705	-5.64134300060991	1.68728851891396e-08	2.8054839645464e-07
5867	RAB4A	3207.79956484054	-0.237114517549228	0.0420740755500115	-5.6356441454639	1.74405190326477e-08	2.89357505035154e-07
3221	HOXC4	2952.55095767093	-0.23164935381035	0.0411237911845746	-5.63297660885996	1.77125490214534e-08	2.93552396946015e-07
6480	ST6GAL1	1941.93497070733	-0.251911881234229	0.0447799753058548	-5.62554756927909	1.84920436590674e-08	3.05808423624598e-07
2026	ENO2	17952.6098048636	-0.157945490113681	0.0280825616542941	-5.62432630107052	1.86233336384796e-08	3.07647013680154e-07
5730	PTGDS	18.5604348775131	-2.49364236583258	0.443418346156644	-5.6236788293637	1.86933054459256e-08	3.08469787924837e-07
3831	KLC1	24951.333735337	-0.148097024592819	0.0263893390574941	-5.612002038784	1.999990813791e-08	3.2790846172091e-07
8787	RGS9	786.359378476025	-0.384448117882906	0.0685780822246853	-5.60599108944637	2.07066615395198e-08	3.39132549860851e-07
10652	YKT6	4464.7765415127	-0.217326851756655	0.0387692828943476	-5.60564538552092	2.07480376222846e-08	3.39446771666405e-07
157922	CAMSAP1	7324.02476631787	-0.24272887666603	0.0433075556780254	-5.60476971895213	2.08532025349206e-08	3.40802819633205e-07
23270	TSPYL4	9514.87216269995	-0.212132635233233	0.0380782797739408	-5.57096162149656	2.53337134820715e-08	4.12265760782178e-07
94239	H2AZ2	3487.69664754987	-0.236474982815911	0.042451254357507	-5.57050637006898	2.54000029276879e-08	4.12562138208236e-07
6777	STAT5B	1716.09622667218	-0.275631552504669	0.0494808772952502	-5.57046615927983	2.54058661301012e-08	4.12562138208236e-07
4880	NPPC	146.277758454396	-0.780463764506354	0.14016451716302	-5.56819785993787	2.5738746030356e-08	4.17524494195499e-07
6529	SLC6A1	135.561635064692	-0.951087202898709	0.170827995274907	-5.56751369333907	2.58399777627776e-08	4.18722605759755e-07
9258	MFHAS1	958.652133116047	-0.329231812880147	0.0592011156621949	-5.5612433853234	2.67859325574847e-08	4.32219842122197e-07
1159	CKMT1B	3013.49833059396	-0.244228634827762	0.0439861782997115	-5.55239496288232	2.81782035132311e-08	4.53251292473078e-07
55246	CCDC25	1254.75159046539	-0.329469876638776	0.0594195122329911	-5.54480951218322	2.9427435875986e-08	4.72352032103838e-07
55212	BBS7	1566.9527446268	-0.301783127228587	0.0544451436895263	-5.54288420927874	2.97529622151478e-08	4.7707658595924e-07
27161	AGO2	754.827321488818	-0.378680808524257	0.0683841661541337	-5.53755101247755	3.0673036968722e-08	4.89776040198893e-07
23670	CEMIP2	1423.01029849915	-0.327799816856234	0.0592200591905101	-5.53528350590982	3.10725329086307e-08	4.95637680816814e-07
56889	TM9SF3	4975.18006514817	-0.196560863024431	0.0355158472961077	-5.53445512324782	3.1219734951989e-08	4.974669641256e-07
23329	TBC1D30	1207.75787297657	-0.326421115070946	0.0590037601716632	-5.5322086951962	3.16223339906201e-08	5.03357797143097e-07
10885	WDR3	963.727191227887	-0.330111530616158	0.0597336486193756	-5.52639154389576	3.26884175096813e-08	5.1978661397671e-07
4858	NOVA2	1715.18543938342	-0.352693109831512	0.0638890209732795	-5.52040248009152	3.38224060914443e-08	5.37259964673752e-07
26268	FBXO9	1404.82239578312	-0.370878377006325	0.0673266913841028	-5.5086380955577	3.61620494377623e-08	5.72048469751241e-07
51477	ISYNA1	1767.61785681527	-0.262935641763093	0.0477851334326431	-5.50245699603876	3.74534600868667e-08	5.9186526750909e-07
100287428	NA	630.315064951307	-0.395557338559152	0.0720034751971074	-5.49358676753206	3.93851462393342e-08	6.20468158623167e-07
1284	COL4A2	1341.24765031045	-0.39118770513174	0.0712848069001145	-5.48767292979946	4.07263245909439e-08	6.40278095855775e-07
5794	PTPRH	731.042613622594	-0.412772093098764	0.0752323034570825	-5.48663372156665	4.09665335225426e-08	6.43393288803218e-07
8927	BSN	6045.26782614129	-0.34874488790204	0.0636720098702082	-5.47720872347106	4.32087438132288e-08	6.77911952934319e-07
100887750	MRPS31P5	627.865139199954	-0.391694113081951	0.0715314519045945	-5.47583059832723	4.35464130964587e-08	6.8250971427923e-07
440073	IQSEC3	1842.6673407366	-0.282806162543895	0.0516704624884679	-5.47326555490021	4.41817271911604e-08	6.91051002907138e-07
273	AMPH	2452.6250310009	-0.268163612189511	0.0489975835347256	-5.47299668359069	4.42488396719956e-08	6.91393769624633e-07
10867	TSPAN9	1503.95028567998	-0.294401846717403	0.0538037524884383	-5.47177163489975	4.45558749619946e-08	6.9548083601391e-07
5631	PRPS1	4235.36795419262	-0.212749424189388	0.0389248026181342	-5.4656519719967	4.61208453948062e-08	7.1771167040117e-07
1737	DLAT	2464.15165063876	-0.242205708048802	0.0443271945506623	-5.46404324713084	4.65410071444719e-08	7.22779478465976e-07
3269	HRH1	48.9424579678913	-1.37842159022646	0.252551706212757	-5.45797773809234	4.81588020574589e-08	7.44029558997376e-07
9751	SNPH	3428.32527064318	-0.254883854106495	0.0467066477003242	-5.45712155883809	4.83915080367287e-08	7.46214615360725e-07
871	SERPINH1	342.886984259799	-0.519012030605741	0.0955356689465311	-5.43265187054083	5.55226632955054e-08	8.52741145011392e-07
6389	SDHA	3316.75104975575	-0.283560120520157	0.0522444952895212	-5.42755976392848	5.71297403033743e-08	8.75664967355428e-07
8745	ADAM23	2660.51791098337	-0.24709097992329	0.045546285650539	-5.42505226044411	5.79375860218508e-08	8.86699327594798e-07
30811	HUNK	465.005505707338	-0.462725224573469	0.0852955067225784	-5.42496600762888	5.79655702160422e-08	8.86699327594798e-07
84525	HOPX	126.12074286335	-0.814195941991756	0.150516933980673	-5.4093311659956	6.32605562942015e-08	9.65765199233932e-07
140901	STK35	1020.5754359341	-0.328317370696151	0.0607571164512342	-5.40376814886649	6.52552821368491e-08	9.9225651177672e-07
7763	ZFAND5	5799.86555796266	-0.181818283605904	0.0336536355107409	-5.4026342428257	6.56692766658603e-08	9.97560005121813e-07
339761	CYP27C1	479.713141252347	-0.465536708432379	0.0862456337011709	-5.39780031120647	6.74628922130994e-08	1.02277488819007e-06
27075	TSPAN13	7012.82980612769	-0.178377260980848	0.033051521480793	-5.39694552592705	6.7784957137223e-08	1.02562461852433e-06
23054	NCOA6	1889.60245045324	-0.305233689730905	0.0566062083707884	-5.39222990756647	6.95886514916201e-08	1.0508329808586e-06
2318	FLNC	853.18896140066	-0.441148031193012	0.081861309172827	-5.38896867947289	7.08631529741456e-08	1.06692288488731e-06
2997	GYS1	1466.18022377386	-0.339753884910454	0.0630570970823741	-5.38803561582639	7.12319387566657e-08	1.07142081333404e-06
202	CRYBG1	448.276788174642	-0.570799863312117	0.105942204534642	-5.38784203915135	7.13086808630011e-08	1.07152150408775e-06
9211	LGI1	251.362624811424	-0.671809092912771	0.124709149358966	-5.38700725941941	7.16405417078811e-08	1.07545178263538e-06
863	CBFA2T3	1726.61566934003	-0.316443391650151	0.058771408648039	-5.38430844060958	7.27237060084021e-08	1.09064169687307e-06
2740	GLP1R	151.895297292441	-0.826163923194789	0.15357518053762	-5.37954062826195	7.46761412162828e-08	1.11773085341045e-06
10168	ZNF197	1756.53227874509	-0.247441985950684	0.0460178231513159	-5.37709020126929	7.56992544144125e-08	1.13083153786843e-06
80709	AKNA	334.275669296767	-0.544730442910564	0.101322356661413	-5.37621173509493	7.60693308951209e-08	1.13525127288065e-06
81615	TMEM163	192.801409636726	-0.700049454281647	0.130332920805086	-5.37124043532008	7.8196864170182e-08	1.16472972854068e-06
5864	RAB3A	8646.48330544473	-0.231441655500453	0.0431924874074928	-5.35837756499071	8.3972612361159e-08	1.24954187868546e-06
57095	PITHD1	2029.98870759929	-0.241373302301199	0.045099068271771	-5.35206849167398	8.69544717878769e-08	1.29140053877588e-06
55190	NUDT11	1219.61394375177	-0.306861634867426	0.0573643654659951	-5.34934244237966	8.82743727160306e-08	1.3097314058556e-06
375790	AGRN	4872.91535538687	-0.32821223138905	0.0614659308581635	-5.33974230613085	9.30787899302838e-08	1.37700797830131e-06
222553	SLC35F1	5371.7164960265	-0.178436168506454	0.0334184015668354	-5.33945850610447	9.32246026281605e-08	1.37783260522026e-06
283624	LINC00641	3090.0104301656	-0.225575142393436	0.0422592632465898	-5.33788630145224	9.4036395051128e-08	1.38715017849287e-06
85409	NKD2	199.538151217516	-0.639754120032424	0.11992931500518	-5.33442653286887	9.58469835997799e-08	1.41249644328115e-06
344558	SH3RF3	643.373960750006	-0.515236876699386	0.0967838423794024	-5.3235836068546	1.01742657159864e-07	1.49649752555234e-06
26032	SUSD5	277.91964266135	-0.5147432374411	0.0968906813772962	-5.3126186143399	1.08061043580387e-07	1.58790565192044e-06
51715	RAB23	643.675947215724	-0.363196650018838	0.0684361196047305	-5.3070900588252	1.11389151242981e-07	1.63367195260199e-06
7155	TOP2B	7014.53043940496	-0.19412830093498	0.0366113386270706	-5.30240925939378	1.14284276633985e-07	1.6745273751629e-06
56910	STARD7	4105.42039409265	-0.190961253001567	0.0360343857434854	-5.29941746089262	1.16172738741841e-07	1.70056878902769e-06
23129	PLXND1	232.371765048237	-0.577942999303725	0.109187680425597	-5.29311546001336	1.20249944704321e-07	1.75521317189122e-06
11073	TOPBP1	1983.12680837916	-0.235088614133454	0.0444293982413052	-5.29128512739783	1.21459833811362e-07	1.76949626458325e-06
54622	ARL15	830.136138892045	-0.403159365473757	0.0761982156322984	-5.29092921833288	1.21696461282592e-07	1.77125667767822e-06
55016	MARCHF1	759.720410645609	-0.426566801123546	0.0807568085144074	-5.28211563793342	1.27700548796574e-07	1.85511424021006e-06
80213	TM2D3	1861.68911712977	-0.240858749025555	0.0456408718370885	-5.27726003756637	1.31129747185488e-07	1.89951869573523e-06
4140	MARK3	3204.04165153096	-0.241469006010031	0.0457586600291742	-5.27701217334769	1.31307166799439e-07	1.90028924364334e-06
203190	LGI3	391.037922506698	-0.534866071863703	0.101676737964569	-5.26045664496128	1.43698084158109e-07	2.06709165332034e-06
4976	OPA1	7200.10848575458	-0.192747210771583	0.0366469690681027	-5.25956758970686	1.44394547899384e-07	2.07204821690139e-06
93621	MRFAP1	11807.9274026843	-0.175564071908461	0.0334387192359089	-5.25032285686131	1.51832855096954e-07	2.17267276372133e-06
4967	OGDH	2958.4152106699	-0.235544184134368	0.044902103289914	-5.24572719040706	1.55667101927994e-07	2.22337969952616e-06
80232	WDR26	4223.26412110577	-0.19962049663772	0.0380596366984544	-5.24493962512853	1.56333511778125e-07	2.23081504633393e-06
257	ALX3	371.291999947561	-0.558500309761374	0.106535128466999	-5.24240518407387	1.58496843019078e-07	2.25957708076686e-06
57586	SYT13	4567.38754967166	-0.552852499234246	0.105467326330366	-5.2419314916782	1.58904372456165e-07	2.26117226554601e-06
9217	VAPB	3837.63105919918	-0.190807161804264	0.0364056267876221	-5.24114480756963	1.5958341622215e-07	2.26872445906155e-06
57037	ANKMY2	1217.22116050722	-0.342340204659168	0.0653242671964913	-5.24062832009167	1.60030758738168e-07	2.27297169583821e-06
206358	SLC36A1	1400.14038408687	-0.35425737554276	0.0676141056672397	-5.23940044827665	1.61099122125816e-07	2.28602344263322e-06
63893	UBE2O	4383.3961183692	-0.221168006615363	0.0422164453403683	-5.2389064221823	1.615309138939e-07	2.28969180023321e-06
2566	GABRG2	1639.16363492939	-0.295937916153136	0.0564979351467319	-5.23803065341326	1.62299110604063e-07	2.29666003229449e-06
222236	NAPEPLD	385.768363803945	-0.466575054588264	0.0892121476538136	-5.22994980906414	1.69556067023244e-07	2.39713415642751e-06
55800	SCN3B	7576.46470717361	-0.20396176222904	0.0390473846465575	-5.22344233999859	1.75627170127281e-07	2.4806729653158e-06
10440	TIMM17A	2562.6621460713	-0.276419662983531	0.0529263372938491	-5.22272420720969	1.76309883302717e-07	2.48801871299046e-06
8704	B4GALT2	2826.14101683954	-0.247726681920506	0.0474383931583922	-5.22207152112786	1.76932602834241e-07	2.49450509267777e-06
5576	PRKAR2A	3648.76260812157	-0.200749934773487	0.038451810753433	-5.22081875573477	1.78133813189865e-07	2.50912793772133e-06
23344	ESYT1	2166.50706215273	-0.249514247203402	0.0479405552445346	-5.20465910189573	1.94353050426014e-07	2.72754001134562e-06
55540	IL17RB	690.527460019567	-0.354141175249098	0.0680510968156822	-5.20404801421933	1.94993590751028e-07	2.73151736054805e-06
55103	RALGPS2	1294.30581611916	-0.326895358290391	0.0629105858856556	-5.19619001616907	2.03414343219327e-07	2.83896932647194e-06
6722	SRF	1205.60407222755	-0.301079369810793	0.0579442163204039	-5.19602108596943	2.0359917542128e-07	2.83896932647194e-06
126567	C2CD4C	569.416131521862	-0.428732235781202	0.0825142324656372	-5.19585801103762	2.03777755145858e-07	2.83896932647194e-06
955	ENTPD6	2649.91896418273	-0.222033396836152	0.0428061600323063	-5.18694965090493	2.13766493771519e-07	2.97541952249583e-06
83696	TRAPPC9	3269.892162867	-0.247200817164778	0.0476644939540142	-5.18626752658431	2.14550547312882e-07	2.98361792931378e-06
744	MPPED2	1720.78022872864	-0.311886038896377	0.0601914673393448	-5.18156563849889	2.20031131064064e-07	3.05705378009717e-06
9497	SLC4A7	1438.9959144995	-0.28883817714149	0.0558103022401258	-5.17535590290755	2.27476937835862e-07	3.15763586032231e-06
27309	ZNF330	1129.02910804632	-0.387893108986657	0.0749706111111317	-5.17393553604183	2.29213934219813e-07	3.17598328963811e-06
139411	PTCHD1	1313.16133449749	-0.447709358288663	0.0866268923643054	-5.16824909758787	2.36297235858014e-07	3.26820869522608e-06
2562	GABRB3	5646.16414171028	-0.19805587704098	0.0383552469575408	-5.16372316049032	2.4208565623912e-07	3.33921035481499e-06
7453	WARS1	8995.70896010747	-0.202263478697216	0.0391727852884367	-5.16336730227149	2.42546542851348e-07	3.34255357297034e-06
51571	CYRIB	3907.9833208182	-0.225229650923847	0.0436685332378911	-5.15771046618108	2.49987781597903e-07	3.44200098569138e-06
51617	NSG2	9970.63002434971	-0.241837125224605	0.0469477046427407	-5.15120232320024	2.58821783473419e-07	3.55403664433833e-06
26088	GGA1	1301.55409196827	-0.311019569964799	0.0604041237516661	-5.14897908698197	2.61908078086106e-07	3.58997121011036e-06
25852	ARMC8	1623.73060731073	-0.258195001984047	0.0502265627713153	-5.1406066379582	2.73852844558999e-07	3.7469829724678e-06
92973	NA	235.787028619446	-0.761213038710109	0.148084642584712	-5.14039150464004	2.74166599369848e-07	3.7479235661846e-06
55907	CMAS	2077.56894466811	-0.232447069543642	0.0452228805889889	-5.14003235787328	2.74691160053299e-07	3.75174167440653e-06
132660	LIN54	535.841256311668	-0.381324690875623	0.0742464099288321	-5.13593440061461	2.80745582540251e-07	3.82759819618379e-06
10129	FRY	4544.19989531214	-0.248212683879662	0.0483457416506042	-5.13411678888909	2.83472037371429e-07	3.86132836658126e-06
23168	RTF1	3490.07142209556	-0.206245397463181	0.0401952826290592	-5.13108464409891	2.88077320161069e-07	3.92056829760131e-06
26152	ZNF337	1080.13101767633	-0.34598500229246	0.067520450697062	-5.12415125670236	2.98880985267829e-07	4.06037516131615e-06
57636	ARHGAP23	1406.73832145149	-0.293984028119302	0.0573908312917918	-5.12249119767234	3.01525176028702e-07	4.09266248244104e-06
192670	AGO4	1197.69987813382	-0.281924454888603	0.055069352380433	-5.11944380498608	3.06438060602408e-07	4.15565869949915e-06
100287466	NA	456.550310372496	-0.40963604965122	0.0800373949669889	-5.11805825039875	3.08697271660514e-07	4.18258827687412e-06
291	SLC25A4	4210.77875803135	-0.190546926463397	0.0372315461385405	-5.11788916190485	3.08974076862619e-07	4.18263402988273e-06
55719	SLF2	1184.09665814445	-0.263753657352536	0.0515723956958447	-5.11424093827364	3.15005076294741e-07	4.25286287991061e-06
5310	PKD1	4517.6649949214	-0.344392673302776	0.0673420604578409	-5.11407983303958	3.15274008355797e-07	4.25286287991061e-06
523	ATP6V1A	10954.824981007	-0.177114941589863	0.0347261331062618	-5.10033584931245	3.39051320052489e-07	4.56153741674839e-06
11031	RAB31	657.997491792385	-0.462818724988966	0.0908084739859045	-5.09664687307493	3.457223567506e-07	4.64312106340117e-06
6282	S100A11	41.6446716348577	-1.30611406979625	0.25627792940841	-5.09647503712582	3.46036168313916e-07	4.64325900587541e-06
2963	GTF2F2	992.089628100487	-0.320533250902326	0.0629287573292006	-5.09358939388416	3.51347268804065e-07	4.71039366423819e-06
1778	DYNC1H1	47681.7628354679	-0.273142413818527	0.0536938118873666	-5.0870371131686	3.63700682626441e-07	4.85653647828933e-06
85439	STON2	312.299550350526	-0.490171326941296	0.0963643161662682	-5.08664769742721	3.64447920857371e-07	4.86047065854857e-06
10123	ARL4C	14682.9362562688	-0.210784727804218	0.0414642834518359	-5.08352515120784	3.70493492824223e-07	4.93342950422479e-06
121274	ZNF641	1265.83141382407	-0.2740202598366	0.0539039714329009	-5.08348925974216	3.70563541894115e-07	4.93342950422479e-06
11069	RAPGEF4	808.469794687418	-0.339052753579345	0.0668369808785267	-5.07283167376394	3.9193917402983e-07	5.20894313217577e-06
80851	SH3BP5L	1286.6563554571	-0.283114773152101	0.0558531024736571	-5.06891758225304	4.00084412205791e-07	5.31257921311804e-06
10687	PNMA2	3544.20205776459	-0.213701922720417	0.0422048468959357	-5.06344504097694	4.11747121790978e-07	5.44852571110432e-06
5711	PSMD5	313.044416504928	-0.52763206973122	0.104224051891529	-5.06247895908279	4.13839751239551e-07	5.466758786452e-06
23014	FBXO21	2997.38852382766	-0.224194425141229	0.0443149504126953	-5.05911488229946	4.21207053835318e-07	5.55927894954173e-06
57539	WDR35	537.533235360443	-0.424382976075392	0.0838993174623234	-5.05824110268799	4.23141229796264e-07	5.57999257947712e-06
64689	GORASP1	1498.17001148025	-0.273069570451138	0.0540500919226391	-5.05215737360775	4.36847525223492e-07	5.75082323007208e-06
3308	HSPA4	6909.89771300775	-0.165220341634738	0.0327126201385157	-5.05066059933881	4.40284760414527e-07	5.78114676400088e-06
29855	UBN1	1532.02329712386	-0.314286740520453	0.062238857303908	-5.04968686982496	4.42534852355964e-07	5.80570809304389e-06
2104	ESRRG	912.876125100216	-0.403003277193709	0.0799780634094957	-5.03892267471259	4.68159565921946e-07	6.12088622214359e-06
84706	GPT2	1057.96743288553	-0.300998116762444	0.0598109757813249	-5.0324896531186	4.84150745135404e-07	6.30746413929103e-06
2628	GATM	280.058966299684	-0.548159038422365	0.109051099194148	-5.02662552210004	4.99185786407024e-07	6.49323552267708e-06
142684	RAB40A	351.999729571931	-0.475357599693366	0.094632375547151	-5.02320265073042	5.0816875167581e-07	6.6044667751783e-06
6625	SNRNP70	4208.3425562327	-0.289206697032472	0.057645931489307	-5.01694897732927	5.2498502532476e-07	6.81144693163091e-06
219537	SMTNL1	117.091211126744	-0.744913747361499	0.148795771246982	-5.00628304903261	5.54911405546513e-07	7.18145496670474e-06
57687	VAT1L	11485.7080406622	-0.216827226717982	0.0433252512215011	-5.00463864847428	5.59669173671116e-07	7.23690562100344e-06
55769	ZNF83	4137.82738129099	-0.335195353627526	0.066997148400342	-5.0031286648883	5.64072650621302e-07	7.28768525046795e-06
5375	PMP2	16.1654514405311	-2.32193722870537	0.464161163695795	-5.0024375374652	5.66099270329009e-07	7.30769665672815e-06
9159	PCSK7	1417.92309115878	-0.300729657094635	0.0601281415976095	-5.00147932572375	5.68920688193959e-07	7.3379256048086e-06
56970	ATXN7L3	4456.49164541293	-0.198960860621063	0.0398103433792233	-4.99771777213303	5.80128069294237e-07	7.46988137709928e-06
24139	EML2	1588.94480280009	-0.259114132573278	0.0518655917127893	-4.9958773054812	5.85688907875154e-07	7.53514148340305e-06
8545	CGGBP1	3438.62788343352	-0.192846912458229	0.0386175000012779	-4.99376998645297	5.92119126550181e-07	7.60581055198436e-06
3693	ITGB5	268.927825691883	-0.712212737757893	0.142754290085304	-4.98908115008175	6.0667159967406e-07	7.77240825813576e-06
2569	GABRR1	75.9526943131203	-0.988743876809751	0.198212679220772	-4.98829782583421	6.09136126551472e-07	7.79745215720324e-06
84450	ZNF512	3975.56028592494	-0.185721702801059	0.0372527822532083	-4.98544515517533	6.18193138837964e-07	7.90677294716082e-06
9353	SLIT2	5767.73381764064	-0.581183617078226	0.116621271908738	-4.98351293521334	6.24401374976656e-07	7.97950529074177e-06
54205	CYCS	8579.81117273982	-0.195778182778733	0.0392960394757965	-4.98213523272028	6.28864594695295e-07	8.02983447834218e-06
728936	NA	1213.5400545677	-0.281668504796494	0.056548589227726	-4.98099967909352	6.32566448175926e-07	8.06364079812261e-06
1910	EDNRB	875.885468947398	-0.480559934294792	0.0965802449223482	-4.97575808263034	6.49927762430254e-07	8.26957145117517e-06
59338	PLEKHA1	2569.87774588172	-0.207341709685828	0.0416810033788065	-4.97448940471656	6.54198420846768e-07	8.31168874060881e-06
7153	TOP2A	7.42705970452919	-3.96864276482278	0.797883836323744	-4.97396059946311	6.5598647370738e-07	NA
23705	CADM1	7578.9455873151	-0.307846404034745	0.0619471003992103	-4.96950465882773	6.7124158082142e-07	8.51408164330453e-06
7145	TNS1	2625.80694747108	-0.237324457818371	0.047781532505648	-4.96686576116658	6.80436538119583e-07	8.62356066579557e-06
1525	CXADR	2999.30329841067	-0.30058519478892	0.060528344434831	-4.9660237298007	6.83395963690702e-07	8.65389739782836e-06
84623	KIRREL3	604.18427946464	-0.408223648739491	0.0822501209835589	-4.96319815530839	6.93417715087006e-07	8.77354076731673e-06
10290	SPEG	1243.89907184231	-0.30541238305602	0.0615695729578912	-4.96044342007859	7.03324454176505e-07	8.89153237647768e-06
151009	LINC01106	863.106974659289	-0.329755896902539	0.0665045290860868	-4.95839759237579	7.10769880247942e-07	8.97083074105014e-06
2335	FN1	196.110053724635	-1.68827824622263	0.340878008152402	-4.95273442652781	7.31778157634068e-07	9.21975511592426e-06
27242	TNFRSF21	2234.41806026016	-0.266105063653132	0.053781679371207	-4.94787568488605	7.50277991222512e-07	9.39967439126189e-06
58505	OSTC	1625.44801253776	-0.273213429101304	0.0552763741567861	-4.94268000152036	7.70559047737135e-07	9.63797363306211e-06
79623	GALNT14	344.512073145662	-0.531671917871027	0.107656226784425	-4.93860813955208	7.86821417619738e-07	9.83333923638001e-06
25850	ZNF345	97.5902089735971	-0.919867732254616	0.186313340302203	-4.93720809665362	7.92488960682366e-07	9.89608459719033e-06
10046	MAMLD1	660.424568886535	-0.460438713634132	0.093290276816955	-4.93554879826929	7.99256927035064e-07	9.97245775926213e-06
57493	HEG1	159.251701872875	-0.652934824860224	0.132360919464735	-4.9329879808986	8.09811400629204e-07	1.00959127917074e-05
2786	GNG4	6927.11406591288	-0.215314217429961	0.0436860649713759	-4.92867044836927	8.27910876965306e-07	1.03131536522299e-05
535	ATP6V0A1	8984.17753838494	-0.204352402385599	0.0414755303765402	-4.92705941383662	8.34763776642279e-07	1.03900581702986e-05
22920	KIFAP3	8230.89782927455	-0.175914799203367	0.0357524080991213	-4.92036225128261	8.6384179186292e-07	1.07258018588694e-05
23335	WDR7	2692.102373494	-0.248257812002859	0.0504661990505892	-4.91928888391209	8.68591956574228e-07	1.07760350038248e-05
10485	MIR9-1HG	146.967154098324	-0.851117378460395	0.173352905481501	-4.90973817886899	9.11980722206942e-07	1.12960073745746e-05
2889	RAPGEF1	5417.69075986646	-0.199872706008278	0.0407867800549923	-4.90042866190448	9.56277768582877e-07	1.18064415060632e-05
23420	NOMO1	8336.96449811128	-0.218356656395842	0.0445701924179514	-4.89916342178264	9.62455691009019e-07	1.18731328269072e-05
3983	ABLIM1	6390.1394891209	-0.240131402583308	0.0491022166962492	-4.89043914389411	1.00611261599776e-06	1.24016959604495e-05
57611	ISLR2	2618.60535131761	-0.289558690804346	0.0592485616583207	-4.88718515183872	1.02287889668296e-06	1.25982113386145e-05
643911	CRNDE	1004.49554125967	-0.292799757663022	0.0600705178987318	-4.87426724298649	1.0921306457301e-06	1.33650579901867e-05
11240	PADI2	68.0870349915324	-0.99120510366335	0.203402278288516	-4.87312684992336	1.0984564171015e-06	1.34317248700254e-05
8209	GATD3A	2493.46554707146	-0.216356131516482	0.04440577668298	-4.87225193832512	1.10333344763089e-06	1.34805844635861e-05
64759	TNS3	263.771627157439	-0.592357991305758	0.121596052467936	-4.87152320559057	1.10741153141781e-06	1.35196122873888e-05
2359	FPR3	124.416029852659	-0.779450518756388	0.16030615847768	-4.86226185043861	1.1605196190243e-06	1.41116602640816e-05
7581	ZNF33A	1156.73394201889	-0.336630181617775	0.0693162129085619	-4.85644220150686	1.19513644969117e-06	1.4495164019037e-05
1951	CELSR3	3097.35965174027	-0.216310049163264	0.044564032079159	-4.8539155698262	1.21047288312444e-06	1.4649211782559e-05
2934	GSN	620.899728327873	-0.360572551192886	0.0743511447861693	-4.8495897706737	1.23717069716374e-06	1.4937705346024e-05
5069	PAPPA	3210.44556554446	-0.33080566709691	0.0682132818583605	-4.84957852905834	1.23724081018582e-06	1.4937705346024e-05
6785	ELOVL4	3963.25392249648	-0.203852822074985	0.0420649427308308	-4.84614524211806	1.25883373961728e-06	1.51744521000201e-05
51696	HECA	1044.82677373529	-0.366226435440657	0.0756501577549842	-4.84105316246387	1.29152811898995e-06	1.55440642298893e-05
54780	NSMCE4A	288.633869829273	-0.509947971948669	0.105343343118693	-4.84081819364798	1.29305631454773e-06	1.55502220468842e-05
80023	NRSN2	2771.66988280223	-0.214646965128632	0.0443480819190616	-4.84005070434338	1.29806005735233e-06	1.5598134090588e-05
16	AARS1	5026.05387271247	-0.239403199823588	0.0495660392253823	-4.82998447253359	1.36543698086552e-06	1.63307971042219e-05
9682	KDM4A	2343.10785551961	-0.249715791055594	0.0517147321526447	-4.82871670530007	1.3741573748122e-06	1.64094343188932e-05
6792	CDKL5	1900.26594273651	-0.255436713325378	0.0529469013240527	-4.82439400489219	1.40429572843837e-06	1.67301493441758e-05
283638	CEP170B	5557.369653534	-0.216117774296858	0.0448022716404381	-4.82381286447521	1.40839565751293e-06	1.67659364770236e-05
2596	GAP43	22619.9538401094	-0.147373690501328	0.0305672113380377	-4.82129981932428	1.42625801298364e-06	1.69521902289127e-05
10327	AKR1A1	1549.98747889557	-0.225862511785907	0.0469246742299299	-4.81329951656533	1.48458528469586e-06	1.76180768812976e-05
43	ACHE	4608.77187139419	-0.209384582432915	0.0435238974444658	-4.81079578638559	1.50330552642751e-06	1.78264066959392e-05
3768	KCNJ12	1198.5918138085	-0.404951204477976	0.0842255543749774	-4.80793753728361	1.52495393900317e-06	1.8069109531318e-05
22873	DZIP1	3142.51942466571	-0.199315821826366	0.0414844897338717	-4.80458656006141	1.55071603119619e-06	1.83459420952886e-05
2021	ENDOG	763.376955700165	-0.391735512207113	0.0815722841140055	-4.80231142797991	1.56844501769524e-06	1.85413473227852e-05
22994	CEP131	623.471932646198	-0.353815125141823	0.0736905300690566	-4.80136490822168	1.57587803369962e-06	1.86148311054078e-05
219527	LRRC55	518.913799907755	-0.39261385838696	0.0817803940126802	-4.80083109316011	1.58008500353447e-06	1.86501236875515e-05
161	AP2A2	2454.91787863351	-0.240486591016356	0.0501314816298859	-4.79711716465587	1.60965457181601e-06	1.8969865936109e-05
50	ACO2	3913.13839110594	-0.280763676655958	0.0585438852151096	-4.79578141464885	1.62041904169043e-06	1.90820246964884e-05
220988	HNRNPA3	8031.95282820359	-0.164888745920308	0.0343981782998781	-4.79353134584142	1.63870840659872e-06	1.9267734431776e-05
4879	NPPB	21.9154614726152	-2.07326921796104	0.43255273215273	-4.79310165871057	1.64222354848745e-06	1.9294234732114e-05
9499	MYOT	377.456650290539	-0.419379557432052	0.0875115316317966	-4.79227765315073	1.64898477801383e-06	1.93588028774194e-05
5910	RAP1GDS1	5244.60267317127	-0.187635466321511	0.039171388275965	-4.79011530047408	1.66685504865697e-06	1.95535902448663e-05
645974	PABPC1L2B	592.893592817928	-0.38421069286723	0.0802139123278545	-4.78982612513479	1.66925893683951e-06	1.95667846412521e-05
333926	PPM1J	236.579303919583	-0.528583203213359	0.110918789625092	-4.76549739678894	1.88388329779703e-06	2.19815124381397e-05
57498	KIDINS220	28684.419946319	-0.132269839332387	0.0277604878269963	-4.76467993490223	1.89153657396909e-06	2.20539900701259e-05
548596	CKMT1A	2700.67958089228	-0.225455159966079	0.0473303139358126	-4.76344104270746	1.90319235183636e-06	2.21729881234126e-05
1832	DSP	1303.44942284105	-0.35271997999875	0.0740981144312137	-4.76017483988995	1.93425324263387e-06	2.24834892496734e-05
56849	TCEAL7	7470.86962092154	-0.207210472847495	0.0435359845601507	-4.75952192056681	1.94052050467522e-06	2.25392119666035e-05
79813	EHMT1	1896.05472161143	-0.224927137907961	0.0472752503004723	-4.75782013798695	1.95694745194919e-06	2.26955459988376e-05
22848	AAK1	5049.59268021851	-0.194622564562586	0.0409216073824294	-4.75598533419662	1.97480806621677e-06	2.28680083186358e-05
55677	IWS1	1823.3546856283	-0.226726394381943	0.0476776673224944	-4.75540031873525	1.98053565926633e-06	2.29169848561249e-05
1191	CLU	2942.83722371241	-0.276996911086589	0.0582997829811464	-4.75125115261865	2.02161844925007e-06	2.33746768089028e-05
11057	ABHD2	2636.48370845637	-0.228879651763112	0.0481928085063155	-4.74924908626395	2.04173342365208e-06	2.35894230978896e-05
55112	DYNC2I1	507.182433716272	-0.388952052836193	0.0819544934598198	-4.74595152036278	2.07528417423092e-06	2.39408914126775e-05
642	BLMH	1218.50058715408	-0.248912627678895	0.0525947507089392	-4.73265153506259	2.21605747768273e-06	2.54688439039163e-05
149775	GNAS-AS1	97.5481020359631	-0.785643028371476	0.166095099614869	-4.73007951585072	2.24431914877426e-06	2.57742868009008e-05
10307	APBB3	1532.08799214998	-0.341982418820223	0.0723262177971891	-4.72833267431708	2.26371067341146e-06	2.5977480998631e-05
139189	DGKK	299.066303860252	-0.508135642285465	0.107506517770963	-4.7265566109026	2.28359148325646e-06	2.61859811989311e-05
114904	C1QTNF6	232.190141187776	-0.545203652980871	0.115435915674439	-4.72299846885173	2.32392599873649e-06	2.66285363315896e-05
100507433	ZNF571-AS1	64.8600368713377	-1.01552779325314	0.215049302863031	-4.72230218714055	2.3318985586292e-06	2.66998894096938e-05
1111	CHEK1	223.019937926047	-0.634842126132838	0.13450551842614	-4.71982215719607	2.36050927307702e-06	2.69870779897303e-05
340543	TCEAL5	2448.32896695172	-0.217159613476876	0.0460587415327932	-4.71484035928904	2.41900331692312e-06	2.76145475663978e-05
64324	NSD1	2976.82481870408	-0.235346342861071	0.0499355096152382	-4.71300572827744	2.44089332603501e-06	2.78229099913246e-05
10257	ABCC4	498.235665212856	-0.387821352543545	0.0823391864784205	-4.71004595904267	2.47660938288188e-06	2.82090050111274e-05
22849	CPEB3	838.965516122711	-0.318913975369483	0.0677154509996842	-4.70961901104328	2.48180266190038e-06	2.82471244933706e-05
100507043	TUNAR	883.725007533842	-0.338698599878416	0.0719338173459795	-4.70847526761134	2.49576640894583e-06	2.83849358792895e-05
2673	GFPT1	3524.31331785465	-0.234076132077007	0.0497273733757546	-4.70718874106338	2.51156349605189e-06	2.85010287827194e-05
7168	TPM1	2852.64606637246	-0.181824776521459	0.0386302481203583	-4.70679804993634	2.51637970907621e-06	2.85345147588872e-05
401647	GOLGA7B	656.855438670114	-0.361100443283172	0.0767224441832702	-4.70658158935338	2.51905192457846e-06	2.85436572520569e-05
56886	UGGT1	2394.54933454724	-0.225671598675709	0.0479853447888681	-4.70292752232263	2.56457475876584e-06	2.90379719354856e-05
7798	LUZP1	973.274271601326	-0.301894105651595	0.064195246457711	-4.70274860383112	2.56682390654182e-06	2.90419417887354e-05
10409	BASP1	30711.3919725545	-0.180084927052275	0.0383231458533528	-4.69911650106667	2.61289377510211e-06	2.95413422599682e-05
23760	PITPNB	2559.7313070742	-0.183983825300246	0.0391836228722078	-4.69542660463748	2.66050885541153e-06	3.00574623051921e-05
57473	ZNF512B	2618.94409222639	-0.208117757200762	0.0443527144259688	-4.69233416475876	2.70105462450954e-06	3.04930129823781e-05
128434	VSTM2L	1706.03061392743	-0.290759328331831	0.0620631425893281	-4.68489535336272	2.80103005720285e-06	3.1551809120053e-05
7058	THBS2	139.053339936851	-0.683452745867136	0.146067844276235	-4.67900891707986	2.88264907371951e-06	3.24473016046264e-05
152007	GLIPR2	307.308797998681	-0.444034403885491	0.0949193995054839	-4.67801530771206	2.89664926695365e-06	3.25809145857279e-05
6711	SPTBN1	21131.1471549116	-0.167620984955905	0.0358691216580487	-4.67312767103378	2.96647233782202e-06	3.33417541158438e-05
5048	PAFAH1B1	14200.4563915376	-0.12478294915997	0.0267144018997062	-4.67099917222338	2.99738147298679e-06	3.36644231955058e-05
332	BIRC5	15.1097508938468	-2.46681762344515	0.52813201825397	-4.67083520442591	2.99977531667345e-06	3.36665906230035e-05
29944	PNMA3	770.618501838447	-0.344391936074406	0.073850380271904	-4.66337390283456	3.11066821201523e-06	3.48089916892443e-05
375323	LHFPL4	2882.1492059815	-0.217772899072184	0.0467001141313095	-4.66321984695496	3.11299877640665e-06	3.48096069317927e-05
23406	COTL1	6846.93500877767	-0.170996531712315	0.0366954614909136	-4.65988230600824	3.1639023892255e-06	3.53529692096293e-05
56888	KCMF1	3341.82958831797	-0.252413005169546	0.0541822191936777	-4.65859481073079	3.18375166158025e-06	3.55487950125497e-05
5316	PKNOX1	726.472632263221	-0.311829374816685	0.0669483085114702	-4.65776330649578	3.19663435536281e-06	3.56666052034901e-05
9500	MAGED1	13391.192336104	-0.160814557775502	0.0345443836713087	-4.65530256106634	3.23505286119484e-06	3.60689530741235e-05
164	AP1G1	4101.97190148926	-0.163401762561079	0.0351052788331361	-4.65462084314347	3.24577430759564e-06	3.6162133709607e-05
56953	NT5M	617.219008932823	-0.343936353716389	0.0739750846214302	-4.64935397474019	3.32976328687697e-06	3.70439192722597e-05
55799	CACNA2D3	984.01876718141	-0.267092053568523	0.05754474091356	-4.64146765331225	3.45943182841181e-06	3.8402705863001e-05
10071	MUC12	37.5312505345862	-1.33817694606588	0.288474721868095	-4.63880140831804	3.50435582817837e-06	3.88450225388728e-05
3416	IDE	842.023868224156	-0.297643461293489	0.0642207615903361	-4.63469217621795	3.57469011450787e-06	3.95673188723783e-05
111	ADCY5	2029.64146973215	-0.249639143945035	0.0538742301544851	-4.6337394191841	3.59118988701497e-06	3.96925084549624e-05
4363	ABCC1	988.667064079496	-0.377330010474012	0.0814901720866519	-4.63037444653794	3.65005054819174e-06	4.03139517947213e-05
23288	IQCE	1049.48419866499	-0.297338604022931	0.064226872437572	-4.62950464094203	3.66541511827488e-06	4.04472386127342e-05
57480	PLEKHG1	687.882273970912	-0.327225233417397	0.0706865551856948	-4.62924289573556	3.67005080698667e-06	4.04472386127342e-05
30850	CDR2L	2929.44569009107	-0.242597667942531	0.0524240268604297	-4.62760460176794	3.6991940686982e-06	4.07390724757929e-05
4005	LMO2	113.179689004239	-0.768297472929039	0.166090654593872	-4.62577184012968	3.73205958711392e-06	4.10714500029364e-05
340529	PABPC1L2A	578.103650441251	-0.385414048957745	0.0833278615531792	-4.62527228917037	3.74106608736398e-06	4.1140969042708e-05
7447	VSNL1	913.530328304368	-0.392767168508998	0.0849450890663945	-4.6237772286283	3.76814548444722e-06	4.14089953129233e-05
23400	ATP13A2	7470.01755419727	-0.167787419342217	0.0363208108499858	-4.61959453590454	3.84490666731879e-06	4.22222091098174e-05
55966	AJAP1	306.143404650852	-0.480593005423017	0.104286876906837	-4.60837470329412	4.05828815111445e-06	4.43742915279469e-05
55273	TMEM100	30.5241801126631	-1.38348888079644	0.300251541671236	-4.60776611868759	4.07018107659814e-06	4.44725428062298e-05
10100	TSPAN2	1561.43892802397	-0.258750701585881	0.0562048452204926	-4.60370810685089	4.15034062923831e-06	4.52514330758792e-05
100631378	WDR87BP	384.707672867406	-0.463072172187702	0.100605444446666	-4.60285399795826	4.16740384482e-06	4.53405239076896e-05
55915	LANCL2	1819.44007929836	-0.260119704827629	0.0565180874863236	-4.60241519833051	4.17619621522777e-06	4.54038901949817e-05
151887	CCDC80	17.4720241705396	-1.99473544354028	0.433666439207031	-4.59969982272021	4.23100171690112e-06	4.59344451834184e-05
10038	PARP2	1225.06398926141	-0.261998287745319	0.0569989389277205	-4.59654675462564	4.29550619423747e-06	4.6535664485305e-05
342979	PALM3	1151.07508655653	-0.288876802062383	0.0628681444997349	-4.59496306692495	4.32825923558543e-06	4.68573117669854e-05
402665	IGLON5	6118.93694925924	-0.213562463696535	0.0464850266287889	-4.59422053045083	4.34369827738298e-06	4.69911969937252e-05
79690	GAL3ST4	157.082289855988	-0.634931580658749	0.138467484962577	-4.58542004161014	4.53074643295946e-06	4.89109584932822e-05
23361	ZNF629	1740.67777858188	-0.23067013435146	0.0503705157644739	-4.57946738981279	4.66161458303224e-06	5.02527965304046e-05
3800	KIF5C	37757.9094843799	-0.124983807858668	0.0272932788679643	-4.57928885947701	4.66559493593251e-06	5.02602857288448e-05
5209	PFKFB3	1291.03065722818	-0.239174697672096	0.0522595661166117	-4.57666826277132	4.72439736150276e-06	5.08579214911384e-05
7405	UVRAG	1713.98605944378	-0.231816574799575	0.0506608306164153	-4.57585420489457	4.74280770221484e-06	5.10202035307879e-05
9851	KIAA0753	939.211328586617	-0.302345548277239	0.0660786104901915	-4.57554337227049	4.74985545551886e-06	5.10601116676543e-05
4205	MEF2A	1324.80577686805	-0.264588530416898	0.0578474361413421	-4.57390245905477	4.78722774434272e-06	5.14257182620861e-05
65980	BRD9	846.743569587783	-0.370348219163385	0.0809921620233253	-4.5726427090158	4.81610986605228e-06	5.16996720147381e-05
3755	KCNG1	35.5950603758958	-1.52094978381878	0.332886695498036	-4.56897137791364	4.90123702763295e-06	5.25765938370976e-05
115123	MARCHF3	356.986192317307	-0.436559485345863	0.0955787262720264	-4.5675382208314	4.93485714807149e-06	5.28631020966734e-05
84162	KIAA1109	10261.7309248825	-0.153636767804753	0.0336518654289822	-4.56547551959589	4.98363355006565e-06	5.33482452171828e-05
7260	EIPR1	891.31507334935	-0.293751252202485	0.0643713027448166	-4.56338833729971	5.03345862467202e-06	5.37312048720222e-05
5635	PRPSAP1	1867.11677918246	-0.247079116851169	0.0541764171228202	-4.56063966524458	5.09980289980586e-06	5.43635435249688e-05
91012	CERS5	1418.64681780091	-0.227468061658057	0.0498987188903859	-4.55859522481416	5.14969143163425e-06	5.47808274198256e-05
3321	IGSF3	2435.54356790462	-0.241893761249868	0.0530990274148167	-4.55552150438014	5.22557690035301e-06	5.55108679477084e-05
4133	MAP2	24147.9793183583	-0.15785682829298	0.0346668272148937	-4.55354126625007	5.27503181634483e-06	5.59585032556358e-05
388403	YPEL2	460.566279782466	-0.41104812872641	0.0903299195511286	-4.55052025695371	5.3513434696705e-06	5.67286909601869e-05
117	ADCYAP1R1	1623.65941145364	-0.246362131088579	0.0542398499834941	-4.54208725067548	5.56999776017258e-06	5.89241049359335e-05
84725	PLEKHA8	3261.41550755716	-0.185467333080395	0.0408458787867455	-4.54066208365136	5.60778486676783e-06	5.9282850799549e-05
5058	PAK1	5009.83365865043	-0.17844818981577	0.0393450226462026	-4.53547050716954	5.74752098352653e-06	6.07181135946169e-05
81609	SNX27	1655.63146920446	-0.268655777730758	0.059249746980267	-4.53429409277027	5.77964528387637e-06	6.10153443115644e-05
388419	BTBD17	55.9186962298858	-1.04763454194433	0.231113223007938	-4.53299265316528	5.81538385427465e-06	6.13502943578202e-05
672	BRCA1	1308.80844076846	-0.370646647349544	0.0817859199829429	-4.53191267429461	5.84520143143887e-06	6.15799216919562e-05
6620	SNCB	983.230867466616	-0.257198700152532	0.0567603518291501	-4.53130912448721	5.86192876495888e-06	6.17136437147805e-05
192683	SCAMP5	7340.82723808751	-0.147194309300714	0.0324895975267917	-4.53050577740563	5.88426455080328e-06	6.19061862679765e-05
1822	ATN1	6066.19354608995	-0.17371861334578	0.0383485954778875	-4.5299863314668	5.89875025477729e-06	6.20159330909472e-05
3838	KPNA2	9664.16266748287	-0.199645225663408	0.0440930304935951	-4.52781819322689	5.95958213645733e-06	6.25694769673217e-05
7163	TPD52	6536.07048171722	-0.229350486120622	0.0506902645657435	-4.52454703256011	6.052499286526e-06	6.34579037601016e-05
9227	LRAT	44.6680738692462	-1.40315183120646	0.310190261634011	-4.52351993197653	6.08195890475622e-06	6.36794834812156e-05
8497	PPFIA4	528.084897089236	-0.387970534365219	0.0858969517080821	-4.51669735247095	6.28115773044518e-06	6.56752356819002e-05
222229	LRWD1	960.417558294433	-0.284119256106969	0.0629529252608622	-4.51320180801202	6.3856207745743e-06	6.66062933800714e-05
59345	GNB4	662.268408388958	-0.348889616046342	0.0773417235290673	-4.5110142381973	6.45183894568589e-06	6.71843297155596e-05
8803	SUCLA2	2965.58102491014	-0.201787022342434	0.0447396104668449	-4.51025434144027	6.47499453340588e-06	6.7379585971095e-05
25878	MXRA5	203.496163724651	-0.548213824090414	0.121604063893852	-4.50818670475478	6.53840278747716e-06	6.79931661726976e-05
467	ATF3	346.439089569371	-0.437696774545776	0.0970977419560888	-4.50779560603705	6.5504632425426e-06	6.80723072154715e-05
64921	CASD1	3164.519251284	-0.190340135494382	0.0422980614562604	-4.49997302337859	6.79620867647113e-06	7.05302605997143e-05
65012	SLC26A10	937.051196651934	-0.274259969671134	0.0610413521023967	-4.49301924392277	7.02204364495623e-06	7.27752043610403e-05
55323	LARP6	1486.55047721648	-0.2117769966587	0.0471400982420732	-4.49250223389831	7.03911798706893e-06	7.29027676697315e-05
2710	GK	937.947367724378	-0.273507846421365	0.0608870009774005	-4.4920564657616	7.05387142522106e-06	7.30061374774063e-05
3778	KCNMA1	1565.24465069652	-0.209715733387378	0.0467162392846877	-4.48913989221982	7.15113256057261e-06	7.38628459007962e-05
10075	HUWE1	10048.4614423626	-0.239241805557349	0.0533132536565621	-4.4874733607241	7.20728205920647e-06	7.43925733196231e-05
23632	CA14	162.443794931766	-0.662127866097132	0.147736886922399	-4.48180464534173	7.40144813023894e-06	7.6088677451791e-05
10768	AHCYL1	3953.02053392669	-0.252323446842253	0.0563242814669913	-4.47983427875821	7.47010151077873e-06	7.67428762997865e-05
4134	MAP4	11799.0443909005	-0.172773237752697	0.0386083429010593	-4.47502339573235	7.64029461948743e-06	7.82286390858764e-05
4810	NHS	1651.87833307078	-0.236448343654374	0.052851513791716	-4.47382348566588	7.68331759952451e-06	7.86165279731949e-05
57216	VANGL2	4031.35051537738	-0.17691222197198	0.0395531264005632	-4.47277467223073	7.72111261450823e-06	7.89504409519602e-05
4723	NDUFV1	3876.35028730415	-0.202178389750839	0.0452087982817978	-4.47210271970979	7.74542043243292e-06	7.90932552436091e-05
23213	SULF1	90.0637727219307	-0.840495824237912	0.188007750598085	-4.47053816432647	7.80230189954944e-06	7.95678747716052e-05
6415	SELENOW	3713.10108788939	-0.186978381629952	0.0418525356132666	-4.46755205843927	7.91197611680853e-06	8.05788939139948e-05
57460	PPM1H	3955.60071459481	-0.185964541208303	0.0416832748994056	-4.46137069741021	8.14370779106369e-06	8.28286556382322e-05
23294	ANKS1A	4433.57605287405	-0.260898764519379	0.0585407204277061	-4.456705735994	8.32287239917676e-06	8.44824015197127e-05
134353	LSM11	1464.75038532242	-0.257481509588028	0.0578729616269422	-4.4490812695537	8.62383827284852e-06	8.74213744597507e-05
4301	AFDN	4106.01288412265	-0.202641858117179	0.0455648026739351	-4.44733316563001	8.69429365276276e-06	8.8077225169743e-05
51560	RAB6B	17475.8061062381	-0.183298220649587	0.0412705766326766	-4.44137774669369	8.9384724560868e-06	9.04909418668165e-05
81553	CYRIA	825.158325956013	-0.302756917158004	0.068208273161312	-4.43871253626354	9.0498590891815e-06	9.15579989994771e-05
55722	CEP72	154.915076680319	-0.631463118921286	0.142300391447761	-4.43753606365234	9.09944800223792e-06	9.19380819618451e-05
4802	NFYC	1252.67737714137	-0.240478022072987	0.054230405215347	-4.43437627135658	9.23392319097816e-06	9.32351967342527e-05
4779	NFE2L1	10541.8830739072	-0.149533668013495	0.0337235513448066	-4.43410204591408	9.2456828632937e-06	9.32923553824563e-05
10396	ATP8A1	9328.85098209602	-0.185261154972821	0.0417954411335519	-4.43256847991729	9.31171133225787e-06	9.3834814393642e-05
64061	TSPYL2	3017.2679137584	-0.218303436303791	0.0492742421071639	-4.43037633798638	9.40687785213782e-06	9.46690858579949e-05
64405	CDH22	264.18589169172	-0.453859138158812	0.102566743524694	-4.42501265577903	9.64366294437252e-06	9.69245151511606e-05
25932	CLIC4	3576.48904466584	-0.209476924748198	0.0473531376969159	-4.42371794006464	9.70166668508175e-06	9.74434637437266e-05
57613	FAM234B	2582.31136542169	-0.196484330566706	0.0444317000403855	-4.42216548968675	9.7716564442946e-06	9.79534918927749e-05
11041	B4GAT1	3774.1583822149	-0.198831139664351	0.045023489600241	-4.41616457164367	1.00467605762711e-05	0.000100579382549227
23008	KLHDC10	3514.57095097816	-0.165785743396152	0.0375631298559051	-4.4135231550757	1.01701834879102e-05	0.000101748395562173
6770	STAR	323.96274101389	-0.423863853361399	0.0960860532084243	-4.41129424310912	1.02754569455997e-05	0.000102734421501201
92691	TMEM169	2067.4334684304	-0.229580215473267	0.0520563592138726	-4.41022420584661	1.0326364691473e-05	0.000103175963870321
4522	MTHFD1	787.286538091732	-0.276692723885669	0.0627784356825581	-4.40744852714677	1.04595446605776e-05	0.000104370290067094
9926	LPGAT1	2301.99647949196	-0.183442538885691	0.0416249017530084	-4.40703836309794	1.04793633194641e-05	0.00010449988311463
9956	HS3ST2	882.718990962627	-0.288437160314033	0.0654756355387269	-4.40525942116943	1.05657355630116e-05	0.000105292545216539
55515	ASIC4	485.348069267649	-0.345268752099884	0.0784811342741458	-4.39938534646825	1.08557912692696e-05	0.000107972067000011
5361	PLXNA1	10633.6538744501	-0.17818188183034	0.0405348497538007	-4.39577013144431	1.10380697336524e-05	0.000109571286642233
26052	DNM3	2732.05190823052	-0.196582360218943	0.0447556710221765	-4.39234527668094	1.12134428268357e-05	0.000111167877460859
2774	GNAL	4637.17714796397	-0.187562868645878	0.0427560845038969	-4.3868111596791	1.15024570997846e-05	0.00011359140494216
4331	MNAT1	307.35986573285	-0.460303884011324	0.104942902738504	-4.38623167455455	1.1533128146417e-05	0.000113820813713382
54880	BCOR	1715.06677573581	-0.306170551736535	0.0698351177985299	-4.3841918133484	1.16417163865623e-05	0.000114818398172304
92211	CDHR1	1474.15474386929	-0.293219313446006	0.0669203906897209	-4.38161389113117	1.1780343719396e-05	0.000116110771827062
506	ATP5F1B	19687.1039892469	-0.145061242601338	0.0331252404318948	-4.37917553835066	1.19129146071038e-05	0.00011734182533475
6624	FSCN1	12118.702930604	-0.194907635420823	0.0445173703599393	-4.37823783940792	1.19642744910334e-05	0.000117771883455172
1155	TBCB	3811.28656169153	-0.191520703223939	0.0437527708937791	-4.37733883618261	1.20137133035863e-05	0.000118182490292578
321	APBA2	4463.65822281551	-0.180503356930748	0.0412526510565984	-4.37555774738207	1.21122369557127e-05	0.000119075121279908
90411	MCFD2	2892.14721990341	-0.184739016294435	0.0422489732067198	-4.3726273628125	1.22760157201377e-05	0.00012045299068053
57381	RHOJ	36.6499102968311	-1.33629736311215	0.305633600898185	-4.37222006737833	1.229894599959e-05	0.000120600626253672
6776	STAT5A	418.009689424289	-0.358782276257887	0.0820783903314844	-4.37121482047707	1.23557153427765e-05	0.000121079678154038
22997	IGSF9B	1018.01953703279	-0.309322670748931	0.0707717907423863	-4.37070572192931	1.23845609836123e-05	0.000121284653883686
25791	NGEF	563.885595720436	-0.822858807099473	0.188355568857392	-4.36864602459658	1.25019211828113e-05	0.000122329877627435
2230	FDX1	526.712279644058	-0.333009709175893	0.0762288472594133	-4.36855234138112	1.25072843439438e-05	0.000122329877627435
10044	SH2D3C	930.833657703922	-0.289017876935553	0.066245553663523	-4.36282680047545	1.28392588522985e-05	0.000125496576781859
6482	ST3GAL1	2047.77817303728	-0.218108029556779	0.0500040295553995	-4.36180906810994	1.2899141578414e-05	0.000125920975574345
54551	MAGEL2	1315.60960587875	-0.311831353577971	0.0715154380020047	-4.36033620557886	1.2986275944885e-05	0.000126690729036292
5771	PTPN2	406.808800431996	-0.378429476711369	0.086800811804552	-4.35974582315512	1.3021360319622e-05	0.000126952038756697
400954	EML6	618.358414614379	-0.411449954956976	0.0943847754948791	-4.35928308140437	1.30489226522817e-05	0.000127139725994875
133308	SLC9B2	1996.89238926744	-0.193276753965006	0.0443431303133549	-4.3586628323079	1.3085953924895e-05	0.000127419374404277
84246	MED10	1290.76445396208	-0.268459523473863	0.0616309893518316	-4.35591779877673	1.3251050184544e-05	0.000128862882818162
5983	RFC3	414.891136815486	-0.395430990625291	0.0911319069455514	-4.33910585083608	1.43063606621365e-05	0.000138772605611099
1381	CRABP1	8781.00702544413	-0.257993219529475	0.0594793721303697	-4.3375242590657	1.44096634221544e-05	0.00013968607184328
2806	GOT2	5714.07178378293	-0.180020749988579	0.041534847182452	-4.3342099995648	1.46284484611598e-05	0.000141717147631642
23423	TMED3	1635.50743218918	-0.215253176576706	0.0497027126414444	-4.33081345337312	1.485595020573e-05	0.000143719869640736
2744	GLS	3996.76214912619	-0.17033294274869	0.0393314704977136	-4.33070364756872	1.48633610362583e-05	0.000143719869640736
55206	SBNO1	2791.25796052933	-0.196851567027546	0.0454734147828484	-4.32893742349419	1.49830495385805e-05	0.000144785665692777
25831	HECTD1	5177.40174357809	-0.157730381174742	0.0364422339721438	-4.32823029716868	1.50312252270918e-05	0.000145159502713903
2561	GABRB2	1699.40426780861	-0.266071185920355	0.0615298903557369	-4.32425906144244	1.53045365839634e-05	0.000147612544845453
57553	MICAL3	4547.74138879516	-0.183715404942898	0.0425113288850197	-4.32156344582388	1.54927488339415e-05	0.000149239659264989
64409	GALNT17	942.493853016269	-0.449088777588672	0.104206461742563	-4.3096058543675	1.63545763134005e-05	0.000157047052018888
83787	ARMC10	1050.38148639261	-0.249219847508062	0.0578981859227545	-4.30445001922101	1.67401078249083e-05	0.000160547604638008
151254	C2CD6	90.1938184433062	-0.785019836480039	0.182405697669509	-4.30370238709524	1.67967265294597e-05	0.000160989677770141
129642	MBOAT2	1083.00388585933	-0.248130164046293	0.057698366006888	-4.30047124760295	1.70435284783061e-05	0.000163048689889086
9201	DCLK1	1137.48119133148	-0.280230919453555	0.0651690392535572	-4.30006215625249	1.7075021175263e-05	0.000163247874323749
23285	NA	800.527177012132	-0.294702275213759	0.0686004071116017	-4.29592603924823	1.73965581210344e-05	0.000166114325578941
219654	ZCCHC24	33.512447546344	-1.25387647299034	0.292070324716136	-4.29306357709906	1.76224518081017e-05	0.000167747756881476
55699	IARS2	1951.54865748296	-0.203645700854878	0.0474742052518171	-4.28960737256541	1.78989263726723e-05	0.000170273555175851
11113	CIT	484.247647241863	-0.383287285634133	0.0893694498527327	-4.28879540229611	1.79644757596778e-05	0.000170790917150896
80208	SPG11	1912.19466103488	-0.190396155710669	0.0444410507481251	-4.28424064025312	1.83364368075941e-05	0.000174110784510098
3897	L1CAM	17116.0494895625	-0.171274428199993	0.0399833653061607	-4.28364213188436	1.83858554531548e-05	0.000174471731307015
3899	AFF3	1971.38702161993	-0.230699378982665	0.0539500885990033	-4.27616311619787	1.90141930025436e-05	0.000180210725130055
357	SHROOM2	1739.41316692481	-0.292224212034357	0.0683552523961205	-4.27508057962993	1.91068177092621e-05	0.000180976464705004
6935	ZEB1	2601.79140281613	-0.193517764509966	0.0452764963485518	-4.27413294129937	1.91882527792881e-05	0.000181635335869289
1994	ELAVL1	2696.12750232173	-0.211062150464767	0.0493888575499233	-4.27347707428585	1.92448080079173e-05	0.000182058026034082
51773	RSF1	2412.07534225632	-0.185492445793323	0.0434118150490084	-4.27285626237734	1.92984866752946e-05	0.000182452997943129
221692	PHACTR1	469.854868765305	-0.39967493612645	0.0935681446922301	-4.27148510255371	1.94175501027524e-05	0.000183465264930082
90268	OTULIN	829.52998587986	-0.258406096930462	0.0605276762226174	-4.26922216508128	1.96155816880936e-05	0.000185221946347387
818	CAMK2G	2763.69700682906	-0.201308781864175	0.0471553867129353	-4.26905165871439	1.96305805091153e-05	0.000185249222731608
22794	CASC3	3410.77753036743	-0.163657390727918	0.0383830839211165	-4.26378951374153	2.00988788045985e-05	0.000189434719084377
151963	MB21D2	732.546696454514	-0.282015768193182	0.0661553250209856	-4.26293375633362	2.01760344822824e-05	0.000190044827263223
2047	EPHB1	2655.78555605451	-0.343570005973999	0.0806415417345698	-4.26045929410494	2.04007236652837e-05	0.000192042996866366
6612	SUMO3	2480.33927864899	-0.208436680745083	0.0489345509529832	-4.25949920221708	2.04885430258515e-05	0.000192751071750585
55656	INTS8	971.398994145572	-0.26892892346977	0.0631944599956228	-4.25557752195995	2.08510102039289e-05	0.000196040505893977
1953	MEGF6	1009.85245588559	-0.4150630677148	0.0975439626762327	-4.25513846605222	2.08919685250902e-05	0.000196117280733977
55835	CENPJ	1147.26956689628	-0.233846524857307	0.0549912096910474	-4.25243463766497	2.11458945764089e-05	0.000198197929316226
51701	NLK	2262.55576496995	-0.187571511604704	0.0441210416531417	-4.25129381756896	2.12539120290536e-05	0.000198972516712628
2902	GRIN1	1162.69789103356	-0.293497686003008	0.0691464055131841	-4.24458341434751	2.18999892183128e-05	0.000204770253711816
84530	SRRM4	4195.72414255574	-0.243206759100061	0.0573245608195163	-4.24262751642854	2.20917939102928e-05	0.000206437490192882
49855	SCAPER	2125.95542037664	-0.188978424618214	0.0447141746442799	-4.22636504244163	2.37496601231376e-05	0.000220716009054457
5914	RARA	1139.82181981151	-0.232894719172111	0.0551147785177991	-4.22563104552618	2.38272114033052e-05	0.000221302278589168
25861	WHRN	983.237398138681	-0.303475555018491	0.0718297440526039	-4.22492880938352	2.39016324489168e-05	0.000221858781293131
777	CACNA1E	2945.1658578995	-0.267859973010793	0.0634417794145892	-4.22213839968674	2.4199543526214e-05	0.000223870344443144
29902	FAM216A	964.673478784383	-0.248502068841318	0.0588900331349076	-4.21976445949759	2.44557692450878e-05	0.000226042236943872
6683	SPAST	2190.33551563761	-0.18609197532455	0.0441610653748088	-4.21393763364014	2.50956609644722e-05	0.000231536987800683
1267	CNP	2030.19685501723	-0.210463425367362	0.0499585931121547	-4.21275725068721	2.52272140899259e-05	0.000232610424311993
27086	FOXP1	1257.07343050495	-0.263288193751553	0.0625068314246661	-4.2121507001818	2.52950687410422e-05	0.000233095582248026
57794	SUGP1	920.566653223735	-0.257887608046249	0.0612440353298304	-4.21081998691615	2.54445440361675e-05	0.000234209375383542
51646	YPEL5	2359.78049314554	-0.182391180891744	0.0433345662430449	-4.20890750051105	2.56608404086036e-05	0.000236039612585935
5997	RGS2	814.615831989873	-0.30563589876972	0.0726201536346913	-4.20869253881219	2.56852609593906e-05	0.000236041243280173
5584	PRKCI	2123.31703207326	-0.211128983675041	0.0501656755336355	-4.20863431876806	2.56918788037843e-05	0.000236041243280173
7283	TUBG1	1089.42845812442	-0.259536032413649	0.0617459696214109	-4.20328701622094	2.63066675818629e-05	0.00024125485251784
9509	ADAMTS2	62.1640351486584	-0.895403878931288	0.213056886593842	-4.20265166381704	2.63806382310407e-05	0.00024178827023381
8226	PUDP	1597.83741974892	-0.229400950131438	0.0546221933988233	-4.19977550986409	2.67179747861298e-05	0.000244719780239178
23148	NACAD	7388.50470606706	-0.240709328524618	0.0573174769217802	-4.19957997894968	2.6741056388622e-05	0.000244719780239178
3777	KCNK3	2418.59740271044	-0.192649817784676	0.045874278248461	-4.19951713989394	2.67484783003142e-05	0.000244719780239178
26290	GALNT8	154.382534734083	-0.627047609775704	0.149480616464157	-4.19484227860447	2.73061525844465e-05	0.000249374457363748
6297	SALL2	2467.94177311245	-0.195502562404825	0.046648918265358	-4.19093453127309	2.77807819633823e-05	0.000253255436051167
51310	SLC22A17	6874.33418667171	-0.171464558113505	0.0409827469010786	-4.18382297622398	2.86647355574716e-05	0.000261002654656335
3658	IREB2	3971.05290666055	-0.181234931719562	0.0433376902055174	-4.18192411409339	2.89052453880815e-05	0.000263036013504748
3752	KCND3	668.896816198371	-0.335580594715651	0.0803079438874681	-4.17867247586222	2.9321558848135e-05	0.000266507359298824
282991	BLOC1S2	2475.74404423492	-0.193267146082881	0.046278266324074	-4.17619676436201	2.96423438855609e-05	0.000268943614719706
54857	GDPD2	28.1465649054028	-1.33522014198014	0.319825587955853	-4.17483838774164	2.98197669863766e-05	0.000270392990865799
7014	TERF2	1480.82620426677	-0.205911801448481	0.049337520310949	-4.17353365452347	2.99911334782013e-05	0.000271785763516614
22899	ARHGEF15	73.7180859972386	-0.785075801045759	0.188147675810807	-4.17265744932824	3.01067410568467e-05	0.000272671887475775
79015	LINC01260	398.856206135348	-0.374942702281506	0.0898725749433732	-4.17193679515413	3.02021423389813e-05	0.000273212401750087
57512	GPR158	735.917437222009	-0.294393892921309	0.0706219054188141	-4.16859175882389	3.06487374229973e-05	0.000276886970190424
774	CACNA1B	4802.54531026762	-0.205505072663082	0.0492996638733474	-4.1684883124362	3.06626480684173e-05	0.000276886970190424
4060	LUM	31.8631913208432	-1.20538028450456	0.289203745395008	-4.1679276416638	3.07381470483707e-05	0.000277404976636535
9294	S1PR2	390.056774056923	-0.449616630371806	0.107879315360647	-4.16777422871762	3.07588361384841e-05	0.00027742801675141
5305	PIP4K2A	1523.45584509816	-0.219869903116557	0.0527742620808881	-4.16623358521922	3.09673405560967e-05	0.000279144023857756
81796	SLCO5A1	2249.91938892571	-0.337411881983436	0.081018609659094	-4.16462197269468	3.11868865894675e-05	0.000280932481575787
150159	SLC9B1	162.240224652335	-0.59705154063042	0.143430474098065	-4.16265472442217	3.14568848296253e-05	0.000282890045407865
1390	CREM	928.968232957848	-0.254939372037736	0.0612925686805394	-4.15938469419508	3.19106061564322e-05	0.000286633319069256
22885	ABLIM3	2673.31917942689	-0.174424958053711	0.0419632150336922	-4.15661569099665	3.22996643801065e-05	0.000289787663356299
57801	HES4	1585.77288821497	-0.267044883771703	0.0642617493216028	-4.15558067732108	3.24462424978472e-05	0.000290932105210767
201266	SLC39A11	563.326402136721	-0.380179194122442	0.0915146924089195	-4.15429680322444	3.26289423217416e-05	0.000292227711180141
9764	KIAA0513	3150.5679838889	-0.188278426445925	0.0453459212727756	-4.15204766297165	3.29513609744069e-05	0.000294942638282915
57711	ZNF529	1552.6161034377	-0.21146701556917	0.051017134665784	-4.14501945188614	3.39784865068736e-05	0.000303603334168017
23387	SIK3	2344.50886999125	-0.191380464664426	0.046252138985614	-4.13776462800892	3.50705859534247e-05	0.000312995772070909
387893	KMT5A	1060.22012069092	-0.240906503432341	0.0582295390349065	-4.13718719785719	3.5158926409679e-05	0.000313601222908956
23046	KIF21B	11403.0868625831	-0.229950154976161	0.0556009349278675	-4.13572461100666	3.53836325712065e-05	0.000315421577763255
5217	PFN2	17532.0371573737	-0.148059519828205	0.0358236182382754	-4.13301411497323	3.58036729191244e-05	0.000318794403168711
8379	MAD1L1	1029.17677158318	-0.245009436847855	0.0592926749870119	-4.13220413654004	3.59301097590477e-05	0.000319734083178681
9066	SYT7	3603.11973043775	-0.217388610599144	0.0526486791780758	-4.12904205751984	3.64277771882939e-05	0.000323786000958357
57596	BEGAIN	948.3888704262	-0.28333842614906	0.0686371303054299	-4.12806340953105	3.65831244090919e-05	0.000324977964045226
348013	TMEM255B	182.582380516004	-0.603836145131689	0.146317329605262	-4.12689424253937	3.67695385777183e-05	0.000326255006742086
29078	NDUFAF4	1910.16659391583	-0.197530654720571	0.0478731188418946	-4.12612880670955	3.68920692053186e-05	0.00032715245370073
64506	CPEB1	1811.48565806621	-0.192621146740862	0.0466856817897278	-4.12591482777155	3.69263921313528e-05	0.000327267103379666
11332	ACOT7	6932.22752084737	-0.129272529577612	0.0313733526955037	-4.12045632585959	3.78122741643192e-05	0.000334614823332763
5690	PSMB2	4564.78981200673	-0.167742797325062	0.0407357510123076	-4.11782753862524	3.8246073161271e-05	0.00033817929546125
8073	PTP4A2	4334.19343070055	-0.159912029362175	0.0388514137329588	-4.11598997301139	3.85521065645549e-05	0.00034049167096882
3275	PRMT2	5252.99335213702	-0.135756267767319	0.0330143562378757	-4.11203740545979	3.92182737278158e-05	0.000346175379812117
23137	SMC5	741.316077614694	-0.264415966326596	0.0643463986112541	-4.10925820299677	3.96932076290924e-05	0.00035016551159298
146057	TTBK2	1755.63261367843	-0.254922879292853	0.0620833099270519	-4.10614188567569	4.02322411500684e-05	0.0003545118622538
152217	NCBP2AS2	750.617354578675	-0.275275826382801	0.0670454768889443	-4.10580756758244	4.02904794193881e-05	0.00035482064690753
79567	RIPOR1	3239.23337746623	-0.197752401432666	0.0481975484772487	-4.10295560003458	4.07905551792093e-05	0.00035860524285998
2896	GRN	766.411789253317	-0.298887879013718	0.0728767900987664	-4.10127666996104	4.1087693988594e-05	0.000361010025814775
9922	IQSEC1	3748.72067216528	-0.20357105483935	0.0496623514062773	-4.09910221878095	4.14755840226967e-05	0.000364208960272785
5147	PDE6D	1635.08717997429	-0.252464785886389	0.0616241267138526	-4.09684971372807	4.18810601452626e-05	0.000366927020069921
3751	KCND2	3831.19685093589	-0.24446959006827	0.0596940384756687	-4.09537696411536	4.21482019248256e-05	0.000369056121834034
23114	NFASC	4616.12415038353	-0.217913447754257	0.0532334814737043	-4.09354116472542	4.24834611118926e-05	0.000371312867286196
283464	GXYLT1	290.740936879214	-0.470547305200062	0.114951713985671	-4.09343444203638	4.25030287388462e-05	0.000371312867286196
4719	NDUFS1	3352.60965481485	-0.196479529374511	0.0480040539808912	-4.09297784417798	4.25868426369279e-05	0.000371832723639889
104	ADARB1	2427.55103692457	-0.184197277748035	0.0450386554401296	-4.08975969526644	4.31820340844071e-05	0.000376599529868401
9770	RASSF2	743.750657587312	-0.307779606213457	0.0753118219034265	-4.08673696153743	4.37482636678952e-05	0.000381103182988493
51143	DYNC1LI1	3697.67993192346	-0.163168983879962	0.040022702993011	-4.07691064515196	4.56380207347826e-05	0.000396887324150068
220108	FAM124A	471.458689573631	-0.361175943869028	0.0886487366957656	-4.07423678363913	4.61654933722567e-05	0.000401018485017269
221336	BEND6	723.84067834665	-0.295152248848918	0.0725590523126468	-4.06775225752879	4.74688093354544e-05	0.00041163853537667
7045	TGFBI	18.0159966764596	-1.71638517635476	0.421970949462326	-4.06754346132542	4.75113492615781e-05	0.00041177399980417
8646	CHRD	287.187353946311	-0.38602612260454	0.0949174061193905	-4.06696872983425	4.76286312305445e-05	0.000412556722499229
5037	PEBP1	13014.2148569451	-0.116904328525048	0.0287655738336655	-4.06403603143944	4.82313754457483e-05	0.000417069163478582
9517	SPTLC2	1989.79967028085	-0.190824827387014	0.0469906822468658	-4.0609077856013	4.88822773430577e-05	0.000422458868088561
283710	LOC283710	12.7872717472738	-2.02136262535001	0.497789197723438	-4.0606799717519	4.89300030099323e-05	0.000422632555642538
9901	SRGAP3	5068.7880344913	-0.191556986442186	0.0471833849303845	-4.05983985093087	4.91063854908242e-05	0.000423916692355044
66036	MTMR9	3078.24081708645	-0.159501133053206	0.0393022732963918	-4.05831825172945	4.94273790999916e-05	0.000426206661833468
9240	PNMA1	6761.64907886994	-0.158073803230952	0.0389612107738022	-4.05720972453048	4.96624831052959e-05	0.000427992678344626
771	CA12	16.3004479495405	-1.7129174184688	0.422300858931729	-4.05615423753072	4.98873228374267e-05	0.000429446470143003
8754	ADAM9	1067.4663946052	-0.250787051707995	0.0618515621812394	-4.05465994493609	5.02072873906911e-05	0.00043178541619269
5993	RFX5	1158.57179296544	-0.241419692555099	0.0595418525714139	-4.05462178499639	5.02154837815778e-05	0.00043178541619269
7416	VDAC1	8498.3755386259	-0.157780340399562	0.0389196795654219	-4.05399895788817	5.03494405129016e-05	0.000432451090132429
9812	DELE1	1038.14694423938	-0.236900842929167	0.0584794806404491	-4.05100798322254	5.09974673262289e-05	0.000437234513254268
547	KIF1A	43353.9815699476	-0.167924635787408	0.041453646421986	-4.05090143525575	5.10206972712864e-05	0.000437234513254268
641467	TSC22D1-AS1	430.174417319629	-0.363409863259461	0.0897341019163856	-4.04985234708301	5.12499591238999e-05	0.000438953317311477
4825	NKX6-1	2777.77952200693	-0.176534898004925	0.0436823405745896	-4.04133330958958	5.31481534727144e-05	0.00045444790590951
63827	BCAN	120.409353152596	-0.692724791814593	0.171447247764946	-4.04045443041652	5.33477304901355e-05	0.000455645021388946
63895	PIEZO2	351.126932423581	-0.491264971087133	0.12162295046175	-4.03924562939815	5.36233868399169e-05	0.000457488537919804
3631	INPP4A	3616.29519721421	-0.18158704564488	0.0449930700490415	-4.03588920353632	5.43958835446088e-05	0.000463820418384549
4036	LRP2	261.478197317965	-0.500807756869938	0.124129193388859	-4.03456868764996	5.47026867377439e-05	0.000465917037320306
11123	RCAN3	969.750022250954	-0.308116627101179	0.0764008960685111	-4.03289284493314	5.50944059148473e-05	0.000468953214176976
1289	COL5A1	56.71124770633	-1.11777042526996	0.277291332734982	-4.03103268409133	5.5532319893722e-05	0.000472091662574972
100859930	HEIH	92.980021591113	-0.720553741556344	0.178864967732063	-4.02847886141529	5.61389073266347e-05	0.000476822246182971
6184	RPN1	6563.70761076569	-0.152845799602329	0.0379757800883994	-4.02482317009782	5.70181436302493e-05	0.000484021389074319
3038	HAS3	476.943753878046	-0.388386890910333	0.0965382158743061	-4.02314137870558	5.74269999727981e-05	0.00048722175184908
1213	CLTC	35347.8910469635	-0.139468924046052	0.0346768597965462	-4.02195945262444	5.7715995018648e-05	0.00048940220388041
389705	LOC389705	68.038219753295	-0.785899241140541	0.195460879391288	-4.02074954122799	5.80132592070288e-05	0.000491650319163391
331	XIAP	5183.65493231561	-0.203053858746023	0.0505082713621265	-4.02021002243769	5.81462809885153e-05	0.000492504795283123
7018	TF	112.500338590527	-0.609493167737842	0.151782933905259	-4.01555795540414	5.93053224667009e-05	0.000501488953992882
148281	SYT6	300.916952132138	-0.409698302706569	0.102077512538667	-4.01359998414318	5.97996549500375e-05	0.000505105464372231
6821	SUOX	874.205440664074	-0.265476225026955	0.0661880491700413	-4.01093895885841	6.04777462895696e-05	0.000510274729725067
126731	CCSAP	1590.70413449277	-0.19496224473956	0.0486358398273577	-4.00861269038667	6.10764920049855e-05	0.000514758731790778
22843	PPM1E	2368.19998020819	-0.181480546844692	0.0452782058823558	-4.00812141974496	6.1203653263722e-05	0.000515546411880592
84247	RTL6	2843.75479623744	-0.17709160417863	0.0441988622088294	-4.00670051961774	6.15728537040906e-05	0.000518370909802683
503542	SPRN	427.221348534434	-0.382459065134455	0.0955337006982866	-4.00339421941093	6.24401265616594e-05	0.000524517636471007
55153	SDAD1	1681.21325666938	-0.192107224012428	0.0479886425951112	-4.00318103667302	6.24964413832124e-05	0.000524702559736004
8929	PHOX2B	6079.88142339218	-0.171215896406988	0.0427824543278952	-4.00201201863612	6.28061075050505e-05	0.00052701317965154
23090	ZNF423	775.622883565754	-0.285381017546811	0.0714291323784751	-3.99530286934873	6.46116002110457e-05	0.000541569122426502
340533	NEXMIF	1024.78399005743	-0.349836643657459	0.0875672078289968	-3.99506450337697	6.46766416641655e-05	0.000541817408289562
9612	NCOR2	3406.9765831173	-0.198975986038659	0.049876380888839	-3.98938300038495	6.62453845418493e-05	0.000554655526730524
2782	GNB1	25468.0527834153	-0.111762878309923	0.0280203961955642	-3.98862591127874	6.64571262055847e-05	0.000555717315576623
219699	UNC5B	949.340180020387	-0.294468808313205	0.0738400176014038	-3.9879298228608	6.66523722919591e-05	0.000556843986319005
320	APBA1	6680.95568283116	-0.168527674079519	0.0423393757733338	-3.98040053735655	6.87992469094367e-05	0.000573839738262624
2631	NIPSNAP2	1493.38558989953	-0.220083662017243	0.055312651533593	-3.97890276302484	6.92340473598469e-05	0.00057715161987116
8291	DYSF	413.968027815978	-0.35267194107667	0.0886523077658306	-3.97814732593573	6.9454334091149e-05	0.000578357620355093
570	BAAT	113.493789985322	-0.724438226349473	0.182304079760076	-3.97379053339279	7.07377783671771e-05	0.000588084671566689
23765	IL17RA	341.483987539905	-0.416475328758767	0.104852073201071	-3.97202760082871	7.12634604075931e-05	0.000591811701332764
83732	RIOK1	1064.76369010133	-0.244094328641605	0.061524385870858	-3.96744031145582	7.26486989042907e-05	0.000602661142700073
5601	MAPK9	5420.53287830957	-0.137600745994534	0.0346860073492732	-3.96703906013031	7.27710698096893e-05	0.000603349081235131
836	CASP3	1418.05997831073	-0.235146773150025	0.0592980678183232	-3.96550480987787	7.32407753299923e-05	0.000606585890754137
8612	PLPP2	122.743457176305	-0.581796833103401	0.147021168649005	-3.95723172689758	7.58233679289189e-05	0.000625941748088868
26035	GLCE	519.944688014366	-0.31496581653411	0.0797485123059236	-3.94948830300267	7.83184377773019e-05	0.000645146549638873
57720	GPR107	3619.69210371826	-0.159331979243703	0.0403960880843243	-3.94424279180467	8.00525221163317e-05	0.000658367435921251
29904	EEF2K	984.95438771385	-0.226496844419896	0.0574294181860166	-3.94391675162478	8.01614953176962e-05	0.000658909400255131
284716	RIMKLA	2317.74532592113	-0.178488493671543	0.0452620830071811	-3.94344408858126	8.03197236588511e-05	0.000659855431154374
283455	KSR2	720.377686355164	-0.337517957931647	0.0856040967865924	-3.94277809826164	8.05431712249607e-05	0.000661335958254549
55331	ACER3	782.751079400726	-0.266656792104674	0.067652527711449	-3.9415643601968	8.09519066257508e-05	0.000663988034811428
825	CAPN3	56.0265721555498	-0.877853696228938	0.222717256913528	-3.94156119015858	8.09529767224498e-05	0.000663988034811428
23048	FNBP1	2561.51029181092	-0.170844678130394	0.0433534129302199	-3.94074345208715	8.12294642195103e-05	0.000665898775008494
25930	PTPN23	2256.82467623829	-0.202702851235409	0.0514478515192186	-3.93996727267977	8.14927257073529e-05	0.000667699102916646
382	ARF6	1077.30186840517	-0.221084873410747	0.0561216313763442	-3.93938786148573	8.16897736116861e-05	0.000668955282086703
983	CDK1	10.5969280914566	-2.18934249930818	0.556111618126939	-3.93687602981967	8.25492244655493e-05	0.000675270313716314
91252	SLC39A13	727.148337166536	-0.273798531649401	0.0695983319344161	-3.93398123258768	8.35503098511424e-05	0.000682364703573372
80790	CMIP	6639.14565095528	-0.164085302031114	0.0417192829637181	-3.9330805894678	8.38641051275348e-05	0.000684562015013821
84077	C3orf20	142.210761105041	-0.561779871696201	0.143008287844711	-3.92830289882375	8.55474220021358e-05	0.000697930087662225
51435	SCARA3	178.973341715283	-0.528996127010256	0.134678041954408	-3.92785727601634	8.57060450041105e-05	0.000698676675375381
862	RUNX1T1	1049.65210983533	-0.255192831827809	0.065009609162076	-3.92546325254142	8.65629847824965e-05	0.000704267875861299
3131	HLF	160.068208343233	-0.531336824689437	0.135459755909799	-3.92246996992412	8.76458201797606e-05	0.000712011742586191
147991	DPY19L3	1606.60623546331	-0.235884575869885	0.0601899833438731	-3.91900051744899	8.89169237834923e-05	0.000721954449636986
9742	IFT140	1658.82074491856	-0.221694469322903	0.0565890501102178	-3.91762132234259	8.94270408202379e-05	0.000725711110571447
57482	CRACD	5912.63512293457	-0.161965960747999	0.0413517122402318	-3.91678970406501	8.97359626781523e-05	0.000727831930587325
10439	OLFM1	6052.99103387809	-0.221400283863233	0.0565723104737633	-3.91358037190141	9.09376131458414e-05	0.000736796964137678
85407	NKD1	99.4242800124343	-0.727594950278883	0.186029877993382	-3.91117253920236	9.18491253145992e-05	0.000743394745998637
3995	FADS3	974.088276906033	-0.249798473112481	0.0638731671137843	-3.91085152654928	9.19712981794851e-05	0.000743596695693226
80011	PSME3IP1	2599.18060837347	-0.190115268520374	0.0486743218180483	-3.90586373716829	9.3889411076028e-05	0.000758303231906019
11066	SNRNP35	662.112983921297	-0.309744549983996	0.0793232730195795	-3.90483824220845	9.42884312740263e-05	0.000761124080843683
4093	SMAD9	301.342220077714	-0.39332840603537	0.100734671062425	-3.90459810795058	9.43820986657938e-05	0.000761478356165954
491	ATP2B2	910.10957804883	-0.364261889090628	0.0933262786890249	-3.90310097228236	9.49680599077332e-05	0.000765398531300629
10021	HCN4	1194.96694892251	-0.256837723206521	0.0658059117103065	-3.90295820742037	9.50241154431918e-05	0.000765447021555822
9723	SEMA3E	639.538307529052	-0.342240197424012	0.0877692430052709	-3.89931809487589	9.64639769590023e-05	0.000776636555548347
79719	AAGAB	1695.63110707116	-0.215217796449035	0.0552439510603075	-3.89577125311133	9.78867412820264e-05	0.000787676739290457
286205	SCAI	1170.70922667144	-0.243957576531357	0.0626291321882941	-3.89527314218406	9.80881306673492e-05	0.000788882300114848
40	ASIC2	1388.71293298923	-0.236082048475456	0.0606097620611035	-3.895115909504	9.81517820145569e-05	0.000788979405925736
27141	CIDEB	959.151728748326	-0.273951448926597	0.0703528701079466	-3.89396265577021	9.86198385821315e-05	0.000792325457348144
79966	SCD5	5402.44007624951	-0.15622083440122	0.0401225511046623	-3.89359176074591	9.87708163514552e-05	0.000793121878072552
57447	NDRG2	419.218649614757	-0.343101088110014	0.0881483392996801	-3.89231482788989	9.92922794372883e-05	0.000796472993472574
342184	FMN1	648.031912865369	-0.291982265922849	0.0750262219281113	-3.89173622793669	9.95294178713048e-05	0.000797956763719784
9110	MTMR4	8386.75626533297	-0.131043206555628	0.033681209578647	-3.89069181882072	9.99588217191599e-05	0.000800979620658978
14	AAMP	2365.62917308712	-0.188235607629938	0.0484405103195984	-3.88591297630861	0.00010194602439372	0.000815195156900538
7158	TP53BP1	7209.50935022596	-0.122149784379999	0.0314358983688271	-3.88567818062191	0.000102044615005076	0.000815557197352481
90865	IL33	10.9170428692706	-2.27645926661221	0.586524468088386	-3.88126905264787	0.000103912802297688	0.000827329788107647
8476	CDC42BPA	4807.34190210849	-0.145481740421586	0.0374850289677366	-3.88106250489502	0.000104001105085972	0.000827329788107647
51741	WWOX	2992.44322923215	-0.183261032884182	0.0472193878683284	-3.88105482000756	0.000104004391876251	0.000827329788107647
6752	SSTR2	1409.0465525177	-0.226380671308607	0.0583419339167613	-3.88023941118567	0.000104353695982485	0.000829676968526029
4053	LTBP2	82.2972149877373	-0.741290645415392	0.19105212207807	-3.88004402857392	0.000104437558085007	0.000829912377156549
23480	SEC61G	1185.54483590233	-0.245445666855794	0.0632611626213715	-3.87987916575019	0.000104508369959205	0.000830043891623034
2835	GPR12	198.336452715802	-0.535852108870617	0.138134762945563	-3.8791980920964	0.000104801385212562	0.000831939174673874
56666	PANX2	703.823799695618	-0.254279068993926	0.0655668520591953	-3.87816497220817	0.000105247340126762	0.000835045934605329
5579	PRKCB	2324.7924282929	-0.220401093453939	0.0568458503647079	-3.87717119261835	0.000105678002775766	0.000838028205526642
54806	AHI1	1774.16368044136	-0.218547341457491	0.0563719830449648	-3.87687871975637	0.000105805064705551	0.000838601075026332
55379	LRRC59	3148.83163008148	-0.181414232074932	0.0468138121736719	-3.87522877653958	0.000106524571047032	0.000843866578615457
152789	JAKMIP1	1081.48946313189	-0.217093980313235	0.056090225991744	-3.87044224683975	0.000108638092517846	0.000859274509434067
6583	SLC22A4	414.270141175501	-0.412942062938455	0.106783588421362	-3.86709295916342	0.00011014045185076	0.000869359386976822
93185	IGSF8	1786.57225844426	-0.214821531473449	0.0555572670840767	-3.86666844408226	0.000110332266278569	0.000870130984069023
8424	BBOX1	68.6663232568691	-0.822869893464259	0.212813479601297	-3.86662487266264	0.00011035197156919	0.000870130984069023
83394	PITPNM3	316.771767682018	-0.423309760161188	0.109596446985923	-3.86244054258036	0.000112259892598727	0.000882899525492401
3939	LDHA	3344.70913862792	-0.166487494100796	0.0431140259341076	-3.86156222931359	0.00011266430710069	0.000885624823082867
375056	MIA3	2791.86874756104	-0.165289245074245	0.0428312417046751	-3.85908132698856	0.000113814060760851	0.000893285627223571
55964	SEPTIN3	18555.8764688183	-0.142447792545762	0.0369692298011804	-3.85314471823847	0.000116610420629867	0.00091335873239891
26030	PLEKHG3	661.772324946742	-0.327593995783409	0.0850574246442798	-3.85144503438055	0.000117422887576333	0.000918781540283971
28964	GIT1	4256.20568005693	-0.16211425587515	0.0420974436182274	-3.85092874867483	0.000117670732724535	0.000919462905272996
283070	NA	405.303929135956	-0.348560515171771	0.0905143204472642	-3.8508880522928	0.000117690290156536	0.000919462905272996
81543	LRRC3	226.276051001051	-0.448568716167007	0.116556325023149	-3.84851457934965	0.000118836225639517	0.000927468236534533
4674	NAP1L2	1851.96928738332	-0.198559932192495	0.0516166638783317	-3.84681839687531	0.000119661596060643	0.000932957917910123
9124	PDLIM1	1304.96375194981	-0.790527014439378	0.20553132401042	-3.84626050674056	0.000119934247249011	0.000934607325607806
25814	ATXN10	6686.35803572441	-0.143664693101729	0.0373554453614166	-3.84588355758478	0.000120118800728416	0.000935568887343469
54492	NEURL1B	453.431539675266	-0.34602865684394	0.0900525824260271	-3.84251786591664	0.000121778546370583	0.000947049529146317
3309	HSPA5	8270.31385574172	-0.131858010771321	0.0343342421438235	-3.84042292877698	0.000122822528720525	0.00095468303955176
1813	DRD2	2804.8243350348	-0.220571639019103	0.057457477343299	-3.83886744106818	0.000123603135979011	0.00096026265671454
9191	DEDD	159.230061885169	-0.483919689264466	0.126072521288749	-3.8384231894286	0.000123826936756262	0.000961284499238315
151313	FAHD2B	572.736834576317	-0.333674846174159	0.0869316877347185	-3.83835693139197	0.000123860348303505	0.000961284499238315
57540	DISP3	345.482505740324	-0.364712197408052	0.0951111783650908	-3.83458814912458	0.00012577486116996	0.0009741661019326
55193	PBRM1	4129.82108704468	-0.146827824661742	0.0382995070086049	-3.83367401122823	0.000126243421686763	0.000977300415760333
10734	STAG3	524.452660491495	-0.352139454374594	0.0918638059247916	-3.83327743532517	0.000126447206257706	0.000978382859951503
59277	NTN4	283.271156916233	-0.384353343569437	0.10028614152343	-3.83256687046474	0.00012681311293876	0.000980717992226601
64857	PLEKHG2	1190.1952748709	-0.272406958513057	0.0711301421390746	-3.82969793565776	0.000128300649869683	0.000991720586688502
23608	MKRN1	2272.74859851987	-0.168583348710099	0.0440490262786011	-3.82717537599683	0.000129622163881451	0.00100142941459321
10092	ARPC5	5679.35925553484	-0.166781311712289	0.0435913017471638	-3.82602273911538	0.000130230265525008	0.00100561957180012
2535	FZD2	11.8248894632462	-1.82670306822426	0.477685226146805	-3.82407277478343	0.000131265141921125	0.00101231157989404
5936	RBM4	139.907872879677	-0.528052519266805	0.138092957018526	-3.82389175137995	0.000131361605941667	0.00101231157989404
9308	CD83	336.420161851129	-0.352114984914254	0.0921421953728892	-3.82143038256559	0.000132679870535431	0.00101986605445121
5534	PPP3R1	5054.34628669933	-0.151674161196037	0.0396922803910728	-3.82125087552665	0.000132776497347881	0.00101986605445121
27122	DKK3	7400.40647850853	-0.118158221948481	0.0309500007479107	-3.81771305632222	0.000134694453782316	0.00103227507991387
9745	ZNF536	482.698904224765	-0.351249758276618	0.0921120557401251	-3.81328758167765	0.000137130390045593	0.00104761484381514
6386	SDCBP	3147.04444796375	-0.171690456653932	0.0450328787858528	-3.81255787511122	0.000137536010081761	0.00104942787324836
5062	PAK2	4498.14308641314	-0.142777251914437	0.0374586876238189	-3.81159247617765	0.000138074380750355	0.00105237857615255
22895	RPH3A	448.393595980571	-0.521080631377392	0.136840727998404	-3.8079352470521	0.000140131953288548	0.00106593659346341
7041	TGFB1I1	81.5991835674177	-0.752702981874136	0.197722696423668	-3.80686180943684	0.000140741334661633	0.00107003985900546
6498	SKIL	876.042971093317	-0.285364022591864	0.0749937787872345	-3.80516927146014	0.000141707246757221	0.00107684836246657
26227	PHGDH	1792.76925669594	-0.229868752101061	0.0604202455294683	-3.80449880808493	0.000142091596229122	0.00107923294315634
10960	LMAN2	1520.21605795687	-0.192644876124733	0.0506624360082445	-3.8025190121806	0.000143232270863262	0.00108681748382705
5608	MAP2K6	329.957713076667	-0.395488238394662	0.104025818612673	-3.80182769690296	0.000143632604810897	0.00108890755556924
51377	UCHL5	1235.01673523273	-0.239031820017486	0.0629441778135633	-3.79752072900981	0.000146150558142518	0.00110537601136174
65123	INTS3	1400.75818130452	-0.230201885291939	0.060635949461995	-3.79645882243871	0.000146777729688782	0.00110876984249348
2899	GRIK3	1939.63879806292	-0.235538410327616	0.0620597569470652	-3.79534857876614	0.000147436158862199	0.00111319393983961
7024	TFCP2	1196.80286285515	-0.213107518673552	0.0562458038691294	-3.78886075073979	0.000151339708521918	0.00114041552771418
8997	KALRN	3330.34910952451	-0.152967521825264	0.040383005764177	-3.78791818317195	0.000151914854941247	0.00114418588677315
114794	ELFN2	1109.88677010428	-0.275505343804218	0.0727585110597974	-3.78657204210503	0.000152739826961951	0.00114870262194541
3996	LLGL1	1365.67130709394	-0.217281753720779	0.057398772422152	-3.78547736391873	0.000153413799099734	0.00115320436600916
23589	CARHSP1	1650.15368805811	-0.189672228684753	0.0502009868511352	-3.77825697425436	0.000157929868897279	0.00118540392763576
80176	SPSB1	376.986705162733	-0.386308428806823	0.102255061095798	-3.77789054807671	0.000158162357314177	0.00118598508815439
89801	PPP1R3F	1089.51099961486	-0.230146724741161	0.060965777316795	-3.77501501449337	0.000159998026220942	0.00119916208089257
78986	DUSP26	1971.66800375426	-0.201434194439269	0.0533696639284237	-3.77432008396045	0.00016044465086852	0.00120133226839734
81566	CSRNP2	4167.04982584781	-0.161933937711816	0.0429311433957395	-3.77194560645889	0.000161979571564788	0.0012116388783504
55906	ZC4H2	1550.73487615184	-0.192736757695816	0.0510996283080169	-3.77178394594268	0.000162084573686136	0.00121183173200236
4130	MAP1A	18068.5303244539	-0.193673784381066	0.0513530573694157	-3.77141682116112	0.000162323267369062	0.0012130234591815
58513	EPS15L1	2010.89849624081	-0.174128333611395	0.0461904043332167	-3.76979453037987	0.000163381998354714	0.00122033907657815
6750	SST	927.349355859967	-0.766864531206502	0.203500774388431	-3.76836173479494	0.000164322461856258	0.00122676461640565
23646	PLD3	16919.0274096149	-0.125287668180254	0.0332538497268994	-3.76761395174369	0.000164815314847707	0.00122984383962213
122553	TRAPPC6B	3150.94194877515	-0.165296521309503	0.0438823374559185	-3.76681213655834	0.000165345324574496	0.00123319718674601
6390	SDHB	1458.67806172877	-0.228499720101734	0.0606990144967711	-3.76447166393268	0.000166901592127007	0.00124359164869305
8565	YARS1	5124.28502861387	-0.141497651178982	0.0375942423088869	-3.76381175650222	0.000167342873332445	0.00124566614762356
51222	ZNF219	564.433920375957	-0.292282965518906	0.0777118908255903	-3.76110994615844	0.000169161049958337	0.00125797597531
80221	ACSF2	30.1479838479238	-1.17820423062887	0.313378616690614	-3.75968291350289	0.000170128851345676	0.00126455832800525
5870	RAB6A	10073.3864666723	-0.112259125308011	0.0298605626248875	-3.75944441229142	0.000170291107920838	0.00126514962499517
5575	PRKAR1B	1613.08792201907	-0.219888422451658	0.0585259126512065	-3.75711223440657	0.000171885418602622	0.00127513639590898
653319	KIAA0895L	2573.29192140522	-0.184111759817015	0.0490170240183067	-3.75607788323204	0.000172597000785592	0.00127917457413624
113251	LARP4	1433.83749080439	-0.195317183661252	0.0520714496346254	-3.75094576839616	0.000176168804106653	0.00130375142545693
650623	BEND3P3	575.955961965243	-0.312544808280354	0.0834298371253802	-3.7461994299552	0.000179533882898852	0.0013280124790637
10513	APPBP2	4087.47697292482	-0.139799322167731	0.0373674700776252	-3.74120382989053	0.000183140910489352	0.00135273129297712
1137	CHRNA4	3495.82722743079	-0.176105927314581	0.0471255886283677	-3.73694912764596	0.000186266591059818	0.00137382837195855
64753	CCDC136	3999.49459400396	-0.141682526719292	0.0379417876330213	-3.73420799488064	0.000188306827373858	0.00138820700642791
27255	CNTN6	311.612058244147	-0.50466080396254	0.135170043694528	-3.73352549254943	0.000188818072763938	0.00139063556045737
9927	MFN2	4602.80861825605	-0.173222315818791	0.046425188390856	-3.7312140633749	0.000190559213943582	0.00140143475754566
23788	MTCH2	4680.00980439389	-0.196962337898628	0.0528088095433442	-3.72972501372079	0.000191688857031067	0.00140906508697945
4801	NFYB	648.616447004149	-0.273082860218592	0.0732662254955801	-3.7272680334142	0.000193566574799927	0.00142150162972371
55466	DNAJA4	173.23563072265	-0.551818903331799	0.14813730878971	-3.72505014327713	0.000195276401715672	0.00143337001777573
280	AMY2B	267.401358724705	-0.461317190389224	0.123871574759536	-3.72415698504481	0.000195968959900654	0.0014377636352999
283579	C14orf178	89.815189970198	-0.666362054942529	0.17898439897775	-3.72301752973099	0.0001968558483591	0.00144288639786735
3092	HIP1	3510.1205601929	-0.187755315280306	0.0505079025537813	-3.71734532195992	0.000201327172700262	0.00147283680573693
6664	SOX11	9986.04602851244	-0.147275718901274	0.039649463422407	-3.71444418635042	0.000203650809991199	0.00148912353749301
829	CAPZA1	3626.65321383207	-0.160468244225249	0.0432234532517879	-3.71252716182763	0.000205200030977671	0.00149973477012204
153090	DAB2IP	3835.71971129774	-0.189345091499732	0.0510519590213655	-3.70887023983722	0.000208186077934614	0.00151877927443376
3727	JUND	6712.80325585524	-0.135148202165417	0.0364441284781985	-3.70836696633492	0.000208600204588305	0.0015209520160092
10618	TGOLN2	3133.91223372679	-0.198790062975002	0.053622179384244	-3.70723579790591	0.000209533830137402	0.00152703144335962
715	C1R	30.6699002306116	-1.07236722529698	0.289307527511926	-3.70666893640633	0.000210003171884909	0.00152972310491593
23158	TBC1D9	5468.66868757349	-0.127591445725721	0.0344594242781477	-3.70265749931966	0.000213352826470927	0.00154981540905656
27124	INPP5J	579.968960703985	-0.295077785806356	0.0797482866251888	-3.70011442619702	0.000215502275548886	0.00156382272726343
79673	ZNF329	828.678115185238	-0.23464175408937	0.0634522953863355	-3.6979238128539	0.000217370104576981	0.00157513523908768
9673	SLC25A44	1804.79929490572	-0.181065534818784	0.0489677958356536	-3.6976451916782	0.000217608757888821	0.00157611797794758
5287	PIK3C2B	2100.40205583722	-0.172674400102523	0.0467037396530276	-3.69722855996885	0.000217966083318106	0.0015779589098519
51312	SLC25A37	672.490843387149	-0.266515041350171	0.0721091004705996	-3.69599730978248	0.000219025291039546	0.00158365578925739
5801	PTPRR	161.930971967162	-0.529842338218486	0.143397285867764	-3.69492584892499	0.000219950967402194	0.00158931976776163
170685	NUDT10	826.409162513822	-0.239273545088173	0.0647855811072541	-3.69331479317982	0.000221349736350621	0.00159791737468403
10612	TRIM3	1552.80414513492	-0.221855381123145	0.0600879157560099	-3.6921796725984	0.000222340293641821	0.00160431107162214
114783	LMTK3	3386.56902971238	-0.224308601396099	0.0608618998758202	-3.6855340016294	0.000228223608797954	0.00164598611210858
238	ALK	808.958238358839	-0.29762146366982	0.0807633541097363	-3.68510529249974	0.000228608112048045	0.00164798222902872
8445	DYRK2	1390.67817859738	-0.191515312369408	0.0519995951245497	-3.68301545253746	0.00023049118179625	0.00165921110961752
4706	NDUFAB1	1805.59960710124	-0.212646623017486	0.057783351982179	-3.68006728102359	0.000233172424030699	0.00167693397761993
27102	EIF2AK1	2632.88754500006	-0.158612047067836	0.043105038858392	-3.67966370680945	0.00023354172774577	0.00167880066227774
8896	BUD31	890.031364575276	-0.230680441422969	0.0627635023831277	-3.67539147217797	0.000237484980238243	0.0017023466460658
2271	FH	2621.14992309948	-0.147583308095066	0.0401735894843671	-3.67364007023807	0.000239119499977129	0.00171326041740054
1869	E2F1	53.884862338772	-0.909584921824732	0.248220950038883	-3.6644164067628	0.000247903187334689	0.00177287286426308
8805	TRIM24	1374.93305713842	-0.185768948847209	0.0507596930214422	-3.65977289832576	0.000252438874802576	0.00180362329185194
9913	SUPT7L	1623.89744892779	-0.176012280474656	0.0481376564987482	-3.65643642164493	0.000255745804522786	0.00182469383012363
89795	NAV3	1141.85371869273	-0.225946208150823	0.0617972320068026	-3.65625127232157	0.000255930498713306	0.00182516029781699
84033	OBSCN	1614.89624262747	-0.217381018371876	0.059472735978077	-3.65513734649786	0.000257044328881242	0.00183139594732015
3598	IL13RA2	6.71427558500934	-2.43583483934883	0.666469155634919	-3.6548350643899	0.000257347368213363	NA
5602	MAPK10	4587.56601528412	-0.160439526419788	0.0439168651860444	-3.65325543478843	0.000258936411705016	0.00184315974399796
57569	ARHGAP20	260.722040449065	-0.402167815144558	0.110129874692828	-3.65175949093082	0.000260449748550868	0.00185306967608494
338917	VSX2	108.491946146499	-0.645718505730751	0.177024485960971	-3.6476225434323	0.000264678085028828	0.0018805298033841
18	ABAT	3745.0693298978	-0.149227919032995	0.0409182370228252	-3.64697821535546	0.000265342410464156	0.0018843745835052
100131755	ARMCX4	1106.6761032367	-0.281730956983314	0.0772827506040642	-3.64545716581287	0.000266916873009715	0.00189442932876354
7805	LAPTM5	59.1678410618339	-0.889475308256067	0.244123637094215	-3.64354438940621	0.000268909250496036	0.0019070490518488
127544	RNF19B	1426.75272270812	-0.205372114967163	0.0564314999058553	-3.63931696498915	0.000273362158157301	0.0019368322989033
79415	CYBC1	1430.30463082045	-0.21897625903123	0.0601733590813888	-3.63908982935536	0.000273603354334194	0.00193764375520841
7054	TH	151.714362432053	-0.74930865987389	0.206044785435606	-3.63663005734289	0.000276228202872417	0.00195351956511297
114899	C1QTNF3	74.7074178851262	-0.713101792631023	0.196189987549237	-3.63475119978821	0.000278249029114705	0.00196599325559706
151556	GPR155	952.399657323602	-0.249741843110505	0.0687318799032474	-3.63356630812459	0.000279530567299407	0.00197322523672313
163933	FAM43B	344.228209934546	-0.371928232680119	0.102393702229076	-3.63233504193487	0.000280868121142774	0.00197992610558572
3263	HPX	32.4504426066398	-1.07058611947575	0.294830859936075	-3.63118745340251	0.000282120171542891	0.0019878361419123
51523	CXXC5	1778.88980591391	-0.19971524028636	0.0550592750477605	-3.62727696856015	0.00028642600115262	0.00201261301774535
64225	ATL2	975.444393148928	-0.234531712453938	0.0648388345966696	-3.61714879536075	0.000297866088433541	0.00208438131508137
284306	ZNF547	174.212498974641	-0.517073573996563	0.142996428748525	-3.61598942380509	0.000299202591614439	0.00209181994694976
2760	GM2A	681.551846188443	-0.258993180610586	0.0716507532824643	-3.61466095952367	0.000300740926045165	0.00209969600443309
8468	FKBP6	22000.9281164096	-0.114535315550658	0.0316918244544667	-3.614033509343	0.00030147007310017	0.00210350009148547
57731	SPTBN4	1788.78992475755	-0.215916485973457	0.059766008618141	-3.6126970993328	0.000303028609747012	0.00211277513368279
80164	PRR36	2120.15650521494	-0.222988635271126	0.0617269267745057	-3.6125018192745	0.000303256978404844	0.00211340409961681
51440	HPCAL4	2998.13005411096	-0.151249452190566	0.0418721055715993	-3.61217689260783	0.000303637318440759	0.00211509110208939
9074	CLDN6	209.21596321148	-0.431203977946936	0.119388693112735	-3.6117656262454	0.000304119363170545	0.0021174847056986
5016	OVGP1	167.50131609571	-0.563001568163123	0.156057991329629	-3.60764330853099	0.000308990877457158	0.00214651837078208
84376	HOOK3	2067.56157683407	-0.210251312195798	0.0583264857792501	-3.60473135637799	0.000312475982999616	0.00216621462597626
84451	MAP3K21	256.492893927205	-0.409975101642064	0.11373402458048	-3.60468297111881	0.000312534201446663	0.00216621462597626
11212	PLPBP	1115.93851367033	-0.201787770130409	0.0560125228099577	-3.6025474305995	0.00031511387982421	0.00218310553427126
9715	FAM131B	2598.92097689344	-0.15831575994862	0.0439568395371895	-3.60161835144398	0.000316242394634898	0.00218993205555909
3705	ITPK1	2740.43687049821	-0.163069716975504	0.0452902504291625	-3.60054791992281	0.000317547294727763	0.00219797328843918
152926	PPM1K	2883.52544207427	-0.209484841803493	0.0582235904637173	-3.59793753932156	0.000320750619436853	0.00221813843830269
9317	PTER	215.050807967799	-0.463461708080182	0.128832254121945	-3.59740432424239	0.00032140866282563	0.00222168473350369
6638	SNRPN	1119.38281030748	-0.233819707242856	0.0651273065191037	-3.5901946470682	0.000330431118426908	0.00227890208231579
56977	STOX2	1140.06266742321	-0.223984124831059	0.0624187798366337	-3.58840921622121	0.000332701802371759	0.00229249525715352
55876	GSDMB	245.690996944076	-0.445900469949584	0.124386869255149	-3.58478730608559	0.000337353017093317	0.00231672267434283
2014	EMP3	18.4697171342223	-1.39213957244395	0.388350112814224	-3.58475387674193	0.000337396228646633	0.00231672267434283
79745	CLIP4	791.22036205181	-0.235453525738408	0.0657876961212191	-3.57899029181028	0.000344924279452346	0.00236182036830015
5532	PPP3CB	5115.88705580349	-0.134801763422706	0.0376711014036642	-3.57838657219602	0.00034572184859833	0.00236516418515593
53834	FGFRL1	109.767592985191	-0.627866643659395	0.175526508485046	-3.57704741624759	0.000347497158302557	0.00237522515492868
11335	CBX3	5727.50066281878	-0.162050613951305	0.0453029539088137	-3.57704299541884	0.000347503033060755	0.00237522515492868
196403	DTX3	2069.24995831722	-0.158717224316995	0.0443926798496658	-3.5753017131312	0.000349824229712136	0.00238791721489184
23236	PLCB1	4072.22600839048	-0.189254013675139	0.0529557188081029	-3.5738163494852	0.000351815730454915	0.00239934250056569
10072	DPP3	1806.64994215836	-0.185520950403438	0.0519457627286448	-3.57143567941365	0.000355029743658595	0.00241802688833918
23254	KAZN	1929.99955658365	-0.177195447835928	0.0496162449704893	-3.57131919074731	0.000355187711191615	0.00241802688833918
64708	COPS7B	1119.4722266368	-0.197926922205436	0.0554272163596275	-3.57093383368253	0.000355710753345732	0.00242051040655234
2053	EPHX2	232.529605004639	-0.405025782678341	0.113515033993148	-3.56803648319208	0.000359666433581834	0.0024441658971574
1558	CYP2C8	209.818571966097	-0.409618315481105	0.114842211727804	-3.56679229107821	0.000361377690931787	0.0024547045018577
23327	NEDD4L	7445.36244229364	-0.112262113432116	0.0315103215239161	-3.56270923312889	0.000367047153147292	0.0024887944599708
3490	IGFBP7	29.5377130996011	-1.17590214268514	0.330099081254547	-3.56227026811497	0.000367661596735409	0.00249134444124067
79133	NDUFAF5	1041.14879179342	-0.234265218798891	0.0658916539271742	-3.55530943354084	0.000377534502881598	0.00255311462890354
6272	SORT1	5885.11556737841	-0.139729689337686	0.0393187249938143	-3.55376959348677	0.000379751753679812	0.00256697418296071
7430	EZR	1380.47834478979	-0.277215513337384	0.0780224027107067	-3.55302456353787	0.000380828902894211	0.00257240856086997
2166	FAAH	636.665932440429	-0.303074823894609	0.0853015614762211	-3.55298096130509	0.000380892030487709	0.00257240856086997
79659	DYNC2H1	1102.03732217512	-0.210770457994536	0.059332955677666	-3.55233370033973	0.000381830290054167	0.00257760721401527
56829	ZC3HAV1	316.1161866065	-0.397946796899315	0.11210689776108	-3.54970840195231	0.000385658076055466	0.00260115149445347
84894	LINGO1	5969.09763648985	-0.145876918403896	0.0411040586995671	-3.54896628262726	0.000386746598449169	0.00260609734719542
4756	NEO1	2472.23676043532	-0.189515538236512	0.0534141501593808	-3.54803994205697	0.000388109360890072	0.00260987055674824
55346	TCP11L1	1223.15974231377	-0.238094954290445	0.067106511050491	-3.54801569271426	0.000388145094894571	0.00260987055674824
175	AGA	127.377484217329	-0.507960380320354	0.143261982456508	-3.54567465569284	0.000391609376313887	0.00262969650108583
7791	ZYX	1372.71906094516	-0.202381520802545	0.05715532633339	-3.54090395043924	0.000398758712328352	0.00267535615021351
57178	ZMIZ1	10543.8549990801	-0.169627216471251	0.0479439536611798	-3.5380314621111	0.000403122021418567	0.00270226010588949
124590	USH1G	55.5214045189666	-0.810944258080465	0.229335178517646	-3.53606569791066	0.000406133678723212	0.00272125575270652
23240	TMEM131L	582.286801384225	-0.262692112563839	0.074323146055706	-3.53445900106205	0.000408610821148339	0.00273545721273792
54751	FBLIM1	825.241901415727	-0.31909428185089	0.0902862972360413	-3.53424928942053	0.000408935185617012	0.00273643111740307
2909	ARHGAP35	8666.59170047599	-0.152638358207309	0.0432015848670886	-3.53316570854767	0.000410615013476763	0.00274647042464104
79191	IRX3	322.884670058006	-0.333756601789969	0.0944800640171893	-3.5325611308778	0.000411555062736588	0.002751554980193
54890	ALKBH5	2004.32735340282	-0.178729155819931	0.0505991593380656	-3.53225543977514	0.000412031142279666	0.00275233204517557
5160	PDHA1	4795.37409072589	-0.149920330191222	0.0424535092466651	-3.53140017990384	0.000413365847586671	0.002758838294299
10135	NAMPT	2034.59633262886	-0.182306041389568	0.0516304428628618	-3.53097961746717	0.000414023650860667	0.00275974374667829
221442	ADCY10P1	77.1861610632355	-0.6723025071092	0.190462414314077	-3.52984345772577	0.0004158056140259	0.00276908074782507
57142	RTN4	26511.7220622623	-0.0986678546778126	0.0279555830370241	-3.52945079153377	0.000416423138964739	0.00277198640415301
23786	BCL2L13	1323.10112314034	-0.191924820064509	0.0544050639172486	-3.52770139846599	0.000419184737431658	0.00278695231178724
4253	MIA2	419.63484381701	-0.317951129199564	0.0901303666947336	-3.52768041293392	0.000419217968845031	0.00278695231178724
116988	AGAP3	2138.32105793379	-0.1603063119682	0.0454580786381504	-3.52646475105668	0.000421147221716727	0.0027985617074721
25975	EGFL6	307.702162553743	-0.336204233206817	0.0953490639334355	-3.52603601270303	0.000421829603957157	0.00280187904981877
11127	KIF3A	6917.91100569205	-0.130664052645856	0.0370762593965525	-3.52419728345104	0.00042476786097313	0.00281894749210671
353497	POLN	112.333067174481	-0.554237066485478	0.157377179486159	-3.52171177736872	0.000428770039504292	0.00284427376162062
7586	ZKSCAN1	2028.26855642702	-0.186980597208166	0.0531153196131159	-3.52027623235828	0.000431097575252633	0.00285723553233948
10659	CELF2	1707.42331114442	-0.249262785975347	0.0708477143253561	-3.51828973381766	0.000434337865805068	0.00287621919187019
4661	MYT1	2442.75763821863	-0.156423964783499	0.0444829814000184	-3.51649012409574	0.000437292926897694	0.00289274055695092
6616	SNAP25	19535.2327409629	-0.141037931764488	0.040108158678017	-3.51643995668617	0.000437375572890685	0.00289274055695092
84790	TUBA1C	5186.61310697892	-0.232950175358014	0.0662703514413612	-3.51514923780264	0.000439506928528918	0.00290541810099692
29978	UBQLN2	3004.61845003635	-0.180179997730566	0.0512856996912102	-3.51326000845118	0.000442644087308327	0.00292110724916112
92370	PXYLP1	952.124393970081	-0.217666313327568	0.0619875693026973	-3.51145101793977	0.000445667583399038	0.00293472966993331
54861	SNRK	415.821524596681	-0.290376533416179	0.0827163879117448	-3.51050790232765	0.000447251514123472	0.00294243607230948
91408	BTF3L4	4667.88597628408	-0.201033821872949	0.057267427317441	-3.51043920235131	0.000447367098466088	0.00294243607230948
567	B2M	858.444158578053	-0.267477400513536	0.0762059829833877	-3.50992651812974	0.000448230545275886	0.00294653315474225
1072	CFL1	15083.0469810336	-0.0943789713223389	0.0269088272180685	-3.50736100676161	0.000452574713575391	0.00297253559191187
220164	DOK6	3068.05094419957	-0.174257596246538	0.0496883241383885	-3.50701295059193	0.000453167093151663	0.00297387259714328
51186	TCEAL9	1347.00068018044	-0.186725348804065	0.0532578131359179	-3.50606489093963	0.000454784329757122	0.00298192708628148
552891	DNAJC25-GNG10	19.4436265168258	-1.30589029939475	0.372765104703012	-3.50325253871381	0.000459613489639288	0.00301100965782106
162494	RHBDL3	454.991448860678	-0.297770509040162	0.0850242887530645	-3.50218171074591	0.000461464780184383	0.00302184363976049
158358	KIAA2026	1452.49708284397	-0.216428922127904	0.0618225028452145	-3.5008113901467	0.000463843994913432	0.0030350712782727
5208	PFKFB2	596.451721913419	-0.263304958008332	0.0752130158413118	-3.50078979100992	0.000463881587801633	0.0030350712782727
8999	CDKL2	1190.29487363	-0.19593733005412	0.0560296642124548	-3.49702845462646	0.000470471647082496	0.00307293116371518
993	CDC25A	881.268906121971	-0.225292977554515	0.0644490081106071	-3.49567796556105	0.000472859008369423	0.00308588918559175
5526	PPP2R5B	3913.72255750285	-0.170179075084608	0.0487162084441436	-3.49327422062679	0.000477136269805202	0.00310982254759701
26051	PPP1R16B	2427.28848460839	-0.200844475566598	0.0575191701238194	-3.49178326346239	0.000479807408242191	0.00312509439551716
25970	SH2B1	1645.33214963036	-0.173475629306676	0.049681737130559	-3.49173839978257	0.000479887999939192	0.00312509439551716
90161	HS6ST2	6305.54502515002	-0.208865199926381	0.0598258668352947	-3.49121894884371	0.000480822045065804	0.00312984460569004
283742	FAM98B	666.831224503589	-0.251362369420812	0.0720593839310352	-3.48826697798832	0.000486162378241865	0.00316191577379499
155066	ATP6V0E2	4055.3733229715	-0.155129011033701	0.0444845961328657	-3.4872523192155	0.000488010709285998	0.00317124036531347
9908	G3BP2	11879.0008666729	-0.131341038592484	0.0377018379543093	-3.48367734092051	0.00049457534112669	0.00320844741018447
2173	FABP7	607.733280738017	-0.403898153883835	0.116061032566331	-3.48004963382521	0.00050132089867971	0.00324974500683532
56256	SERTAD4	67.4754815809554	-0.69658229341531	0.200252470408839	-3.4785203498022	0.000504190154351854	0.00326124424554447
11174	ADAMTS6	115.507737178303	-0.553339485013486	0.159126153512316	-3.47736354332639	0.000506370727215237	0.00327386010744357
9894	TELO2	666.167350518178	-0.263690618799418	0.0758597514365999	-3.47602798329492	0.000508899182958377	0.0032888174067234
7415	VCP	10876.7754271106	-0.143130744630322	0.0411901873474676	-3.47487481479303	0.000511091801913767	0.00330159260721068
51309	ARMCX1	3249.3491530642	-0.165168185845078	0.0475615220577859	-3.47272708481455	0.000515198958637571	0.00332531581024427
10912	GADD45G	130.44090586881	-0.54891278883895	0.158093439439068	-3.47207822656367	0.000516445824410594	0.00333195772923191
6553	SLC9A5	344.97234514167	-0.315082246024208	0.0908002627152017	-3.47005874875577	0.000520344537602131	0.00335145700703149
8731	RNMT	2839.00286860764	-0.147300541564555	0.0424931700221442	-3.46645217308553	0.000527375549862114	0.00339318008799281
5567	PRKACB	9994.37922532532	-0.135796641663618	0.0391834146069903	-3.4656663546467	0.000528919202255297	0.00340095714035278
57134	MAN1C1	239.329707661815	-0.368842410871727	0.106473599063501	-3.4641677760113	0.000531874669929838	0.00341278809811944
160428	ALDH1L2	866.651703354912	-0.236729807394379	0.0683851824037272	-3.46171201235951	0.000536751171667264	0.00344263424444199
8911	CACNA1I	191.000354000088	-0.463263881802468	0.133885482182437	-3.46015022876945	0.000539874100926605	0.00346121295971261
553103	MIR3936HG	1453.6228180601	-0.175913051033457	0.0508583653260615	-3.4588813444091	0.000542423806730017	0.00347447038919776
282973	JAKMIP3	957.998974709029	-0.22243786348609	0.0643110339466405	-3.45878226231985	0.000542623374504377	0.00347447038919776
5306	PITPNA	5100.97997992714	-0.126343202953911	0.0365655554552061	-3.45525184510557	0.000549779024212139	0.00351293639656353
254778	VXN	26.6147172380792	-1.18957752155604	0.344310253674995	-3.4549581630494	0.000550378218807021	0.00351529670692735
3096	HIVEP1	701.199903906041	-0.278761878047444	0.0807099838148255	-3.45387106862781	0.000552601496987082	0.00352737034367852
26958	COPG2	2035.81789808672	-0.285684188165616	0.0827157003365785	-3.45380849104993	0.000552729732221835	0.00352737034367852
150726	FBXO41	2609.35496475205	-0.178444414114102	0.0517285172778317	-3.44963326815815	0.000561348577203031	0.00357756034233276
57688	ZSWIM6	3141.45617114192	-0.172773889291562	0.0500859779383127	-3.44954608861497	0.000561529867421125	0.00357756034233276
3798	KIF5A	16729.2627475361	-0.124628365969255	0.0361370910828487	-3.44876585897656	0.000563154787679055	0.00358497208933792
23065	EMC1	2028.56904609804	-0.234126399723231	0.0678892595190236	-3.44865154491227	0.000563393227674501	0.00358497208933792
10013	HDAC6	3346.13758916156	-0.131879133520025	0.0382407986891615	-3.44865008160521	0.000563396280497376	0.00358497208933792
56995	TULP4	2404.5488362713	-0.233595196415146	0.0677432341510813	-3.44824393671818	0.000564244195649412	0.00358887461989565
6310	ATXN1	1183.20250715916	-0.227436434811558	0.0660181150758183	-3.44506101924236	0.000570930491847294	0.00362537307338649
54039	PCBP3	1173.59049393152	-0.224769374166385	0.0653497972202656	-3.43948082055689	0.000582831080220328	0.00369174618390491
526	ATP6V1B2	10421.89586987	-0.107075602283896	0.0311592818195807	-3.43639506532557	0.000589510666183587	0.00372019169167093
7697	ZNF138	1149.07560247367	-0.250236896317772	0.0728601137464056	-3.43448401945595	0.000593683076211985	0.00374343364254524
9898	UBAP2L	5467.85331272405	-0.131804800188612	0.038394946370378	-3.43286845401876	0.00059723178516355	0.00376356083576781
8407	TAGLN2	741.955263542235	-0.27062106278962	0.0789127731436985	-3.42936956855926	0.000604985135598682	0.00380841877335516
64084	CLSTN2	1869.09821040463	-0.183269479419046	0.0534578467739757	-3.42829893979691	0.000607376247224046	0.00381875645449496
100170217	SNAR-B2	76.1618512086137	-0.642358526744547	0.187384460804807	-3.42802452234113	0.000607990537784123	0.00382104817439759
23394	ADNP	3725.41040893745	-0.157825879181553	0.0460483637709588	-3.42739385847818	0.000609404487059617	0.00382836157640697
9470	EIF4E2	2295.33437737671	-0.171730473273525	0.050137552040315	-3.4251866372622	0.000614377212315709	0.00385485160656005
63925	ZNF335	694.721251350609	-0.229707233609606	0.0672350004687413	-3.41648296286397	0.000634356330208452	0.00397368910040897
5515	PPP2CA	5504.14746158214	-0.119112843134976	0.0348820057836937	-3.41473606402124	0.000638438437036198	0.00399473580521872
10242	KCNMB2	106.168463407979	-0.60286648978399	0.176549838352155	-3.41470995052107	0.000638499643313053	0.00399473580521872
9698	PUM1	3032.80727148313	-0.154641951979552	0.0452886821682404	-3.4145827296339	0.000638797908793631	0.00399496795209165
23096	IQSEC2	1456.29781833214	-0.200395203596465	0.0587269060251315	-3.41232353549679	0.000644116153043463	0.00402329309640908
440	ASNS	6585.5976157725	-0.15039139845277	0.0441077747603088	-3.4096346793741	0.000650499507680415	0.00405281292535091
54777	CFAP46	245.557851091168	-0.366811394862504	0.10762751188681	-3.40815641309512	0.000654033932015219	0.00407194019456117
1113	CHGA	5242.47119240871	-0.135473491733364	0.0397839429647241	-3.40523039291221	0.000661082545572974	0.00411247649435941
26065	LSM14A	2555.53202415559	-0.168103651130003	0.0493758090681672	-3.4045751209448	0.000662670708270088	0.00412068041642583
2161	F12	662.725344781153	-0.249672177834346	0.0733822059503482	-3.40235312635981	0.000668082538482048	0.00415264469368545
55022	PID1	453.861820394451	-0.304916086154025	0.0897220503916545	-3.39845205078357	0.000677683411616664	0.00420719283583608
57761	TRIB3	619.979380979214	-0.252458638554964	0.0743416448310304	-3.39592484305092	0.000683971374106606	0.00423934769437145
57595	PDZD4	7206.85870200157	-0.118429158765166	0.0348891843431687	-3.39443758846012	0.000687697127246162	0.00426071403624323
9711	RUBCN	2918.4652505559	-0.142457998610892	0.0419953265369922	-3.39223457365919	0.000693250625023739	0.00428990890412141
203069	R3HCC1	1365.7510372674	-0.183313811303525	0.0540869083866268	-3.38924550823189	0.000700852307444115	0.00433424938220316
157567	ANKRD46	4115.78090535426	-0.125123819551685	0.0369378448519839	-3.38741526618777	0.000705545073591116	0.00435893497202072
11260	XPOT	2542.71232223929	-0.168533180226764	0.0497793188529387	-3.3856063945884	0.00071021172035696	0.00438245610580897
387644	FAM238C	35.7685660978802	-0.942418044557129	0.278642044014775	-3.38218178053258	0.00071912540963588	0.00443031066902943
460	ASTN1	3099.12762535761	-0.169023113577101	0.0500545980110584	-3.37677496760157	0.000733410257584091	0.00450165988014456
1763	DNA2	216.062310334297	-0.413635764888522	0.122497579520293	-3.37668520886976	0.000733649609805869	0.00450165988014456
57180	ACTR3B	407.51942189201	-0.288309785380218	0.0853950726824927	-3.37618759869415	0.000734977862548064	0.00450800174955804
284161	GDPD1	2210.09977904844	-0.155258912309963	0.0460193014114552	-3.37377812239704	0.000741441040921614	0.00454470184739099
51605	TRMT6	909.737043567075	-0.241756623546583	0.0716585224583983	-3.37373162678502	0.000741566278291217	0.00454470184739099
5999	RGS4	522.401066280797	-0.970287605939478	0.287644162854445	-3.37322195698603	0.000742940378316944	0.00454954322142285
253143	PRR14L	2275.58381613225	-0.209141959850603	0.0620222836692514	-3.37204545653143	0.000746121327954185	0.00456719405910971
56961	SHD	237.741764592505	-0.367356009307543	0.108955047080575	-3.37162911816167	0.000747250024756127	0.00457227345147779
163882	CNST	3106.42877853239	-0.136559471111534	0.0405220613776972	-3.37000306669232	0.000751673471365301	0.00459566310610512
8802	SUCLG1	2297.80457500009	-0.188792783668298	0.0560267687018103	-3.36968895481202	0.000752530766405216	0.00459906637383164
4335	MNT	1061.13741436652	-0.203804283554785	0.0605130547399631	-3.36793910719883	0.000757323207788261	0.0046265068328822
57655	GRAMD1A	5423.1420645425	-0.159922773565152	0.0475479628636449	-3.36339905925662	0.000769889854013966	0.00469764862259738
51343	FZR1	2860.26748280441	-0.152002350939756	0.045231886893381	-3.36051315520067	0.000777978256818896	0.0047413280456409
57642	COL20A1	46.0684599780355	-0.926668540242152	0.276018698229671	-3.35726726553533	0.00078716982162898	0.00479352578083539
6605	SMARCE1	3421.75713822238	-0.130094672195598	0.0387743134897046	-3.35517667463385	0.000793143121956192	0.00482030605346201
55816	DOK5	2751.4698773267	-0.180817729456135	0.0539117698787544	-3.35395647115254	0.000796648939518259	0.00483968976481764
999	CDH1	33.1390676811829	-1.21220624488137	0.362089031645774	-3.34781266190701	0.000814520511128615	0.00494237217720524
399473	SPRED3	2570.75315265636	-0.147037055435873	0.0439346119537584	-3.346724800725	0.000817723466701015	0.0049598397581782
8924	HERC2	6216.72001276927	-0.143673225927451	0.04294569245295	-3.34546301901767	0.000821453126979915	0.00497851366220751
2558	GABRA5	125.029712358649	-0.525792129445821	0.157216082957207	-3.34439148689984	0.000824632820326023	0.00499580524852561
57348	TTYH1	776.920787298316	-0.536877621175886	0.160587321646554	-3.34321299882895	0.000828143080354272	0.00501111736557725
58480	RHOU	1532.03219496571	-0.171205820470056	0.0512424719716324	-3.34109214256555	0.000834495233505973	0.00504755776470576
80212	CCDC92	2365.79009931944	-0.187216178045297	0.0560410959614359	-3.34069444634216	0.000835691389608954	0.00505165472733932
4440	MSI1	875.336127070755	-0.196837155008683	0.0590975960314321	-3.33071339998316	0.000866237383995679	0.0052269423269273
23499	MACF1	9928.92992346686	-0.145045882282489	0.0435695106668366	-3.32906842566154	0.000871369936462086	0.00524984084996476
221938	MMD2	70.2584785692015	-0.915524102750794	0.2752033278255	-3.32671886631875	0.000878749806150732	0.00528824614938487
23032	USP33	3531.79245040428	-0.154794707777407	0.0465436261914261	-3.32579819072889	0.000881657379523738	0.00530346556609305
441194	PMS2CL	1111.33010154534	-0.205614400065303	0.0618438572058139	-3.32473440945034	0.000885027997899475	0.00532164830340734
6461	SHB	731.288854297116	-0.353041751332056	0.106193546923724	-3.32451228496621	0.000885733310923989	0.00532379664330226
9248	GPR50	45.8402697501014	-0.910712723443513	0.27401603588127	-3.32357455108255	0.000888716649186118	0.00533963023668502
223	ALDH9A1	874.112608670986	-0.207031867776884	0.0623819110437216	-3.31878046557089	0.000904114785503981	0.00541937455872038
10495	ENOX2	421.518598518726	-0.305356315327955	0.0920187947371502	-3.31841246345596	0.000905306932812484	0.00542227100674729
133522	PPARGC1B	315.016893002757	-0.339066683309697	0.102222505067805	-3.3169475066649	0.000910067135874457	0.00544438677257394
100499227	USP2-AS1	140.779672177619	-0.483668435216878	0.14594346030983	-3.31408090633234	0.000919448985159401	0.00549406684608725
4211	MEIS1	6498.69734429606	-0.121475464685867	0.0366682384263046	-3.31282521057037	0.00092358680403613	0.00551233216595423
11267	SNF8	2359.43584073557	-0.14728596611098	0.0444646060812819	-3.31243159653184	0.000924887404526224	0.00551794174221437
7436	VLDLR	1178.5811858013	-0.192306987488925	0.0580871510798182	-3.31066309698464	0.000930751942978996	0.00554860189857744
257177	CFAP126	719.457025104484	-0.244907012937933	0.0739813117633652	-3.31039024721927	0.000931659804509533	0.00555109212707715
5780	PTPN9	2560.08825401695	-0.156588230091533	0.0473210196272793	-3.30906289266142	0.000936088068273688	0.00557389613872425
649264	CES5AP1	78.3001844254595	-0.663500483498365	0.200530497106623	-3.30872606945954	0.000937214861246025	0.00557843413715193
8715	NOL4	425.505186527966	-0.282376407598559	0.085390522615171	-3.30688229736154	0.000943405229662991	0.00561309599305903
79616	CCNJL	172.151596850831	-0.44020912127826	0.13318641529873	-3.30521037217567	0.000949051355782588	0.0056444940083228
57062	DDX24	8095.40364222047	-0.122484770609766	0.0370633400837242	-3.30474183743503	0.000950639213028539	0.00565174039708417
4763	NF1	5013.80310782827	-0.140792318703707	0.0426653207219295	-3.29992406763606	0.000967109915008354	0.00574296598209735
2202	EFEMP1	250.904835803424	-0.379111044660605	0.115053099544966	-3.29509631778706	0.000983879507382203	0.0058402812667542
2108	ETFA	1759.07154681911	-0.176191407758676	0.0534795280329344	-3.29455801573588	0.000985765936286189	0.00584920928136922
374655	ZNF710	1633.90208031067	-0.163884428829389	0.0497626376391196	-3.29332279405856	0.000990107320787731	0.00587269161926712
9208	LRRFIP1	2066.39726034837	-0.156606439748653	0.0475777822359704	-3.29158763584094	0.000996235717025218	0.00590217574102818
51122	COMMD2	2420.63728674311	-0.204381955869776	0.062142585720017	-3.28891940207665	0.00100572819291883	0.00595380192224432
10361	NPM2	431.611374490166	-0.292528252172917	0.0890060216659215	-3.28661192465049	0.00101400468716496	0.0059981553362577
4948	OCA2	94.2538899308014	-0.632163045694883	0.192392511085412	-3.28579861101889	0.00101693688774444	0.00601317494079114
26064	RAI14	1482.4268161315	-0.242579307789049	0.07396978723401	-3.27943768476213	0.0010401417876451	0.00614326213343905
23648	SSBP3	5558.22923027607	-0.123743405720561	0.0377428475653568	-3.27859220230489	0.00104326276702881	0.00615482727903483
26053	AUTS2	3556.92294228936	-0.147852191850463	0.0451105912810552	-3.27754941027687	0.00104712402110392	0.00617496382067333
9600	PITPNM1	6827.80926666911	-0.136803861765395	0.0417931312767782	-3.27335754910061	0.00106277945593841	0.00625785826210965
51141	INSIG2	867.744913290119	-0.194533993800247	0.0594839243721178	-3.27036246941757	0.00107409756970256	0.00631455439036896
1212	CLTB	4206.28005426751	-0.147901443987706	0.0452322539480967	-3.26982255090406	0.00107614969190801	0.00632418818175829
25849	PARM1	138.976284426323	-0.481974333929255	0.147450606020541	-3.26871721274656	0.00108036217782477	0.00634650546627707
22836	RHOBTB3	872.598962411571	-0.196764653959044	0.0602118778259484	-3.26787107566754	0.00108359713926415	0.00636306542776343
123096	SLC25A29	4818.47304857753	-0.14917644106104	0.0456668482832173	-3.26662440411644	0.00108837975631422	0.00638869728792735
64754	SMYD3	1119.60406278113	-0.207625782779234	0.0636452216980269	-3.26223677504561	0.00110536775510509	0.0064834396280071
575	ADGRB1	1907.18037407392	-0.200526209054899	0.0615610724127196	-3.25735405826795	0.0011245606891198	0.00658591304037732
148753	FAM163A	1249.2273847886	-0.197386714589642	0.0606148668996239	-3.25640762218462	0.00112831639420922	0.00660537921248314
57562	CEP126	911.528560824853	-0.206317422024682	0.063430515512145	-3.2526524553498	0.00114333244061609	0.00668519081563434
10673	TNFSF13B	13.2765364190386	-1.4555355758553	0.447504374413124	-3.25256167107674	0.00114369774233608	0.00668519081563434
5792	PTPRF	4127.46346254467	-0.17178552820948	0.0528490163382902	-3.25049622702283	0.00115203797085307	0.00672366457082771
285175	UNC80	1973.97870143713	-0.154509444884412	0.0475645221310906	-3.24841789556037	0.00116048694845699	0.00677039239151282
56941	HMCES	836.611417826666	-0.20815244495097	0.064112366394548	-3.24668167245611	0.00116758902668842	0.0068040416538106
2527	FUT5	18.1960633322083	-1.37361485153635	0.423805321633885	-3.24114583139422	0.0011905026440668	0.00691911814068764
9866	TRIM66	133.174963917376	-0.534308255640114	0.164866206668069	-3.24085976403797	0.00119169793116587	0.00692343458148286
112703	FAM71E1	216.613874678878	-0.399079362133701	0.123174426863799	-3.23995306732773	0.0011954937498315	0.00694285037629936
23034	SAMD4A	536.700072102922	-0.252519079887179	0.0779687558127211	-3.23872142443471	0.00120066782490605	0.00697025264424584
51	ACOX1	1616.50801473303	-0.184655190947848	0.0570577815528569	-3.2362840952165	0.00121096796061102	0.00701552824684263
966	CD59	4123.10783090161	-0.128724415679053	0.0397754232366102	-3.23628022543761	0.00121098437897043	0.00701552824684263
4129	MAOB	55.7781675331739	-0.919375287053205	0.284368808863667	-3.23303842895785	0.00122481085398766	0.00708085095746378
1786	DNMT1	1800.54743412428	-0.157766996520976	0.0488389391834222	-3.23035264808798	0.00123637616572274	0.00714231352230394
9382	COG1	1760.50601912638	-0.169855694698991	0.0525851219264755	-3.23010936318609	0.00123742874719096	0.0071456955627709
10935	PRDX3	2992.08750330155	-0.142350723060618	0.0441058782786611	-3.22747734805882	0.00124886928665843	0.00720360236727529
646892	SH2D7	257.082430167727	-0.34301380000513	0.106286581424535	-3.22725404663311	0.00124984438840133	0.00720650946452134
5908	RAP1B	1938.44583484536	-0.164539292903361	0.0510300396644979	-3.22436145425598	0.00126253931585294	0.00726942017516761
8614	STC2	184.694726378921	-0.476750740081451	0.147893016375788	-3.22361901707417	0.00126581684754687	0.00728213626059591
329	BIRC2	1801.96652913474	-0.158963201855264	0.0493153425266508	-3.22340257029256	0.0012667738421298	0.00728490205378176
90874	ZNF697	2206.32614004035	-0.206881824429517	0.0641914968003992	-3.22288519105275	0.0012690640822297	0.00729305868716067
130074	FAM168B	8358.17322976023	-0.120731334948791	0.0375177596552908	-3.21797826037743	0.00129097602252554	0.00740737442482114
84280	BTBD10	2783.66859738256	-0.143551954290822	0.0446237500652517	-3.21694062199862	0.00129565410856075	0.00742586020931202
9213	XPR1	21497.8838611542	-0.138809074008545	0.0431722432760716	-3.21523885430064	0.00130336023755104	0.00746722904637388
6732	SRPK1	2938.56840479861	-0.142757135938665	0.0444102731303502	-3.21450704704413	0.00130668707447433	0.00747788708501077
79670	TUT7	1572.95338808395	-0.1685723691957	0.0524739571501586	-3.2124958427152	0.00131587052897743	0.00752762583461772
4922	NTS	5588.86812146835	-0.892225836645957	0.277758589929797	-3.2122349010753	0.0013170663820667	0.00752817516978024
55697	VAC14	1061.39186878383	-0.202926260591289	0.0632470941300877	-3.20846773092701	0.00133444283029159	0.00761962373085872
651302	ZKSCAN8P1	119.15254174189	-0.482727051242648	0.150487969424123	-3.20774513132123	0.00133779997453814	0.00763024840063757
359845	RFLNB	282.665802884564	-0.358662021946291	0.111872907298285	-3.20597748470052	0.00134604520147397	0.00766584268315238
284069	FAM171A2	6301.4133216782	-0.122930568138052	0.0383463872805693	-3.20579269276674	0.00134690986880827	0.00766791226764423
55705	IPO9	4979.59070814977	-0.146542228787504	0.0457235590306956	-3.20496111619671	0.00135080727692093	0.00768438040723668
65982	ZSCAN18	1357.05724158935	-0.163951469898938	0.0511626868146858	-3.20451250914128	0.00135291411241417	0.00769350452698868
8318	CDC45	11.2708256018988	-1.78249743786078	0.556408636988636	-3.20357614775342	0.00135732140447918	0.00771569881988778
54764	ZRANB1	2700.69780994961	-0.135725876909576	0.0423892082221227	-3.20189695920628	0.00136525824254568	0.00774991703155357
10181	RBM5	3704.55848011158	-0.120586251024298	0.0376611708754147	-3.2018720666759	0.00136537622070104	0.00774991703155357
81532	MOB2	1254.74122330364	-0.16716260564347	0.0522085536375553	-3.20182410729004	0.00136560355073735	0.00774991703155357
60678	EEFSEC	785.228071174479	-0.198222761940747	0.0619118085734362	-3.20169554901028	0.00136621309604053	0.00774991703155357
27065	NSG1	17938.6913811014	-0.104910196639414	0.0327674362942414	-3.20166020000324	0.00136638074355102	0.00774991703155357
4023	LPL	41.0816227953254	-0.846497653739005	0.264888645099031	-3.19567361380301	0.00139504824289791	0.00788911385272066
128	ADH5	4600.81592503515	-0.179898490645525	0.0563096547317443	-3.19480720495536	0.00139924278930127	0.00790991018031838
55968	NSFL1C	3653.45256531514	-0.125327284480448	0.0392732816419962	-3.19115895694419	0.00141703295122335	0.00800456168938834
23312	DMXL2	4851.32762371687	-0.128258657456626	0.0402067186592672	-3.18998072296218	0.00142282284066968	0.0080279279808809
4745	NELL1	1728.33863558196	-0.224327897075377	0.0703246457449398	-3.18989018286692	0.00142326865948545	0.0080279279808809
54207	KCNK10	1034.49871345672	-0.194825232864853	0.061102703978782	-3.1884879093486	0.00143018990785051	0.00804915931581649
9905	SGSM2	3396.19580733199	-0.134011816251453	0.0420371657434989	-3.18793652905056	0.00143291986238023	0.00806155760751393
10248	POP7	807.558414909878	-0.217252028441301	0.0681859087682982	-3.18617192856581	0.00144168894412049	0.008101952894273
1608	DGKG	66.342723695319	-0.688371998186689	0.216153973968113	-3.18463725440569	0.00144935560906933	0.0081361799307713
10933	MORF4L1	14102.8437666204	-0.0999762802957443	0.0313933406697337	-3.18463337009978	0.00144937506121147	0.0081361799307713
5709	PSMD3	3947.54486501682	-0.122138099054231	0.0383593025718435	-3.18405421541431	0.00145227809313419	0.00814731280389325
63971	KIF13A	1816.85570299602	-0.160492659308893	0.0504055864195801	-3.18402523825314	0.00145242348278858	0.00814731280389325
1316	KLF6	2366.84077327881	-0.14405228970442	0.0452552542787426	-3.18310640389185	0.00145704059371215	0.00816986080350367
91683	SYT12	82.3434188535044	-0.677833178759768	0.213016663750909	-3.18206644881262	0.00146228264912764	0.0081906033261463
79805	VASH2	1538.79388522728	-0.17634962120566	0.0554583093219115	-3.17985930984709	0.00147346571265181	0.00823514980140106
123775	C16orf46	379.87683828391	-0.307570032562028	0.0967435808972314	-3.17922935774677	0.00147667196094608	0.00824948013631757
160518	DENND5B	2844.33519829273	-0.161812641876014	0.0509448646058606	-3.17623067855595	0.00149202257110382	0.00832651066627482
254531	LPCAT4	3286.3581135327	-0.183155231926181	0.05767242199779	-3.17578533346838	0.001494314846059	0.00833340656221818
23291	FBXW11	7650.07835204243	-0.125061887262701	0.0393955552134199	-3.17451769838489	0.00150085737635063	0.00836391397091811
94056	SYAP1	3188.68221912813	-0.145159629243698	0.0457265742227513	-3.17451354515585	0.00150087885534224	0.00836391397091811
64122	FN3K	2014.11635137495	-0.18245699081631	0.0575545076051501	-3.17015987814624	0.00152355082759756	0.00848098872262002
94104	PAXBP1	1530.00954457172	-0.190953131803583	0.0602545167039823	-3.16910901039493	0.00152907033898789	0.00850552326381735
148	ADRA1A	198.510038443822	-0.528580794338465	0.166885680664336	-3.16732263807355	0.00153849525008757	0.00855173031998164
94241	TP53INP1	1163.56595709004	-0.224495594492065	0.0708820348082531	-3.16717197946363	0.00153929256728843	0.00855305426872904
957	ENTPD5	372.2906861312	-0.286252008427031	0.0903900170801784	-3.16685423538661	0.00154097538389913	0.00855618891016514
2914	GRM4	322.051825110675	-0.361611419262509	0.114201983051881	-3.16641979061111	0.00154327900567589	0.00856587044623515
2525	FUT3	71.1016720938782	-0.650081671579631	0.205343769871087	-3.16582125665534	0.00154645789687082	0.00858040132333442
91404	SESTD1	9179.59874228591	-0.151106073100171	0.0477362638663172	-3.1654356847728	0.00154850891134726	0.00858244232495617
6666	SOX12	5596.5766148021	-0.13744607937848	0.0434327348535869	-3.16457344539354	0.00155310458298612	0.00860479565589954
2051	EPHB6	525.124442109462	-0.307560463358217	0.0972010126596381	-3.1641693326301	0.00155526279373483	0.00861354546815607
25999	CLIP3	9362.16541384869	-0.139019079888644	0.0439707996210736	-3.16162273796852	0.00156892683605341	0.00868302236291935
5885	RAD21	5006.17120250949	-0.120418235810843	0.0380984894042301	-3.1607089334485	0.00157385684555493	0.00870715666056197
116154	PHACTR3	2096.18056033185	-0.160642676399904	0.0508470300998025	-3.15933253298364	0.00158130950432892	0.00874522468825723
23070	CMTR1	1540.65095684959	-0.156737487109574	0.0496215405129189	-3.15865822563022	0.00158497245470067	0.00876231428968421
117177	RAB3IP	1137.27597345578	-0.175132811342725	0.0554721561006607	-3.15713005683295	0.00159330265290408	0.00880518449475208
6331	SCN5A	104.897837340097	-0.546801647733194	0.173238354091738	-3.15635443779174	0.00159754603042585	0.00882544659711962
3707	ITPKB	93.8321403354882	-0.557702852933164	0.176836760411058	-3.15377216613096	0.00161174861122816	0.00890069260142857
641977	SEPTIN7P2	1097.45917391885	-0.205867344217429	0.0652887504687738	-3.15318248150409	0.00161500815430243	0.00891547446278033
84803	GPAT3	83.8453277057645	-0.604651689433709	0.191781938082082	-3.1528083169903	0.00161707953270951	0.00892368889316644
10972	TMED10	4647.40026386674	-0.113887104900794	0.0361374912786386	-3.15149449702157	0.00162437223544755	0.00895562432438071
159090	PABIR2	658.104201231484	-0.236181086151612	0.0749436384436562	-3.15144942327796	0.00162462296529754	0.00895562432438071
699	BUB1	24.763042703908	-1.06069881541119	0.336762285803756	-3.14969597287179	0.00163440450019629	0.00900181965478754
4744	NEFH	3579.73323385289	-0.181336596524723	0.0575739198166844	-3.14963089367719	0.00163476858214028	0.00900181965478754
390	RND3	1234.40924836022	-0.186752567561394	0.0593649938545349	-3.14583655173962	0.00165612530266789	0.0091030358443804
56172	ANKH	2501.8134124417	-0.157765683526259	0.0501843030316626	-3.14372570695503	0.00166811718130201	0.00915907700013525
5818	NECTIN1	2456.33676087699	-0.217312951808557	0.0692332431421747	-3.13885269482886	0.00169610686577811	0.00930274174464246
2904	GRIN2B	380.226063903526	-0.300202606333676	0.0956529002915776	-3.13845796017237	0.00169839295788402	0.00930860518694083
140685	ZBTB46	1317.11179213339	-0.181762000336923	0.0579251954733909	-3.1378746131365	0.00170177658152886	0.00932380958726611
158234	TRMT10B	720.0488837749	-0.210433043320867	0.0671127388146877	-3.1355156567506	0.00171552270840653	0.0093911622799
10009	ZBTB33	2396.4333280251	-0.138157846022825	0.0440634902025366	-3.13542675325505	0.0017160427587141	0.0093911622799
284565	NBPF15	2606.80668154874	-0.151185142102839	0.0482196306361602	-3.13534425934537	0.00171652544515921	0.0093911622799
7483	WNT9A	385.396506198393	-0.31774704160244	0.101396707536182	-3.13370176727935	0.00172616198685304	0.00943802822172335
29906	ST8SIA5	42.7279531850548	-0.769955054131974	0.245715539851451	-3.13352201735981	0.00172721959877465	0.00943802822172335
55661	DDX27	988.727276021343	-0.180820301988197	0.0577847895956871	-3.12920239484082	0.00175281529338104	0.0095545492789313
4293	MAP3K9	1161.57857386922	-0.176187373341821	0.0563071888106846	-3.12903870825796	0.00175379203264508	0.0095545492789313
5791	PTPRE	512.700182458041	-0.285599864199371	0.0914311359091184	-3.12366089909737	0.00178616177226018	0.00972345787553876
51510	CHMP5	1563.59331093882	-0.168910008904581	0.054104976149458	-3.12189415698085	0.00179691528597325	0.00977751583348084
55521	TRIM36	2836.1824463609	-0.166357448466166	0.0532897465550395	-3.12175341825554	0.00179777446491343	0.00977751583348084
9568	GABBR2	2254.68835620608	-0.150681599568275	0.0482831893498446	-3.12078803403983	0.00180367810832068	0.00980137265470032
220441	RNF152	415.921351279379	-0.26793068932093	0.0858643581302811	-3.12039471505047	0.00180608848829471	0.00980750287733199
92749	DRC1	112.540748109489	-0.497075723914656	0.159352913111218	-3.11933879468981	0.00181257414329091	0.00983922876860219
79872	CBLL1	1005.10275870844	-0.193082671538146	0.0620180365553496	-3.11333093181407	0.00184988463732564	0.0100275284539937
6597	SMARCA4	11222.9604469711	-0.126925668559405	0.0407712267608546	-3.11311870265502	0.00185121545149472	0.0100311876590559
25904	CNOT10	735.715267417	-0.268014693573974	0.086108186595948	-3.11253440780956	0.00185488390401765	0.0100439501167285
79068	FTO	2726.45303798248	-0.13229732076321	0.0425264606194034	-3.11094125483952	0.00186492035668519	0.0100911519972456
8816	DCAF5	2809.02422224057	-0.139564654374291	0.0449418184668697	-3.10545187389726	0.00189988534920858	0.0102658234499624
83937	RASSF4	1167.67534734584	-0.170060366258413	0.0547821326074666	-3.10430350488463	0.00190727569373044	0.0102972306842642
23568	ARL2BP	2198.49503518083	-0.142210644552428	0.0458793495512615	-3.09966566534547	0.00193739198043648	0.0104426656535366
84168	ANTXR1	248.397675451159	-0.340081459991496	0.109723902331476	-3.0994291377289	0.00193893953594281	0.0104473258475932
200205	IBA57	201.217814073476	-0.363190317154557	0.117341932236693	-3.09514519005838	0.00196716576197556	0.0105845004083504
9658	ZNF516	1244.40326739793	-0.183945909214214	0.0594836428462454	-3.09237801204746	0.0019855982409695	0.0106648333794008
64798	DEPTOR	98.1857626595854	-0.505967278185954	0.163752811721238	-3.0898234532136	0.00200275502942877	0.0107382207098394
50649	ARHGEF4	1212.89589533211	-0.174563926714447	0.0565177121398292	-3.08865876032919	0.00201062234206739	0.0107653097537994
5977	DPF2	2142.37817073559	-0.135697258487714	0.0439715888044174	-3.08602127367483	0.00202854308110724	0.0108574609907969
22898	DENND3	1063.40853716361	-0.189311051274607	0.0613969592416418	-3.08339457870429	0.00204653605369965	0.0109422796272085
5116	PCNT	1712.50998789956	-0.162948946356376	0.0528847938536536	-3.0812060420865	0.00206163932149189	0.0110076428275258
775	CACNA1C	1828.10849384514	-0.177622531482952	0.0576541469591639	-3.08082836797085	0.00206425600292111	0.01101776834497
5093	PCBP1	8423.54079493057	-0.141217109861733	0.0458464734694949	-3.08021749929567	0.0020684948020672	0.0110365416767429
8818	DPM2	934.684299630335	-0.187640619251124	0.0609323967373631	-3.07948856927311	0.00207356327317367	0.0110558722167088
222389	BEND7	1319.99077446922	-0.207126896557679	0.0673076439877571	-3.07731610090756	0.00208873675278629	0.0111251414022883
85459	CEP295	925.82394876828	-0.205849128373891	0.0669165935220382	-3.07620453372447	0.0020965397524601	0.0111589313129374
6885	MAP3K7	2129.90301376361	-0.154953151197406	0.0504049839267899	-3.07416328953632	0.00211093858122421	0.0112238538328073
7482	WNT2B	110.971675633471	-0.482806781598708	0.157105677042077	-3.0731338974428	0.00211823420648165	0.0112573540481156
100113407	TMEM170B	3199.42246329326	-0.146796111367702	0.0477936363640311	-3.07145725948945	0.00213016658303133	0.0113103638391636
57699	CPNE5	93.5200562943277	-0.548469278603793	0.178644500902678	-3.07017163043037	0.00213935792515914	0.0113434170471956
387509	GPR153	3856.77749664192	-0.156677185123423	0.0510938908063466	-3.06645633461841	0.002166124441593	0.0114773832985965
56975	FAM20C	2569.45516506166	-0.133122704368883	0.0435375541196279	-3.0576523431496	0.00223078217936978	0.0117873143343073
55054	ATG16L1	1321.57630757112	-0.168256104087975	0.0550369302424054	-3.05714914234688	0.00223453065172545	0.011798969754727
10325	RRAGB	1828.77264822159	-0.16272905337633	0.0532418090486297	-3.05641480415697	0.00224001128409682	0.011819749090317
29979	UBQLN1	7530.82255350065	-0.108344804708237	0.0354737460692012	-3.05422507385831	0.00225642724375747	0.0118981618572072
8013	NR4A3	98.3163134084189	-0.554993372029052	0.181719900920247	-3.05411443225817	0.00225725961924005	0.0118984494815696
284805	C20orf203	108.772886582369	-0.524896802977725	0.171912177053569	-3.05328460132386	0.00226351155103531	0.0119272945904882
9218	VAPA	5423.69106137975	-0.121155039389086	0.0396923771119031	-3.05235030513589	0.00227056950536332	0.0119576633953067
158586	ZXDB	619.536553674509	-0.235938692188475	0.0773055993702116	-3.05202590899761	0.00227302480297673	0.0119576633953067
51728	POLR3K	277.655120803069	-0.339252800617555	0.111157354961026	-3.05200497741698	0.00227318331395385	0.0119576633953067
79595	SAP130	1337.85341261561	-0.173909741048994	0.0570011367856783	-3.0509872408841	0.00228090267125197	0.0119941451227712
10633	RASL10A	14.1770486636921	-1.33822742961379	0.438671657899181	-3.05063572153858	0.0022835744597295	0.0120040682166605
30845	EHD3	1417.30299480697	-0.150442054799717	0.0493405247940337	-3.04905664112249	0.00229561195743388	0.0120590577310666
26086	GPSM1	4656.14695394209	-0.131203579956641	0.0430483478436026	-3.04781917376508	0.002305085893489	0.0121046683531415
253782	CERS6	2713.28314583469	-0.14452546746393	0.0474324825839711	-3.04697244568787	0.00231158898632838	0.0121221723427718
2263	FGFR2	376.010239859065	-0.295232975234961	0.0969463576377477	-3.04532302634965	0.00232430522941866	0.0121846802928092
5569	PKIA	9124.3788012665	-0.100637234458638	0.0330676086544989	-3.04337805343375	0.00233938234661085	0.0122483327312225
57092	PCNP	3381.21487626246	-0.130412429422558	0.0428516940863347	-3.04334361110233	0.00233965014320665	0.0122483327312225
57549	IGSF9	335.29043938231	-0.313100255184359	0.102903058834567	-3.04267199372292	0.00234487772794505	0.0122609335311819
23181	DIP2A	1509.08138585893	-0.189082880869952	0.0621447056089559	-3.04262252137377	0.00234526322234675	0.0122609335311819
26118	WSB1	6500.01541379727	-0.169877629768178	0.0558358028481213	-3.04244984585002	0.00234660918527877	0.01226377885453
64781	CERK	7201.01102879718	-0.115513455142851	0.0379963226177346	-3.04012196930172	0.00236482358186408	0.0123398544571917
84069	PLEKHN1	12.351230543905	-1.62922646827029	0.536351238690929	-3.03761108531554	0.00238461495378135	0.0124284343945463
5428	POLG	1118.05006666878	-0.182537361599648	0.0601116805527968	-3.03663713809039	0.00239233256320565	0.012464411178255
79685	SAP30L	1557.29700681654	-0.16734118359654	0.0551438366167857	-3.03463077405102	0.00240830321372049	0.0125433484032286
3737	KCNA2	2955.25320797791	-0.179911281425728	0.059299722704605	-3.03393124318535	0.00241389438118174	0.012568190043886
80227	PAAF1	797.670690177008	-0.222504383996734	0.0734247438005248	-3.03037331122622	0.00244251633381226	0.0127085620266415
55118	CRTAC1	7819.55585771808	-0.197777110404497	0.0652739215111741	-3.02995600426182	0.0024458936516551	0.0127218072728215
4885	NPTX2	573.228381993808	-0.339084547003917	0.111923466473696	-3.02961083754145	0.00244869035807704	0.0127320246116603
10062	NR1H3	326.608875335816	-0.302167601636171	0.0998162082298913	-3.02723983403813	0.00246798059516935	0.0128192526873703
5230	PGK1	9038.47922554964	-0.131585260745992	0.0435248493641303	-3.02322150836515	0.00250099105317558	0.0129774966555043
80823	BHLHB9	1583.0831543849	-0.163806073752082	0.0542365366143617	-3.02021633344313	0.00252594195942218	0.0130980793739936
54549	SDK2	1856.51146367154	-0.187888446779484	0.06222879839735	-3.01931664467886	0.00253345592212158	0.0131325907288017
10410	IFITM3	13.5435236849854	-1.56090659218307	0.517047308503098	-3.01888544145417	0.00253706445994079	0.0131345514368343
6598	SMARCB1	3262.97131283852	-0.115198727748472	0.0381595324861312	-3.01887157004191	0.00253718062130103	0.0131345514368343
5108	PCM1	4621.84318565906	-0.122856169046693	0.0407116468927933	-3.01771552917554	0.00254687860039809	0.013175381112712
10740	RFPL1S	248.894933620616	-0.317621158522183	0.105325359286519	-3.01561903679959	0.00256455252404013	0.0132578438527346
81611	ANP32E	1086.4548161715	-0.20336692147362	0.0674818409787901	-3.01365402193961	0.0025812198176578	0.0133394998482133
1601	DAB2	100.847497995	-0.504680196647074	0.167485820594418	-3.01327118233609	0.0025844785764398	0.0133510712962994
57662	CAMSAP3	3281.61824410808	-0.140864173577984	0.0467515219908355	-3.01303931036935	0.00258645411637915	0.0133530167459507
153733	CCDC112	1999.31754249084	-0.135196939744789	0.0448737882223619	-3.01282653193556	0.00258826819497159	0.0133578740143321
8604	SLC25A12	2412.42114110398	-0.150163574624131	0.0499046171491026	-3.00901165468276	0.00262099061312108	0.0135085220380435
9445	ITM2B	5328.48741035388	-0.103099562536212	0.0342715417373821	-3.00831410872173	0.00262701461045671	0.0135350092610833
27336	HTATSF1	4288.91196274247	-0.122440812994073	0.0407093357983415	-3.00768387872007	0.00263246814883759	0.0135585404958817
284323	ZNF780A	377.924878902509	-0.295993120951134	0.0985742337484283	-3.00274331025022	0.00267558000825558	0.0137343447604985
29128	UHRF1	33.2649957788283	-0.847432295067529	0.282366462871811	-3.00117898722359	0.00268936433954856	0.0137958438303402
6772	STAT1	1569.12259960631	-0.141021717279533	0.0469963325749403	-3.00069621506443	0.00269363146457387	0.0138113988733476
345630	FBLL1	2213.60704292987	-0.151325197830292	0.0504367386927255	-3.00029704046106	0.00269716435946558	0.0138219508230302
51380	CSAD	310.43254715507	-0.296818919735941	0.0989354617347437	-3.00012669402346	0.00269867329923459	0.0138222653898331
984	CDK11B	1428.60479810573	-0.15608721770737	0.0520402647094046	-2.99935479919191	0.00270552046551283	0.0138462183208263
9881	TRANK1	80.6666211321344	-0.560301812920758	0.186953498924747	-2.99701164269887	0.00272640300523507	0.0139437602043065
1352	COX10	645.845604096352	-0.248519167350454	0.0829307091017508	-2.9967085780677	0.00272911468831345	0.0139529636989074
201475	RAB12	1558.94914881085	-0.144641168314851	0.0483277347891849	-2.99292257222078	0.00276319841742596	0.0141083598769576
163	AP2B1	22169.0720102954	-0.128516798066933	0.0429539447911869	-2.99196729640769	0.00277185955190042	0.0141337118551402
56478	EIF4ENIF1	1463.93240115409	-0.167032292629347	0.0559672575802814	-2.98446448603901	0.0028407517602081	0.0144368703242204
79096	C11orf49	1783.20947404506	-0.142335864643352	0.047710648529632	-2.98331439688878	0.00285144921372201	0.0144820816369448
783	CACNB2	521.437788589813	-0.273854670307397	0.0917957488868329	-2.98330449534225	0.0028515414715616	0.0144820816369448
23413	NCS1	9700.07102582436	-0.120889593697823	0.0405299884951305	-2.98271966478221	0.00285699547758775	0.0145049650914901
793	CALB1	44.317319339068	-0.797929563315761	0.267534373123436	-2.98253100713758	0.00285875688944688	0.0145077649523909
55670	PEX26	2634.3530927861	-0.122313783294251	0.0410110738025995	-2.98245746704876	0.00285944376880816	0.0145077649523909
54797	MED18	433.685419722572	-0.249578130201235	0.0836977967640197	-2.98189605760954	0.0028646924146457	0.0145295755526642
471	ATIC	1989.53061628713	-0.126796155647109	0.0425335593868559	-2.98108499441249	0.00287229061908335	0.0145584591120338
23085	ERC1	4171.36807420034	-0.170785695222734	0.057343795484588	-2.97827679140344	0.00289874077845078	0.0146633722513101
51256	TBC1D7	867.218691986268	-0.19861324728695	0.0667143491099825	-2.97706940016044	0.00291018125802698	0.0147066543455694
5923	RASGRF1	1897.26343311409	-0.191871018136906	0.0644745377201404	-2.97591925311268	0.00292111763886544	0.0147570464074388
9200	HACD1	376.580565556843	-0.289191050362564	0.0972435573841315	-2.97388390698421	0.0029405630569446	0.0148454762647134
28231	SLCO4A1	279.947123942735	-0.306698333796945	0.103165017264504	-2.97289082994678	0.00295009359323133	0.0148837401210134
25782	RAB3GAP2	4138.67725139398	-0.110736117296352	0.0372723684353227	-2.97099760345276	0.00296834097118162	0.0149610253166936
87	ACTN1	1541.45807806075	-0.157032232109774	0.0528814423761098	-2.96951491967467	0.0029827032798628	0.0150198532429862
10227	MFSD10	3409.91787538291	-0.131634378166078	0.0443352980727279	-2.96906491866017	0.0029870748281194	0.0150356313411459
25966	C2CD2	798.303225486633	-0.206965637855201	0.0697594718210481	-2.96684640024402	0.00300871225892191	0.0151298603326893
387	RHOA	4951.56598788885	-0.142829541872736	0.0481419555405122	-2.96684129817998	0.0030087621842218	0.0151298603326893
285527	FRYL	1382.24859331138	-0.169070406618116	0.0570151308044113	-2.96536032159791	0.00302328599397465	0.0151959618796018
10425	ARIH2	1849.06009190408	-0.13541125289394	0.0456653031409883	-2.96529845593859	0.00302389409436543	0.0151959618796018
5095	PCCA	1182.76750998931	-0.172812605045516	0.0583156511900327	-2.9634000738905	0.00304260831662158	0.0152849850309886
6833	ABCC8	341.929796007855	-0.300714671845177	0.101488022062271	-2.96305579451205	0.00304601351182084	0.015297067856311
997	CDC34	2666.82588248794	-0.134589962539367	0.0454363115457823	-2.96216743746359	0.00305481612696901	0.0153362396764834
28986	MAGEH1	2477.87993195814	-0.148917423333628	0.0502836663732628	-2.96154664276452	0.00306098126569832	0.0153621490883816
90416	CCDC32	1126.05972528588	-0.178486312368487	0.0603965873788364	-2.95523836883258	0.00312427559654643	0.0156489992797547
8450	CUL4B	5715.49626812044	-0.147195776116411	0.0498376471908492	-2.95350572134228	0.00314186784511148	0.0157268168935439
9076	CLDN1	124.514278249767	-0.469730087319356	0.159060009540523	-2.95316270051954	0.00314536135998852	0.0157391536551339
410	ARSA	648.231654085558	-0.226877764656628	0.0768530748206168	-2.95209742988403	0.00315623325505451	0.0157883911388388
22982	DIP2C	3575.06519201666	-0.132661745066746	0.0449718769428401	-2.94988232835737	0.00317894979082509	0.0158864406893993
84465	MEGF11	1079.5527319667	-0.24366647077088	0.0826357918757613	-2.94867956414359	0.00319134683113786	0.0159379799137825
10749	KIF1C	1240.7934547567	-0.166956649678818	0.0566441016907172	-2.94746751551325	0.0032038841237267	0.0159891040211665
63929	XPNPEP3	544.034933697032	-0.228427421835644	0.0775173582895907	-2.94679058827419	0.00321090570019833	0.0160095255853761
8482	SEMA7A	826.460325889224	-0.19034670317552	0.0646004920133441	-2.94652095120577	0.00321370647311754	0.0160130514395045
200407	CREG2	628.754680066306	-0.211903265435532	0.0719374583257752	-2.9456596099894	0.00322266831382834	0.0160420296767433
4686	NCBP1	1899.35291950037	-0.141345389656532	0.0479886371296649	-2.94539287028756	0.00322544822656593	0.0160506446069548
81832	NETO1	2044.31665406171	-0.157051263816072	0.0533486513164183	-2.94386568246268	0.0032414064122298	0.0161143301553069
253039	CUTALP	58.2005553166637	-0.735837370570921	0.249969376649604	-2.94371006734311	0.00324303652778558	0.0161171961551449
23598	PATZ1	2101.27746166401	-0.134076510718599	0.0455588506065565	-2.94293005494092	0.00325121865502277	0.0161526118109397
122622	ADSS1	398.408982255318	-0.301029017402832	0.102343786978756	-2.94135116834517	0.00326783835844518	0.0162299101847844
11320	MGAT4A	1844.24890678881	-0.145136349346458	0.0493798705166897	-2.9391804358297	0.00329081432205941	0.0163334155368406
1783	DYNC1LI2	7798.67054835288	-0.114628296682329	0.039015703471546	-2.9380040979122	0.00330332657330692	0.0163795742599274
283848	CES4A	287.83310645819	-0.34302794786108	0.116803914894088	-2.93678468030904	0.00331634277506642	0.0164334614286333
11076	TPPP	2903.15385384201	-0.120385972581362	0.0410930481277327	-2.92959461676235	0.0033940446632075	0.0167696063349758
9890	PLPPR4	412.321310253361	-0.291085100221859	0.0993843638007477	-2.92888226165482	0.00340183252564819	0.0168026581029514
23141	ANKLE2	1953.98677950196	-0.150860322506509	0.051520550608473	-2.92815819560939	0.00340976508763947	0.0168364030166627
196463	PLBD2	1374.87891232494	-0.182322101399635	0.0622711989795748	-2.92787202410278	0.00341290490218421	0.0168464686314011
55693	KDM4D	118.982301031617	-0.463170564175581	0.158206701305553	-2.92762923664679	0.00341557077944774	0.0168541891010362
57458	TMCC3	2077.30034101422	-0.17797521813162	0.0608183417541383	-2.92634118258428	0.00342974572263419	0.0169132238295085
84952	CGNL1	85.0721258092438	-0.582446177091329	0.199081479140806	-2.92566731774872	0.00343718287407377	0.0169389775852792
5566	PRKACA	6575.29293003284	-0.10663061212911	0.0364513198545561	-2.92528809805997	0.00344137460800238	0.0169541730687963
64388	GREM2	107.82065723132	-0.553501057331738	0.189234471501674	-2.92494836136049	0.00344513386473028	0.0169672288244621
1837	DTNA	3981.01762979841	-0.128514585405996	0.0439493642638319	-2.92415118076594	0.00345396951241165	0.0169997978221882
2247	FGF2	214.501751524801	-0.349946758158467	0.119689092346391	-2.92379824508728	0.00345788790083397	0.0170136092695584
8301	PICALM	4874.07921863299	-0.101374496487418	0.0346767423742985	-2.92341464469725	0.00346215132542134	0.0170245604348866
642852	LINC00205	2871.91854544716	-0.145763063417211	0.0498608390815363	-2.92339772258641	0.00346233951186065	0.0170245604348866
51719	CAB39	4518.51513912769	-0.104289167443497	0.0356802967385932	-2.92287836638684	0.00346811966793822	0.0170475021081141
2324	FLT4	46.3593126233269	-0.70845482020852	0.242498977170314	-2.92147549847582	0.00348377676313577	0.0171129584472932
9681	DEPDC5	455.966828960453	-0.261040928986878	0.089355204520331	-2.92138471830685	0.0034847921529266	0.0171129584472932
139886	SPIN4	441.9839401325	-0.243897340758601	0.0835009177489344	-2.92089413306734	0.00349028408431882	0.0171344273548861
25832	NBPF14	1756.49502452211	-0.179891252822655	0.061596338938035	-2.92048611856012	0.00349485766320622	0.0171513755771785
387914	SHISA2	66.6621478878955	-0.670335377513931	0.229641661725559	-2.91904949858374	0.00351100468560932	0.0172195699505501
54566	EPB41L4B	968.997187049081	-0.185732982318677	0.0636423697257763	-2.91838570937832	0.00351848830983549	0.017239691119652
1114	CHGB	7137.38564024379	-0.145561568819338	0.04990844303708	-2.91657202592338	0.00353901001920876	0.0173291409295251
55298	RNF121	701.217237019359	-0.191127308702816	0.0655366815249648	-2.91634095983347	0.00354163232289177	0.0173364318858481
4675	NAP1L3	17798.925561753	-0.147404537679713	0.0505572373816292	-2.91559715905827	0.00355008551611469	0.017372251484327
727800	RNF208	611.641483050873	-0.22473171181096	0.0771130920399059	-2.91431332690773	0.00356471928623515	0.0174215689845173
79716	NPEPL1	273.221729366525	-0.371757025705362	0.127573144189614	-2.91406963485053	0.00356750320076035	0.0174296060242833
51704	GPRC5B	988.068559889851	-0.194021244669688	0.0666029734803117	-2.91310184112188	0.00357857871766179	0.017478134943829
55113	XKR8	110.765542836638	-0.516354321948696	0.177341078864604	-2.91164531790697	0.00359530626481357	0.0175542291518842
339855	KY	192.474315155651	-0.37162690699754	0.127659573233706	-2.91107746629548	0.00360184704404764	0.0175805533608158
100130417	LINC02593	54.0671282241231	-0.705479009224323	0.242541023729409	-2.90869972583026	0.00362935266871329	0.017709157184468
170961	ANKRD24	610.150224850642	-0.277706416801865	0.0954990437935737	-2.9079497110164	0.00363806836391436	0.0177403671542231
401024	FSIP2	290.520169216626	-0.416706045207185	0.14333567646843	-2.9072039528063	0.00364675346236969	0.0177770515340564
4913	NTHL1	554.907562205963	-0.229797797609528	0.0790620708900242	-2.90654918373158	0.00365439444112761	0.0178086243281074
7185	TRAF1	96.7617641720937	-0.511723892066167	0.176233731156381	-2.90366599349864	0.00368821398489348	0.0179677099767247
8554	PIAS1	1231.94495510954	-0.156797224577899	0.0540039512108702	-2.90343986064372	0.00369087849853707	0.0179749660592555
64800	EFCAB6	1126.23045788872	-0.178415130484765	0.0614941220431207	-2.90133633194498	0.00371574827405569	0.0180673240140591
8639	AOC3	51.9263278527227	-0.67489515645061	0.232624482132314	-2.90122153207735	0.00371710991324696	0.0180682015706828
117247	SLC16A10	190.149608803007	-0.386761426296291	0.133464805295338	-2.89785329878124	0.00375726291409475	0.018257576492029
23405	DICER1	5673.21649206117	-0.105466004905346	0.0364199385502159	-2.89583148966409	0.00378155401268224	0.0183581186074263
137886	UBXN2B	2938.39316482317	-0.13146377582706	0.04540129044848	-2.89559557731604	0.00378439766871553	0.0183587019294995
91	ACVR1B	4746.33539824239	-0.143736036069108	0.0496410486124567	-2.8955076511627	0.00378545801588197	0.0183587019294995
51160	VPS28	2488.52825766238	-0.124432659281474	0.0429756356086148	-2.89542336068512	0.00378647477201875	0.0183587019294995
55901	THSD1	28.8637566716112	-0.867523840716813	0.29963284450824	-2.8952895405729	0.0037880894904842	0.0183607113231739
114880	OSBPL6	487.004059778413	-0.233099520052794	0.080535057137284	-2.89438572888129	0.0037990115818149	0.0184078176012108
10438	C1D	834.348100607532	-0.21316312413422	0.0736612229772255	-2.89383091290957	0.00380573040979569	0.0184345339071073
81552	VOPP1	1682.21116468802	-0.193243233531287	0.0668255359537236	-2.89175733158514	0.00383093720351782	0.0185396254030597
3679	ITGA7	1052.68789009787	-0.189421155532054	0.0655248973782505	-2.89082719868445	0.00384229325658147	0.0185763463798757
92154	MTSS2	3804.09743758119	-0.126834529848295	0.0438977651017394	-2.88931633659112	0.003860804672626	0.0186540521406064
57666	FBRSL1	2897.51809921939	-0.13313290612007	0.0461310105402601	-2.88597419741933	0.00390204146267679	0.0188413914944971
10777	ARPP21	947.212489760114	-0.245444637901265	0.0850521844987908	-2.88581227334325	0.0039040494769934	0.0188451387975917
23313	KIAA0930	6819.00255223499	-0.0947010123986395	0.0328254927912018	-2.88498372289546	0.00391433899572896	0.018888846567087
27175	TUBG2	946.359394355157	-0.177274035594	0.0614664936379865	-2.88407594287181	0.00392564071435393	0.0189224002485469
161424	NOP9	602.550248187674	-0.225737077016618	0.0783010545407168	-2.88293789069257	0.0039398511477053	0.0189700670464111
7301	TYRO3	1167.10070529192	-0.201225121283152	0.0698126729676568	-2.88235806952093	0.00394710910766723	0.0189930569424302
57698	SHTN1	4176.99223666139	-0.105242793038652	0.0365232339802777	-2.88152996242014	0.00395749606270265	0.0190370494563404
79589	RNF128	277.533942399725	-0.301287997370161	0.104585573706805	-2.88077969734899	0.00396692806884066	0.0190764220902407
23382	AHCYL2	3270.57750162497	-0.12635697025321	0.0439074582303276	-2.87780198048296	0.00400456424074722	0.019239264821203
4670	HNRNPM	3723.39497512784	-0.118685575061484	0.0413137169416019	-2.87278860019421	0.00406866270657581	0.0195043351371013
54989	ZNF770	2220.43723634584	-0.145568272989166	0.0506943664849815	-2.87148815701822	0.00408544090138256	0.0195602470949762
4062	LY6H	2716.58667246907	-0.131178580071092	0.0457120364238543	-2.86967263621268	0.00410896961157374	0.0196667422241062
23708	GSPT2	932.067796233521	-0.163665001940412	0.0570573161499157	-2.86843148230788	0.00412512536194473	0.0197317206571821
55030	FBXO34	1115.50543968196	-0.161520014005756	0.0563232373720153	-2.86773313364279	0.0041342408890041	0.01976914125636
25840	METTL7A	29.7367553924106	-0.97858733426975	0.341356689131153	-2.86675892234755	0.00414698777818567	0.0198238975134082
79724	ZNF768	2203.77500735384	-0.125722287793539	0.0438659344715235	-2.86605743860659	0.00415618828516043	0.0198554691436912
729234	FAHD2CP	351.376184943621	-0.287368746506105	0.100332318862453	-2.86416929025693	0.00418104491077504	0.0199679812676009
93	ACVR2B	2871.66342481198	-0.138177552246763	0.0482468675474354	-2.86396939886117	0.00418368427021673	0.019969910395668
84926	SPRYD3	1061.68766148271	-0.173064793750784	0.060444555250833	-2.8631990595778	0.00419386994756553	0.0200104892663475
768211	RELL1	90.7405099742225	-0.521359195193551	0.182115894874508	-2.86278798208584	0.00419931454864197	0.0200302197226617
2775	GNAO1	10050.8763035561	-0.116090994455193	0.0405647278719034	-2.86187041169828	0.00421149063602395	0.0200820362404172
80314	EPC1	1638.48697948634	-0.1543435159158	0.0539518952625499	-2.86076170567701	0.00422624579952374	0.0201461146760096
130026	ICA1L	1256.9737391747	-0.200228060816138	0.0699987266858887	-2.86045290101687	0.00423036385266466	0.0201594628829319
9283	GPR37L1	4.9476896276217	-2.50792222195031	0.876766353760325	-2.860422518718	0.00423076921128007	NA
165055	CCDC138	179.409247117911	-0.370449904611222	0.129521567508165	-2.86014068342609	0.0042345311185502	0.0201730372221932
55353	LAPTM4B	6033.23203422427	-0.106738255673161	0.0373382849767266	-2.85868126347239	0.00425405987502793	0.0202534559316222
154197	PNLDC1	18.7322380339665	-1.07175970850352	0.375050032460172	-2.85764462270066	0.00426798092388368	0.0203134113853916
4751	NEK2	5.19615022966894	-2.25063338816543	0.787754303230894	-2.85702455567007	0.00427632753724324	NA
2002	ELK1	597.677847908736	-0.219234480154064	0.0767409477581803	-2.8568122568006	0.00427918865483361	0.020347761533413
7007	TECTA	111.924344520078	-0.445990868803993	0.156121650916412	-2.85668814149793	0.00428086214069921	0.0203493934637277
100616458	NA	133.616613808369	-0.426052341883641	0.14916303115994	-2.85628643083021	0.00428628260233743	0.0203688303721515
85315	PAQR8	399.477612639973	-0.242531658279835	0.0849906026120157	-2.85362911693895	0.00432229595878896	0.020509954238154
81031	SLC2A10	28.2606331071739	-0.93894101388802	0.329077014346382	-2.85325614659827	0.00432737255075303	0.020525835010502
2783	GNB2	6550.92344972731	-0.0937930172979784	0.03287619744331	-2.85291562260843	0.00433201222763929	0.0205368704018345
51317	PHF21A	1945.92082858542	-0.151483232990055	0.0530994171768433	-2.85282289418644	0.00433327644364865	0.0205368704018345
55870	ASH1L	2448.03941422177	-0.130907165330952	0.0459126066220228	-2.85122485875504	0.00435511592949776	0.0206116785208013
405	ARNT	739.493377764095	-0.191593650053943	0.067197271368956	-2.85121175534006	0.00435529541849167	0.0206116785208013
5862	RAB2A	5867.28168384704	-0.104650655947981	0.0367296280947994	-2.84921632415871	0.00438270698966935	0.02073044799659
57544	TXNDC16	2005.001934357	-0.145355932453091	0.051028387392667	-2.84853078610082	0.00439216037143273	0.0207687410206512
1465	CSRP1	530.856980930237	-0.34558887800795	0.121619904960778	-2.84154866030689	0.00448950000584199	0.0211831837104765
84259	DCUN1D5	1983.5102089425	-0.125645633296514	0.0442382128255993	-2.84020590505878	0.00450844228181659	0.0212528941710165
5738	PTGFRN	1021.00321934771	-0.165301086840827	0.0582043408891077	-2.84001303538103	0.00451116903740393	0.0212591967853259
4191	MDH2	4965.8684353054	-0.116593108179527	0.0410613348920742	-2.83948655069255	0.00451861998735786	0.0212877517544235
11120	BTN2A1	2501.83976479775	-0.120426606763569	0.0424590513452629	-2.83629998664595	0.00456395551697883	0.0214878391843867
10238	DCAF7	14330.521402101	-0.101057653496937	0.0356312869331439	-2.8362055428016	0.004565305442195	0.0214878391843867
55731	FAM222B	2062.17321649823	-0.155061135461394	0.0546950413284079	-2.83501267565286	0.00458238674755277	0.0215616026076022
3978	LIG1	395.107954182787	-0.247094819115109	0.0871913440549789	-2.83393749452127	0.00459783242060939	0.0216232900911502
57494	RIMKLB	3066.04103023489	-0.117896283770772	0.0416039909945824	-2.83377341818299	0.00460019362560081	0.02162543389392
9246	UBE2L6	2300.77482733272	-0.126347723451108	0.0446044146814441	-2.8326282130022	0.00461670475558081	0.0216963848375176
55728	N4BP2	1108.60986597022	-0.16847773861807	0.0594927090470535	-2.8319056455274	0.00462715005046978	0.021732119840969
83442	SH3BGRL3	1725.6452419326	-0.148274739071448	0.0523720976527061	-2.83117816007102	0.00463768805325468	0.0217648504838217
25977	NECAP1	6303.2856408752	-0.105415319677066	0.0372535555124073	-2.82967137571492	0.00465958375216705	0.0218509051676577
55740	ENAH	5440.01407928937	-0.122298331033794	0.0432440229848693	-2.82809791023802	0.00468254828520735	0.0219384199445074
27143	PALD1	155.26358958191	-0.459638089487001	0.162647774907298	-2.82597219512516	0.00471373555268058	0.0220710170643878
55275	VPS53	3191.0672783407	-0.149010416847481	0.0527460981770657	-2.82505098950186	0.00472730925526547	0.0221142659565125
2145	EZH1	1025.76761858011	-0.170620044987963	0.0604039512426136	-2.82465039915459	0.00473322287014186	0.0221351605761419
5066	PAM	2106.37524537513	-0.145544835717623	0.0515340630542114	-2.82424530673075	0.00473920975431981	0.0221563849669408
203111	ERICH5	116.716609875946	-0.438142894627972	0.155155839314222	-2.82388917210291	0.00474447874923022	0.0221674683649892
4168	MCF2	175.792258467311	-0.444504114383953	0.157482386415435	-2.82256399907074	0.00476413122454955	0.0222515002459473
92675	DTD1	3612.27694958287	-0.126714626532932	0.0448993215770649	-2.82219468094722	0.00476962136870746	0.0222645401516991
404266	HOXB-AS3	89.0305356272751	-0.585269415690415	0.207420020112171	-2.82166309391883	0.00477753379389108	0.0222924253773771
116987	AGAP1	6919.18022089119	-0.133190390926232	0.0472105401188445	-2.82120032075354	0.00478443162672434	0.0223064463864682
387890	TMEM233	91.4453526741474	-0.545719239035099	0.193480527430531	-2.82053830575297	0.00479431491372036	0.0223457145750093
285521	COX18	1081.04510616935	-0.202935214550313	0.0720460706673713	-2.81674229656802	0.00485134345248934	0.0225771222369119
100507217	CHASERR	631.108310285183	-0.200597523237092	0.0712226836394176	-2.81648363957565	0.00485525157542412	0.0225884377582916
649	BMP1	301.79419767859	-0.280657201715388	0.09968708096698	-2.81538188291773	0.00487193025925255	0.0226525828250058
55745	AP5M1	1256.65760690823	-0.152885450324162	0.0543064048955309	-2.81523791932586	0.00487411344282761	0.0226555190929608
5127	CDK16	10813.7534177236	-0.0835643981023429	0.0296994533254561	-2.81366788764148	0.00489798023071865	0.0227457205796306
283933	ZNF843	88.2056348753368	-0.486893164841062	0.173073057460629	-2.81322334039093	0.00490475717932472	0.0227633709260104
79932	KIAA0319L	2152.04293768993	-0.13548648544685	0.0481749789621498	-2.81238286690898	0.00491759304942022	0.0228150351106415
205147	AMER3	1631.92033374642	-0.140441506263095	0.0499383226520359	-2.81229922842371	0.00491887205301011	0.0228150351106415
23108	RAP1GAP2	1086.73797317634	-0.174354588111037	0.062032964346411	-2.81067638711231	0.00494374824861154	0.0229234667956989
128346	C1orf162	37.4533781593325	-0.745457750980405	0.265319091124812	-2.80966495030591	0.004959309851506	0.022988655393481
642968	FAM163B	147.443274886925	-0.47690792384244	0.169765207349963	-2.80922063647186	0.00496615989804026	0.0230134347047325
7090	TLE3	1829.78457579258	-0.153316534300557	0.054595557260868	-2.80822363563359	0.00498156194661115	0.023063847789743
302	ANXA2	3147.77189145803	-0.182371211042697	0.064946739874109	-2.80801178621437	0.00498484023632145	0.0230720426913795
10501	SEMA6B	2828.08400658983	-0.116154758806042	0.041370566172609	-2.80766664689608	0.00499018531521784	0.0230771462134748
80115	BAIAP2L2	235.217961942896	-0.323399435657251	0.115200508857718	-2.80727436765643	0.00499626672960941	0.0230969755705153
3985	LIMK2	2256.62725267919	-0.121793808604942	0.0434104404175781	-2.8056340233679	0.0050217692751763	0.0231938419693152
2316	FLNA	3478.53785279339	-0.181657496297258	0.0647883575550217	-2.8038601865001	0.00504947964174797	0.0233077519854613
55683	KANSL3	1255.88100086488	-0.163851640031299	0.0584818783350753	-2.80175063961697	0.00508261428247946	0.0234324143095504
10743	RAI1	3362.12391839424	-0.13617433055875	0.0486412095999516	-2.79956710942659	0.00511711786433752	0.023563080063447
55347	ABHD10	1482.80286305241	-0.171258569126423	0.061184595025041	-2.7990471957252	0.00512536454929334	0.0235868536433635
85462	FHDC1	334.785268363372	-0.261718199999224	0.0935228101365773	-2.7984424293605	0.0051349722477341	0.0236239610446883
153218	SPINK13	65.8775182851812	-0.640834842350952	0.229184040908916	-2.7961582307803	0.00517140747445855	0.0237652016592388
56288	PARD3	1296.85536162273	-0.169289478384464	0.0605463482020219	-2.79603119612771	0.00517344064360758	0.0237652016592388
210	ALAD	969.344697355357	-0.169399888410847	0.0606275143040304	-2.79410908323492	0.00520429202349028	0.0238766920648665
91748	MIDEAS	691.752590703036	-0.188420751596395	0.0674368363425743	-2.79403308066279	0.00520551533217819	0.0238766920648665
54994	GID8	1829.09578984455	-0.133879689706265	0.0479269453151739	-2.79341169828067	0.00521552661767912	0.0239082740996816
84251	SGIP1	3569.67858067296	-0.114764503213574	0.0411354356441687	-2.7899182642993	0.00527213493356455	0.024146062299023
22990	PCNX1	3098.53117524441	-0.112696904969528	0.0403982492207947	-2.78964824325896	0.00527653343213885	0.0241470053828238
6653	SORL1	984.29292011569	-0.16855526635881	0.0604516603459003	-2.78826529154614	0.00529911298324879	0.024233342692005
84303	CHCHD6	1746.99249506778	-0.164044713670775	0.0588429785853146	-2.78783837281337	0.00530610092364693	0.0242580471694642
146760	RTN4RL1	638.80434872976	-0.230207374221487	0.082583715314975	-2.78756378716402	0.00531059982509672	0.0242614077096398
64426	SUDS3	2527.90910587238	-0.120301639939099	0.0431574904832046	-2.78750313311002	0.00531159406547582	0.0242614077096398
10681	GNB5	2254.71646658753	-0.144828220633773	0.0519619838550935	-2.78719575137193	0.00531663524778183	0.024276980536329
26038	CHD5	1382.42266559662	-0.201999264577532	0.0725038379093057	-2.78604926859473	0.00533547615819547	0.0243486810238413
257068	PLCXD2	1726.46370296752	-0.151732745137191	0.0544685885946077	-2.78569261756513	0.00534134952495501	0.0243682146386033
28982	FLVCR1	1088.7640109374	-0.166214610003826	0.0596908871626202	-2.78458937209285	0.00535955487216457	0.0244294132537251
23368	PPP1R13B	1732.87147034149	-0.164784048388399	0.0591881581199799	-2.78407123354584	0.00536812432408307	0.0244539004721556
199221	DZIP1L	267.70509889487	-0.298234285373975	0.107227327728664	-2.78132722032065	0.00541371394493484	0.0246177322330376
23607	CD2AP	369.493628789211	-0.269239735245571	0.0968898696531106	-2.77882234963795	0.00545563528010586	0.0247879004957069
27229	TUBGCP4	2551.12043166994	-0.142978228617234	0.0514532467033357	-2.77879896368065	0.00545602804269105	0.0247879004957069
84263	HSDL2	566.331564294055	-0.206218044022453	0.0742250571648113	-2.7782807033016	0.00546473867773225	0.0248201031927762
89796	NAV1	6125.0240677621	-0.151403250630937	0.0545400590954241	-2.77600085408855	0.00550320638949374	0.0249799846113014
3786	KCNQ3	2244.81582017128	-0.477019968561685	0.17193384647807	-2.77443899693437	0.0055297003655017	0.0250853577968801
64332	NFKBIZ	258.200674720014	-0.350629221523057	0.126482047033578	-2.77216592984121	0.00556846437213597	0.0252431947342769
7385	UQCRC2	6566.53224864041	-0.137786088530556	0.0497285767952826	-2.7707627567501	0.00559251577526464	0.0253327550530717
56994	CHPT1	656.47357535801	-0.217438155503466	0.0784898292591527	-2.7702717352785	0.00560095435204409	0.0253634691306153
4094	MAF	2523.43111026696	-0.143023469035696	0.0516452800920357	-2.76934249907866	0.0056169554303233	0.0254228613977562
9710	GARRE1	1159.80262244958	-0.164921268901107	0.0595530465108408	-2.76931708054743	0.0056173937062441	0.0254228613977562
64207	IRF2BPL	3883.08084768302	-0.162028886722546	0.0585134659005488	-2.76908715333894	0.00562135960005081	0.0254325879988052
728175	LINC02363	11.5662534856262	-1.51235595482505	0.54619310561872	-2.76890341395261	0.00562453063999203	0.0254325879988052
123606	NIPA1	5810.92929903147	-0.0944759905869262	0.0341282064631072	-2.76826708397511	0.00563552512606201	0.0254747718242821
10384	BTN3A3	86.620255047064	-0.523723445463835	0.189235001030679	-2.76758233208099	0.00564737789797723	0.0255132722106786
6323	SCN1A	1709.48490511329	-0.164383312902064	0.0594330237105113	-2.76585814820307	0.00567732247173121	0.0256107348422508
55529	PIP4P2	2307.15186896469	-0.15629500833551	0.0565606464704446	-2.76331721945895	0.00572171285460649	0.0257582307609933
57616	TSHZ3	2791.26841713263	-0.13464619491391	0.0487263833353999	-2.76331189998436	0.00572180611399982	0.0257582307609933
55761	TTC17	2603.68899391494	-0.121706809803022	0.0440499730527008	-2.76292586280164	0.00572857765989175	0.0257811275267326
5154	PDGFA	143.609955217282	-0.448112676205985	0.162268187237053	-2.76155593918942	0.00575266609918393	0.0258819215644755
1384	CRAT	1639.07100112688	-0.15074021312297	0.0546420666749508	-2.75868433051184	0.00580345648131205	0.0261027561877773
64132	XYLT2	679.270395543974	-0.241993276163865	0.0877571975328724	-2.75753195141878	0.00582395213022105	0.026187241544971
3736	KCNA1	24.2631272696614	-0.947962652009986	0.343862419781195	-2.75680794840328	0.00583686224741562	0.0262375791356793
349136	WDR86	1422.21289801322	-0.191115887227173	0.0693337148445831	-2.75646397507437	0.00584300487065893	0.0262574751781638
286495	TTC3P1	278.763816373058	-0.290777152047007	0.105542294964854	-2.75507702522326	0.00586783197353735	0.0263612997648167
4141	MARS1	5358.59256022258	-0.0910585760186313	0.03305420356379	-2.754825898101	0.00587233742978028	0.0263737949686873
5830	PEX5	1791.25187276747	-0.145388684268171	0.0528018202122872	-2.75347864304	0.00589656173056557	0.0264592856534061
55160	ARHGEF10L	2048.0954562353	-0.127863410807189	0.0464505240311677	-2.75267961931698	0.00591097107776859	0.026500622677792
10221	TRIB1	676.218721167442	-0.222163695269477	0.0807444247582951	-2.75144316074471	0.00593333154851763	0.0265930772627232
26047	CNTNAP2	3033.85213684849	-0.193359020867908	0.0703105595145754	-2.75007085995133	0.00595823785687438	0.0266656420411373
284424	MIR7-3HG	40.191229278303	-0.693519454293671	0.252274773922301	-2.74906382239895	0.00597657478260091	0.0267341684060067
140733	MACROD2	654.175087167726	-0.24468900754831	0.0890294594286532	-2.7484049562763	0.00598859943315915	0.0267625237036152
55352	COPRS	1044.15265441175	-0.160897365232815	0.0585789710266526	-2.74667448766911	0.00602028526781057	0.0268804155696726
9636	ISG15	72.380608418616	-0.538808320641434	0.196211572936314	-2.7460578016788	0.00603161358135507	0.0269231377163666
2617	GARS1	6876.07244615349	-0.124502155742699	0.0453540356488562	-2.74511747326368	0.00604892406558421	0.0269846577518932
8214	DGCR6	1125.7799976167	-0.193412870711324	0.0704834392235888	-2.74408957397462	0.00606789782910188	0.0270377608773002
54872	PIGG	938.168145537855	-0.169841612579486	0.0619212312580328	-2.7428655588539	0.00609056156914904	0.0271282901900493
8941	CDK5R2	4722.24159531769	-0.112899558916996	0.0411621421028921	-2.74280086383219	0.00609176157434917	0.0271282901900493
4316	MMP7	3.48724109805074	-2.74829607089163	1.00204013013102	-2.74270060474752	0.00609362166558326	NA
137964	GPAT4	2803.7510746714	-0.107052235453995	0.0390433053398927	-2.74188454389423	0.00610878095450135	0.0271724403201533
11273	ATXN2L	4168.76868479655	-0.121936971220022	0.0445168897249294	-2.73911704014976	0.00616044382994505	0.0273624591366636
127281	PRXL2B	1353.44883310223	-0.156420986394252	0.0571342825767695	-2.73777807893315	0.00618558007914406	0.027458159741923
146330	FBXL16	3084.42717027438	-0.127628811829382	0.046636012756319	-2.73670076591375	0.00620587142349622	0.0275402422875607
9891	NUAK1	1166.16041714509	-0.183562338535102	0.0670853616377767	-2.73625026464396	0.00621437443567787	0.0275699784636207
3339	HSPG2	66.4863875896765	-0.744654224847303	0.272268214589127	-2.73500241653636	0.00623798181067798	0.0276666882452714
196500	PIANP	1911.32921335142	-0.149864463238498	0.054812342569082	-2.73413717083188	0.00625439830185512	0.0277314582097037
145483	FAM161B	826.177404412915	-0.193360754680337	0.0707724341677304	-2.73214786172357	0.00629228948243924	0.0278833001775414
206338	LVRN	38.1777916666414	-0.745565276945666	0.273084118426458	-2.73016710470641	0.00633022293919678	0.0280432726037918
79171	RBM42	1361.93741119054	-0.159222584368032	0.0583747516390338	-2.72759334982015	0.00637982031554816	0.0282466313652504
55802	DCP1A	1173.8291553511	-0.16682213869903	0.0611927611835122	-2.72617439501944	0.00640731347383601	0.0283437461565267
284802	FRG1BP	2034.07071812229	-0.129337115860916	0.0474504643450694	-2.72572919245532	0.00641596150330926	0.0283737967956409
4436	MSH2	2962.6509381367	-0.10706631611074	0.0392841129507098	-2.72543550226213	0.00642167216301076	0.0283908436640392
26091	HERC4	1348.77941673699	-0.14656936224681	0.0538217502991901	-2.72323663634208	0.00646457351959428	0.028555755451699
163782	KANK4	26.349688176554	-0.955681899379696	0.350966850619481	-2.72299762126495	0.00646925236723124	0.0285626674420131
4241	MELTF	91.7181307232654	-0.510576058119621	0.187589397538078	-2.72177460357791	0.00649324129958301	0.0286575626542762
573	BAG1	2379.90594322788	-0.121683139476096	0.044714287949399	-2.7213480311662	0.00650162712497881	0.0286862965476783
149986	LSM14B	3123.62109707571	-0.112997991791001	0.0415542815018068	-2.71928638174355	0.0065422937837112	0.02882415553267
3423	IDS	23282.0894228749	-0.111926673981885	0.0411681686728108	-2.71876737756872	0.00655256727647604	0.0288611061411615
285045	LINC00486	79.3838716821615	-0.711202610294412	0.261748248101705	-2.71712462433775	0.00658518066992814	0.0289668232058761
283987	HID1	3909.03894601451	-0.132663263826895	0.0488253163812838	-2.71709993215218	0.0065856719926469	0.0289668232058761
3093	UBE2K	4710.26326493958	-0.0986013552879565	0.0362894349773879	-2.7170815789608	0.00658603720402935	0.0289668232058761
375748	ERCC6L2	1709.86075541468	-0.139754220915905	0.0514757278418455	-2.7149537612229	0.00662850245237752	0.0291452147209023
90362	FAM110B	1076.35793559345	-0.166648928505338	0.0613971255310721	-2.71427900026036	0.0066420201021144	0.029187871732848
8553	BHLHE40	128.507489543214	-0.391403359333224	0.144220915342077	-2.71391537354244	0.00664931499686078	0.0292115369060825
55668	GPATCH2L	1121.44394257509	-0.14510436367885	0.0535211834316342	-2.71115760854205	0.00670487476821832	0.0294133838054017
2970	GTF2IP1	22266.9407566685	-0.0867045167325763	0.0319941641651299	-2.71001037205012	0.00672811041247752	0.0294997282480917
9633	TESMIN	189.639709547873	-0.34304430960046	0.126627166113593	-2.70908936943852	0.00674681635943342	0.0295634631481676
441509	GLRA4	9.54622141350742	-1.555876077974	0.574354704028657	-2.70891152638034	0.00675043380599814	0.0295708436226671
9671	WSCD2	399.514820775335	-0.283126958874565	0.104527204411893	-2.70864374941945	0.00675588385673967	0.0295862454499132
55088	CCDC186	904.920872754059	-0.203036917322683	0.074998253897417	-2.70722192546506	0.00678488846886158	0.0297047621374286
94005	PIGS	3015.21886615257	-0.102830070065019	0.0380016932405458	-2.70593390179006	0.00681126016637114	0.0297946373362823
25824	PRDX5	7682.7102475576	-0.0969107402289657	0.0358580611818974	-2.70262075066932	0.00687951912053214	0.0300387159883443
9107	MTMR6	4100.83248052104	-0.113193867865487	0.0418832879726383	-2.70260223933313	0.00687990221928304	0.0300387159883443
145389	SLC38A6	560.521904730307	-0.232016451002055	0.0859166627381033	-2.70048257937232	0.00692389629977681	0.0302095954642572
92912	UBE2Q2	1517.26879020633	-0.142252296241025	0.0526894595184164	-2.69982454823443	0.00693760521515914	0.030252151361542
84445	LZTS2	1169.82690356766	-0.192757584155291	0.0714244171999206	-2.69876313608206	0.00695976924813888	0.0303401510939813
1545	CYP1B1	5.60334478611682	-2.36577519772652	0.87713250258867	-2.6971696872986	0.00699316250284796	NA
29842	TFCP2L1	111.03490855043	-0.515461094912711	0.191146456285933	-2.69668140821633	0.00700342393213627	0.0305043781007655
55690	PACS1	4395.99914402278	-0.132766854362915	0.0492456216308679	-2.69601337065252	0.00701748498190224	0.0305569222226469
2957	GTF2A1	2296.71139139629	-0.116692634556883	0.0433026494277662	-2.69481512329955	0.007042769575707	0.0306408550055717
23353	SUN1	1150.43760634497	-0.202493276687442	0.0752082283073407	-2.69243513967577	0.0070932331025774	0.0308428615037313
26153	KIF26A	1929.1849804943	-0.15927514219727	0.0591606856549968	-2.69224638683371	0.00709724914806613	0.0308515544808092
1871	E2F3	1179.60849450549	-0.152133149840403	0.0565149556605467	-2.69190956733967	0.0071044206414872	0.0308739552706902
65993	MRPS34	1671.85956098257	-0.129246559213644	0.0480189965082441	-2.69157143239039	0.00711162668673734	0.030889664149394
9688	NUP93	3191.53471032376	-0.123995658570225	0.0460684876257847	-2.69155044935367	0.00711207407558119	0.030889664149394
4898	NRDC	5362.40440858628	-0.100566388756959	0.0373653392704179	-2.69143518353057	0.00711453216115885	0.0308915692504249
60312	AFAP1	1047.37253545525	-0.183527064849072	0.0682291493135682	-2.6898630086331	0.00714813559419931	0.0310286691783391
27243	CHMP2A	2244.06462805794	-0.142379027458039	0.0530026899664107	-2.68626040580712	0.00722567498018913	0.0313208133102729
2029	ENSA	4053.60791182041	-0.109674089849109	0.040857450837168	-2.6843106361726	0.00726795425356917	0.0314862351223018
9537	TP53I11	3253.89599396019	-0.11535278886792	0.0429901221016411	-2.68323938683386	0.00729127785163078	0.0315538448757842
140597	TCEAL2	2272.31090798834	-0.114293635325328	0.0425957812541445	-2.68321490908697	0.00729181157324294	0.0315538448757842
51360	MBTPS2	2268.13820906064	-0.109885109191422	0.0409881296945775	-2.68090078786784	0.00734242810155802	0.0317369659987378
8288	EPX	140.249241208901	-0.360787472836255	0.134625398327893	-2.67993615853617	0.00736362025953907	0.0318195760198218
116840	CNTROB	715.952595510515	-0.177042579745872	0.0660995871656234	-2.67842186823743	0.00739699873694579	0.0319367456051538
23503	ZFYVE26	1130.34943751001	-0.154418409699041	0.057663243722953	-2.67793484599921	0.00740776264658207	0.0319741944708708
10865	ARID5A	135.420774213143	-0.393576740006503	0.146977816083837	-2.67779689815232	0.00741081404972117	0.0319783420362721
7375	USP4	1581.19209678762	-0.134458435740585	0.0502976196784658	-2.67325644036693	0.00751188023258921	0.0323505720489632
389692	MAFA	1375.77740307818	-0.229726377809236	0.0860985072425119	-2.66818072887338	0.00762632225511591	0.0327788287542872
345895	RSPH4A	63.5997292454519	-0.590478328794886	0.221562314095154	-2.66506662564146	0.00769730712124877	0.0330467883900484
2969	GTF2I	20216.8288396397	-0.085136950975272	0.0319637322105168	-2.66354849973558	0.00773212648755905	0.0331776546648501
79364	ZXDC	2358.9389176042	-0.14883802288088	0.0558922048848689	-2.6629477793454	0.00774594339470665	0.033227620894231
57513	CASKIN2	771.499470155759	-0.183945269168092	0.0690888455344244	-2.66244525791705	0.00775751866115242	0.0332679458815948
51754	TMEM8B	2106.14893935607	-0.131756603778032	0.0495120678027114	-2.6611008108778	0.00778856339980975	0.0333730124164957
10299	MARCHF6	8777.72484769812	-0.106231551065325	0.0399257557787307	-2.66072736741821	0.00779720634498005	0.033387885342255
26190	FBXW2	2289.36596741036	-0.117660946184361	0.0442247073465274	-2.66052515084874	0.0078018900143752	0.0333906891630945
23210	JMJD6	2345.97924330467	-0.147435983632249	0.055422255651998	-2.66023065820371	0.00780871545841831	0.0334031591823176
153770	PLAC8L1	47.5651664054362	-0.651668289098264	0.245054471511444	-2.65927932299668	0.00783080108575758	0.033469618387492
56998	CTNNBIP1	2447.3100588187	-0.126442885777974	0.0475747448646123	-2.65777328155524	0.00786587887329279	0.0336101533868044
339559	ZFP69	323.948034939853	-0.278247598414681	0.104716373565017	-2.65715464489342	0.00788032851343205	0.0336624923959704
8289	ARID1A	4529.38273015434	-0.146794435802924	0.0552616843425386	-2.65635109659383	0.00789913267484547	0.0337239834013707
7531	YWHAE	25059.8049555067	-0.082740151170367	0.0311507278893193	-2.65612256202643	0.00790448804107819	0.0337374312400595
11276	SYNRG	2384.58328111552	-0.114458911747082	0.0430957805846131	-2.65591921516205	0.00790925590500202	0.0337483647360714
80726	IQCN	142.611345534244	-0.407227384349034	0.153400391794558	-2.65466978007731	0.00793860792599621	0.0338515683698975
53616	ADAM22	2508.10790232481	-0.107267432308537	0.0404094085729329	-2.65451626481827	0.0079422210637019	0.0338515683698975
3918	LAMC2	209.682433200745	-0.362058649835446	0.136540040912503	-2.65166648124456	0.00800956158165639	0.0340816291606981
4330	MN1	405.872825299083	-0.250983555794467	0.0946513706995638	-2.65166319240238	0.0080096395916003	0.0340816291606981
4041	LRP5	872.161338377315	-0.166379827674114	0.0627537654699372	-2.65131225876509	0.00801796749920632	0.0340980953114704
143282	FGFBP3	1629.12127080441	-0.199238702707208	0.075158900386347	-2.65089964971601	0.00802776892468452	0.0341302893943577
27152	INTU	389.859935060217	-0.225947747805289	0.0852573731115797	-2.65018425455805	0.00804478838671117	0.0341894238932791
85360	SYDE1	171.14377024948	-0.347276076191845	0.131041287771868	-2.65012716294748	0.00804614800390958	0.0341894238932791
9590	AKAP12	16081.0243577872	-0.0977153640145615	0.0369046669320328	-2.64777796787933	0.00810227198593685	0.0344087880535469
126917	IFFO2	887.665952881839	-0.169808726288805	0.064134870990664	-2.64768173172943	0.0081045785916059	0.0344090310063268
362	AQP5	101.615664842337	-0.462528873512498	0.174769983797158	-2.646500637371	0.00813293519244558	0.0344911310337788
266743	NPAS4	50.4848900912493	-0.748884701501483	0.283067045808334	-2.64560892054018	0.00815440300080612	0.0345630098928599
9993	DGCR2	3240.03466082373	-0.119929413153617	0.0453351423286337	-2.64539619803663	0.0081595317165173	0.0345751680519571
10615	SPAG5	30.6276422904425	-0.752463220211169	0.284842788329465	-2.64167902801467	0.00824961948947597	0.0349182150886868
23144	ZC3H3	864.400339799428	-0.21124681227725	0.0799809929972152	-2.64121267267343	0.00826098448984486	0.034956647231302
8453	CUL2	2422.75938829745	-0.115030739147355	0.0435674462275449	-2.64029106839474	0.0082834850357305	0.0350319282823103
57479	PRR12	1933.37735182201	-0.147281617134582	0.0558068823333479	-2.63912999573841	0.00831191013967968	0.0351235606095801
201501	ZBTB7C	816.706596797204	-0.179073719689812	0.0678560117020117	-2.63902512390811	0.00831448187889472	0.0351247250211136
7184	HSP90B1	9122.35547094727	-0.104981619529335	0.0397909831362432	-2.63832685837092	0.00833162338416835	0.035177709883418
2823	GPM6A	179.854340872895	-0.427751876707837	0.162147462695164	-2.63804236956829	0.00833861627147541	0.035197520172395
3603	IL16	98.0694625924673	-0.460274384316802	0.174482763658877	-2.63793611853066	0.00834122932533355	0.0351988372385179
11047	ADRM1	2368.63246668664	-0.114090838958604	0.0432556618037908	-2.63759318898237	0.00834966806121022	0.0352150185641943
9070	ASH2L	1982.27588986755	-0.120732256118857	0.0457950977996479	-2.63635764349836	0.00838013545915685	0.035314306368794
546	ATRX	5242.62977648019	-0.117281887364546	0.0444982893006996	-2.63564935209099	0.00839764607213242	0.0353783508580032
143903	LAYN	203.309489877705	-0.350023244627807	0.132833179312295	-2.63505884930219	0.00841226968400761	0.0354204484878239
54903	MKS1	658.093414925988	-0.183443067549334	0.06967986676853	-2.63265525691538	0.0084720291923441	0.0356328376561143
23185	LARP4B	1887.96484133588	-0.125568473171081	0.0477374460900136	-2.63039779996419	0.0085285008109491	0.0358407903585408
9736	USP34	6003.73380592573	-0.0956164533881214	0.0363563684272606	-2.62997811729806	0.00853903644479105	0.0358752102433312
26040	SETBP1	1346.10252309601	-0.172236768629621	0.0654977260802048	-2.62966027887304	0.00854702314209955	0.0358890510581106
220136	CFAP53	136.269841062985	-0.36750959301717	0.139829299093433	-2.62827315448105	0.00858195726982116	0.0360060889622749
8078	USP5	5951.24606895896	-0.10518696553898	0.0400615911070799	-2.6256312500876	0.0086488457477572	0.0362410856505594
3663	IRF5	101.789464033346	-0.454039871974961	0.172928495428308	-2.62559314386214	0.0086498139315024	0.0362410856505594
8518	ELP1	3923.17238542932	-0.0976614447409415	0.0372339529536274	-2.62291368479121	0.0087181356450908	0.0364674107090386
23468	CBX5	8494.0006337834	-0.117209459526256	0.044691823968538	-2.62261525975687	0.00872577475193176	0.0364893866539913
1523	CUX1	1229.12737137391	-0.173077357934144	0.0660019082525739	-2.62230839253642	0.00873363619984979	0.0365122801172731
25925	ZNF521	585.600920812025	-0.196790880645098	0.0750604793830998	-2.62176423948348	0.00874759209559725	0.0365606328651232
141	ADPRH	44.9297113275482	-0.623497066479802	0.237933609461886	-2.62046655741453	0.00878095421215123	0.0366625586057019
79084	WDR77	1015.25245844037	-0.201850598898707	0.0770291947134979	-2.62044280288103	0.00878156597576596	0.0366625586057019
[truncated: 16,107 more rows]
