# Supplementary material for: Rapid and inducible mislocalization of endogenous TDP43 in a novel human model of amyotrophic lateral sclerosis
Source: eLife. 2025 Jul 24;13:RP95062. doi: 10.7554/eLife.95062 (PMC12289307; doi:10.7554/eLife.95062)
Supplement: Figure 2—source data 2. [file elife-95062-fig2-data2.txt]

cluster	status	loglr	df	p	p.adjust	genes	position	fstart	fend
chr10:clu_2097_-	Success	0.903323714540875	2	0.405220581468124	0.730765564920048	DIP2C	chr10:518489-530721,chr10:518489-532399,chr10:530888-532399	518489	530888
chr10:clu_2098_-	Success	0.897025392545302	2	0.40778084538917	0.731999673322826	LARP4B	chr10:859153-860577,chr10:859153-860682,chr10:859196-860682	859153	859196
chr10:clu_2099_-	Success	1.60308056144245	2	0.201275520367726	0.580192070357854	LARP4B	chr10:910210-915953,chr10:910210-930387,chr10:916023-930387	910210	916023
chr10:clu_2101_-	Success	1.58721229186813	4	0.529071692883242	0.798403414525601	IDI1	chr10:1089333-1089939,chr10:1089333-1094204,chr10:1089333-1094804,chr10:1090111-1094204,chr10:1090111-1094804	1089333	1090111
chr10:clu_2102_-	Success	1.69578440706712	1	0.0655305710699002	0.385352008331692	PITRM1	chr10:3182957-3185581,chr10:3183004-3185581	3182957	3183004
chr10:clu_2103_-	Success	2.20616068000339	2	0.110122633959222	0.470641679794523	PITRM1	chr10:3185693-3186484,chr10:3185923-3186484,chr10:3185967-3186484	3185693	3185967
chr10:clu_2104_-	Success	0.842494536728736	2	0.430634947761457	0.744154522658635	PITRM1	chr10:3189929-3190179,chr10:3189929-3191813,chr10:3190483-3191813	3189929	3190483
chr10:clu_2105_-	Success	0.601313381102557	1	0.272797304558807	0.644711221365037	PITRM1	chr10:3190255-3190360,chr10:3190255-3190363	3190255	3190255
chr10:clu_2106_-	Success	0.247765184592197	2	0.780543205331883	0.91280674402305	PITRM1	chr10:3207675-3208421,chr10:3207715-3208421,chr10:3207719-3208421	3207675	3207719
chr10:clu_2107_-	Success	0.544959486107942	1	0.296489162700088	0.664300154597886	PITRM1	chr10:3212398-3214374,chr10:3212398-3214909	3212398	3212398
chr10:clu_2108_-	Success	0.634443541250448	2	0.530230457618254	0.798768436432726	KLF6	chr10:3821782-3822298,chr10:3821782-3823833,chr10:3822421-3823833	3821782	3822421
chr10:clu_2109_-	Success	2.24896029210106	2	0.105508865955818	0.463423087720232	KLF6	chr10:3824406-3825408,chr10:3824406-3827105,chr10:3825473-3827105	3824406	3825473
chr10:clu_2110_-	Success	0.516921493765949	2	0.596353603271793	0.833592042300802	AKR1C2	chr10:5040939-5041392,chr10:5040939-5042742,chr10:5041469-5042742	5040939	5041469
chr10:clu_2111_-	Success	3.07407204797013	2	0.0462325100340768	0.333581727463968	AKR1C2	chr10:5043873-5044896,chr10:5043873-5045944,chr10:5045739-5045944	5043873	5045739
chr10:clu_2112_-	Success	0.35856058480401	1	0.397089844294831	0.725880754649755	ASB13	chr10:5683924-5690933,chr10:5684516-5690933	5683924	5684516
chr10:clu_2113_-	Success	0.327903594875394	1	0.418044077112899	0.737743317820204	GDI2	chr10:5808115-5808204,chr10:5808137-5808204	5808115	5808137
chr10:clu_2114_-	Success	7.31268768369137	2	0.000667021896873726	0.0348250741120451	GDI2	chr10:5808258-5808457,chr10:5808258-5810176,chr10:5808601-5810176	5808258	5808601
chr10:clu_2115_-	Success	0.808346203726614	2	0.445594379523322	0.752049310379876	GDI2	chr10:5828013-5836848,chr10:5828013-5838726,chr10:5836982-5838726	5828013	5836982
chr10:clu_2116_-	Success	0.368755143913475	1	0.39045959077131	0.721631270631575	GDI2	chr10:5842668-5844273,chr10:5842668-5855177	5842668	5842668
chr10:clu_2117_-	Success	2.3440131214802	4	0.320830766391549	0.680486895189629	ANKRD16	chr10:5904654-5920060,chr10:5904654-5924969,chr10:5920250-5922261,chr10:5920250-5924969,chr10:5922339-5924969	5904654	5922339
chr10:clu_2118_-	Success	1.03163741932943	1	0.1508855953995	0.526623044652281	ANKRD16	chr10:5930030-5931004,chr10:5930204-5931004	5930030	5930204
chr10:clu_2120_-	Success	0.343074910586211	1	0.407477064812659	0.731902219322853	USP6NL	chr10:11535227-11536367,chr10:11535227-11543100	11535227	11535227
chr10:clu_2121_-	Success	0.108436238467988	1	0.641433336892582	0.855078587255322	USP6NL	chr10:11569566-11639630,chr10:11607637-11639630	11569566	11607637
chr10:clu_2122_-	Success	0.0820144855991529	1	0.685473907184347	0.876158852356867	UPF2	chr10:12077440-12084754,chr10:12077440-12084913	12077440	12077440
chr10:clu_2123_-	Success	1.93028373995571	2	0.145107019982484	0.517613360296912	NUDT5	chr10:12214865-12215717,chr10:12214865-12219792,chr10:12215812-12219792	12214865	12215812
chr10:clu_2124_-	Success	0.0952215269491461	1	0.662548123194161	0.865234250366862	NUDT5	chr10:12221131-12226888,chr10:12222488-12226888	12221131	12222488
chr10:clu_2127_-	Success	0.0675086353204506	2	0.934719648977477	0.976889784078136	PHYH	chr10:13325839-13330360,chr10:13325839-13336428,chr10:13333912-13336428	13325839	13333912
chr10:clu_2128_-	Success	0.897861372044645	1	0.180230455586367	0.561905949801074	PHYH	chr10:13330541-13333825,chr10:13330541-13333831	13330541	13330541
chr10:clu_2129_-	Success	3.60499021313115	1	0.00724992850365087	0.145651115165154	SEPHS1	chr10:13365041-13370351,chr10:13365047-13370351	13365041	13365047
chr10:clu_2130_-	Success	0.380258207732524	1	0.383166960066225	0.717719367038224	SEPHS1	chr10:13380808-13382691,chr10:13380808-13386758	13380808	13380808
chr10:clu_2131_-	Success	0.22188170805407	1	0.505311585509857	0.786263560740573	SEPHS1	chr10:13387028-13389277,chr10:13387028-13390000	13387028	13387028
chr10:clu_2132_-	Success	0.00277794041122092	1	0.940582479735073	0.979335203218512	BEND7	chr10:13483750-13489266,chr10:13485403-13489266	13483750	13485403
chr10:clu_2133_-	Success	0.640368232154799	1	0.257762147125529	0.634827456056634	BEND7	chr10:13489316-13494539,chr10:13489319-13494539	13489316	13489319
chr10:clu_2134_-	Success	0.00226320334229513	1	0.946359932729133	0.980970252459446	BEND7	chr10:13523120-13534611,chr10:13523124-13534611	13523120	13523124
chr10:clu_2135_-	Success	0.643402269630769	2	0.525501481404645	0.797289508535441	BEND7	chr10:13568221-13570473,chr10:13568221-13570483,chr10:13568221-13571432	13568221	13568221
chr10:clu_2136_-	Success	0.847931029804641	1	0.192830019791951	0.574048220278142	BEND7	chr10:13538888-13541739,chr10:13538888-13541778	13538888	13538888
chr10:clu_2137_-	Success	0.607275840660463	2	0.544833061366504	0.806245448489982	FRMD4A	chr10:13689035-13693903,chr10:13689035-13696416,chr10:13693974-13696416	13689035	13693974
chr10:clu_2138_-	Success	0.00589420870872459	1	0.913540004134742	0.968405991962044	FRMD4A	chr10:13699471-13701323,chr10:13699522-13701323	13699471	13699522
chr10:clu_2139_-	Success	1.39803859749509	3	0.424146087793558	0.740745810595123	FRMD4A	chr10:13702550-13705453,chr10:13702553-13705453,chr10:13702553-13708097,chr10:13705509-13708097	13702550	13705509
chr10:clu_2140_-	Success	3.32933161948495	2	0.0358170364784092	0.303882154646036	FRMD4A	chr10:13708325-13712406,chr10:13708325-13716911,chr10:13712528-13716911	13708325	13712528
chr10:clu_2141_-	Success	0.825010584366737	4	0.799775034531338	0.922349636974622	FRMD4A	chr10:13717044-13726321,chr10:13717044-13735482,chr10:13717044-13735898,chr10:13726864-13735482,chr10:13735517-13735898	13717044	13735517
chr10:clu_2142_-	Success	6.28275605403715	1	0.000392931054762211	0.0238828801548877	FRMD4A	chr10:13749113-13749346,chr10:13749113-13779844	13749113	13749113
chr10:clu_2143_-	Success	0.657253583786172	1	0.251580226726381	0.629604366217553	FRMD4A	chr10:13782577-13789736,chr10:13782694-13789736	13782577	13782694
chr10:clu_2144_-	Success	2.96500626465712	5	0.313088694017801	0.674451918292705	FRMD4A	chr10:13900912-13932479,chr10:13900912-13933624,chr10:13900912-14066353,chr10:13900912-14216011,chr10:14066546-14216011,chr10:14215911-14216011	13900912	14215911
chr10:clu_2145_-	Success	0.941259679579318	2	0.390136079243801	0.721631270631575	FAM107B	chr10:14572514-14595321,chr10:14572514-14646239,chr10:14595386-14646239	14572514	14595386
chr10:clu_2147_-	Success	0.152810709219168	1	0.580379570135716	0.82413724566372	NMT2	chr10:15145526-15151701,chr10:15151214-15151701	15145526	15151214
chr10:clu_2148_-	Success	2.75409410804701	2	0.0636666686757704	0.3800488310391	NMT2	chr10:15170457-15172141,chr10:15170457-15174816,chr10:15172311-15174816	15170457	15172311
chr10:clu_2149_-	Success	13.1793326541783	2	1.88924618157882e-06	0.000324658368821677	NMT2	chr10:15177417-15182986,chr10:15177417-15183421,chr10:15183028-15183421	15177417	15183028
chr10:clu_2150_-	Success	0.167205487734236	2	0.846025745560597	0.940134065505786	FAM171A1	chr10:15256600-15257995,chr10:15256600-15262943,chr10:15258109-15262943	15256600	15258109
chr10:clu_2151_-	Success	0.121485828197592	2	0.885603603859221	0.956374801386178	FAM171A1	chr10:15263059-15290638,chr10:15263059-15296720,chr10:15290814-15296720	15263059	15290814
chr10:clu_2152_-	Success	0.560301850718318	1	0.289788498551322	0.658793985341629	FAM171A1	chr10:15296878-15317854,chr10:15307574-15317854	15296878	15307574
chr10:clu_2153_-	Success	2.76106409235172	6	0.478786257796355	0.771553337962531	FAM188A	chr10:15821140-15824154,chr10:15821140-15831246,chr10:15822965-15824154,chr10:15823661-15824154,chr10:15824225-15828560,chr10:15824225-15831246,chr10:15828647-15831246	15821140	15828647
chr10:clu_2154_-	Success	10.5169606523614	10	0.0208582678439732	0.239686223133511	FAM188A	chr10:15838171-15858834,chr10:15838171-15863655,chr10:15838171-15875629,chr10:15838171-15902205,chr10:15858914-15863655,chr10:15863725-15875629,chr10:15885271-15889863,chr10:15885271-15902205,chr10:15889942-15899903,chr10:15889942-15902205,chr10:15899966-15902205	15838171	15899966
chr10:clu_2155_-	Success	0.171468160364469	1	0.558139205779715	0.813266430806594	FAM188A	chr10:15883596-15885211,chr10:15883598-15885211	15883596	15883598
chr10:clu_2156_-	Success	1.38505492949645	2	0.250310050009062	0.62886906902197	RSU1,RP11-197M22.2	chr10:16737154-16794538,chr10:16763283-16794538,chr10:16765207-16794538	16737154	16765207
chr10:clu_2157_-	Success	2.28837513014969	4	0.333543639609416	0.689862582638128	RSU1	chr10:16806509-16824033,chr10:16806509-16858972,chr10:16824083-16858972,chr10:16824083-16859314,chr10:16859083-16859314	16806509	16859083
chr10:clu_2158_-	Success	0.870323093448434	2	0.418816210611557	0.737895687313846	TRDMT1	chr10:17202373-17203482,chr10:17202373-17216550,chr10:17210916-17216550	17202373	17210916
chr10:clu_2159_-	Success	0.171765189009079	1	0.557798474870183	0.812981460095004	PTPLA	chr10:17636382-17641273,chr10:17636382-17641289	17636382	17636382
chr10:clu_2160_-	Success	0.017963917722625	2	0.982196471604458	0.994152967993572	PTPLA	chr10:17641410-17645559,chr10:17641410-17659082,chr10:17646046-17659082	17641410	17646046
chr10:clu_2161_-	Success	0.021962816246976	1	0.83399203431113	0.935900256109698	NSUN6	chr10:18931481-18937419,chr10:18931484-18937419	18931481	18931484
chr10:clu_2164_-	Success	2.55057074115605	2	0.0780371142957886	0.41007716690056	NEBL	chr10:21134297-21139324,chr10:21134297-21148642,chr10:21141578-21148642	21134297	21141578
chr10:clu_2166_-	Success	0.215463088718877	1	0.51153483672516	0.790062482446927	NEBL	chr10:21309130-21461312,chr10:21459656-21461312	21309130	21459656
chr10:clu_2167_-	Success	0.108948602216401	1	0.640646835203341	0.854632824689397	NEBL	chr10:21461406-21461637,chr10:21461406-21462694	21461406	21461406
chr10:clu_2168_-	Success	1.17270022468495	1	0.125653268199231	0.4951563398774	CASC10	chr10:21779458-21785679,chr10:21784874-21785679	21779458	21784874
chr10:clu_2169_-	Success	0.0130325153471773	1	0.871741603017586	0.951648614989577	DNAJC1	chr10:22193541-22207708,chr10:22195445-22207708	22193541	22195445
chr10:clu_2170_-	Success	0.224084149996152	1	0.50320608537063	0.785075287332684	PIP4K2A	chr10:22826210-22828900,chr10:22828002-22828900	22826210	22828002
chr10:clu_2171_-	Success	1.06754035869938	2	0.343853233758348	0.695799965979078	ARHGAP21	chr10:24878231-24879135,chr10:24878231-24880154,chr10:24879408-24880154	24878231	24879408
chr10:clu_2172_-	Success	0.749461976380644	2	0.472620765483481	0.767917339688348	ARHGAP21	chr10:24910298-24911662,chr10:24910298-24918925,chr10:24911691-24918925	24910298	24911691
chr10:clu_2173_-	Success	1.22049168761279	2	0.295085041589103	0.663094268065151	ARHGAP21	chr10:25011208-25011415,chr10:25011208-25012086,chr10:25011208-25012491	25011208	25011208
chr10:clu_2174_-	Success	1.72009043924151	1	0.0636287263503164	0.380023322022127	PRTFDC1	chr10:25160992-25226113,chr10:25197614-25226113	25160992	25197614
chr10:clu_2175_-	Success	6.6743757415602	5	0.020320823026504	0.237113899796299	ABI1	chr10:27040712-27044584,chr10:27040712-27047991,chr10:27044670-27047991,chr10:27044670-27054147,chr10:27048164-27054147,chr10:27048167-27054147	27040712	27048167
chr10:clu_2176_-	Success	0.0119123454472998	1	0.877331812830286	0.953882621530593	ANKRD26	chr10:27335449-27337730,chr10:27335452-27337730	27335449	27335452
chr10:clu_2177_-	Success	0.563589694527309	2	0.569162273672011	0.817958236944239	YME1L1	chr10:27403536-27404989,chr10:27403536-27405148,chr10:27405062-27405148	27403536	27405062
chr10:clu_2178_-	Success	1.6427123192407	2	0.193454619369338	0.574238193048135	YME1L1	chr10:27412628-27415246,chr10:27412628-27415625,chr10:27415336-27415625	27412628	27415336
chr10:clu_2179_-	Success	3.82028019260542	8	0.4693446593012	0.766415177502642	YME1L1	chr10:27423910-27425205,chr10:27423910-27437835,chr10:27425314-27431316,chr10:27425314-27434357,chr10:27425314-27437835,chr10:27431414-27434357,chr10:27434519-27436427,chr10:27434519-27437835,chr10:27436597-27437835	27423910	27436597
chr10:clu_2180_-	Success	1.51759189161711	1	0.0814773224346917	0.415215297262711	ACBD5	chr10:27473244-27493369,chr10:27486371-27493369	27473244	27486371
chr10:clu_2181_-	Success	0.160060049884123	2	0.852092619366807	0.942983829043426	ACBD5	chr10:27504570-27506909,chr10:27504570-27508652,chr10:27507112-27508652	27504570	27507112
chr10:clu_2182_-	Success	0.530971857524378	2	0.588033207390431	0.828558323332437	ACBD5	chr10:27508786-27512136,chr10:27508786-27512267,chr10:27512168-27512267	27508786	27512168
chr10:clu_2183_-	Success	0.147735954244354	2	0.862658866284548	0.94777898004017	ACBD5	chr10:27520749-27524021,chr10:27520749-27529248,chr10:27524141-27529248	27520749	27524141
chr10:clu_2184_-	Success	0.128681419144527	2	0.879254034433389	0.954536219188205	ACBD5	chr10:27529403-27529603,chr10:27529413-27529603,chr10:27529413-27530988	27529403	27529413
chr10:clu_2185_-	Success	1.42208772381308	1	0.0917056289451958	0.437092027768748	WAC-AS1	chr10:28814937-28820664,chr10:28814937-28821371	28814937	28814937
chr10:clu_2186_-	Success	2.41585089771175	2	0.0892913288005648	0.43103944104945	SVIL	chr10:29788192-29796666,chr10:29788192-29801664,chr10:29797318-29801664	29788192	29797318
chr10:clu_2187_-	Success	5.60116653308157	2	0.00369355255117389	0.103282875554497	SVIL	chr10:29813644-29815890,chr10:29813644-29818634,chr10:29815985-29818634	29813644	29815985
chr10:clu_2189_-	Success	1.79582316244149	1	0.0580706870529926	0.365416177550839	MTPAP	chr10:30625956-30629155,chr10:30625960-30629155	30625956	30625960
chr10:clu_2190_-	Success	0.0322114460640535	2	0.968301816823574	0.989609063766004	MTPAP	chr10:30630569-30637693,chr10:30630569-30637786,chr10:30630569-30638048	30630569	30630569
chr10:clu_2191_-	Success	12.0028510772794	4	7.96648235577636e-05	0.00700193940824141	ARHGAP12	chr10:32120728-32128233,chr10:32120728-32128565,chr10:32120728-32132389,chr10:32128247-32128565,chr10:32128639-32132389	32120728	32128639
chr10:clu_2192_-	Success	1.21449366980687	4	0.657395223218731	0.863727837941869	ARHGAP12	chr10:32132514-32141445,chr10:32132514-32150323,chr10:32141525-32142994,chr10:32141525-32150323,chr10:32143134-32150323	32132514	32143134
chr10:clu_2193_-	Success	1.17443836026928	3	0.503222141970244	0.785075287332684	KIF5B	chr10:32329385-32337392,chr10:32329385-32344776,chr10:32337479-32339238,chr10:32337479-32344776	32329385	32337479
chr10:clu_2194_-	Success	1.45832173268178	2	0.232626356518944	0.613125490417957	EPC1	chr10:32561095-32561942,chr10:32561095-32562091,chr10:32562010-32562091	32561095	32562010
chr10:clu_2195_-	Success	1.72868383688237	2	0.177517898792594	0.559923384094177	EPC1	chr10:32562209-32562850,chr10:32562209-32573626,chr10:32562966-32573626	32562209	32562966
chr10:clu_2196_-	Success	0.5030409470221	1	0.315843329174102	0.676377755905523	EPC1	chr10:32594859-32635691,chr10:32594859-32667419	32594859	32594859
chr10:clu_2197_-	Success	6.27605020748365	5	0.0279578474744284	0.271847827429607	ITGB1	chr10:33190563-33195393,chr10:33190563-33195991,chr10:33190563-33197296,chr10:33195490-33197296,chr10:33195508-33197296,chr10:33196071-33197296	33190563	33196071
chr10:clu_2198_-	Success	0.197166928358001	2	0.821053564749266	0.930422368830129	ITGB1	chr10:33221528-33222279,chr10:33221528-33224420,chr10:33222511-33224420	33221528	33222511
chr10:clu_2199_-	Success	1.71727092127242	4	0.487900941524991	0.776721534246834	ITGB1	chr10:33224486-33227482,chr10:33224486-33242521,chr10:33224486-33246687,chr10:33224486-33247073,chr10:33242737-33247073	33224486	33242737
chr10:clu_2200_-	Success	0.271381711270351	2	0.762325452644308	0.905710432914947	NRP1	chr10:33469293-33471626,chr10:33469293-33474556,chr10:33471676-33474556	33469293	33471676
chr10:clu_2201_-	Success	0.027671409634678	1	0.814014276779995	0.927118879727236	NRP1	chr10:33475416-33481209,chr10:33475419-33481209	33475416	33475419
chr10:clu_2202_-	Success	0.626439428041351	1	0.263003342878982	0.637717940502456	NRP1	chr10:33481346-33486578,chr10:33483708-33486578	33481346	33483708
chr10:clu_2203_-	Success	2.59667832972627	5	0.392741501119361	0.722951854675166	NRP1	chr10:33486637-33491819,chr10:33486637-33491840,chr10:33486637-33496500,chr10:33491923-33496500,chr10:33491923-33502314,chr10:33496644-33502314	33486637	33496644
chr10:clu_2204_-	Success	0.261012461441624	2	0.770271320864173	0.909199041225217	NRP1	chr10:33552801-33559603,chr10:33552801-33619636,chr10:33559784-33619636	33552801	33559784
chr10:clu_2205_-	Success	0.328284508672141	1	0.417773828681996	0.737709358577838	NRP1	chr10:33623768-33623918,chr10:33623768-33623928	33623768	33623768
chr10:clu_2206_-	Success	2.78291026534282	5	0.350782390204877	0.698204408515965	PARD3	chr10:34420511-34558585,chr10:34420511-34606035,chr10:34558827-34573063,chr10:34558827-34606035,chr10:34573173-34606035,chr10:34601310-34606035	34420511	34601310
chr10:clu_2207_-	Success	1.79449437463327	2	0.166211471840253	0.545610798334871	PARD3	chr10:34625171-34626203,chr10:34625171-34626206,chr10:34625171-34626293	34625171	34625171
chr10:clu_2208_-	Success	0.290128160171491	2	0.748167676136287	0.900476158104625	PARD3	chr10:34630744-34636884,chr10:34630744-34636893,chr10:34635377-34636893	34630744	34635377
chr10:clu_2209_-	Success	2.3858095096752	2	0.0920144628244189	0.438045107631045	PARD3	chr10:34649187-34661426,chr10:34649187-34663802,chr10:34661464-34663802	34649187	34661464
chr10:clu_2210_-	Success	1.04666533977718	2	0.351106620414751	0.698204408515965	PARD3	chr10:34673182-34688258,chr10:34673182-34690754,chr10:34688341-34690754	34673182	34688341
chr10:clu_2211_-	Success	0.125405781226618	2	0.882138874554417	0.955266100108429	PARD3	chr10:34690845-34739245,chr10:34690845-34759013,chr10:34739376-34759013	34690845	34739376
chr10:clu_2212_-	Success	0.811098325004536	2	0.444369735707237	0.751670793205718	PARD3	chr10:34806087-34985246,chr10:34806087-35103804,chr10:34985347-35103804	34806087	34985347
chr10:clu_2213_-	Success	0.63587200462598	2	0.529473583541104	0.798455456695452	CUL2	chr10:35299370-35300776,chr10:35299370-35302627,chr10:35300892-35302627	35299370	35300892
chr10:clu_2214_-	Success	3.50405427754038	3	0.0716397738467026	0.397944944174029	CUL2	chr10:35360267-35378824,chr10:35360267-35379107,chr10:35360267-35379358,chr10:35378929-35379107	35360267	35378929
chr10:clu_2215_-	Success	7.68544055063103e-07	1	0.999010788100855	0.999871234521527	ZNF248	chr10:38127039-38142225,chr10:38127039-38145224	38127039	38127039
chr10:clu_2216_-	Success	0.590045079777582	2	0.554302296347043	0.81174752799713	ZNF248	chr10:38145265-38145363,chr10:38145265-38146113,chr10:38145460-38146113	38145265	38145460
chr10:clu_2217_-	Success	1.19653809731344	1	0.121873596524055	0.490060964708404	ZNF25	chr10:38242686-38245948,chr10:38245836-38245948	38242686	38245836
chr10:clu_2218_-	Success	1.68699944107314	2	0.185074017176597	0.566242825137661	ZNF25	chr10:38246474-38256845,chr10:38246474-38260636,chr10:38256867-38260636	38246474	38256867
chr10:clu_2219_-	Success	1.63158090656265	4	0.514790047700879	0.792105399923372	ZNF25	chr10:38260735-38260843,chr10:38260735-38265000,chr10:38260735-38265434,chr10:38260949-38265000,chr10:38260949-38265434	38260735	38260949
chr10:clu_2223_-	Success	1.0164304551418	4	0.729714725422654	0.893727967776625	ZNF33B	chr10:43090144-43127377,chr10:43090147-43109730,chr10:43090147-43127377,chr10:43109416-43109730,chr10:43109806-43127377	43090144	43109806
chr10:clu_2224_-	Success	0.315509711678942	4	0.959555130449339	0.986280349368392	ZNF33B	chr10:43127472-43127743,chr10:43127472-43132368,chr10:43127887-43132368,chr10:43127887-43133922,chr10:43132420-43133922	43127472	43132420
chr10:clu_2225_-	Success	3.36561149688475	4	0.150792097823736	0.526393910463911	HNRNPF	chr10:43892038-43892633,chr10:43892038-43903165,chr10:43892038-43904175,chr10:43892038-43904538,chr10:43892038-43904579	43892038	43892038
chr10:clu_2226_-	Success	0.438877506188419	2	0.64475975387258	0.857049560353702	ZNF32	chr10:44140249-44141406,chr10:44140249-44141508,chr10:44140249-44141512	44140249	44140249
chr10:clu_2227_-	Success	0.0563327362938821	2	0.945224573038741	0.980711351015495	ZNF32	chr10:44141650-44143141,chr10:44141650-44144033,chr10:44141650-44144250	44141650	44141650
chr10:clu_2228_-	Success	0.479810275985074	2	0.618900801012925	0.844638065233364	MARCH8	chr10:45954715-45955188,chr10:45954715-45956679,chr10:45955325-45956679	45954715	45955325
chr10:clu_2229_-	Success	0.407164682521454	2	0.665534579363621	0.866343983642789	MARCH8	chr10:45956859-45958599,chr10:45956859-45959687,chr10:45959444-45959687	45956859	45959444
chr10:clu_2230_-	Success	0.786269419063757	2	0.455541062086673	0.758080061249173	MARCH8	chr10:46028737-46048560,chr10:46028737-46089683,chr10:46048652-46089683	46028737	46048652
chr10:clu_2231_-	Success	0.123875433852533	2	0.883489886960146	0.955695565477891	ZFAND4	chr10:46113708-46120031,chr10:46113708-46121399,chr10:46120085-46121399	46113708	46120085
chr10:clu_2232_-	Success	1.41435459171782	2	0.243082450258058	0.622052836255581	ZFAND4	chr10:46135411-46135689,chr10:46135411-46143742,chr10:46135869-46143742	46135411	46135869
chr10:clu_2233_-	Success	6.36448776075684	6	0.0475475117529167	0.337004354955149	ZFAND4	chr10:46143982-46144411,chr10:46143982-46147414,chr10:46143982-46158990,chr10:46144550-46147414,chr10:46147481-46148432,chr10:46147481-46158990,chr10:46148507-46158990	46143982	46148507
chr10:clu_2234_-	Success	2.0662225574501	1	0.0420685251773341	0.324016186383044	ZFAND4	chr10:46159290-46167698,chr10:46159290-46167720	46159290	46159290
chr10:clu_2235_-	Success	0.79780972866601	2	0.450314195034507	0.754928547616608	AGAP4	chr10:46322838-46322961,chr10:46322838-46323477,chr10:46323045-46323477	46322838	46323045
chr10:clu_2236_-	Success	0.656744154509511	2	0.518536865002855	0.793840472868012	AGAP4	chr10:46339842-46342135,chr10:46339842-46342573,chr10:46342203-46342573	46339842	46342203
chr10:clu_2241_-	Success	3.2022260464926	2	0.0406715663364	0.319153982250384	AGAP10	chr10:47197573-47200161,chr10:47197573-47207812,chr10:47200261-47207812	47197573	47200261
chr10:clu_2243_-	Success	1.48007371419749	2	0.227620908872747	0.60781260283653	BMS1P5	chr10:48906921-48909508,chr10:48906921-48917150,chr10:48909608-48917150	48906921	48909608
chr10:clu_2247_-	Success	0.909847835908536	2	0.40258547842672	0.728794608188114	DRGX	chr10:50594904-50597007,chr10:50594904-50598179,chr10:50597111-50598179	50594904	50597111
chr10:clu_2248_-	Success	2.77540724253481	4	0.235298822659081	0.614853973558834	ERCC6,PGBD3	chr10:50714058-50719703,chr10:50714058-50732079,chr10:50725167-50732079,chr10:50725167-50736463,chr10:50732823-50736463	50714058	50732823
chr10:clu_2249_-	Success	1.45629696170147	7	0.892968516276904	0.959416598042505	ERCC6,PGBD3	chr10:50741020-50747008,chr10:50741024-50747008,chr10:50741024-50753098,chr10:50741024-50817904,chr10:50752115-50753098,chr10:50753202-50815098,chr10:50753202-50817904,chr10:50815343-50817904	50741020	50815343
chr10:clu_2250_-	Success	7.138306209299	2	0.000794095990411899	0.0394716531057052	OGDHL	chr10:50944566-50945832,chr10:50944566-50945993,chr10:50945904-50945993	50944566	50945904
chr10:clu_2251_-	Success	1.49079880767806	3	0.394471172997358	0.723809802287813	OGDHL	chr10:50946308-50947707,chr10:50946308-50950874,chr10:50948855-50950874,chr10:50948883-50950874	50946308	50948883
chr10:clu_2252_-	Success	1.76136760460327	2	0.171809735293395	0.552521168127093	OGDHL	chr10:50953542-50953844,chr10:50953542-50954796,chr10:50954023-50954796	50953542	50954023
chr10:clu_2253_-	Success	2.26092724975365	3	0.210349180106187	0.590901114873463	OGDHL	chr10:50955254-50957772,chr10:50955254-50958885,chr10:50957862-50958885,chr10:50957889-50958885	50955254	50957889
chr10:clu_2254_-	Success	2.84185643479647	1	0.0171230954710268	0.220940528115235	OGDHL	chr10:50960786-50964511,chr10:50960786-50964822	50960786	50960786
chr10:clu_2255_-	Success	7.05572201580208	13	0.366042624119011	0.707246199577833	PARG,RP11-592B15.4,RP11-592B15.3,AGAP8	chr10:51093341-51116501,chr10:51093341-51123963,chr10:51116587-51123963,chr10:51116587-51345753,chr10:51315072-51338277,chr10:51315072-51345753,chr10:51315072-51371133,chr10:51338363-51345753,chr10:51361910-51362801,chr10:51361910-51371133,chr10:51363787-51364705,chr10:51363787-51370854,chr10:51364771-51370854,chr10:51364771-51371133	51093341	51364771
chr10:clu_2256_-	Success	2.31154113824959	2	0.0991083940656842	0.451432764584007	RP11-592B15.3,TIMM23	chr10:51262177-51287081,chr10:51262177-51606988,chr10:51592619-51606988	51262177	51592619
chr10:clu_2257_-	Success	8.26770315380691	4	0.00237877988311769	0.0819054210028664	TIMM23	chr10:51613311-51620324,chr10:51613311-51623109,chr10:51620382-51622051,chr10:51620382-51623109,chr10:51622174-51623109	51613311	51622174
chr10:clu_2258_-	Success	0.4191089312842	4	0.933252231746362	0.976625107940372	AGAP8	chr10:51226465-51226543,chr10:51226465-51226588,chr10:51226465-51227102,chr10:51226672-51227102,chr10:51226676-51227102	51226465	51226676
chr10:clu_2259_-	Success	0.581901029394089	2	0.55883499438399	0.813654592529856	AGAP8	chr10:51230494-51233081,chr10:51230494-51240710,chr10:51233181-51240710	51230494	51233181
chr10:clu_2260_-	Success	0.421137140337521	2	0.656300090021356	0.863389282599602	AGAP8	chr10:51243456-51245749,chr10:51243456-51246187,chr10:51245817-51246187	51243456	51245817
chr10:clu_2262_-	Success	0.184590918934646	2	0.831444342429005	0.93502245255134	TIMM23	chr10:51607098-51610393,chr10:51607098-51612904,chr10:51610451-51612904	51607098	51610451
chr10:clu_2263_-	Success	6.67563392128233	4	0.00968106817027094	0.169344445506406	ASAH2	chr10:51952472-51956533,chr10:51952472-51958811,chr10:51956679-51958061,chr10:51956679-51958811,chr10:51958129-51958811	51952472	51958129
chr10:clu_2264_-	Success	1.11372907143666	1	0.135576727265176	0.507315860901207	IPMK	chr10:59986900-59997481,chr10:59986900-59997490	59986900	59986900
chr10:clu_2265_-	Success	1.76842343290804	1	0.0600194569740647	0.371482084560902	FAM13C	chr10:61012755-61014108,chr10:61012758-61014108	61012755	61012758
chr10:clu_2266_-	Success	1.33110924216032	2	0.264184054619813	0.638813417817403	FAM13C	chr10:61014203-61022194,chr10:61014203-61028313,chr10:61023926-61028313	61014203	61023926
chr10:clu_2267_-	Success	0.266575280192839	1	0.465285301962741	0.764010429378187	FAM13C	chr10:61115703-61120786,chr10:61115703-61122159	61115703	61115703
chr10:clu_2268_-	Success	2.27794101949881	2	0.102495024863494	0.457709497387218	SLC16A9	chr10:61444085-61466864,chr10:61444085-61469237,chr10:61466946-61469237	61444085	61466946
chr10:clu_2269_-	Success	1.17722440723134	1	0.124926033736719	0.493683505935361	ANK3	chr10:61802514-61815416,chr10:61802517-61815416	61802514	61802517
chr10:clu_2270_-	Success	3.93148257133157	3	0.0489303483471142	0.341512335598523	ANK3	chr10:61819188-61819456,chr10:61819188-61822869,chr10:61819584-61822869,chr10:61819764-61822869	61819188	61819764
chr10:clu_2271_-	Success	2.31570862532976	5	0.462495057303358	0.762542003332349	ANK3	chr10:61827767-61828395,chr10:61827767-61829736,chr10:61827767-61833630,chr10:61827767-61840295,chr10:61836206-61840295,chr10:61836212-61840295	61827767	61836212
chr10:clu_2272_-	Success	5.5816347606364	2	0.00376640331541992	0.10381922259357	ANK3	chr10:61865817-61867946,chr10:61865817-61868588,chr10:61868044-61868588	61865817	61868044
chr10:clu_2273_-	Success	3.35536748307874	2	0.034896543908793	0.301443728766131	ANK3	chr10:61868812-61871492,chr10:61868812-61873983,chr10:61871524-61873983	61868812	61871524
chr10:clu_2274_-	Success	0.191524160472923	1	0.535976324795129	0.801798895708872	ANK3	chr10:61894116-61897100,chr10:61894116-61898722	61894116	61894116
chr10:clu_2275_-	Success	0.585530265386126	2	0.556810526167302	0.812457690169086	ANK3	chr10:61898845-61905726,chr10:61898845-61926349,chr10:61898845-61926582	61898845	61898845
chr10:clu_2276_-	Success	0.0822566647170788	2	0.921035531032335	0.971626584237443	ANK3	chr10:61958295-61959887,chr10:61958295-61962760,chr10:61959985-61962760	61958295	61959985
chr10:clu_2277_-	Success	0.16055750956113	2	0.851668843062148	0.942710850465627	ANK3	chr10:62021715-62022884,chr10:62021715-62023593,chr10:62022907-62023593	62021715	62022907
chr10:clu_2278_-	Success	0.379704042277098	1	0.383513824558825	0.717849472782995	ANK3	chr10:62039397-62149183,chr10:62039397-62332223	62039397	62039397
chr10:clu_2279_-	Success	1.04579469807845	1	0.148111908654564	0.522050980663288	RHOBTB1	chr10:62637816-62645870,chr10:62645586-62645870	62637816	62645586
chr10:clu_2280_-	Success	5.39217257876427	2	0.00455207284803163	0.115037209955003	RHOBTB1	chr10:62652753-62658432,chr10:62652753-62670645,chr10:62658488-62670645	62652753	62658488
chr10:clu_2281_-	Success	3.31292375467731	4	0.157031679270873	0.534937796586287	RHOBTB1	chr10:62671310-62701562,chr10:62671310-62745603,chr10:62701612-62703729,chr10:62701612-62704408,chr10:62701612-62745603	62671310	62701612
chr10:clu_2282_-	Success	0.566246359931739	1	0.287244261191975	0.6565632731937	JMJD1C	chr10:64928326-64936057,chr10:64929625-64936057	64928326	64929625
chr10:clu_2283_-	Success	1.17894216915113	2	0.307603959514056	0.671028945038175	JMJD1C	chr10:64937616-64943207,chr10:64937616-64944368,chr10:64943329-64944368	64937616	64943329
chr10:clu_2284_-	Success	0.167380526285548	1	0.562868965728823	0.815631434202525	JMJD1C	chr10:64975215-64975309,chr10:64975215-64975313	64975215	64975215
chr10:clu_2285_-	Success	0.406151082606414	2	0.666209507152311	0.866654622097594	JMJD1C	chr10:64977091-64979638,chr10:64977091-65024411,chr10:64979743-65024411	64977091	64979743
chr10:clu_2286_-	Success	1.33019333609148	1	0.102875722839705	0.458453103736406	JMJD1C	chr10:65024524-65028423,chr10:65024524-65140078	65024524	65024524
chr10:clu_2288_-	Success	0.429101236414226	3	0.835500960993199	0.936283972876229	DNAJC12	chr10:69571421-69575798,chr10:69571421-69583072,chr10:69575887-69583072,chr10:69575891-69583072	69571421	69575891
chr10:clu_2289_-	Success	6.1795067089223	6	0.0544224830475686	0.356586778819228	DNAJC12	chr10:69583150-69590660,chr10:69583150-69595150,chr10:69583150-69597692,chr10:69590777-69595150,chr10:69590780-69595150,chr10:69590780-69597692,chr10:69595283-69597692	69583150	69595283
chr10:clu_2290_-	Success	1.66755467356256	4	0.503388785824208	0.78511206422731	HERC4	chr10:69695992-69699345,chr10:69695992-69700696,chr10:69695992-69714352,chr10:69699411-69700696,chr10:69700862-69714352	69695992	69700862
chr10:clu_2291_-	Success	1.38750774703735	2	0.249696837484395	0.62816333763209	HERC4	chr10:69804320-69832640,chr10:69826974-69832640,chr10:69830356-69832640	69804320	69830356
chr10:clu_2292_-	Success	3.53825799715287	6	0.313829011450862	0.675105092005199	RUFY2	chr10:70136729-70139181,chr10:70136772-70139181,chr10:70138427-70139181,chr10:70138427-70140989,chr10:70139278-70140989,chr10:70139278-70143555,chr10:70141156-70143555	70136729	70141156
chr10:clu_2293_-	Success	0.168385686966175	1	0.561698801107011	0.814959218903121	RUFY2	chr10:70145882-70152895,chr10:70145885-70152895	70145882	70145885
chr10:clu_2294_-	Success	1.51052626877686	2	0.2207937505216	0.601739369392994	RUFY2	chr10:70154208-70156537,chr10:70154208-70161377,chr10:70156638-70161377	70154208	70156638
chr10:clu_2295_-	Success	2.34826303720871	3	0.195416309775746	0.575162357041459	RUFY2	chr10:70164601-70165578,chr10:70164601-70166511,chr10:70164601-70166943,chr10:70165808-70166511	70164601	70165808
chr10:clu_2296_-	Success	2.2754487864926	2	0.102750784921878	0.458213517503931	DNA2,SLC25A16	chr10:70229920-70231548,chr10:70229920-70246901,chr10:70243345-70246901	70229920	70243345
chr10:clu_2297_-	Success	0.0727266047021544	1	0.702918862772329	0.883808344549947	SLC25A16	chr10:70276600-70276841,chr10:70276600-70287003	70276600	70276600
chr10:clu_2298_-	Success	2.0571131169113	4	0.390767676984723	0.721637494924015	SAR1A	chr10:71921494-71921614,chr10:71921494-71930169,chr10:71921687-71922446,chr10:71921687-71930169,chr10:71922515-71930169	71921494	71922515
chr10:clu_2299_-	Success	0.318685084401295	2	0.727104489801707	0.893251197161348	PPA1	chr10:71964671-71966020,chr10:71964671-71968961,chr10:71966089-71968961	71964671	71966089
chr10:clu_2300_-	Success	0.000761968127292789	1	0.968860390143994	0.99001934995902	PPA1	chr10:71978573-71990097,chr10:71982408-71990097	71978573	71982408
chr10:clu_2301_-	Success	8.55575545236479	7	0.0166911170441591	0.217744779493263	LRRC20	chr10:72061264-72083619,chr10:72061264-72100309,chr10:72061264-72136208,chr10:72083786-72100309,chr10:72083786-72136208,chr10:72100458-72136208,chr10:72100458-72142305,chr10:72136352-72142305	72061264	72136352
chr10:clu_2302_-	Success	0.348325462281366	1	0.403911325535286	0.729657471960388	PCBD1	chr10:72642242-72644909,chr10:72643805-72644909	72642242	72643805
chr10:clu_2303_-	Success	0.93316976196661	1	0.171894907834031	0.552701044869311	PCBD1	chr10:72645686-72647610,chr10:72645686-72648288	72645686	72645686
chr10:clu_2304_-	Success	0.561045067049236	2	0.570612423896641	0.818507106459115	PSAP	chr10:73578481-73578788,chr10:73578481-73579222,chr10:73578868-73579222	73578481	73578868
chr10:clu_2305_-	Success	0.0276406383073891	1	0.81411582342527	0.927118879727236	PSAP	chr10:73580089-73581633,chr10:73580092-73581633	73580089	73580092
chr10:clu_2306_-	Success	0.0679422129628335	1	0.712407222913061	0.888782789356131	PSAP	chr10:73585644-73587771,chr10:73585650-73587771	73585644	73585650
chr10:clu_2307_-	Success	0.0367839341606668	2	0.963884375338047	0.98856851755277	SPOCK2	chr10:73832306-73832660,chr10:73832306-73847898,chr10:73832668-73847898	73832306	73832668
chr10:clu_2308_-	Success	5.55863192113247	10	0.348455383434397	0.697168936606732	ASCC1	chr10:73857208-73862092,chr10:73857208-73862608,chr10:73857208-73887840,chr10:73857208-73892815,chr10:73857208-73912627,chr10:73862170-73862608,chr10:73862725-73887840,chr10:73887925-73892815,chr10:73892939-73912627,chr10:73892939-73921296,chr10:73912746-73921296	73857208	73912746
chr10:clu_2309_-	Success	2.55009353211676	2	0.0780743631991804	0.41007716690056	ASCC1	chr10:73973089-73975540,chr10:73973089-73975965,chr10:73973089-73976579	73973089	73973089
chr10:clu_2310_-	Success	0.0231571422592367	1	0.829605513952707	0.933800670440707	DNAJB12	chr10:74094375-74095538,chr10:74094375-74095592	74094375	74094375
chr10:clu_2311_-	Success	0.482802117780864	1	0.325778922050626	0.685106529456858	DNAJB12	chr10:74104885-74113100,chr10:74104885-74114523	74104885	74104885
chr10:clu_2312_-	Success	0.245548466951277	2	0.782275368373531	0.913701883858432	MICU1	chr10:74128113-74135541,chr10:74128113-74167687,chr10:74135630-74167687	74128113	74135630
chr10:clu_2313_-	Success	0.0015169772441368	2	0.998484172784247	0.999753499557213	MICU1	chr10:74268027-74288511,chr10:74268027-74293504,chr10:74288516-74293504	74268027	74288516
chr10:clu_2316_-	Success	0.312585326176986	2	0.731553205645209	0.894208297988422	ECD	chr10:74920309-74923491,chr10:74920309-74927624,chr10:74923708-74927624	74920309	74923708
chr10:clu_2317_-	Success	0.439129473013082	1	0.348678983814491	0.697366556554613	MRPS16	chr10:75009076-75011521,chr10:75010749-75011521	75009076	75010749
chr10:clu_2318_-	Success	0.379161034978893	1	0.383854137162703	0.717917755494862	MRPS16	chr10:75011781-75012228,chr10:75011795-75012228	75011781	75011795
chr10:clu_2319_-	Success	3.65073876879148	2	0.0259719344349222	0.263669581364185	ANXA7	chr10:75148172-75155802,chr10:75148172-75156277,chr10:75155867-75156277	75148172	75155867
chr10:clu_2320_-	Success	1.09738981471136	1	0.138479012622043	0.509869258978278	ANXA7	chr10:75160615-75167953,chr10:75160615-75173770	75160615	75160615
chr10:clu_2321_-	Success	7.04257482297453	8	0.0795728423572762	0.413042837015864	PPP3CB	chr10:75199659-75204483,chr10:75199659-75206250,chr10:75199659-75214170,chr10:75204580-75206250,chr10:75206331-75208422,chr10:75206331-75214170,chr10:75206334-75208422,chr10:75206334-75214170,chr10:75208448-75214170	75199659	75208448
chr10:clu_2322_-	Success	0.145412010113432	1	0.589692962064177	0.829273444787524	PPP3CB	chr10:75230533-75230645,chr10:75230539-75230645	75230533	75230539
chr10:clu_2323_-	Success	0.00252388589454711	1	0.943359814036663	0.980088775524099	PPP3CB	chr10:75230963-75231226,chr10:75230967-75231226	75230963	75230967
chr10:clu_2324_-	Success	0.647988543374595	2	0.523096905993474	0.796143382769295	PPP3CB	chr10:75231371-75234677,chr10:75231371-75238257,chr10:75234788-75238257	75231371	75234788
chr10:clu_2325_-	Success	0.729365204694176	2	0.482215000771742	0.773139114468893	PPP3CB	chr10:75239275-75239608,chr10:75239275-75255044,chr10:75239275-75255563	75239275	75239275
chr10:clu_2326_-	Success	0.17857123188071	2	0.836464471817765	0.936418557552007	USP54	chr10:75260596-75264608,chr10:75260596-75265066,chr10:75264748-75265066	75260596	75264748
chr10:clu_2327_-	Success	1.35928518519458	2	0.256844307464241	0.633994263285748	USP54	chr10:75277505-75279555,chr10:75277505-75283341,chr10:75280785-75283341	75277505	75280785
chr10:clu_2328_-	Success	0.27963902653434	2	0.7560566085781	0.903321189674	USP54	chr10:75290593-75294358,chr10:75290593-75296027,chr10:75294528-75296027	75290593	75294528
chr10:clu_2329_-	Success	0.734934434290892	2	0.479536899121019	0.771988247665187	USP54	chr10:75335433-75335556,chr10:75335433-75385695,chr10:75336119-75385695	75335433	75336119
chr10:clu_2331_-	Success	0.000227493457089167	1	0.982982075894656	0.994320774424272	NDST2,RP11-574K11.31	chr10:75562534-75562730,chr10:75562534-75562767	75562534	75562534
chr10:clu_2332_-	Success	1.2976568478179	1	0.107180216564337	0.466621948399578	CAMK2G	chr10:75574263-75574761,chr10:75574263-75574832	75574263	75574263
chr10:clu_2333_-	Success	0.0710014469366058	1	0.706297928073534	0.885296050286719	CAMK2G	chr10:75575005-75576773,chr10:75575005-75576781	75575005	75575005
chr10:clu_2334_-	Success	2.53466585129286	4	0.280257324378043	0.651383770160844	CAMK2G	chr10:75577312-75577967,chr10:75577312-75579290,chr10:75577312-75581440,chr10:75578653-75579290,chr10:75579403-75581440	75577312	75579403
chr10:clu_2335_-	Success	2.72998039817867	8	0.707471851647393	0.885972196866531	CAMK2G	chr10:75581488-75583798,chr10:75581488-75587847,chr10:75583842-75585037,chr10:75583842-75585079,chr10:75583842-75587847,chr10:75583842-75597226,chr10:75585105-75587847,chr10:75585105-75597226,chr10:75587879-75597226	75581488	75587879
chr10:clu_2336_-	Success	3.09383307567941	2	0.0453278758111759	0.332301265018879	CAMK2G	chr10:75597269-75599297,chr10:75597269-75601927,chr10:75599359-75601927	75597269	75599359
chr10:clu_2337_-	Success	0.158619084402716	1	0.573272150779182	0.819962383846607	CAMK2G	chr10:75607840-75608284,chr10:75608194-75608284	75607840	75608194
chr10:clu_2338_-	Success	1.48591050489131	4	0.562552108369792	0.815484854640658	CAMK2G	chr10:75609091-75612012,chr10:75609091-75620588,chr10:75612077-75612950,chr10:75612077-75620588,chr10:75613004-75620588	75609091	75613004
chr10:clu_2339_-	Success	4.77805394345353	3	0.0227418974278773	0.248636884655089	CAMK2G	chr10:75632817-75634155,chr10:75632841-75632959,chr10:75632841-75633148,chr10:75632841-75634155	75632817	75632841
chr10:clu_2340_-	Success	0.0903591724181183	1	0.670756631809833	0.868862647235063	AP3M1	chr10:75884282-75885884,chr10:75884282-75885906	75884282	75884282
chr10:clu_2341_-	Success	0.0871339226738854	1	0.676346361161826	0.871445386479585	AP3M1	chr10:75896561-75897865,chr10:75896970-75897865	75896561	75896970
chr10:clu_2342_-	Success	4.8025648471189	5	0.0872288169439474	0.427578873117916	AP3M1	chr10:75898140-75898564,chr10:75898140-75910513,chr10:75898689-75905813,chr10:75898689-75910093,chr10:75898689-75910513,chr10:75905909-75910513	75898140	75905909
chr10:clu_2343_-	Success	0.203208185117404	1	0.52379404142833	0.796651398323549	COMTD1	chr10:76993983-76994368,chr10:76994193-76994368	76993983	76994193
chr10:clu_2344_-	Success	0.317109285391581	1	0.425812123637041	0.741756696264088	COMTD1	chr10:76994750-76994818,chr10:76994750-76994822	76994750	76994750
chr10:clu_2345_-	Success	0.968962993412106	4	0.747174897135833	0.900476158104625	COMTD1	chr10:76994936-76995025,chr10:76994936-76995593,chr10:76995130-76995374,chr10:76995130-76995593,chr10:76995501-76995593	76994936	76995501
chr10:clu_2347_-	Success	5.64433280052597	3	0.0102631015341381	0.175637603831541	KCNMA1	chr10:78729825-78761165,chr10:78729825-78771725,chr10:78761338-78771716,chr10:78761338-78771725	78729825	78761338
chr10:clu_2348_-	Success	0.427875771823857	1	0.354930329385218	0.700361852864059	KCNMA1	chr10:78771801-78778771,chr10:78772315-78778771	78771801	78772315
chr10:clu_2349_-	Success	0.415796716271103	2	0.659814386380981	0.864404184484486	KCNMA1	chr10:78778857-78785204,chr10:78778857-78787581,chr10:78785215-78787581	78778857	78785215
chr10:clu_2350_-	Success	11.0117336619865	4	0.000198276173240634	0.0140902800855928	KCNMA1	chr10:79163781-79397023,chr10:79396273-79397023,chr10:79396327-79396652,chr10:79396327-79397023,chr10:79396764-79397023	79163781	79396764
chr10:clu_2351_-	Success	14.7701331455229	2	3.84957404853726e-07	8.26550610884517e-05	DLG5	chr10:79552301-79552923,chr10:79552301-79553766,chr10:79552993-79553766	79552301	79552993
chr10:clu_2352_-	Success	0.0172659515796312	1	0.852579946662112	0.943081440210305	DLG5	chr10:79553875-79554603,chr10:79553875-79554607	79553875	79553875
chr10:clu_2353_-	Success	0.51141796343601	1	0.31184726256179	0.673298836752471	DLG5	chr10:79555946-79556209,chr10:79555946-79556233	79555946	79555946
chr10:clu_2354_-	Success	0.0303699297318047	1	0.805330360946517	0.92376594407533	DLG5	chr10:79565619-79566516,chr10:79565929-79566516	79565619	79565929
chr10:clu_2355_-	Success	4.62920712502876	1	0.00234415905080054	0.0811568471378802	DLG5	chr10:79579223-79579653,chr10:79579445-79579653	79579223	79579445
chr10:clu_2356_-	Success	4.0693145975041	2	0.0170890974043864	0.220940528115235	DLG5	chr10:79579776-79580840,chr10:79579776-79584142,chr10:79581859-79584142	79579776	79581859
chr10:clu_2357_-	Success	2.84930308646898	1	0.0169783907891587	0.220579052293792	DLG5	chr10:79614116-79616488,chr10:79614128-79616488	79614116	79614128
chr10:clu_2358_-	Success	0.396014500062641	1	0.373487304756846	0.710264640021997	RP11-119F19.2	chr10:81446217-81526027,chr10:81451812-81526027	81446217	81451812
chr10:clu_2359_-	Success	7.14594908068648	6	0.0265401379090527	0.265300912174366	RP11-773D16.1	chr10:81564283-81565795,chr10:81564283-81574369,chr10:81565878-81568515,chr10:81565878-81568519,chr10:81565878-81574369,chr10:81568588-81574369,chr10:81568719-81574369	81564283	81568719
chr10:clu_2360_-	Success	1.92404803434741	2	0.146014691686401	0.518605464981533	ANXA11	chr10:81932625-81935863,chr10:81932625-81965099,chr10:81935911-81965099	81932625	81935911
chr10:clu_2361_-	Success	0.95436551179322	1	0.167104286756854	0.547257853874707	GRID1	chr10:87362458-87373164,chr10:87372903-87373164	87362458	87372903
chr10:clu_2362_-	Success	0.904773927309293	1	0.178562478489852	0.560880903010864	WAPAL	chr10:88257058-88259475,chr10:88257076-88259475	88257058	88257076
chr10:clu_2363_-	Success	0.519149262717747	2	0.595026543969731	0.833045975459919	GLUD1	chr10:88811627-88813099,chr10:88811627-88817448,chr10:88813161-88817448	88811627	88813161
chr10:clu_2364_-	Success	3.73678735877274	3	0.0582413321297366	0.365516567479552	GLUD1	chr10:88836413-88849319,chr10:88836413-88854082,chr10:88849545-88851328,chr10:88849545-88854082	88836413	88849545
chr10:clu_2365_-	Success	5.58214976526665	9	0.264615003638676	0.638951823970829	NUTM2A-AS1	chr10:88949781-89005872,chr10:88949781-89048199,chr10:88963693-89005872,chr10:88963693-89048199,chr10:88968269-89005872,chr10:88968269-89048199,chr10:88975930-89048199,chr10:89005612-89005872,chr10:89005969-89048199,chr10:89005993-89048199	88949781	89005993
chr10:clu_2366_-	Success	4.20575948751122	3	0.0382301023374972	0.312783467279166	NUTM2A-AS1	chr10:89048252-89067714,chr10:89048252-89086387,chr10:89067817-89086387,chr10:89079956-89086387	89048252	89079956
chr10:clu_2367_-	Success	1.80891769893265	4	0.460188794762663	0.761026183336612	NUTM2A-AS1	chr10:89086429-89087950,chr10:89086429-89090649,chr10:89086429-89096543,chr10:89090853-89096543,chr10:89094571-89096543	89086429	89094571
chr10:clu_2368_-	Success	6.95979025972156	4	0.00755619434168013	0.148594950788451	ATAD1	chr10:89516679-89527430,chr10:89516679-89536078,chr10:89527480-89530709,chr10:89527480-89536078,chr10:89530798-89536078	89516679	89530798
chr10:clu_2369_-	Success	0.0378948339712224	2	0.962814190911984	0.987953352014398	ATAD1	chr10:89574369-89577552,chr10:89574369-89577924,chr10:89574369-89578698	89574369	89574369
chr10:clu_2370_-	Success	0.134755632497487	2	0.873929445552585	0.952904753074813	RNLS	chr10:90332818-90341324,chr10:90332818-90342830,chr10:90342064-90342830	90332818	90342064
chr10:clu_2371_-	Success	12.9560623619238	2	2.36185705198832e-06	0.000391633191699432	ACTA2	chr10:90708710-90712488,chr10:90708710-90750696,chr10:90708710-90750779	90708710	90708710
chr10:clu_2372_-	Success	2.00197947233305	1	0.0453935223750857	0.33240874815479	LIPA	chr10:90988155-91005433,chr10:90988155-91172548	90988155	90988155
chr10:clu_2373_-	Success	0.375033520751046	2	0.68726624072429	0.876694939142707	LIPA	chr10:91007406-91011464,chr10:91007406-91011494,chr10:91007406-91172498	91007406	91007406
chr10:clu_2377_-	Success	2.67610627824774	2	0.0688306404196085	0.393028326393185	PANK1	chr10:91353077-91353570,chr10:91353077-91359009,chr10:91353746-91359009	91353077	91353746
chr10:clu_2378_-	Success	1.68042078048708	3	0.339264006028947	0.693341040073133	PANK1	chr10:91371805-91403454,chr10:91371805-91404357,chr10:91394822-91403454,chr10:91394822-91404357	91371805	91394822
chr10:clu_2380_-	Success	0.241978760569253	2	0.785072851875221	0.914990573956304	CPEB3	chr10:93841258-93851587,chr10:93841258-93870833,chr10:93851701-93870833	93841258	93851701
chr10:clu_2381_-	Success	3.44905310409681	2	0.0317757104273486	0.28803570969165	CPEB3	chr10:93904869-93917806,chr10:93904869-93940720,chr10:93917829-93940720	93904869	93917829
chr10:clu_2382_-	Success	0.0488917731787666	1	0.754505854280836	0.90275720916311	CPEB3	chr10:93940776-93952234,chr10:93940776-93952303	93940776	93940776
chr10:clu_2383_-	Success	1.13360147213818	2	0.321871953604646	0.681205789244615	CPEB3	chr10:94000118-94000343,chr10:94000118-94002926,chr10:94000118-94050683	94000118	94000118
chr10:clu_2384_-	Success	2.53626414544713	1	0.0243079049277203	0.256699623937819	IDE	chr10:94239178-94243012,chr10:94240673-94243012	94239178	94240673
chr10:clu_2385_-	Success	0.012151040360294	1	0.876118745271269	0.953626362692779	RBP4	chr10:95360803-95360928,chr10:95360803-95361119	95360803	95360803
chr10:clu_2386_-	Success	2.66162118728687	1	0.021042821365898	0.241007078841249	FRA10AC1	chr10:95430605-95435385,chr10:95430605-95436410	95430605	95430605
chr10:clu_2387_-	Success	0.0358391400613982	2	0.964795477942652	0.9888729968546	FRA10AC1	chr10:95447206-95451766,chr10:95447206-95452403,chr10:95451850-95452403	95447206	95451850
chr10:clu_2388_-	Success	2.84621311076614	2	0.0580637861939555	0.365416177550839	FRA10AC1	chr10:95459863-95461476,chr10:95459863-95461931,chr10:95459863-95462132	95459863	95459863
chr10:clu_2390_-	Success	0.58045943885574	2	0.559641186584298	0.814255041656198	RP11-310E22.5	chr10:96904175-96985305,chr10:96904175-96988095,chr10:96985468-96988095	96904175	96985468
chr10:clu_2392_-	Success	0.163252332271206	1	0.567724553172346	0.817703418027074	RP11-310E22.4	chr10:96988183-96990423,chr10:96988187-96990423	96988183	96988187
chr10:clu_2393_-	Success	0.0157299109441738	2	0.984393157972312	0.994910440627498	PDLIM1	chr10:97028619-97031390,chr10:97028619-97050577,chr10:97031541-97050577	97028619	97031541
chr10:clu_2394_-	Success	1.81920116440284	3	0.303250429963737	0.667776603914518	SORBS1	chr10:97081778-97098890,chr10:97081910-97082503,chr10:97081910-97098890,chr10:97082562-97098890	97081778	97082562
chr10:clu_2395_-	Success	2.17186175159424	2	0.113965244304388	0.477456784815127	SORBS1	chr10:97106209-97110966,chr10:97106209-97114639,chr10:97111133-97114639	97106209	97111133
chr10:clu_2396_-	Success	0.7901114251992	2	0.453794228352903	0.756696481126748	SORBS1	chr10:97114724-97115384,chr10:97114724-97117388,chr10:97116862-97117388	97114724	97116862
chr10:clu_2397_-	Success	4.61706208399917	2	0.00988178531152816	0.170589395199833	SORBS1	chr10:97127456-97131083,chr10:97127456-97141442,chr10:97135813-97141442	97127456	97135813
chr10:clu_2398_-	Success	0.911346994060807	2	0.401982391299194	0.728458288499654	SORBS1	chr10:97192333-97194379,chr10:97192333-97197247,chr10:97194474-97197247	97192333	97194474
chr10:clu_2399_-	Success	0.564508382973742	2	0.568639630976705	0.817871676789564	SORBS1	chr10:97250877-97252922,chr10:97250877-97321077,chr10:97253043-97321077	97250877	97253043
chr10:clu_2400_-	Success	0.0342339661423665	1	0.793580669360699	0.919351314146308	ALDH18A1	chr10:97392806-97393248,chr10:97392806-97393254	97392806	97392806
chr10:clu_2401_-	Success	1.38309002849672	1	0.096275667195536	0.44671058836456	ALDH18A1	chr10:97413162-97416203,chr10:97413162-97416354	97413162	97413162
chr10:clu_2402_-	Success	2.25655487053587	2	0.104710605659774	0.461708555816819	TCTN3	chr10:97444381-97445313,chr10:97444381-97446252,chr10:97445393-97446252	97444381	97445393
chr10:clu_2403_-	Success	4.03190142374262	2	0.0177405655310864	0.224464464681476	TCTN3	chr10:97446916-97447004,chr10:97446916-97452677,chr10:97447476-97452677	97446916	97447476
chr10:clu_2404_-	Success	4.84210089517762	8	0.287893992811172	0.657209711822938	ENTPD1-AS1	chr10:97636417-97637982,chr10:97636417-97657315,chr10:97636417-97664587,chr10:97636417-97667420,chr10:97636417-97667535,chr10:97657436-97664587,chr10:97664692-97667420,chr10:97664695-97667420,chr10:97664695-97667535	97636417	97664695
chr10:clu_2405_-	Success	0.298265564124023	1	0.439904626966351	0.749377454480116	TM9SF3	chr10:98287253-98287788,chr10:98287302-98287788	98287253	98287302
chr10:clu_2406_-	Success	0.132728910753713	2	0.875702453452342	0.953551841174639	TM9SF3	chr10:98312816-98319416,chr10:98312816-98321735,chr10:98319493-98321735	98312816	98319493
chr10:clu_2407_-	Success	1.14220933878602	1	0.130679096438457	0.502754934133229	TM9SF3	chr10:98336586-98345912,chr10:98336586-98346491	98336586	98336586
chr10:clu_2408_-	Success	0.252389727141889	1	0.477407565641385	0.771087981158892	ARHGAP19-SLIT1	chr10:98825843-98917575,chr10:98912978-98917575	98825843	98912978
chr10:clu_2409_-	Success	2.23328383842636	5	0.484368991684072	0.775277480931754	EXOSC1	chr10:99196308-99196948,chr10:99196308-99200928,chr10:99197507-99198420,chr10:99197507-99198427,chr10:99197507-99200928,chr10:99198460-99200928	99196308	99198460
chr10:clu_2410_-	Success	0.0225471998096509	2	0.977705088610166	0.992724890691194	EXOSC1	chr10:99201016-99202994,chr10:99201016-99205489,chr10:99203068-99205489	99201016	99203068
chr10:clu_2411_-	Success	0.378107549575212	1	0.384515599328297	0.718515062683156	MMS19	chr10:99219262-99219416,chr10:99219283-99219416	99219262	99219283
chr10:clu_2412_-	Success	0.801727260611564	1	0.205414340969158	0.585405199384728	MMS19	chr10:99219498-99219803,chr10:99219516-99219803	99219498	99219516
chr10:clu_2413_-	Success	0.00765296195834253	2	0.99237624739484	0.997349774649647	MMS19	chr10:99220764-99221253,chr10:99220764-99221585,chr10:99221379-99221585	99220764	99221379
chr10:clu_2414_-	Success	0.00117445797623361	1	0.961345166531817	0.987196201811763	MMS19	chr10:99221876-99222340,chr10:99221954-99222340	99221876	99221954
chr10:clu_2415_-	Success	2.72709332750662	1	0.0195214897501698	0.234081572391281	MMS19	chr10:99225913-99226261,chr10:99225916-99226261	99225913	99225916
chr10:clu_2416_-	Success	1.07082342664648	6	0.90622111488834	0.964975671402915	MMS19	chr10:99227340-99228009,chr10:99227340-99229403,chr10:99227360-99228009,chr10:99228163-99228723,chr10:99228163-99229403,chr10:99228861-99229403,chr10:99229305-99229403	99227340	99229305
chr10:clu_2417_-	Success	1.01912635985036	2	0.360910108042176	0.704344804080246	MMS19	chr10:99236501-99236592,chr10:99236501-99237104,chr10:99236720-99237104	99236501	99236720
chr10:clu_2418_-	Success	0.283178282581957	1	0.451710363577213	0.75592718380045	MMS19	chr10:99237161-99237612,chr10:99237173-99237612	99237161	99237173
chr10:clu_2419_-	Success	0.591376094097512	3	0.757143952068371	0.903724955859595	MMS19	chr10:99238146-99239998,chr10:99238146-99240699,chr10:99238146-99240739,chr10:99240114-99240699	99238146	99240114
chr10:clu_2420_-	Success	1.29587855302407	2	0.273657336208278	0.645298075256908	MMS19	chr10:99240799-99243860,chr10:99240799-99258030,chr10:99243908-99258030	99240799	99243908
chr10:clu_2421_-	Success	0.418943256731836	2	0.657741516612199	0.863727837941869	MORN4	chr10:99376168-99376435,chr10:99376168-99376965,chr10:99376544-99376965	99376168	99376544
chr10:clu_2422_-	Success	2.88621433728463	2	0.0557870041485172	0.358687666469191	MORN4	chr10:99377079-99379344,chr10:99377079-99393104,chr10:99379440-99393104	99377079	99379440
chr10:clu_2423_-	Success	1.17865857132414	1	0.124696477736343	0.493683505935361	AVPI1	chr10:99439670-99446523,chr10:99439672-99446523	99439670	99439672
chr10:clu_2424_-	Success	0.616037372368339	1	0.267003928751127	0.64123685239265	CRTAC1	chr10:99625471-99640006,chr10:99639558-99640006	99625471	99639558
chr10:clu_2425_-	Success	0.483329712492377	2	0.616726447433497	0.843452939650227	CRTAC1	chr10:99640149-99642543,chr10:99640149-99643963,chr10:99642585-99643963	99640149	99642585
chr10:clu_2426_-	Success	0.502566754292616	1	0.316071529228428	0.676559859246403	CRTAC1	chr10:99664571-99667770,chr10:99667101-99667770	99664571	99667101
chr10:clu_2427_-	Success	1.45516498982579	2	0.233361858392368	0.613393028017381	CRTAC1	chr10:99667904-99677257,chr10:99667904-99695927,chr10:99683157-99695927	99667904	99683157
chr10:clu_2431_-	Success	2.19339672795502	2	0.111537242772609	0.473369667743741	HPS1	chr10:100189399-100189548,chr10:100189399-100190328,chr10:100189646-100190328	100189399	100189646
chr10:clu_2432_-	Success	0.759661633296417	1	0.217721931911484	0.599012570835439	HPS1	chr10:100191048-100193697,chr10:100191048-100193740	100191048	100191048
chr10:clu_2433_-	Success	0.0324719663556152	2	0.968049587408802	0.989597163150869	HPS1	chr10:100193848-100195029,chr10:100193848-100195392,chr10:100195171-100195392	100193848	100195171
chr10:clu_2434_-	Success	1.05299962571353	1	0.146722468576863	0.519867820713861	HPS1	chr10:100195529-100202881,chr10:100202714-100202881	100195529	100202714
chr10:clu_2435_-	Success	1.05054496548547	4	0.717172149089915	0.890136699526684	HPS1	chr10:100205161-100206404,chr10:100205161-100206564,chr10:100205170-100206134,chr10:100205170-100206404,chr10:100205170-100206564	100205161	100205170
chr10:clu_2436_-	Success	2.90745462194764e-05	1	0.993915746186765	0.997836219508698	COX15	chr10:101473236-101476105,chr10:101474475-101476105	101473236	101474475
chr10:clu_2437_-	Success	0.502931233823119	2	0.604755379679684	0.837170610919355	COX15	chr10:101476218-101478103,chr10:101476218-101480744,chr10:101478257-101480744	101476218	101478257
chr10:clu_2439_-	Success	1.48492309989021	2	0.226519759401077	0.607017722137589	CHUK	chr10:101950725-101952216,chr10:101950725-101953055,chr10:101952450-101953055	101950725	101952450
chr10:clu_2440_-	Success	1.24591012913321	1	0.114439299624689	0.477717749182028	CHUK	chr10:101964951-101966987,chr10:101964956-101966987	101964951	101964956
chr10:clu_2441_-	Success	0.317833520827207	2	0.727723929208362	0.89341264105915	CWF19L1	chr10:101995521-101996607,chr10:101995521-101997779,chr10:101996726-101997779	101995521	101996726
chr10:clu_2442_-	Success	2.63832380552388	1	0.0216133239833922	0.244060133368019	CWF19L1	chr10:102006692-102009867,chr10:102006692-102010005	102006692	102006692
chr10:clu_2443_-	Success	2.18012484253541	3	0.225099587920608	0.606344371060468	CWF19L1	chr10:102013296-102016019,chr10:102013296-102027328,chr10:102021820-102026759,chr10:102021820-102027328	102013296	102021820
chr10:clu_2444_-	Success	0.0905109684540548	1	0.670496471138476	0.868638337598757	CWF19L1	chr10:102020785-102021736,chr10:102020801-102021736	102020785	102020801
chr10:clu_2445_-	Success	1.66271529047154	1	0.0682161498169784	0.391380614657816	BLOC1S2	chr10:102035247-102039881,chr10:102035250-102039881	102035247	102035250
chr10:clu_2446_-	Success	2.03641427287198	3	0.253706590724695	0.631443803090047	BLOC1S2	chr10:102040803-102045854,chr10:102040810-102042663,chr10:102040810-102045854,chr10:102042770-102045854	102040803	102042770
chr10:clu_2447_-	Success	1.65278449108069	2	0.191515891191573	0.573092431723017	BLOC1S2	chr10:102045970-102046058,chr10:102045970-102046362,chr10:102046089-102046362	102045970	102046089
chr10:clu_2449_-	Success	4.01060710083948	2	0.0181223897783797	0.226565829352323	NDUFB8,SEC31B	chr10:102283686-102286156,chr10:102283686-102286732,chr10:102286311-102286732	102283686	102286311
chr10:clu_2450_-	Success	0.0518053986351674	1	0.747538823910072	0.900476158104625	NDUFB8,SEC31B	chr10:102286831-102289123,chr10:102286831-102289137	102286831	102286831
chr10:clu_2451_-	Success	0.496269057550705	1	0.319122827233144	0.679474972199607	SEC31B,NDUFB8	chr10:102289263-102289524,chr10:102289263-102289615	102289263	102289263
chr10:clu_2452_-	Success	8.01202930468946	6	0.0136254163776151	0.199042693806846	MRPL43	chr10:102743574-102743705,chr10:102743574-102743791,chr10:102743574-102746444,chr10:102743574-102746506,chr10:102743831-102746506,chr10:102746329-102746444,chr10:102746329-102746506	102743574	102746329
chr10:clu_2453_-	Success	13.188635636162	7	0.000431162108018441	0.0255493960121398	PDZD7	chr10:102772015-102775393,chr10:102772015-102777856,chr10:102776181-102777856,chr10:102776184-102776492,chr10:102776184-102777856,chr10:102777372-102777856,chr10:102777515-102777856,chr10:102777540-102777856	102772015	102777540
chr10:clu_2454_-	Success	0.0497333844947718	1	0.752470472805489	0.902389726656483	PDZD7	chr10:102778053-102778579,chr10:102778081-102778579	102778053	102778081
chr10:clu_2455_-	Success	1.37909343749975	1	0.096757840986158	0.447447257267629	PDZD7	chr10:102790141-102790269,chr10:102790141-102790830	102790141	102790141
chr10:clu_2456_-	Success	2.3932783603193	7	0.685991974129238	0.876371176612741	POLL	chr10:103343438-103344359,chr10:103343438-103344635,chr10:103343438-103347003,chr10:103344676-103345073,chr10:103344676-103345619,chr10:103344676-103347003,chr10:103345235-103345619,chr10:103345913-103347003	103343438	103345913
chr10:clu_2458_-	Success	0.423458596155115	2	0.65477828544377	0.862628855814067	FBXW4	chr10:103384567-103427643,chr10:103384567-103432672,chr10:103427737-103432672	103384567	103427737
chr10:clu_2459_-	Success	1.50738944333773	2	0.221487429380986	0.602327273426668	NPM3	chr10:103541611-103542015,chr10:103541611-103542235,chr10:103542108-103542235	103541611	103542108
chr10:clu_2460_-	Success	0.291226007703244	2	0.747346752806482	0.900476158104625	NPM3	chr10:103542354-103542596,chr10:103542354-103543030,chr10:103542681-103543030	103542354	103542681
chr10:clu_2461_-	Success	0.194997733519813	2	0.822836522996582	0.931660904115267	MGEA5	chr10:103547280-103550653,chr10:103547280-103552596,chr10:103551196-103552596	103547280	103551196
chr10:clu_2462_-	Success	5.70336945244162	4	0.0223537955492392	0.247487146177517	MGEA5	chr10:103552658-103553670,chr10:103552700-103553670,chr10:103552700-103557737,chr10:103553755-103557737,chr10:103555237-103557737	103552658	103555237
chr10:clu_2463_-	Success	0.909252925243891	2	0.402825052076661	0.728881075302698	MGEA5	chr10:103559212-103559999,chr10:103559212-103563492,chr10:103560157-103563492	103559212	103560157
chr10:clu_2464_-	Success	2.51474207490674	2	0.0808837714708244	0.414673354711539	MGEA5	chr10:103563776-103565802,chr10:103563776-103567487,chr10:103565900-103567487	103563776	103565900
chr10:clu_2465_-	Success	4.44232397245334	1	0.00287578490718823	0.0900015928817536	KCNIP2	chr10:103588453-103588576,chr10:103588453-103588832	103588453	103588453
chr10:clu_2467_-	Success	0.744045823946394	2	0.475187496220876	0.769164606525631	C10orf76	chr10:103761829-103764123,chr10:103761829-103766297,chr10:103764240-103766297	103761829	103764240
chr10:clu_2468_-	Success	1.65593293620248	1	0.0687813550537946	0.393028326393185	LDB1	chr10:103868080-103868786,chr10:103868080-103868792	103868080	103868080
chr10:clu_2469_-	Success	0.488303078093281	1	0.323038130305301	0.682434495303435	LDB1	chr10:103871293-103874163,chr10:103871293-103879843	103871293	103871293
chr10:clu_2470_-	Success	0.162745483431905	1	0.5683263110867	0.817871676789564	PSD	chr10:104163742-104164340,chr10:104163794-104164340	104163742	104163794
chr10:clu_2471_-	Success	0.0694302997798957	1	0.709416368029927	0.887028549071948	PSD	chr10:104165010-104165103,chr10:104165010-104165131	104165010	104165010
chr10:clu_2472_-	Success	5.51569002205269	5	0.0507613472346022	0.345228056149098	PSD	chr10:104165293-104166980,chr10:104165293-104168652,chr10:104165368-104166980,chr10:104167023-104168652,chr10:104167023-104170131,chr10:104167023-104170615	104165293	104167023
chr10:clu_2473_-	Success	60.4213458965862	9	8.98106630197688e-22	4.24422740765673e-18	PSD	chr10:104176878-104177665,chr10:104176878-104177697,chr10:104176878-104177715,chr10:104176878-104177760,chr10:104176878-104178458,chr10:104176878-104179413,chr10:104177803-104178458,chr10:104178516-104178776,chr10:104178516-104179413,chr10:104178516-104179838	104176878	104178516
chr10:clu_2474_-	Success	3.58700629697432	4	0.126973267275632	0.497365505710708	CUEDC2	chr10:104184549-104184872,chr10:104184549-104192283,chr10:104184952-104192283,chr10:104184955-104191132,chr10:104184955-104192283	104184549	104184955
chr10:clu_2475_-	Success	2.81689562131487	4	0.228217035284234	0.608469104601106	ACTR1A	chr10:104240929-104241594,chr10:104240929-104242768,chr10:104241932-104242768,chr10:104241932-104243917,chr10:104242860-104243917	104240929	104242860
chr10:clu_2476_-	Success	1.2692177393165	1	0.111104828161808	0.472645538161955	ACTR1A	chr10:104248029-104248820,chr10:104248032-104248820	104248029	104248032
chr10:clu_2477_-	Success	2.92489545332228	2	0.0536703026712685	0.35412127881309	ACTR1A	chr10:104248895-104250306,chr10:104248895-104262357,chr10:104250370-104262357	104248895	104250370
chr10:clu_2478_-	Success	2.22071633933956	2	0.10853133570697	0.467827372769875	ARL3	chr10:104445758-104449650,chr10:104445758-104459130,chr10:104449700-104459130	104445758	104449700
chr10:clu_2479_-	Success	4.61693067633678	4	0.0555125973546745	0.358393863549433	ARL3	chr10:104459246-104465103,chr10:104459246-104474030,chr10:104465246-104465947,chr10:104465246-104473905,chr10:104465246-104474030	104459246	104465246
chr10:clu_2480_-	Success	0.865276251132485	1	0.188340353291791	0.569949163422839	NT5C2	chr10:104857131-104858688,chr10:104857845-104858688	104857131	104857845
chr10:clu_2481_-	Success	1.72894815340834	3	0.326264024573228	0.68556790312447	NT5C2	chr10:104859776-104860509,chr10:104859776-104860802,chr10:104860700-104860802,chr10:104860721-104860802	104859776	104860721
chr10:clu_2482_-	Success	1.06644983328965	2	0.344228418984305	0.695799965979078	NT5C2	chr10:104861083-104865115,chr10:104861083-104865463,chr10:104865138-104865463	104861083	104865138
chr10:clu_2483_-	Success	9.6913192570737	5	0.00163082824797877	0.0647637528813921	NT5C2	chr10:104866463-104871502,chr10:104866463-104899163,chr10:104866463-104934615,chr10:104871562-104899163,chr10:104871562-104934615,chr10:104899236-104934615	104866463	104899236
chr10:clu_2484_-	Success	1.45319466763749	3	0.40628442138603	0.731565524956391	NT5C2	chr10:104934739-104940942,chr10:104934739-104940988,chr10:104934739-104952993,chr10:104941085-104952993	104934739	104941085
chr10:clu_2485_-	Success	0.6457362292102	2	0.524276412375031	0.796851399204066	PCGF6	chr10:105104889-105106995,chr10:105104889-105108473,chr10:105107207-105108473	105104889	105107207
chr10:clu_2486_-	Success	0.44727983729689	1	0.344244663154229	0.695799965979078	USMG5	chr10:105152040-105152128,chr10:105152040-105152139	105152040	105152040
chr10:clu_2487_-	Success	6.22183491577471	4	0.0143396643347977	0.204032928981699	USMG5	chr10:105152223-105153956,chr10:105152223-105155503,chr10:105152223-105156166,chr10:105154151-105156166,chr10:105155789-105156166	105152223	105155789
chr10:clu_2488_-	Success	0.0585369771020936	1	0.732229948511088	0.89428824003256	SH3PXD2A	chr10:105386959-105420530,chr10:105386959-105420741	105386959	105386959
chr10:clu_2489_-	Success	3.16815568484685	2	0.0420811372570689	0.324016186383044	OBFC1	chr10:105657477-105658051,chr10:105657477-105658635,chr10:105658135-105658635	105657477	105658135
chr10:clu_2490_-	Success	13.5750403942729	11	0.00436127321801527	0.112470869904697	OBFC1	chr10:105670380-105677220,chr10:105670380-105719521,chr10:105677414-105677858,chr10:105677414-105719521,chr10:105696905-105697468,chr10:105696905-105719521,chr10:105696909-105719521,chr10:105697626-105719521,chr10:105699117-105709227,chr10:105699117-105718217,chr10:105699117-105719521,chr10:105718304-105719521	105670380	105718304
chr10:clu_2492_-	Success	0.752081960729356	2	0.471384127168942	0.767471860017148	XPNPEP1	chr10:111633185-111635286,chr10:111633185-111637548,chr10:111635357-111637548	111633185	111635357
chr10:clu_2493_-	Success	0.022328815448418	2	0.977918627427336	0.992730006864066	XPNPEP1	chr10:111637816-111639946,chr10:111637816-111640600,chr10:111639996-111640600	111637816	111639996
chr10:clu_2494_-	Success	0.32297184445315	2	0.723994238534653	0.892155351435498	XPNPEP1	chr10:111648353-111651480,chr10:111648353-111667449,chr10:111652833-111667449	111648353	111652833
chr10:clu_2495_-	Success	4.32792634976317	3	0.0342343504461657	0.299115961992516	XPNPEP1	chr10:111667573-111674769,chr10:111667573-111674781,chr10:111667573-111683160,chr10:111674857-111683160	111667573	111674857
chr10:clu_2496_-	Success	0.518639735624873	1	0.308455040088378	0.671230281166609	SMNDC1	chr10:112057486-112058406,chr10:112057503-112058406	112057486	112057503
chr10:clu_2497_-	Success	0.191520411035526	2	0.825702771485881	0.932373734055085	SMNDC1	chr10:112058548-112060305,chr10:112058548-112063226,chr10:112060494-112063226	112058548	112060494
chr10:clu_2498_-	Success	4.28850544412671	7	0.284467343206576	0.654692294056449	BBIP1	chr10:112660284-112661296,chr10:112660284-112677879,chr10:112661370-112667438,chr10:112661370-112677879,chr10:112661370-112678879,chr10:112667594-112677879,chr10:112677971-112678603,chr10:112677971-112678879	112660284	112677971
chr10:clu_2499_-	Success	0.396801533665666	1	0.373012855901554	0.710264640021997	ZDHHC6	chr10:114188196-114191998,chr10:114190665-114191998	114188196	114190665
chr10:clu_2500_-	Success	0.296613653231532	1	0.441173845874171	0.750173876094462	ZDHHC6	chr10:114203352-114204928,chr10:114203364-114204928	114203352	114203364
chr10:clu_2501_-	Success	0.962360608509385	1	0.165337129200381	0.544722433185581	ZDHHC6	chr10:114205408-114206345,chr10:114205408-114206463	114205408	114205408
chr10:clu_2502_-	Success	1.58715457757737	2	0.204506692560541	0.583779826256706	C10orf118	chr10:115923088-115932900,chr10:115923088-115933774,chr10:115933024-115933774	115923088	115933024
chr10:clu_2503_-	Success	2.88170176039054	1	0.0163633451040367	0.215314864218252	AFAP1L2	chr10:116056859-116056979,chr10:116056859-116056991	116056859	116056859
chr10:clu_2504_-	Success	2.5639278410797	3	0.162670780992868	0.54270486641514	AFAP1L2	chr10:116060118-116060204,chr10:116060118-116061113,chr10:116060121-116060204,chr10:116060449-116061113	116060118	116060449
chr10:clu_2505_-	Success	3.7347596873401	7	0.381681274322075	0.7165404744797	ABLIM1	chr10:116205162-116207639,chr10:116205162-116211383,chr10:116205162-116225457,chr10:116207779-116211383,chr10:116207785-116211383,chr10:116211430-116213138,chr10:116211430-116225457,chr10:116213242-116225457	116205162	116213242
chr10:clu_2506_-	Success	3.94355398607084	1	0.00497884138600522	0.120505811420815	ABLIM1	chr10:116251637-116286419,chr10:116251637-116304764	116251637	116251637
chr10:clu_2507_-	Success	0.000885709232591125	1	0.966428369012032	0.989426707900335	ABLIM1	chr10:116361720-116391661,chr10:116361720-116527820	116361720	116361720
chr10:clu_2508_-	Success	0.428443377466238	2	0.651522480363416	0.860573980498172	GFRA1	chr10:117885068-117971143,chr10:117885068-118029015,chr10:117971157-118029015	117885068	117971157
chr10:clu_2510_-	Success	0.689689236786762	1	0.24020704425222	0.620559485786487	HSPA12A	chr10:118441388-118443302,chr10:118441388-118443324	118441388	118441388
chr10:clu_2511_-	Success	3.85634579257021	6	0.259916902168952	0.636141816562609	HSPA12A,RP11-539I5.1	chr10:118464789-118466711,chr10:118464789-118501941,chr10:118466796-118486738,chr10:118466796-118501941,chr10:118466796-118594446,chr10:118486891-118501941,chr10:118592884-118594446	118464789	118592884
chr10:clu_2512_-	Success	1.24817611595961	2	0.287027825213222	0.656451193622122	KIAA1598	chr10:118646077-118661276,chr10:118646077-118671301,chr10:118666258-118671301	118646077	118666258
chr10:clu_2513_-	Success	2.1603827563103	2	0.115280988066875	0.479525888167154	PDZD8	chr10:119078485-119100491,chr10:119078485-119133867,chr10:119100613-119133867	119078485	119100613
chr10:clu_2514_-	Success	1.04306695656089	2	0.352372312441532	0.698346455879042	RAB11FIP2	chr10:119774621-119793493,chr10:119774621-119798483,chr10:119793552-119798483	119774621	119793552
chr10:clu_2515_-	Success	0.465747950096073	1	0.334474517802852	0.690312458786691	RAB11FIP2	chr10:119798947-119799634,chr10:119798951-119799634	119798947	119798951
chr10:clu_2516_-	Success	0.674226518192484	2	0.509550396182897	0.789365083169737	FAM204A	chr10:120070825-120081817,chr10:120070825-120085666,chr10:120081923-120085666	120070825	120081923
chr10:clu_2517_-	Success	0.423397474698049	4	0.93206672552314	0.976319989356733	FAM204A	chr10:120095932-120101239,chr10:120095935-120096742,chr10:120095935-120101239,chr10:120095935-120101782,chr10:120101439-120101782	120095932	120101439
chr10:clu_2519_-	Success	0.467361399084467	1	0.333638708463085	0.689943387602854	SFXN4	chr10:120900831-120901765,chr10:120900831-120905748	120900831	120900831
chr10:clu_2520_-	Success	2.26434692167618	2	0.10389786583288	0.460606943476713	SFXN4	chr10:120920481-120920567,chr10:120920481-120921852,chr10:120920593-120921852	120920481	120920593
chr10:clu_2521_-	Success	0.176615526984477	1	0.552289782863352	0.811183664760369	SFXN4	chr10:120923708-120924714,chr10:120923708-120925049	120923708	120923708
chr10:clu_2522_-	Success	0.931489956610676	2	0.393966280193977	0.723445171411187	PRDX3	chr10:120928045-120928689,chr10:120928045-120931894,chr10:120928854-120931894	120928045	120928854
chr10:clu_2523_-	Success	0.112769798032218	2	0.893356288822658	0.959416598042505	TIAL1	chr10:121336262-121336359,chr10:121336262-121336592,chr10:121336417-121336592	121336262	121336417
chr10:clu_2524_-	Success	4.82794935468723	4	0.0466405867605013	0.334463964921758	TIAL1	chr10:121339522-121339983,chr10:121339522-121341434,chr10:121340050-121340290,chr10:121340050-121341434,chr10:121340358-121341434	121339522	121340358
chr10:clu_2525_-	Success	0.165909354023938	1	0.564590124282981	0.816603810182897	TIAL1	chr10:121342069-121347664,chr10:121342120-121347664	121342069	121342120
chr10:clu_2526_-	Success	0.0999282462573774	2	0.904902345836547	0.964769827600014	TIAL1	chr10:121347760-121352964,chr10:121347760-121355946,chr10:121353025-121355946	121347760	121353025
chr10:clu_2527_-	Success	0.786473553816847	2	0.45544807981522	0.757997451377629	MCMBP	chr10:121591612-121595052,chr10:121591612-121596408,chr10:121595216-121596408	121591612	121595216
chr10:clu_2528_-	Success	0.651263043061959	1	0.253752319987244	0.631474474028287	MCMBP	chr10:121602107-121602760,chr10:121602107-121602766	121602107	121602107
chr10:clu_2530_-	Success	2.26641516931164	2	0.103683201383682	0.46018397646296	FGFR2	chr10:123310973-123324016,chr10:123310973-123353223,chr10:123325218-123353223	123310973	123325218
chr10:clu_2531_-	Success	1.65347920180784	1	0.0689870684972939	0.393028326393185	ATE1	chr10:123629553-123658356,chr10:123629553-123659381	123629553	123629553
chr10:clu_2532_-	Success	5.3908882794461	1	0.00102504252722805	0.0471444741902478	ATE1	chr10:123658484-123661906,chr10:123659509-123661906	123658484	123659509
chr10:clu_2533_-	Success	0.192363493507315	2	0.825006929319716	0.932130704851071	ATE1	chr10:123683844-123687018,chr10:123683844-123687359,chr10:123683844-123687862	123683844	123683844
chr10:clu_2534_-	Success	1.01852459342175	1	0.153507178379286	0.531163498609488	NSMCE4A	chr10:123721032-123722753,chr10:123721622-123722753	123721032	123721622
chr10:clu_2535_-	Success	5.09206010214461	2	0.00614534679560638	0.136665282914526	NSMCE4A	chr10:123730584-123733038,chr10:123730584-123733519,chr10:123733114-123733519	123730584	123733114
chr10:clu_2536_-	Success	1.91068406855818	1	0.0506029031523214	0.345143876879552	C10orf88	chr10:124697675-124701224,chr10:124697675-124708165	124697675	124697675
chr10:clu_2537_-	Success	0.000779919889652092	1	0.968495893708713	0.989705987553886	C10orf88	chr10:124712544-124713531,chr10:124712548-124713531	124712544	124712548
chr10:clu_2539_-	Success	2.53173245808946	1	0.0244353376398134	0.257391191754255	CHST15	chr10:125769855-125771849,chr10:125770572-125771849	125769855	125770572
chr10:clu_2540_-	Success	0.325156895318401	4	0.957311895197064	0.98530255662148	CHST15	chr10:125806240-125851743,chr10:125806240-125851840,chr10:125806240-125852226,chr10:125806240-125852723,chr10:125806240-125852985	125806240	125806240
chr10:clu_2541_-	Success	3.84660679428288	3	0.052796370355151	0.351535677641218	OAT	chr10:126100769-126102915,chr10:126100769-126103522,chr10:126100769-126107442,chr10:126103641-126107442	126100769	126103641
chr10:clu_2542_-	Success	2.33552150605783	7	0.700034881410289	0.883070325653602	RP11-12J10.3,FAM53B,METTL10	chr10:126370948-126384727,chr10:126370948-126395205,chr10:126370948-126432582,chr10:126384781-126395205,chr10:126395456-126432582,chr10:126395456-126448887,chr10:126395456-126448955,chr10:126395456-126448982	126370948	126395456
chr10:clu_2543_-	Success	0.558442387976072	2	0.572099479235675	0.819443558671253	METTL10,RP11-12J10.3	chr10:126449072-126450869,chr10:126449072-126453961,chr10:126451127-126453961	126449072	126451127
chr10:clu_2544_-	Success	1.49127670874799	1	0.0841663938779998	0.420453843413274	METTL10,RP11-12J10.3	chr10:126463351-126477608,chr10:126463351-126477612	126463351	126463351
chr10:clu_2545_-	Success	3.70501078122814	1	0.0064861545977399	0.139727462144652	CTBP2	chr10:126683175-126686533,chr10:126683252-126686533	126683175	126683252
chr10:clu_2546_-	Success	7.35109222338178	12	0.258128546010098	0.634827456056634	CTBP2	chr10:126692061-126727566,chr10:126692061-126799559,chr10:126692061-126848888,chr10:126727724-126799559,chr10:126727724-126822081,chr10:126727724-126847204,chr10:126727724-126848888,chr10:126727724-126849396,chr10:126799662-126847204,chr10:126799662-126848888,chr10:126799662-126849396,chr10:126822181-126848888,chr10:126849089-126849396	126692061	126849089
chr10:clu_2547_-	Success	2.38322638660748	6	0.574097209827649	0.820464819024266	UROS	chr10:127474408-127483449,chr10:127477574-127477852,chr10:127477574-127482591,chr10:127477574-127483449,chr10:127477932-127483449,chr10:127478097-127483449,chr10:127482957-127483449	127474408	127482957
chr10:clu_2548_-	Success	0.413472088592243	5	0.97528301974221	0.991914113834317	UROS	chr10:127484757-127486634,chr10:127484757-127495982,chr10:127486714-127495578,chr10:127486714-127495982,chr10:127491593-127495982,chr10:127495621-127495982	127484757	127495621
chr10:clu_2549_-	Success	2.51134550825282	4	0.284977169612548	0.654785880294883	UROS	chr10:127500857-127503603,chr10:127500857-127505006,chr10:127500857-127511598,chr10:127504829-127505006,chr10:127505094-127511598	127500857	127505094
chr10:clu_2550_-	Success	1.93384715798965	2	0.144590863198002	0.516993059553311	DHX32	chr10:127569640-127573934,chr10:127569640-127584787,chr10:127574245-127584787	127569640	127574245
chr10:clu_2551_-	Success	1.85613547720607	6	0.715546734449276	0.889740001204022	FAM196A	chr10:128974664-128975141,chr10:128974664-128994261,chr10:128975403-128990869,chr10:128975403-128994261,chr10:128977302-128990869,chr10:128990994-128994261,chr10:128993141-128994261	128974664	128993141
chr10:clu_2552_-	Success	0.507658139302464	2	0.601903503745906	0.835965412213181	EBF3	chr10:131636224-131637347,chr10:131636224-131638509,chr10:131637459-131638509	131636224	131637459
chr10:clu_2553_-	Success	2.7398548317436	2	0.0645797211382471	0.382938898108574	EBF3	chr10:131638598-131639108,chr10:131638703-131639108,chr10:131638706-131639108	131638598	131638706
chr10:clu_2554_-	Success	3.79328326651004	1	0.00588048407218184	0.133443926070172	BNIP3	chr10:133782073-133784142,chr10:133783515-133784142	133782073	133783515
chr10:clu_2557_-	Success	0.473086257304629	1	0.330695468071234	0.688220561689767	STK32C	chr10:134022605-134036145,chr10:134022868-134036145	134022605	134022868
chr10:clu_2558_-	Success	5.65026181302392	9	0.255670718221305	0.633247325280049	STK32C	chr10:134041632-134059404,chr10:134041632-134121076,chr10:134041693-134059404,chr10:134059459-134062534,chr10:134059459-134121076,chr10:134059459-134144940,chr10:134137877-134144940,chr10:134143500-134144940,chr10:134143989-134144940,chr10:134143989-134144986	134041632	134143989
chr10:clu_2561_-	Success	2.73410472799313	1	0.0193654561650382	0.233935337399278	TUBGCP2	chr10:135096688-135097386,chr10:135096725-135097386	135096688	135096725
chr10:clu_2562_-	Success	0.167516955378929	1	0.562709866138662	0.815588452662101	TUBGCP2	chr10:135106192-135106285,chr10:135106192-135106543	135106192	135106192
chr10:clu_2563_-	Success	0.547486494470888	1	0.295371976037911	0.663257714472281	TUBGCP2	chr10:135106742-135107066,chr10:135106754-135107066	135106742	135106754
chr10:clu_2564_-	Success	0.209724119145676	1	0.517212491081074	0.793232984792155	TUBGCP2	chr10:135113604-135116296,chr10:135113617-135116296	135113604	135113617
chr10:clu_2565_-	Success	3.24343898344506	3	0.0901814434989565	0.432994621910281	TUBGCP2	chr10:135116484-135122327,chr10:135116484-135129733,chr10:135123464-135129733,chr10:135129421-135129733	135116484	135129421
chr10:clu_2566_-	Success	1.14892268845324	3	0.512933801231227	0.790914883636134	ECHS1	chr10:135180497-135182427,chr10:135180497-135183408,chr10:135181250-135182427,chr10:135182526-135183408	135180497	135182526
chr10:clu_2567_-	Success	0.761412815788447	1	0.217192391250715	0.599012570835439	CALY	chr10:135139070-135139299,chr10:135139070-135139303	135139070	135139070
chr10:clu_2568_-	Success	0.13670293937264	2	0.872229292631847	0.951931746055509	CALY	chr10:135139624-135140382,chr10:135139712-135140382,chr10:135139784-135140382	135139624	135139784
chr10:clu_2569_-	Success	0.0208301691349391	1	0.83826860014024	0.936804694790687	CALY	chr10:135140495-135140853,chr10:135140495-135141409	135140495	135140495
chr10:clu_2570_-	Success	3.34518570521196	2	0.0352536677598463	0.301948383173708	ECHS1	chr10:135176437-135178162,chr10:135176437-135178203,chr10:135177280-135178162	135176437	135177280
chr10:clu_2571_-	Success	0.16088204944522	1	0.570549409903887	0.818478826395475	SPRN	chr10:135237201-135237977,chr10:135237201-135382772	135237201	135237201
chr10:clu_2572_+	Success	2.71364713057369	4	0.246194677818987	0.625093081908973	ZMYND11	chr10:180726-225934,chr10:180832-225934,chr10:181143-225934,chr10:181242-225934,chr10:181499-225934	180726	181499
chr10:clu_2573_+	Success	1.69372217174555	2	0.183833987268478	0.56531866948691	ZMYND11	chr10:255988-267135,chr10:255988-282778,chr10:267296-282778	255988	267296
chr10:clu_2574_+	Success	0.634697586534784	1	0.259880175680571	0.636141816562609	ZMYND11	chr10:285465-285996,chr10:285465-285999	285465	285465
chr10:clu_2575_+	Success	0.143100344859022	2	0.866667098944206	0.949579408984504	ZMYND11	chr10:292913-293338,chr10:292913-294276,chr10:293406-294276	292913	293406
chr10:clu_2576_+	Success	2.70204944664044	3	0.144488417491594	0.516993059553311	WDR37	chr10:1095581-1102288,chr10:1095581-1118056,chr10:1102504-1118056,chr10:1102908-1118056	1095581	1102908
chr10:clu_2577_+	Success	7.3091153585674	7	0.0412166732585295	0.320757008895011	WDR37	chr10:1118233-1123837,chr10:1118233-1123847,chr10:1118233-1123876,chr10:1118233-1125496,chr10:1118233-1125951,chr10:1123943-1125496,chr10:1123943-1125951,chr10:1125617-1125951	1118233	1125617
chr10:clu_2578_+	Success	4.13961785578363	5	0.141503044425009	0.514499981348073	WDR37	chr10:1132297-1139392,chr10:1132297-1149542,chr10:1142186-1149539,chr10:1142186-1149542,chr10:1142186-1170158,chr10:1151207-1170158	1132297	1151207
chr10:clu_2579_+	Success	13.7206302165473	2	1.09952727937795e-06	0.000201789943321179	PFKP	chr10:3141544-3141749,chr10:3141544-3143557,chr10:3142011-3143557	3141544	3142011
chr10:clu_2580_+	Success	2.89987333271165	3	0.121770013002021	0.489889874738787	PFKP	chr10:3161061-3162084,chr10:3161061-3172011,chr10:3162236-3172011,chr10:3167441-3172011	3161061	3167441
chr10:clu_2581_+	Success	5.06513656383908	3	0.0174906145313796	0.222943416376715	AKR1C1	chr10:5005720-5005925,chr10:5005720-5008106,chr10:5005720-5008202,chr10:5006085-5008106	5005720	5006085
chr10:clu_2582_+	Success	1.78498334042706	2	0.167799856450848	0.548025865961715	AKR1C1	chr10:5009235-5010501,chr10:5009235-5011014,chr10:5010578-5011014	5009235	5010578
chr10:clu_2583_+	Success	0.00371335248419769	1	0.93132465488982	0.976092303606507	NET1	chr10:5471192-5493793,chr10:5488821-5493793	5471192	5488821
chr10:clu_2584_+	Success	4.67159038614489	8	0.314177737851485	0.675211026603939	FAM208B	chr10:5727138-5751493,chr10:5727138-5754786,chr10:5727138-5762507,chr10:5754502-5754786,chr10:5756170-5759622,chr10:5756170-5762507,chr10:5759713-5762223,chr10:5759713-5762507,chr10:5762360-5762507	5727138	5762360
chr10:clu_2585_+	Success	2.13321826951335	2	0.118455458167192	0.484487626114372	FAM208B	chr10:5773166-5777267,chr10:5773166-5781581,chr10:5777509-5781581	5773166	5777509
chr10:clu_2586_+	Success	3.44971504112527	4	0.141299294433207	0.514342492330236	FBXO18	chr10:5932309-5932982,chr10:5932309-5935940,chr10:5932309-5944983,chr10:5932309-5948000,chr10:5945138-5948000	5932309	5945138
chr10:clu_2587_+	Success	1.43669235578636	2	0.237712728897608	0.617830842066751	FBXO18	chr10:5963532-5965584,chr10:5963532-5966274,chr10:5965659-5966274	5963532	5965659
chr10:clu_2588_+	Success	0.536293796165126	1	0.300361700632785	0.666401082988444	RBM17	chr10:6154324-6155471,chr10:6155031-6155471	6154324	6155031
chr10:clu_2589_+	Success	0.554299950384149	1	0.292386501624034	0.660799939724869	PFKFB3	chr10:6186976-6255586,chr10:6245299-6255586	6186976	6245299
chr10:clu_2590_+	Success	0.258672543346535	2	0.772075803012879	0.909544366468432	PFKFB3	chr10:6268328-6270159,chr10:6268328-6274858,chr10:6270181-6274858	6268328	6270181
chr10:clu_2591_+	Success	3.61919427423183	2	0.0268042646811408	0.266049349838501	PRKCQ-AS1	chr10:6622889-6624100,chr10:6622889-6625638,chr10:6624163-6625638	6622889	6624163
chr10:clu_2592_+	Success	3.05030428449754	5	0.296552026585291	0.664300154597886	ATP5C1	chr10:7830226-7838084,chr10:7830226-7839010,chr10:7830226-7839017,chr10:7830226-7840953,chr10:7838118-7839010,chr10:7839141-7840953	7830226	7839141
chr10:clu_2593_+	Success	0.392282629036345	2	0.675513167342844	0.871055783695758	ATP5C1	chr10:7841157-7841735,chr10:7841157-7841990,chr10:7841878-7841990	7841157	7841878
chr10:clu_2594_+	Success	0.0474557242578157	2	0.953652695878794	0.983565988050567	ATP5C1	chr10:7844817-7848937,chr10:7844817-7849622,chr10:7848973-7849622	7844817	7848973
chr10:clu_2595_+	Success	4.12958713020859	2	0.0160895203283574	0.214870676122849	CELF2	chr10:11060126-11207449,chr10:11060394-11207449,chr10:11207280-11207449	11060126	11207280
chr10:clu_2596_+	Success	2.52955787742337	2	0.0796942471239149	0.413068372191764	CELF2	chr10:11207645-11259388,chr10:11207645-11291116,chr10:11259470-11291116	11207645	11259470
chr10:clu_2597_+	Success	7.41010236136873	4	0.00508902654075626	0.12240451364628	CELF2	chr10:11356221-11363152,chr10:11356221-11363170,chr10:11356233-11362820,chr10:11356233-11363170,chr10:11362861-11363170	11356221	11362861
chr10:clu_2598_+	Success	0.757774355312222	2	0.468708445460114	0.766285998702415	DHTKD1	chr10:12111186-12123471,chr10:12111186-12126539,chr10:12123626-12126539	12111186	12123626
chr10:clu_2599_+	Success	2.10029016266333	2	0.122420901124191	0.491216789206237	DHTKD1	chr10:12126750-12129534,chr10:12126750-12130985,chr10:12129728-12130985	12126750	12129728
chr10:clu_2600_+	Success	0.000550334471199676	2	0.999449816935039	0.999925896555682	DHTKD1,SEC61A2	chr10:12162266-12162786,chr10:12162266-12175240,chr10:12171793-12175240	12162266	12171793
chr10:clu_2601_+	Success	0.158830631461825	2	0.853140841950609	0.943411056843468	SEC61A2	chr10:12178169-12184432,chr10:12178169-12185116,chr10:12184564-12185116	12178169	12184564
chr10:clu_2602_+	Success	0.899300929272584	2	0.406853980056805	0.731699035075464	SEC61A2	chr10:12204288-12206267,chr10:12204288-12211257,chr10:12209892-12211257	12204288	12209892
chr10:clu_2603_+	Success	0.299696586092978	2	0.74104302933576	0.89800730036362	CDC123	chr10:12280484-12288148,chr10:12280484-12291580,chr10:12288276-12291580	12280484	12288276
chr10:clu_2604_+	Success	3.22693973150555	2	0.0396787407775581	0.316550819797516	CAMK1D	chr10:12867646-12870768,chr10:12867689-12870768,chr10:12867693-12870768	12867646	12867693
chr10:clu_2605_+	Success	2.95050639854207	4	0.206663662566834	0.586571053078208	OPTN	chr10:13142302-13150138,chr10:13142302-13151112,chr10:13150289-13150962,chr10:13150289-13151112,chr10:13151015-13151112	13142302	13151015
chr10:clu_2606_+	Success	4.74367732381006	3	0.0234662669574382	0.252184757458997	OPTN	chr10:13151288-13152180,chr10:13151288-13152274,chr10:13151288-13154453,chr10:13152476-13154453	13151288	13152476
chr10:clu_2607_+	Success	2.25222645916733	1	0.0338067090249514	0.29709354751216	OPTN	chr10:13158340-13160888,chr10:13158340-13160906	13158340	13158340
chr10:clu_2608_+	Success	0.690065487860011	2	0.501543222998181	0.784537163121373	OPTN	chr10:13174197-13175502,chr10:13174197-13178745,chr10:13175581-13178745	13174197	13175581
chr10:clu_2609_+	Success	0.194682959518047	2	0.823095571310422	0.931675184699456	PRPF18	chr10:13629152-13633768,chr10:13629152-13639458,chr10:13633888-13639458	13629152	13633888
chr10:clu_2610_+	Success	0.368623312870739	2	0.691685910563709	0.879495917113921	PRPF18	chr10:13639535-13639645,chr10:13639535-13642244,chr10:13639671-13642244	13639535	13639671
chr10:clu_2611_+	Success	0.830869257803045	2	0.435670411770575	0.746472932011937	PRPF18	chr10:13653683-13655741,chr10:13653683-13656015,chr10:13655881-13656015	13653683	13655881
chr10:clu_2612_+	Success	0.111200266665548	1	0.637216888370445	0.852162068685286	HSPA14	chr10:14882156-14884133,chr10:14882156-14890608	14882156	14882156
chr10:clu_2613_+	Success	3.20144026036996	2	0.0407035380486318	0.319153982250384	SUV39H2	chr10:14920918-14938845,chr10:14920959-14938845,chr10:14923644-14938845	14920918	14923644
chr10:clu_2614_+	Success	0.644362279311451	4	0.863285653222416	0.948148880984607	RPP38	chr10:15139408-15144217,chr10:15139408-15145304,chr10:15139765-15144217,chr10:15139765-15145304,chr10:15144335-15145304	15139408	15144335
chr10:clu_2615_+	Success	2.1382219283455	7	0.747442634212061	0.900476158104625	STAM	chr10:17686378-17702463,chr10:17686378-17726674,chr10:17702547-17714974,chr10:17702547-17722899,chr10:17702547-17726674,chr10:17702547-17730026,chr10:17723010-17726674,chr10:17726926-17730026	17686378	17726926
chr10:clu_2616_+	Success	5.32629615165422	1	0.00109916737689152	0.04994605991678	PLXDC2	chr10:20106120-20107226,chr10:20106120-20290704	20106120	20106120
chr10:clu_2618_+	Success	0.040488737340894	1	0.775977111979226	0.910741662385845	MLLT10	chr10:21823423-21823574,chr10:21823449-21823574	21823423	21823449
chr10:clu_2619_+	Success	0.574044194917008	3	0.765479838844106	0.906519571085712	MLLT10	chr10:21827841-21845572,chr10:21827841-21846550,chr10:21827841-21875223,chr10:21846753-21875223	21827841	21846753
chr10:clu_2620_+	Success	1.66655779144027	1	0.0678981423091641	0.390827827061549	COMMD3	chr10:22607097-22607201,chr10:22607097-22607282	22607097	22607097
chr10:clu_2621_+	Success	1.76391787503235	2	0.17137213224628	0.552128002756871	COMMD3	chr10:22607235-22607582,chr10:22607235-22607888,chr10:22607791-22607888	22607235	22607791
chr10:clu_2622_+	Success	0.146196762516411	2	0.863987686067435	0.948438310289026	MSRB2	chr10:23384655-23393073,chr10:23384655-23399171,chr10:23393173-23399171	23384655	23393173
chr10:clu_2623_+	Success	0.296654904742589	1	0.44114208242714	0.750173876094462	MSRB2	chr10:23399247-23407950,chr10:23399247-23408233	23399247	23399247
chr10:clu_2624_+	Success	1.57178843395226	3	0.370013798558241	0.709165243537394	KIAA1217	chr10:23983805-24166335,chr10:23984163-24166335,chr10:23984163-24296154,chr10:24166424-24296154	23983805	24166424
chr10:clu_2625_+	Success	0.0161209954598007	1	0.857497578182765	0.945591020907955	KIAA1217	chr10:24296303-24508555,chr10:24498192-24508555	24296303	24498192
chr10:clu_2626_+	Success	0.603866672051225	2	0.546693658879853	0.807394219272018	KIAA1217	chr10:24762989-24783429,chr10:24762989-24784076,chr10:24783533-24784076	24762989	24783533
chr10:clu_2627_+	Success	0.0287110090531755	1	0.810617944886831	0.925503267843074	KIAA1217	chr10:24817048-24820759,chr10:24817048-24820762	24817048	24817048
chr10:clu_2628_+	Success	0.55422589485055	1	0.292418742834393	0.660799939724869	KIAA1217	chr10:24820873-24821999,chr10:24820922-24821999	24820873	24820922
chr10:clu_2630_+	Success	0.650291689881271	1	0.254106690081868	0.631940371348185	GPR158	chr10:25701402-25718469,chr10:25701402-25755580	25701402	25701402
chr10:clu_2631_+	Success	0.507803487664908	1	0.313563318176863	0.674775310681854	PDSS1	chr10:26998697-27009064,chr10:26998697-27009147	26998697	26998697
chr10:clu_2632_+	Success	0.204458979774948	1	0.522519217840066	0.795520358797581	PDSS1	chr10:27013052-27024169,chr10:27013056-27024169	27013052	27013056
chr10:clu_2633_+	Success	0.932406811880462	1	0.172070265547174	0.552864279255078	PDSS1	chr10:27031506-27031693,chr10:27031506-27035262	27031506	27031506
chr10:clu_2635_+	Success	0.259056700936554	1	0.471647562385617	0.767477005329572	RAB18	chr10:27793366-27798804,chr10:27793377-27798804	27793366	27793377
chr10:clu_2636_+	Success	2.61500745342664	4	0.264500130047058	0.638876304405768	RAB18	chr10:27798859-27815757,chr10:27798859-27821436,chr10:27815818-27820458,chr10:27815818-27821436,chr10:27820544-27821436	27798859	27820544
chr10:clu_2637_+	Success	0.281133454141809	2	0.754927580544886	0.902903894656121	WAC	chr10:28821936-28822927,chr10:28822549-28822927,chr10:28822822-28822927	28821936	28822822
chr10:clu_2638_+	Success	4.80783670958311	3	0.0221321020221473	0.24656498777035	WAC	chr10:28822963-28823163,chr10:28822963-28824491,chr10:28823111-28824491,chr10:28823275-28824491	28822963	28823275
chr10:clu_2639_+	Success	3.98426507190447	2	0.0186061134547344	0.228981571618452	WAC	chr10:28879761-28884662,chr10:28879761-28897115,chr10:28884970-28897115	28879761	28884970
chr10:clu_2640_+	Success	1.41285443905039	1	0.0927659259333506	0.43937717311905	WAC	chr10:28897360-28899628,chr10:28897360-28899637	28897360	28897360
chr10:clu_2641_+	Success	2.06656249106518	1	0.0420516289440062	0.324016186383044	WAC	chr10:28899750-28900703,chr10:28900410-28900703	28899750	28900410
chr10:clu_2642_+	Success	3.22112008414194	1	0.011143802913101	0.184135757400653	WAC	chr10:28903614-28905102,chr10:28903614-28905105	28903614	28903614
chr10:clu_2643_+	Success	5.12660281366641	5	0.0683705609379832	0.391639004063847	ZEB1	chr10:31608221-31676053,chr10:31608221-31749966,chr10:31609136-31749966,chr10:31609627-31749966,chr10:31610461-31749966,chr10:31676195-31749966	31608221	31676195
chr10:clu_2644_+	Success	0.405935678012611	3	0.846625505315186	0.940535114402573	ZEB1	chr10:31750166-31784705,chr10:31750166-31784708,chr10:31750166-31791276,chr10:31784767-31791276	31750166	31784767
chr10:clu_2646_+	Success	10.9231044713947	11	0.0255921213661835	0.262608612324153	CREM	chr10:35416121-35437296,chr10:35416121-35467817,chr10:35416121-35477128,chr10:35416121-35495823,chr10:35416495-35437296,chr10:35437419-35467817,chr10:35437419-35495823,chr10:35468204-35477128,chr10:35468204-35495823,chr10:35477316-35495823,chr10:35484142-35495823,chr10:35485027-35495823	35416121	35485027
chr10:clu_2647_+	Success	1.64851552952138	2	0.192335212750911	0.573999451630955	CREM	chr10:35495979-35498240,chr10:35495979-35500182,chr10:35495979-35500584	35495979	35495979
chr10:clu_2648_+	Success	9.55484916070782	12	0.085915277979052	0.42462559396784	CCNY	chr10:35626135-35772332,chr10:35626135-35790429,chr10:35701547-35772332,chr10:35772406-35790429,chr10:35772406-35805451,chr10:35790463-35805451,chr10:35790463-35818901,chr10:35790463-35841947,chr10:35805551-35814892,chr10:35805551-35818901,chr10:35814927-35818901,chr10:35819171-35841947,chr10:35819438-35841947	35626135	35819438
chr10:clu_2649_+	Success	0.68708096013782	1	0.24109809334789	0.621001722076301	ZNF33A	chr10:38305943-38306219,chr10:38305948-38306219	38305943	38305948
chr10:clu_2650_+	Success	2.98934593505771	4	0.200745238770602	0.580054443874665	ZNF33A	chr10:38306314-38323206,chr10:38306314-38323254,chr10:38306314-38343303,chr10:38306314-38343306,chr10:38323328-38343303	38306314	38323328
chr10:clu_2652_+	Success	0.264579181406887	1	0.466960916268311	0.765143129816525	BMS1	chr10:43278278-43279810,chr10:43278446-43279810	43278278	43278446
chr10:clu_2653_+	Success	0.028496017186761	1	0.811314917725871	0.925936478281237	BMS1	chr10:43294073-43297585,chr10:43297498-43297585	43294073	43297498
chr10:clu_2654_+	Success	7.9342093202049	8	0.0443026363082446	0.329058048775933	RET	chr10:43572779-43595907,chr10:43572779-43607547,chr10:43598077-43600400,chr10:43598077-43606655,chr10:43598077-43607547,chr10:43600641-43601824,chr10:43600641-43606655,chr10:43604678-43606655,chr10:43606913-43607547	43572779	43606913
chr10:clu_2655_+	Success	0.899808546801864	1	0.179758793288711	0.561506575115336	RET	chr10:43596170-43597790,chr10:43596170-43597919	43596170	43596170
chr10:clu_2656_+	Success	2.63971453675941	1	0.0215788226731537	0.244001796112574	RET	chr10:43612179-43613709,chr10:43612179-43613821	43612179	43612179
chr10:clu_2657_+	Success	2.52578274047085	1	0.0246036993446623	0.258523473436437	RET	chr10:43622110-43623560,chr10:43622170-43623560	43622110	43622170
chr10:clu_2659_+	Success	5.37618172353132	9	0.293065856472201	0.66162950972101	CSGALNACT2	chr10:43634015-43650345,chr10:43634015-43654163,chr10:43634015-43662452,chr10:43634015-43671399,chr10:43651258-43654163,chr10:43656043-43659314,chr10:43656043-43671399,chr10:43659492-43662452,chr10:43659492-43671399,chr10:43662546-43671399	43634015	43662546
chr10:clu_2662_+	Success	1.3978905378292	6	0.834007290597676	0.935900256109698	RASSF4	chr10:45467296-45477969,chr10:45467296-45477973,chr10:45467296-45479470,chr10:45478111-45479318,chr10:45478111-45479389,chr10:45478111-45479439,chr10:45478111-45479470	45467296	45478111
chr10:clu_2663_+	Success	0.599809969414537	2	0.54891593700041	0.808719824521753	RASSF4	chr10:45486517-45487353,chr10:45486517-45488717,chr10:45487450-45488717	45486517	45487450
chr10:clu_2665_+	Success	2.26757873991897	1	0.0332054014753082	0.295203798151127	FAM21C	chr10:46222987-46224310,chr10:46222987-46224354	46222987	46222987
chr10:clu_2666_+	Success	0.555489269052231	4	0.892526449535758	0.95936696665384	FAM21C	chr10:46235694-46237271,chr10:46235694-46237428,chr10:46235694-46238838,chr10:46237384-46238838,chr10:46237521-46238838	46235694	46237521
chr10:clu_2667_+	Success	1.43364054847936	1	0.0903974676874293	0.433921618002914	FAM21C	chr10:46238931-46240269,chr10:46238931-46240272	46238931	46238931
chr10:clu_2668_+	Success	2.63385890519965	2	0.0718008542619748	0.398254562240056	FAM21C	chr10:46246286-46246930,chr10:46246286-46248036,chr10:46247001-46248036	46246286	46247001
chr10:clu_2669_+	Success	1.20664338865595	2	0.299199893552398	0.66606200821674	FAM21C	chr10:46252587-46254763,chr10:46252587-46258836,chr10:46254849-46258836	46252587	46254849
chr10:clu_2670_+	Success	0.659021288504469	1	0.250943649246193	0.628974485192727	FAM21C	chr10:46265066-46268704,chr10:46267205-46268704	46265066	46267205
chr10:clu_2671_+	Success	0.4144672095548	2	0.660692197437735	0.864812976938841	FAM21C	chr10:46268806-46272721,chr10:46268806-46274401,chr10:46272873-46274401	46268806	46272873
chr10:clu_2672_+	Success	2.40315611893448	3	0.186541870043502	0.568009176777112	FAM21C	chr10:46281079-46282060,chr10:46281079-46282483,chr10:46281079-46284319,chr10:46282695-46284319	46281079	46282695
chr10:clu_2673_+	Success	1.82898821602603	3	0.300843646480857	0.666759470233294	RP11-38L15.3	chr10:46951783-46962781,chr10:46951783-46966479,chr10:46951783-46980409,chr10:46964029-46966479	46951783	46964029
chr10:clu_2674_+	Success	1.28687856888672	4	0.631478899216047	0.850081586090368	GPRIN2	chr10:46993119-46994088,chr10:46993119-46994922,chr10:46993563-46994922,chr10:46994242-46994906,chr10:46994242-46994922	46993119	46994242
chr10:clu_2675_+	Success	0.88811738508592	2	0.411429587584974	0.733426395145111	GPRIN2	chr10:46995032-46997457,chr10:46995032-46998875,chr10:46998201-46998875	46995032	46998201
chr10:clu_2676_+	Success	0.0301536866435157	1	0.806010782476548	0.923936317167453	FAM21B	chr10:47896829-47899951,chr10:47898632-47899951	47896829	47898632
chr10:clu_2677_+	Success	0.339138310808977	1	0.41018079562566	0.732829918520115	FAM21B	chr10:47900044-47901381,chr10:47900044-47901384	47900044	47900044
chr10:clu_2678_+	Success	0.359842012902504	2	0.697786558636211	0.882197478015884	FAM21B	chr10:47913703-47915878,chr10:47913703-47919942,chr10:47915964-47919942	47913703	47915964
chr10:clu_2680_+	Success	2.3744313749425	2	0.0930673946201842	0.439629919771358	AGAP9	chr10:48221539-48229091,chr10:48221539-48231779,chr10:48229191-48231779	48221539	48229191
chr10:clu_2681_+	Success	3.17835239230999	5	0.273040449638644	0.644838033423199	MAPK8	chr10:49514864-49516138,chr10:49514864-49533940,chr10:49514864-49609655,chr10:49516331-49533940,chr10:49516331-49609655,chr10:49534008-49609655	49514864	49534008
chr10:clu_2682_+	Success	3.15652211595392	1	0.0119852875550774	0.189787880368099	MAPK8	chr10:49628363-49632131,chr10:49628363-49632557	49628363	49628363
chr10:clu_2683_+	Success	0.408047862701807	1	0.366324162538103	0.707266894235061	MAPK8	chr10:49632202-49633931,chr10:49632628-49633931	49632202	49632628
chr10:clu_2684_+	Success	0.000248745005251294	1	0.982205071986966	0.994152967993572	MAPK8	chr10:49639313-49642922,chr10:49639313-49642927	49639313	49639313
chr10:clu_2685_+	Success	4.35612253807322	1	0.00316079707294621	0.0944702961670261	CHAT	chr10:50820260-50824548,chr10:50822521-50824548	50820260	50822521
chr10:clu_2686_+	Success	8.37855081403359	4	0.00215465306223533	0.0762722974446337	TIMM23B	chr10:51371646-51372579,chr10:51371646-51374370,chr10:51371646-51381439,chr10:51372702-51374370,chr10:51374428-51381439	51371646	51374428
chr10:clu_2687_+	Success	0.149578362160355	2	0.861070959995229	0.947011125110032	TIMM23B	chr10:51381846-51384299,chr10:51381846-51387653,chr10:51384357-51387653	51381846	51384357
chr10:clu_2688_+	Success	2.48093365313923	2	0.0836650749552032	0.419873322197888	PARGP1,TIMM23B	chr10:51387763-51732772,chr10:51707661-51732772,chr10:51730218-51732772	51387763	51730218
chr10:clu_2689_+	Success	1.37317716644202	3	0.432407250089656	0.744559064863912	NCOA4	chr10:51565296-51579128,chr10:51565296-51580556,chr10:51572492-51579128,chr10:51579282-51580556	51565296	51579282
chr10:clu_2690_+	Success	2.32233061556713	5	0.460764558018789	0.761120389779679	PARGP1	chr10:51623622-51629986,chr10:51623622-51632846,chr10:51623901-51629986,chr10:51623901-51630970,chr10:51630052-51630970,chr10:51631956-51632846	51623622	51631956
chr10:clu_2691_+	Success	0.0881540981503406	2	0.915619770538449	0.969199267694495	PARGP1	chr10:51648990-51656382,chr10:51648990-51679655,chr10:51656468-51679655	51648990	51656468
chr10:clu_2692_+	Success	0.0699030971580328	1	0.708473757400445	0.886517565630184	PARGP1	chr10:51633029-51642387,chr10:51633029-51642637	51633029	51633029
chr10:clu_2693_+	Success	4.27381380825925	2	0.013928560867576	0.200526722071431	AGAP6,LINC00843	chr10:51732902-51746925,chr10:51732902-51749068,chr10:51748698-51749068	51732902	51748698
chr10:clu_2694_+	Success	0.116013263386861	1	0.630025243822192	0.849282404931368	FAM21A	chr10:51840691-51843832,chr10:51842517-51843832	51840691	51842517
chr10:clu_2695_+	Success	0.360077651162214	1	0.396092971903604	0.725170995619421	FAM21A	chr10:51843925-51845257,chr10:51843925-51845260	51843925	51843925
chr10:clu_2696_+	Success	0.264699240193522	2	0.767436729391746	0.908061834048335	FAM21A	chr10:51857562-51859738,chr10:51857562-51863802,chr10:51859824-51863802	51857562	51859824
chr10:clu_2697_+	Success	0.574725544916546	1	0.283664085208188	0.654036995235275	FAM21A	chr10:51870030-51873655,chr10:51872168-51873655	51870030	51872168
chr10:clu_2698_+	Success	6.5679196616984	4	0.0106307828336852	0.179422935629599	FAM21A	chr10:51885939-51886920,chr10:51885939-51887343,chr10:51885939-51889179,chr10:51886982-51887343,chr10:51887555-51889179	51885939	51887555
chr10:clu_2699_+	Success	0.0145676571297315	1	0.864466977694549	0.948615343730504	ASAH2B	chr10:52499743-52502675,chr10:52499762-52502675	52499743	52499762
chr10:clu_2700_+	Success	13.6942045569452	3	4.88060393814144e-06	0.000720766064395997	ASAH2B	chr10:52502770-52504888,chr10:52502770-52504962,chr10:52502770-52509103,chr10:52505034-52509103	52502770	52505034
chr10:clu_2701_+	Success	1.86114312324494	2	0.155494779037984	0.533281763285246	CISD1	chr10:60029064-60035878,chr10:60029064-60036877,chr10:60035972-60036877	60029064	60035972
chr10:clu_2702_+	Success	1.92225293067048	2	0.146277038595835	0.5191776614467	CISD1	chr10:60037082-60042659,chr10:60037082-60047321,chr10:60042842-60047321	60037082	60042842
chr10:clu_2703_+	Success	0.0853320048194703	1	0.679522354346878	0.873334992128028	UBE2D1	chr10:60094985-60121098,chr10:60109586-60121098	60094985	60109586
chr10:clu_2704_+	Success	0.533202263608928	2	0.586723116107644	0.82784008922992	UBE2D1	chr10:60123446-60124531,chr10:60123446-60127683,chr10:60124636-60127683	60123446	60124636
chr10:clu_2705_+	Success	0.975276737680133	2	0.377087984668337	0.712838276389171	TFAM	chr10:60148579-60150525,chr10:60148579-60154118,chr10:60150620-60154118	60148579	60150620
chr10:clu_2706_+	Success	0.0445802822387122	1	0.76524704863422	0.906300667898795	ARID5B	chr10:63760080-63810647,chr10:63809242-63810647	63760080	63809242
chr10:clu_2707_+	Success	0.598580922805951	1	0.273889672666869	0.645529845704137	ARID5B	chr10:63817077-63819002,chr10:63817077-63819026	63817077	63817077
chr10:clu_2708_+	Success	0.668470651981011	1	0.247574096506542	0.626022725920561	ARID5B	chr10:63829556-63832435,chr10:63829556-63845461	63829556	63829556
chr10:clu_2709_+	Success	2.22170419039946	2	0.108424175849663	0.467825198832726	NRBF2	chr10:64893260-64899451,chr10:64893260-64905969,chr10:64899597-64905969	64893260	64899597
chr10:clu_2710_+	Success	0.620458701714689	1	0.26529432104605	0.639675077833996	REEP3	chr10:65359043-65359430,chr10:65359043-65369947	65359043	65359043
chr10:clu_2711_+	Success	0.768501867919895	3	0.673756594689188	0.870066485194586	HNRNPH3	chr10:70091954-70096956,chr10:70091973-70096956,chr10:70091992-70096956,chr10:70092859-70096956	70091954	70092859
chr10:clu_2712_+	Success	7.82879321503515	2	0.000398105618394234	0.0240427811645566	HNRNPH3	chr10:70097090-70097615,chr10:70097090-70098260,chr10:70097753-70098260	70097090	70097753
chr10:clu_2713_+	Success	2.36251553399256	2	0.0941830044063231	0.442540723910695	HNRNPH3	chr10:70098399-70098897,chr10:70098426-70098897,chr10:70098444-70098897	70098399	70098444
chr10:clu_2714_+	Success	5.52890526371969	2	0.00397033317861655	0.106316522903509	TET1	chr10:70334009-70360738,chr10:70360207-70360738,chr10:70360526-70360738	70334009	70360526
chr10:clu_2715_+	Success	1.20988838468269	1	0.119812002807406	0.487032164144343	TET1	chr10:70360791-70362992,chr10:70360791-70404455	70360791	70360791
chr10:clu_2716_+	Success	5.12191465472051	2	0.00596459182133181	0.134384599759994	TET1	chr10:70432802-70433158,chr10:70432802-70441156,chr10:70433244-70441156	70432802	70433244
chr10:clu_2717_+	Success	1.72816022148027	2	0.177610874238114	0.559955399958036	CCAR1	chr10:70481039-70482212,chr10:70481045-70482212,chr10:70481163-70482212	70481039	70481163
chr10:clu_2718_+	Success	3.14366315647135	2	0.0431245362862364	0.326370196602697	CCAR1	chr10:70496805-70497602,chr10:70496805-70500386,chr10:70497646-70500386	70496805	70497646
chr10:clu_2719_+	Success	0.539939792693957	1	0.298724495123276	0.665816428642293	CCAR1	chr10:70513834-70514436,chr10:70513834-70514471	70513834	70513834
chr10:clu_2720_+	Success	4.20691265756943	2	0.014892274989309	0.206233460895903	CCAR1	chr10:70515293-70516030,chr10:70515293-70517051,chr10:70516240-70517051	70515293	70516240
chr10:clu_2721_+	Success	4.23486013623256	7	0.293000009212737	0.661559863132867	DDX50	chr10:70661227-70661807,chr10:70661227-70665982,chr10:70661227-70666040,chr10:70661227-70666467,chr10:70662182-70665982,chr10:70662182-70666040,chr10:70662182-70666467,chr10:70666093-70666467	70661227	70666093
chr10:clu_2722_+	Success	1.02829429529061	2	0.357616428661607	0.702710561556235	DDX21	chr10:70730106-70731647,chr10:70730106-70733301,chr10:70731808-70733301	70730106	70731808
chr10:clu_2723_+	Success	3.06461729227493	1	0.0132964423230623	0.197441201282675	DDX21	chr10:70738732-70738877,chr10:70738732-70741293	70738732	70738732
chr10:clu_2724_+	Success	0.497391522391212	2	0.608114846617318	0.838757296495691	KIAA1279	chr10:70765671-70766598,chr10:70765671-70768597,chr10:70766685-70768597	70765671	70766685
chr10:clu_2725_+	Success	3.94041680596365	2	0.0194401103026045	0.234081572391281	VPS26A	chr10:70892803-70915568,chr10:70892803-70916763,chr10:70915643-70916763	70892803	70915643
chr10:clu_2726_+	Success	1.11467376410292	2	0.328022274086654	0.686439172706744	VPS26A	chr10:70925866-70928245,chr10:70925866-70930912,chr10:70928387-70930912	70925866	70928387
chr10:clu_2727_+	Success	0.29154469077497	2	0.747108623993479	0.900476158104625	SUPV3L1	chr10:70940318-70942276,chr10:70940318-70945743,chr10:70942410-70945743	70940318	70942410
chr10:clu_2728_+	Success	0.26236254621918	1	0.468833022262527	0.766307878930269	HK1	chr10:71078766-71103583,chr10:71078933-71103583	71078766	71078933
chr10:clu_2729_+	Success	1.05246088566219	2	0.349077651057255	0.697723350889079	HK1	chr10:71103745-71119653,chr10:71103745-71124539,chr10:71119801-71124539	71103745	71119801
chr10:clu_2730_+	Success	1.0627782441361	2	0.345494607353123	0.696020584550882	HK1	chr10:71154861-71158351,chr10:71154861-71160747,chr10:71158584-71160747	71154861	71158584
chr10:clu_2731_+	Success	0.74736285098561	4	0.827575330594131	0.933254716267506	C10orf35	chr10:71390069-71391236,chr10:71390069-71391465,chr10:71390203-71391236,chr10:71390415-71391236,chr10:71391303-71391465	71390069	71391303
chr10:clu_2732_+	Success	1.27206339734539	2	0.280252751980086	0.651383770160844	H2AFY2	chr10:71855509-71859964,chr10:71855509-71868789,chr10:71860053-71868789	71855509	71860053
chr10:clu_2733_+	Success	2.22529035736909	2	0.108036045018471	0.46743084435435	SGPL1	chr10:72575882-72576567,chr10:72575882-72604230,chr10:72576636-72604230	72575882	72576636
chr10:clu_2734_+	Success	0.43671588115626	1	0.350007000508135	0.697952182777035	SGPL1	chr10:72628190-72629549,chr10:72629194-72629549	72628190	72629194
chr10:clu_2735_+	Success	1.25034839523519	1	0.113795940032068	0.476958903420441	SGPL1	chr10:72633282-72635159,chr10:72633346-72635159	72633282	72633346
chr10:clu_2736_+	Success	0.508684705216609	2	0.601285927171122	0.835743226567332	UNC5B	chr10:73048489-73048715,chr10:73048489-73050672,chr10:73048747-73050672	73048489	73048747
chr10:clu_2737_+	Success	5.36363543180414	8	0.217636346876178	0.599012570835439	ANAPC16	chr10:73975830-73983646,chr10:73975830-73990124,chr10:73975896-73979812,chr10:73975896-73983646,chr10:73975896-73990124,chr10:73975990-73983646,chr10:73980137-73983646,chr10:73980137-73990124,chr10:73983814-73990124	73975830	73983814
chr10:clu_2738_+	Success	4.03785500684529	1	0.00448625258392089	0.11398337714228	MCU	chr10:74452059-74474869,chr10:74452059-74594117	74452059	74452059
chr10:clu_2739_+	Success	0.222224167717513	3	0.93091492047652	0.976092303606507	FAM149B1	chr10:74934549-74937604,chr10:74934549-74952314,chr10:74937731-74952314,chr10:74937733-74952314	74934549	74937733
chr10:clu_2740_+	Success	0.304716064504262	1	0.435001703741203	0.746363490069453	FAM149B1	chr10:74953351-74968377,chr10:74953351-74968455	74953351	74953351
chr10:clu_2741_+	Success	1.08364120000817	2	0.338361238920316	0.692812229128113	FAM149B1	chr10:74970196-74987818,chr10:74970196-74994575,chr10:74992921-74994575	74970196	74992921
chr10:clu_2742_+	Success	1.75795708426458	1	0.0607821160748616	0.373161526522608	FAM149B1	chr10:74987918-74990180,chr10:74987942-74990180	74987918	74987942
chr10:clu_2745_+	Success	2.75157263595736	3	0.138450616279693	0.509869258978278	SEC24C	chr10:75504195-75506388,chr10:75504195-75506563,chr10:75505165-75506388,chr10:75506474-75506563	75504195	75506474
chr10:clu_2746_+	Success	0.02211242368071	2	0.978130263865166	0.992730006864066	SEC24C	chr10:75511001-75511475,chr10:75511001-75519380,chr10:75511481-75519380	75511001	75511481
chr10:clu_2747_+	Success	3.98793083543217	2	0.0185380327028466	0.22864453655268	SEC24C	chr10:75520607-75521856,chr10:75520607-75523248,chr10:75521924-75523248	75520607	75521924
chr10:clu_2748_+	Success	0.0547954597198697	1	0.740610349620033	0.89800730036362	FUT11	chr10:75532799-75532948,chr10:75532799-75532952	75532799	75532799
chr10:clu_2749_+	Success	0.524164223217383	1	0.305892374949641	0.670358812608536	FUT11	chr10:75533573-75535177,chr10:75533573-75535299	75533573	75533573
chr10:clu_2750_+	Success	2.26406261522051	2	0.103927408866305	0.460606943476713	ZSWIM8	chr10:75552610-75552997,chr10:75552610-75553346,chr10:75553062-75553346	75552610	75553062
chr10:clu_2751_+	Success	1.5340020664849	1	0.0798474473329597	0.41352227313286	ZSWIM8	chr10:75553456-75553623,chr10:75553477-75553623	75553456	75553477
chr10:clu_2752_+	Success	1.199094857467	2	0.30146695902298	0.666896422049315	ZSWIM8	chr10:75553968-75554314,chr10:75554088-75554299,chr10:75554088-75554314	75553968	75554088
chr10:clu_2753_+	Success	0.60385438185493	1	0.271786370567242	0.644711221365037	ZSWIM8	chr10:75555421-75556532,chr10:75556161-75556532	75555421	75556161
chr10:clu_2754_+	Success	0.579162201460093	1	0.281813315740687	0.652459741783123	ZSWIM8	chr10:75556772-75556871,chr10:75556777-75556871	75556772	75556777
chr10:clu_2755_+	Success	1.5583350584493	2	0.210486226890499	0.590901114873463	ZSWIM8	chr10:75557363-75557539,chr10:75557363-75557588,chr10:75557363-75557694	75557363	75557363
chr10:clu_2757_+	Success	0.176200596563092	1	0.552757010124693	0.81136556626705	ZSWIM8	chr10:75559928-75560054,chr10:75559952-75560054	75559928	75559952
chr10:clu_2758_+	Success	0.214587502382415	1	0.512394038700653	0.790418191085232	ZSWIM8	chr10:75560517-75560775,chr10:75560517-75560843	75560517	75560517
chr10:clu_2759_+	Success	0.576235636396007	1	0.283032422639768	0.653734345693981	VCL	chr10:75834661-75842212,chr10:75837506-75842212	75834661	75837506
chr10:clu_2760_+	Success	0.498349742537471	1	0.318110455971553	0.678653854514172	ADK	chr10:75911101-75960522,chr10:75936644-75960522	75911101	75936644
chr10:clu_2761_+	Success	0.511646706258375	2	0.599507552702163	0.834787607066347	ADK	chr10:76158337-76285014,chr10:76158337-76349040,chr10:76285184-76349040	76158337	76285184
chr10:clu_2762_+	Success	0.0489283981437438	2	0.952249310075775	0.9828211142977	ADK	chr10:76349075-76360137,chr10:76349075-76429941,chr10:76360251-76429941	76349075	76360251
chr10:clu_2764_+	Success	2.53724841885635	2	0.0790837059198245	0.411992513849637	KAT6B	chr10:76735212-76737074,chr10:76735539-76737074,chr10:76736088-76737074	76735212	76736088
chr10:clu_2765_+	Success	0.735237910779546	1	0.225270634788622	0.606438064908362	SAMD8	chr10:76871480-76910272,chr10:76871536-76910272	76871480	76871536
chr10:clu_2766_+	Success	0.862276009123377	1	0.189108153208076	0.570466288660358	VDAC2	chr10:76970474-76970892,chr10:76970696-76970892	76970474	76970696
chr10:clu_2767_+	Success	0.274284199231715	2	0.760116020172044	0.9051541925322	VDAC2	chr10:76973828-76977646,chr10:76973828-76978821,chr10:76977749-76978821	76973828	76977749
chr10:clu_2768_+	Success	0.0605911096275804	1	0.727755797864296	0.89341264105915	VDAC2	chr10:76980728-76981984,chr10:76980728-76982010	76980728	76980728
chr10:clu_2769_+	Success	0.940084848706135	2	0.390594692498195	0.721631270631575	RPS24	chr10:79793662-79795110,chr10:79793744-79795110,chr10:79794179-79795110	79793662	79794179
chr10:clu_2770_+	Success	0.00828697673750867	2	0.991747265600444	0.997223059885626	RPS24	chr10:79797062-79797723,chr10:79797062-79799962,chr10:79797740-79799962	79797062	79797740
chr10:clu_2771_+	Success	5.50337219064988	2	0.00407301327664117	0.107899377290565	ZMIZ1	chr10:80829027-80870195,chr10:80829027-80878672,chr10:80870517-80878672	80829027	80870517
chr10:clu_2772_+	Success	0.699704171891881	3	0.705673424581982	0.885067955875073	ZMIZ1	chr10:80899534-80921810,chr10:80899534-80921813,chr10:80899534-80961341,chr10:80921890-80961341	80899534	80921890
chr10:clu_2773_+	Success	1.36204951735965	2	0.256135284922114	0.633713611756851	ZMIZ1	chr10:80976031-81036938,chr10:81002726-81036938,chr10:81003495-81036938	80976031	81003495
chr10:clu_2774_+	Success	7.9786558444539e-05	1	0.98992121048877	0.996245575353736	ZMIZ1	chr10:81052113-81053120,chr10:81052113-81053138	81052113	81052113
chr10:clu_2775_+	Success	3.15024347484791	2	0.0428416947220025	0.326370196602697	ZMIZ1	chr10:81067328-81070681,chr10:81067328-81072399,chr10:81070941-81072399	81067328	81070941
chr10:clu_2776_+	Success	0.86430583945301	1	0.188588296126085	0.569949163422839	PPIF	chr10:81112148-81113401,chr10:81112148-81113463	81112148	81112148
chr10:clu_2777_+	Success	2.77263578957232	2	0.0624970583609444	0.376956571217911	TMEM254	chr10:81838542-81841597,chr10:81841490-81841597,chr10:81841497-81841597	81838542	81841497
chr10:clu_2778_+	Success	1.72124531148938	3	0.328297847507014	0.686559819827978	TMEM254	chr10:81841960-81845987,chr10:81841960-81850136,chr10:81841960-81850553,chr10:81850187-81850553	81841960	81850187
chr10:clu_2779_+	Success	0.527074982810973	3	0.78815236752356	0.916601710551117	FAM213A	chr10:82168399-82180222,chr10:82168399-82180239,chr10:82168399-82185622,chr10:82182264-82185622	82168399	82182264
chr10:clu_2780_+	Success	3.93968792114583	4	0.0960980969704564	0.446430405703531	TSPAN14	chr10:82214127-82228303,chr10:82214127-82248973,chr10:82214127-82264484,chr10:82228443-82248973,chr10:82249070-82264484	82214127	82249070
chr10:clu_2781_+	Success	0.77612964341688	2	0.460183643845696	0.761026183336612	TSPAN14	chr10:82267130-82269057,chr10:82267130-82271900,chr10:82269227-82271900	82267130	82269227
chr10:clu_2782_+	Success	2.61985881327908	2	0.0728131423505608	0.400228796118828	NRG3	chr10:83635919-83648946,chr10:83635919-84118495,chr10:83992575-84118495	83635919	83992575
chr10:clu_2783_+	Success	0.496325164323565	1	0.319095472632201	0.679474972199607	NRG3	chr10:84498406-84625167,chr10:84498406-84625170	84498406	84498406
chr10:clu_2784_+	Success	0.64386072313679	1	0.256468284054358	0.633810952213301	NRG3	chr10:84625193-84649370,chr10:84625193-84711225	84625193	84625193
chr10:clu_2785_+	Success	4.55831925213386	2	0.010479657812159	0.17737047622267	NRG3	chr10:84738876-84744539,chr10:84738876-84744854,chr10:84744610-84744854	84738876	84744610
chr10:clu_2786_+	Success	3.21538696248908	1	0.0112159696669091	0.185166353374308	NRG3	chr10:84733671-84738703,chr10:84733671-84738706	84733671	84733671
chr10:clu_2787_+	Success	0.0032289409804207	1	0.935950185409994	0.977743374125732	GHITM	chr10:85899349-85901218,chr10:85899590-85901218	85899349	85899590
chr10:clu_2788_+	Success	0.656900641877542	2	0.518455726882335	0.793840472868012	CDHR1	chr10:85968637-85970757,chr10:85968637-85971404,chr10:85970921-85971404	85968637	85970921
chr10:clu_2789_+	Success	2.96437557613012	5	0.31321360452137	0.674567251483132	CCSER2	chr10:86237420-86259631,chr10:86237420-86267050,chr10:86237420-86273205,chr10:86259715-86267050,chr10:86259763-86267050,chr10:86267089-86273205	86237420	86267089
chr10:clu_2790_+	Success	0.36657243268391	2	0.693105931141497	0.880141167295963	BMPR1A	chr10:88516676-88598622,chr10:88516676-88635624,chr10:88598736-88635624	88516676	88598736
chr10:clu_2791_+	Success	1.79472912581809	2	0.16617245807975	0.545610798334871	SNCG	chr10:88719431-88719706,chr10:88719431-88719736,chr10:88719431-88719758	88719431	88719431
chr10:clu_2792_+	Success	4.2725119144385	1	0.00346468065341275	0.0993821826881052	SNCG,ADIRF	chr10:88719885-88722361,chr10:88719885-88729957	88719885	88719885
chr10:clu_2793_+	Success	1.15592476578544	2	0.314766317148626	0.67556455290557	FAM35A	chr10:88930731-88935646,chr10:88930731-88939832,chr10:88935852-88939832	88930731	88935852
chr10:clu_2795_+	Success	3.34165349074161	1	0.00973199082792087	0.169344445506406	NUTM2D	chr10:89125562-89125896,chr10:89125562-89127091	89125562	89125562
chr10:clu_2796_+	Success	1.35133925518304	1	0.100179814101396	0.452904220292866	MINPP1	chr10:89265309-89268093,chr10:89267995-89268093	89265309	89267995
chr10:clu_2797_+	Success	0.167802445901202	2	0.845520854296796	0.940084843811595	PTEN	chr10:89653866-89685270,chr10:89653866-89690803,chr10:89685314-89690803	89653866	89685314
chr10:clu_2798_+	Success	0.0536266412771909	1	0.743293169016645	0.898999985534688	PCGF5	chr10:92982740-92987094,chr10:92982740-93000241	92982740	92982740
chr10:clu_2800_+	Success	0.00596566550871103	1	0.913019564658761	0.968073189967722	HECTD2	chr10:93169178-93185038,chr10:93170333-93185038	93169178	93170333
chr10:clu_2801_+	Success	0.784984273808846	2	0.456126874867661	0.758396719877511	TNKS2	chr10:93588163-93590680,chr10:93588163-93593610,chr10:93590938-93593610	93588163	93590938
chr10:clu_2802_+	Success	0.0407874991128736	1	0.775174260596055	0.910652530399302	BTAF1	chr10:93711323-93713494,chr10:93711327-93713494	93711323	93711327
chr10:clu_2803_+	Success	0.562909079647909	1	0.288669094054181	0.657525950206992	BTAF1	chr10:93718911-93719542,chr10:93719039-93719542	93718911	93719039
chr10:clu_2804_+	Success	0.029758037272245	2	0.970680373607068	0.990613224045989	BTAF1	chr10:93744161-93748911,chr10:93744161-93751876,chr10:93749337-93751876	93744161	93749337
chr10:clu_2805_+	Success	0.823036281462549	1	0.199494320305862	0.57891328473161	BTAF1	chr10:93756327-93756837,chr10:93756327-93757360	93756327	93756327
chr10:clu_2806_+	Success	0.0481014154435115	2	0.953037129493131	0.983204762255562	MARCH5	chr10:94071094-94100430,chr10:94071094-94109106,chr10:94100560-94109106	94071094	94100560
chr10:clu_2807_+	Success	0.00577583279856952	1	0.914409242136182	0.968948814625273	MARCH5	chr10:94109544-94110848,chr10:94109594-94110848	94109544	94109594
chr10:clu_2808_+	Success	2.78010573067897	2	0.0620319483506024	0.375993680890839	EXOC6	chr10:94688179-94693901,chr10:94688179-94694067,chr10:94693947-94694067	94688179	94693947
chr10:clu_2809_+	Success	0.800863144874043	1	0.205658741794533	0.585592591010853	EXOC6	chr10:94708136-94712030,chr10:94708136-94712033	94708136	94708136
chr10:clu_2812_+	Success	0.937892972453056	2	0.391451766686402	0.722297589701912	TBC1D12	chr10:96201776-96207392,chr10:96201776-96234425,chr10:96207427-96234425	96201776	96207427
chr10:clu_2813_+	Success	0.000614541854758954	2	0.999385646937411	0.999914618327311	TBC1D12	chr10:96260084-96267024,chr10:96260084-96269848,chr10:96267104-96269848	96260084	96267104
chr10:clu_2814_+	Success	0.673679603124981	2	0.509829153193478	0.789365083169737	TBC1D12	chr10:96271411-96281712,chr10:96271411-96290959,chr10:96282210-96290959	96271411	96282210
chr10:clu_2816_+	Success	0.0557332642308666	2	0.94579137863864	0.980923921909864	CCNJ	chr10:97804219-97810013,chr10:97804219-97816458,chr10:97810223-97816458	97804219	97810223
chr10:clu_2817_+	Success	0.826039777732561	2	0.437779562292263	0.747614695637424	CCNJ	chr10:97816757-97816845,chr10:97816757-97816878,chr10:97816757-97816881	97816757	97816757
chr10:clu_2820_+	Success	0.952315881517137	2	0.385846413371681	0.719416186491624	ZNF518A	chr10:97893405-97911173,chr10:97893405-97915083,chr10:97911323-97915083	97893405	97911323
chr10:clu_2821_+	Success	9.6891787232687	9	0.0221612397091375	0.24656498777035	LCOR	chr10:98592152-98593163,chr10:98592156-98593163,chr10:98592156-98667022,chr10:98592871-98593163,chr10:98592871-98667022,chr10:98592875-98593163,chr10:98593236-98593534,chr10:98593236-98667022,chr10:98593598-98618049,chr10:98593598-98667022	98592152	98593598
chr10:clu_2822_+	Success	3.59578188717126	4	0.126104672167341	0.495841022822112	LCOR	chr10:98667504-98703870,chr10:98667504-98708765,chr10:98667504-98711860,chr10:98704002-98708765,chr10:98709052-98711860	98667504	98709052
chr10:clu_2823_+	Success	0.818763767996586	3	0.650910952465756	0.860149436908817	LCOR	chr10:98711953-98714710,chr10:98711953-98718169,chr10:98711953-98740550,chr10:98715714-98718169	98711953	98715714
chr10:clu_2824_+	Success	0.198123828801783	1	0.529033513270942	0.798403414525601	PGAM1	chr10:99186203-99190136,chr10:99187685-99190136	99186203	99187685
chr10:clu_2825_+	Success	0.82459093683957	2	0.438414294926493	0.748016378833757	ZDHHC16	chr10:99206110-99210114,chr10:99206110-99211428,chr10:99210293-99211428	99206110	99210293
chr10:clu_2826_+	Success	4.7068852804739	2	0.00903286866421082	0.164158094088761	ZDHHC16	chr10:99212260-99212564,chr10:99212260-99212652,chr10:99212260-99213375	99212260	99212260
chr10:clu_2827_+	Success	0.029563691073804	2	0.970869039980282	0.990624182324849	ZDHHC16	chr10:99213420-99213556,chr10:99213420-99214471,chr10:99213603-99214471	99213420	99213603
chr10:clu_2828_+	Success	0.0615154389712202	1	0.725770226031703	0.893043029129586	ZDHHC16	chr10:99212680-99213287,chr10:99212680-99215359	99212680	99212680
chr10:clu_2829_+	Success	2.69711353474008	3	0.145103675956116	0.517613360296912	ZDHHC16	chr10:99214556-99215417,chr10:99214556-99215471,chr10:99214556-99215731,chr10:99215540-99215731	99214556	99215540
chr10:clu_2830_+	Success	1.77671203404955	1	0.0594227092915803	0.369010339598798	ZFYVE27	chr10:99497078-99498234,chr10:99497082-99498234	99497078	99497082
chr10:clu_2831_+	Success	0.160368552314026	2	0.851829787267486	0.942748153906164	ZFYVE27	chr10:99498431-99502851,chr10:99498431-99508026,chr10:99504672-99508026	99498431	99504672
chr10:clu_2832_+	Success	0.307806211680486	1	0.432682425367784	0.744763784986998	ZFYVE27	chr10:99510227-99511133,chr10:99510227-99511148	99510227	99510227
chr10:clu_2833_+	Success	0.0594905591681254	2	0.94224442912048	0.97982431750822	ZFYVE27	chr10:99511219-99512614,chr10:99511219-99512795,chr10:99512634-99512795	99511219	99512634
chr10:clu_2834_+	Success	0.78029027605259	1	0.21158023652802	0.592045709508145	ZFYVE27	chr10:99512939-99514484,chr10:99512939-99517022	99512939	99512939
chr10:clu_2835_+	Success	3.9410051648249	4	0.0959971879949752	0.446294846204874	GOLGA7B	chr10:99610072-99619215,chr10:99610072-99623687,chr10:99619340-99620155,chr10:99619340-99623687,chr10:99620251-99623687	99610072	99620251
chr10:clu_2836_+	Success	12.2295230996976	3	2.00318896210295e-05	0.00239660006016659	GOLGA7B	chr10:99626132-99626623,chr10:99626132-99630823,chr10:99626708-99627489,chr10:99626708-99630823	99626132	99626708
chr10:clu_2838_+	Success	0.137181462883348	2	0.871812010256271	0.951648614989577	R3HCC1L	chr10:99923154-99946224,chr10:99923154-99967858,chr10:99946320-99967858	99923154	99946320
chr10:clu_2839_+	Success	0.322777885413714	1	0.421706103265167	0.740021395286061	CUTC	chr10:101492113-101496003,chr10:101492166-101496003	101492113	101492166
chr10:clu_2840_+	Success	3.93758690884556	2	0.0194952017294945	0.234081572391281	CUTC	chr10:101507147-101510126,chr10:101507147-101514286,chr10:101510153-101514286	101507147	101510153
chr10:clu_2841_+	Success	0.287089622062012	2	0.750444469442373	0.901736640007969	SCD	chr10:102114389-102116289,chr10:102114389-102120491,chr10:102116521-102120491	102114389	102116521
chr10:clu_2842_+	Success	0.527129487593442	2	0.590296994874203	0.829619635249595	LINC00263	chr10:102133769-102140740,chr10:102133769-102140973,chr10:102140866-102140973	102133769	102140866
chr10:clu_2844_+	Success	0.0665231506926887	1	0.715294205347401	0.889553050242232	HIF1AN	chr10:102295807-102296168,chr10:102295892-102296168	102295807	102295892
chr10:clu_2845_+	Success	3.51525815587081	2	0.029740124375299	0.278081915191418	HIF1AN	chr10:102296418-102300391,chr10:102296418-102304708,chr10:102300539-102304708	102296418	102300539
chr10:clu_2846_+	Success	0.138187773783805	1	0.599086711856065	0.834787607066347	FAM178A	chr10:102678198-102683732,chr10:102678198-102683735	102678198	102678198
chr10:clu_2847_+	Success	0.324712307249015	1	0.420318470000066	0.739370932292132	FAM178A	chr10:102684729-102685706,chr10:102685238-102685706	102684729	102685238
chr10:clu_2848_+	Success	0.213948295829518	1	0.513022867644048	0.790914883636134	SEMA4G	chr10:102729348-102732286,chr10:102729681-102732286	102729348	102729681
chr10:clu_2849_+	Success	0.314636593274471	1	0.427622039203031	0.742749187453359	SEMA4G	chr10:102740739-102740925,chr10:102740754-102740925	102740739	102740754
chr10:clu_2851_+	Success	0.592694877830638	2	0.552835451480992	0.81141769852824	LZTS2	chr10:102756991-102762254,chr10:102758738-102762254,chr10:102759709-102762254	102756991	102759709
chr10:clu_2852_+	Success	10.0685186923149	5	0.00117784567986196	0.0521424283054583	SFXN3	chr10:102795304-102795760,chr10:102795377-102795701,chr10:102795377-102795760,chr10:102795377-102795764,chr10:102795424-102795701,chr10:102795424-102795760	102795304	102795424
chr10:clu_2853_+	Success	0.745743759013095	1	0.221985806398937	0.603129834699409	SFXN3	chr10:102796318-102796424,chr10:102796318-102796480	102796318	102796318
chr10:clu_2854_+	Success	5.04946803497614	8	0.258150478207283	0.634827456056634	BTRC	chr10:103113985-103167198,chr10:103113985-103190102,chr10:103113985-103221738,chr10:103114366-103190102,chr10:103167290-103190102,chr10:103190209-103196069,chr10:103190209-103221738,chr10:103190209-103239125,chr10:103221815-103239125	103113985	103221815
chr10:clu_2855_+	Success	0.767963902285771	2	0.463956768568218	0.763619921309972	DPCD	chr10:103361093-103364897,chr10:103361093-103368592,chr10:103364969-103368592	103361093	103364969
chr10:clu_2856_+	Success	0.0307258949320186	1	0.804215868911668	0.92328052417485	PPRC1	chr10:103892978-103897607,chr10:103893599-103897607	103892978	103893599
chr10:clu_2857_+	Success	1.34779409799671	2	0.259812750452244	0.636141816562609	PPRC1	chr10:103904064-103904777,chr10:103904064-103908129,chr10:103907149-103908129	103904064	103907149
chr10:clu_2858_+	Success	0.267976701064185	1	0.464114623241195	0.763813226809012	NOLC1	chr10:103916831-103916943,chr10:103916831-103916946	103916831	103916831
chr10:clu_2859_+	Success	0.0960059085560374	1	0.661247447893445	0.864812976938841	NOLC1	chr10:103919065-103919190,chr10:103919095-103919190	103919065	103919095
chr10:clu_2860_+	Success	0.0791700990231305	1	0.690689275836483	0.878885893196611	NOLC1	chr10:103920850-103921313,chr10:103921088-103921313	103920850	103921088
chr10:clu_2861_+	Success	3.31451510391616	3	0.08471043066738	0.421029913517717	GBF1	chr10:104113411-104114127,chr10:104113411-104117796,chr10:104114201-104117796,chr10:104114225-104117796	104113411	104114225
chr10:clu_2862_+	Success	0.10647681092621	1	0.644462169900593	0.857049560353702	GBF1	chr10:104118486-104119024,chr10:104118486-104119027	104118486	104118486
chr10:clu_2863_+	Success	1.41860996566811	2	0.242050241306621	0.621726077036564	GBF1	chr10:104122421-104123013,chr10:104122421-104123467,chr10:104123153-104123467	104122421	104123153
chr10:clu_2864_+	Success	0.0120353556927171	1	0.876705125795492	0.953882621530593	GBF1	chr10:104136885-104139041,chr10:104136897-104139041	104136885	104136897
chr10:clu_2865_+	Success	0.331782394416223	2	0.717643469090716	0.890190596247904	GBF1	chr10:104140443-104140884,chr10:104140443-104141813,chr10:104141012-104141813	104140443	104141012
chr10:clu_2866_+	Success	0.553729991402307	1	0.292634759080464	0.661070140640324	FBXL15	chr10:104179171-104180809,chr10:104180714-104180809	104179171	104180714
chr10:clu_2867_+	Success	0.746819418158765	2	0.47387134501	0.768759872530384	RP11-18I14.10	chr10:104210087-104211156,chr10:104210087-104215094,chr10:104211944-104215094	104210087	104211944
chr10:clu_2869_+	Success	2.6849892251323	2	0.0682219290746181	0.391380614657816	TMEM180	chr10:104229832-104230035,chr10:104229832-104230422,chr10:104230251-104230422	104229832	104230251
chr10:clu_2870_+	Success	0.041713950537968	1	0.772704674330217	0.909802379483563	TMEM180	chr10:104231153-104231779,chr10:104231153-104232611	104231153	104231153
chr10:clu_2871_+	Success	1.86826354687296	2	0.15439152282638	0.531528487315288	SUFU	chr10:104269060-104271852,chr10:104269060-104284517,chr10:104269060-104309727	104269060	104269060
chr10:clu_2873_+	Success	1.61946857909828	1	0.0719072719557695	0.398377245539247	TRIM8	chr10:104415894-104416002,chr10:104415894-104416027	104415894	104415894
chr10:clu_2874_+	Success	1.88939086839548	2	0.151163859482318	0.526930650618721	WBP1L	chr10:104569811-104572091,chr10:104569811-104572352,chr10:104569811-104580974	104569811	104569811
chr10:clu_2875_+	Success	1.35515053974228	2	0.257908466055278	0.634827456056634	C10orf32-ASMT	chr10:104629602-104629841,chr10:104629602-104632205,chr10:104629968-104632205	104629602	104629968
chr10:clu_2876_+	Success	0.419296637526486	2	0.657509124456265	0.863727837941869	CNNM2	chr10:104828479-104831531,chr10:104828479-104835843,chr10:104831596-104835843	104828479	104831596
chr10:clu_2877_+	Success	0.00806465242908416	1	0.898939448601945	0.961993455441721	INA	chr10:105038033-105039699,chr10:105038033-105046792	105038033	105038033
chr10:clu_2878_+	Success	1.26572418762913	2	0.282034975925819	0.652459741783123	PDCD11	chr10:105158285-105159491,chr10:105158285-105160154,chr10:105159587-105160154	105158285	105159587
chr10:clu_2879_+	Success	0.060090248699737	1	0.728838807975197	0.893697456354123	PDCD11	chr10:105201732-105201967,chr10:105201732-105201970	105201732	105201732
chr10:clu_2880_+	Success	0.51501448101854	1	0.310151865418644	0.672239747296414	NEURL	chr10:105254229-105330629,chr10:105315170-105330629	105254229	105315170
chr10:clu_2881_+	Success	0.451714432103039	1	0.341863967456507	0.694883235301427	SLK	chr10:105768114-105770574,chr10:105768114-105777918	105768114	105768114
chr10:clu_2882_+	Success	0.582885034661672	2	0.558285368267652	0.813374720165359	GSTO1	chr10:106014257-106014921,chr10:106014331-106014921,chr10:106014720-106014921	106014257	106014720
chr10:clu_2883_+	Success	4.64653424605403	1	0.00230022539917432	0.0800758024320296	GSTO1	chr10:106015029-106019334,chr10:106017241-106019334	106015029	106017241
chr10:clu_2884_+	Success	0.74557617535288	2	0.474460848522668	0.768990763068462	GSTO1	chr10:106019556-106022737,chr10:106019556-106025842,chr10:106022835-106025842	106019556	106022835
chr10:clu_2885_+	Success	1.47462971777749	1	0.0859169207905497	0.42462559396784	ADD3	chr10:111765909-111860383,chr10:111768057-111860383	111765909	111768057
chr10:clu_2886_+	Success	0.0130878502762357	1	0.871471966893488	0.951648614989577	ADD3	chr10:111860606-111865758,chr10:111860606-111872535	111860606	111860606
chr10:clu_2887_+	Success	0.0539260643392367	2	0.947502158110245	0.98129702469636	ADD3	chr10:111872673-111876017,chr10:111872673-111877100,chr10:111876168-111877100	111872673	111876168
chr10:clu_2888_+	Success	0.727844274745053	3	0.692534488984658	0.879687176041521	MXI1	chr10:111967840-111987947,chr10:111986041-111987947,chr10:111987144-111987947,chr10:111987156-111987947	111967840	111987156
chr10:clu_2889_+	Success	1.13683960760522	2	0.32083137429347	0.680486895189629	MXI1	chr10:111988079-112004586,chr10:111988079-112038938,chr10:112004615-112038938	111988079	112004615
chr10:clu_2890_+	Success	1.22935576724058	2	0.292480942803714	0.660861494360341	PDCD4	chr10:112631776-112635724,chr10:112631776-112640991,chr10:112635828-112640991	112631776	112635828
chr10:clu_2891_+	Success	1.09556389348359	4	0.700653915667941	0.883182617757152	SHOC2	chr10:112679415-112711366,chr10:112679415-112723883,chr10:112679415-112745386,chr10:112711550-112723883,chr10:112724819-112745386	112679415	112724819
chr10:clu_2892_+	Success	0.523041291958293	1	0.306411031196519	0.670745369132742	VTI1A	chr10:114207225-114208640,chr10:114207225-114220283	114207225	114207225
chr10:clu_2893_+	Success	0.0679217178723235	1	0.71244867394414	0.888782789356131	VTI1A	chr10:114428757-114575049,chr10:114428768-114575049	114428757	114428768
chr10:clu_2894_+	Success	5.21756384674256	2	0.00542051826776821	0.127126621359333	TRUB1	chr10:116698298-116702404,chr10:116698298-116710853,chr10:116702502-116710853	116698298	116702502
chr10:clu_2895_+	Success	0.329181243668344	1	0.417138642709484	0.737299081486921	ATRNL1	chr10:116853395-116879949,chr10:116853802-116879949	116853395	116853802
chr10:clu_2896_+	Success	0.0405962847996761	2	0.960216705787137	0.986519723327042	ATRNL1	chr10:116975638-117001360,chr10:116975638-117024670,chr10:117001514-117024670	116975638	117001514
chr10:clu_2897_+	Success	1.12687842824243	2	0.324043203403147	0.68333206982705	ATRNL1	chr10:117075246-117093792,chr10:117075246-117154169,chr10:117093929-117154169	117075246	117093929
chr10:clu_2898_+	Success	1.5138869817763	4	0.55318830051589	0.811595593398604	FAM45A	chr10:120863709-120864276,chr10:120863709-120867460,chr10:120863709-120867480,chr10:120865007-120867460,chr10:120865007-120867480	120863709	120865007
chr10:clu_2899_+	Success	4.28647111208045	2	0.0137533738772115	0.199290607623051	FAM45A	chr10:120883081-120889027,chr10:120883081-120892027,chr10:120889134-120892027	120883081	120889134
chr10:clu_2900_+	Success	0.469911750042286	1	0.332323237050339	0.689348275126124	FAM45A	chr10:120892121-120895983,chr10:120892121-120896569	120892121	120892121
chr10:clu_2901_+	Success	2.73628769514107	4	0.242150663149914	0.621756857582561	GRK5	chr10:120967481-121086028,chr10:120967481-121140327,chr10:121086123-121140327,chr10:121086123-121156207,chr10:121140439-121156207	120967481	121140439
chr10:clu_2902_+	Success	0.13775613438338	2	0.871311148669814	0.951648614989577	GRK5	chr10:121199280-121201511,chr10:121199280-121203056,chr10:121201600-121203056	121199280	121201600
chr10:clu_2903_+	Success	0.17479222716446	1	0.554348454685233	0.81174752799713	BAG3	chr10:121432168-121435976,chr10:121432168-121435979	121432168	121432168
chr10:clu_2904_+	Success	7.36148541130797	7	0.039719092197295	0.316584132789475	INPP5F	chr10:121510668-121517407,chr10:121510668-121541147,chr10:121510668-121551029,chr10:121517489-121519369,chr10:121517489-121541147,chr10:121519580-121541147,chr10:121540754-121541147,chr10:121541283-121551029	121510668	121541283
chr10:clu_2905_+	Success	2.08016282345955	2	0.124909872285183	0.493683505935361	INPP5F	chr10:121565992-121567444,chr10:121565992-121569612,chr10:121567572-121569612	121565992	121567572
chr10:clu_2906_+	Success	0.84015398899237	1	0.194883534514103	0.574708807007814	INPP5F	chr10:121571467-121580358,chr10:121579051-121580358	121571467	121579051
chr10:clu_2907_+	Success	0.223999371290574	2	0.799315636906482	0.922349636974622	INPP5F	chr10:121583414-121585464,chr10:121583414-121586143,chr10:121585530-121586143	121583414	121585530
chr10:clu_2908_+	Success	0.827708349380941	3	0.646890734971224	0.858155487056547	SEC23IP	chr10:121652457-121657756,chr10:121652457-121657939,chr10:121652457-121662311,chr10:121658471-121662311	121652457	121658471
chr10:clu_2909_+	Success	2.4682784731537	2	0.0847305995192393	0.421029913517717	SEC23IP	chr10:121689274-121689841,chr10:121689274-121691645,chr10:121689943-121691645	121689274	121689943
chr10:clu_2910_+	Success	0.00523492890101807	1	0.918500837038806	0.970672629426094	SEC23IP	chr10:121691830-121692517,chr10:121691830-121692520	121691830	121691830
chr10:clu_2911_+	Success	0.607434554679458	1	0.270369946764082	0.644427248871957	SEC23IP	chr10:121693297-121700098,chr10:121693299-121700098	121693297	121693299
chr10:clu_2912_+	Success	0.0125712036551633	1	0.874012728604513	0.952904753074813	PPAPDC1A	chr10:122278408-122280483,chr10:122278408-122280518	122278408	122278408
chr10:clu_2913_+	Success	1.29774813606946	1	0.10716786655311	0.466621948399578	WDR11	chr10:122611018-122612036,chr10:122611039-122612036	122611018	122611039
chr10:clu_2914_+	Success	1.53535534245114	2	0.215379144217326	0.597093081303398	WDR11	chr10:122612147-122615594,chr10:122612147-122618155,chr10:122615642-122618155	122612147	122615642
chr10:clu_2915_+	Success	0.732106348510001	2	0.480894990100555	0.772503885868699	WDR11	chr10:122626276-122626578,chr10:122626276-122630682,chr10:122626681-122630682	122626276	122626681
chr10:clu_2916_+	Success	1.34808739120535	2	0.259736560310589	0.636141816562609	WDR11	chr10:122649521-122650228,chr10:122649521-122659541,chr10:122650399-122659541	122649521	122650399
chr10:clu_2917_+	Success	1.04170923813354	3	0.555274595598825	0.811808862780417	TACC2	chr10:123971223-123972857,chr10:123971223-123974906,chr10:123971223-123974918,chr10:123972892-123974906	123971223	123972892
chr10:clu_2918_+	Success	1.14578266396701	1	0.130078676971007	0.501606942224182	TACC2	chr10:123984302-123985881,chr10:123984302-123985884	123984302	123984302
chr10:clu_2919_+	Success	13.9691512055145	2	8.5758013917048e-07	0.000160503340304352	TACC2	chr10:123987523-123988861,chr10:123987523-123996910,chr10:123989001-123996910	123987523	123989001
chr10:clu_2920_+	Success	0.428850357181865	1	0.354382931204163	0.700111999491368	TACC2	chr10:124001516-124008158,chr10:124004588-124008158	124001516	124004588
chr10:clu_2921_+	Success	2.07107588901943	4	0.387109400850588	0.719591799024354	PLEKHA1	chr10:124134322-124151819,chr10:124134322-124152697,chr10:124135068-124151819,chr10:124135075-124151819,chr10:124151888-124152697	124134322	124151888
chr10:clu_2922_+	Success	5.43028457348464	4	0.0281765338885673	0.27285912914733	PLEKHA1	chr10:124186547-124187792,chr10:124186547-124189140,chr10:124187832-124189140,chr10:124187862-124189140,chr10:124187936-124189140	124186547	124187936
chr10:clu_2923_+	Success	0.746026169910095	2	0.474247391754016	0.768990763068462	PSTK	chr10:124714084-124723922,chr10:124714084-124742788,chr10:124742540-124742788	124714084	124742540
chr10:clu_2924_+	Success	0.313457939560152	2	0.730915120968569	0.894201849901614	PSTK	chr10:124746478-124746850,chr10:124746478-124749690,chr10:124747020-124749690	124746478	124747020
chr10:clu_2925_+	Success	2.78642834082621	1	0.018240977765107	0.227147037347706	BUB3	chr10:124922344-124923336,chr10:124922344-124924563	124922344	124922344
chr10:clu_2926_+	Success	1.19630780014214	2	0.302308336658552	0.667462806024676	LHPP	chr10:126177144-126185530,chr10:126177144-126186605,chr10:126185593-126186605	126177144	126185593
chr10:clu_2927_+	Success	2.00020954046229	2	0.135306927989688	0.507287915281897	LHPP	chr10:126186697-126205749,chr10:126186697-126301833,chr10:126205840-126301833	126186697	126205840
chr10:clu_2928_+	Success	0.117280128062163	1	0.6281628911243	0.848749392943599	FAM175B	chr10:126518046-126519918,chr10:126518046-126519922	126518046	126518046
chr10:clu_2929_+	Success	4.65529890348967	4	0.0537879433181775	0.354640213653125	RP11-298J20.4,ZRANB1	chr10:126605841-126628943,chr10:126605841-126631026,chr10:126605841-126655163,chr10:126629116-126631026,chr10:126631876-126655163	126605841	126631876
chr10:clu_2930_+	Success	0.0338380337375312	1	0.794750969158744	0.919968061410342	ZRANB1	chr10:126672257-126673343,chr10:126672257-126673347	126672257	126672257
chr10:clu_2931_+	Success	0.954515479788597	2	0.384998638991122	0.71892020871769	BCCIP	chr10:127512291-127515160,chr10:127512291-127516127,chr10:127515234-127516127	127512291	127515234
chr10:clu_2932_+	Success	1.33773601359928	1	0.101905107442231	0.456580290585562	BCCIP	chr10:127522515-127524673,chr10:127522515-127529824	127522515	127522515
chr10:clu_2933_+	Success	1.10284374917765	1	0.137502579962389	0.509648248686022	DOCK1	chr10:128807068-128810496,chr10:128807068-128810559	128807068	128807068
chr10:clu_2935_+	Success	2.10643733277993	4	0.377962303171182	0.713453622575069	GLRX3	chr10:131943583-131958010,chr10:131943583-131958259,chr10:131943583-131959060,chr10:131958098-131958259,chr10:131958333-131959060	131943583	131958333
chr10:clu_2936_+	Success	0.950091192335776	2	0.38670575724526	0.719416186491624	GLRX3	chr10:131973353-131977606,chr10:131973353-131978377,chr10:131977684-131978377	131973353	131977684
chr10:clu_2938_+	Success	2.6854640813707	2	0.0681895411564125	0.391380614657816	PPP2R2D	chr10:133748059-133748398,chr10:133748059-133753535,chr10:133748510-133753535	133748059	133748510
chr10:clu_2939_+	Success	0.31359872923116	1	0.428385171817912	0.743151341377344	PPP2R2D	chr10:133754198-133757472,chr10:133754198-133757599	133754198	133754198
chr10:clu_2946_+	Success	0.560514724083077	3	0.772000069514178	0.909544366468432	DPYSL4	chr10:133999613-134004251,chr10:133999977-134004251,chr10:134000606-134004251,chr10:134002935-134004251	133999613	134002935
chr10:clu_2947_+	Success	2.83675012505341	3	0.1286218986938	0.499145914803715	DPYSL4	chr10:134004339-134005787,chr10:134004339-134005873,chr10:134004339-134006162,chr10:134006024-134006162	134004339	134006024
chr10:clu_2948_+	Success	0.0955381702131035	2	0.908883668708236	0.96596356626514	DPYSL4	chr10:134010605-134011919,chr10:134010605-134012355,chr10:134011987-134012355	134010605	134011987
chr10:clu_2949_+	Success	0.103480226158354	2	0.901693852517026	0.962924066105268	DPYSL4	chr10:134015620-134016150,chr10:134015620-134017266,chr10:134016329-134017266	134015620	134016329
chr10:clu_2950_+	Success	1.71469993393744	1	0.0640453703518186	0.380947021951047	LRRC27	chr10:134145760-134146981,chr10:134146610-134146981	134145760	134146610
chr10:clu_2951_+	Success	1.92696243257404	2	0.145589766229653	0.518241050120156	LRRC27	chr10:134151199-134155717,chr10:134151199-134158002,chr10:134155775-134158002	134151199	134155775
chr10:clu_2952_+	Success	14.7592740492601	2	3.89160473833371e-07	8.26550610884517e-05	LRRC27	chr10:134161860-134162467,chr10:134161860-134165111,chr10:134162561-134165111	134161860	134162561
chr10:clu_2953_+	Success	2.01076300425745	1	0.0449230490599995	0.330684987147318	LRRC27	chr10:134165257-134166410,chr10:134165257-134169294	134165257	134165257
chr10:clu_2954_+	Success	0.247629455683295	1	0.48159075604525	0.772728126773904	PWWP2B	chr10:134210802-134218130,chr10:134210855-134218130	134210802	134210855
chr10:clu_2955_+	Success	0.0205232791461469	1	0.839448079118556	0.937331622634418	PWWP2B	chr10:134219490-134230565,chr10:134219793-134230565	134219490	134219793
chr10:clu_2956_+	Success	2.61117454807754	2	0.073448224608969	0.402432402835751	INPP5A	chr10:134351675-134421419,chr10:134351675-134459372,chr10:134421460-134459372	134351675	134421460
chr10:clu_2957_+	Success	0.283205622328751	2	0.753364863294698	0.902389726656483	INPP5A	chr10:134459472-134463922,chr10:134459472-134503896,chr10:134464009-134503896	134459472	134464009
chr10:clu_2958_+	Success	0.69592180503119	1	0.238094004645994	0.61797212272734	INPP5A	chr10:134595401-134595541,chr10:134595452-134595541	134595401	134595452
chr10:clu_2959_+	Success	0.701814875247976	2	0.495684880739953	0.781022864101637	GPR123	chr10:134912267-134916201,chr10:134912267-134940737,chr10:134916346-134940737	134912267	134916346
chr10:clu_2960_+	Success	12.0720327337924	4	7.47353245870427e-05	0.00663249690454868	KNDC1	chr10:134974073-134974589,chr10:134974073-134974595,chr10:134974073-134974657,chr10:134974073-134980885,chr10:134980443-134980885	134974073	134980443
chr10:clu_2961_+	Success	11.8058529637839	3	3.01045874733835e-05	0.00325181152576782	KNDC1	chr10:134981816-134987435,chr10:134981816-134992339,chr10:134981816-134996848,chr10:134987600-134996848	134981816	134987600
chr10:clu_2963_+	Success	3.53984968156448	2	0.029017688647937	0.274808869349385	PAOX	chr10:135195163-135197464,chr10:135195163-135202460,chr10:135197716-135202460	135195163	135197716
chr10:clu_2964_+	Success	4.7478043392581	2	0.00867071226049221	0.160531316219475	PAOX,RP11-108K14.8	chr10:135203251-135204411,chr10:135203251-135204816,chr10:135204602-135204816	135203251	135204602
chr10:clu_2965_+	Success	2.28481618950435	1	0.0325435483505863	0.291731048165971	RP11-108K14.8,MTG1	chr10:135215749-135216145,chr10:135215749-135216196	135215749	135215749
chr11:clu_2966_-	Success	7.69259648151979	6	0.0174633164269881	0.222943416376715	LINC01001	chr11:133778-134564,chr11:133778-134890,chr11:133778-138047,chr11:134796-134890,chr11:134947-135175,chr11:134947-138047,chr11:135860-138047	133778	135860
chr11:clu_2967_-	Success	0.121626534715176	2	0.885479002426485	0.956374801386178	LINC01001	chr11:138111-138678,chr11:138111-138956,chr11:138734-138956	138111	138734
chr11:clu_2968_-	Success	0.00289503940666691	1	0.939345453354819	0.978766201396337	SIRT3	chr11:216718-218778,chr11:216718-218832	216718	216718
chr11:clu_2969_-	Success	0.763743653049744	1	0.216489947346714	0.598342845148445	SIRT3	chr11:230552-232983,chr11:230706-232983	230552	230706
chr11:clu_2970_-	Success	0.188508064375526	2	0.828193824545702	0.933254716267506	SIRT3	chr11:233534-236048,chr11:233534-236194,chr11:233534-236616	233534	233534
chr11:clu_2971_-	Success	0.0599743901852605	1	0.729090047988362	0.893717059881096	SIGIRR	chr11:406059-406142,chr11:406059-406349	406059	406059
chr11:clu_2972_-	Success	0.635563283229544	2	0.529637068599561	0.798535193265061	SIGIRR	chr11:406538-406843,chr11:406538-407062,chr11:406993-407062	406538	406993
chr11:clu_2973_-	Success	0.12231410172754	1	0.620883184917753	0.846092442480722	RNH1	chr11:500654-502062,chr11:500738-502062	500654	500738
chr11:clu_2974_-	Success	1.71916266827111	7	0.841714175310054	0.938476056145214	RNH1	chr11:502181-504824,chr11:502181-506609,chr11:502181-507113,chr11:502249-504824,chr11:502249-506609,chr11:502249-507113,chr11:504996-506609,chr11:504996-507113	502181	504996
chr11:clu_2975_-	Success	0.0241024714514424	3	0.997225502869527	0.99933129780962	HRAS	chr11:532630-533453,chr11:532755-533277,chr11:532755-533453,chr11:533358-533453	532630	533358
chr11:clu_2976_-	Success	2.26196154755792	4	0.339720237344109	0.693825874745506	IRF7	chr11:613865-613951,chr11:613865-614174,chr11:614037-614174,chr11:614037-614476,chr11:614399-614476	613865	614399
chr11:clu_2977_-	Success	0.322983087269169	1	0.421558580092871	0.740021395286061	IRF7	chr11:614531-614797,chr11:614534-614797	614531	614534
chr11:clu_2978_-	Success	1.61224953877286	6	0.780188081243252	0.912728794491398	DEAF1	chr11:644654-646327,chr11:644654-651162,chr11:644654-653962,chr11:646555-653962,chr11:651407-653962,chr11:651946-653962,chr11:653504-653962	644654	653504
chr11:clu_2979_-	Success	0.737020062167083	1	0.224709333349899	0.60607859275129	DEAF1	chr11:654048-674536,chr11:654051-674536	654048	654051
chr11:clu_2980_-	Success	2.87362319791191	4	0.218835953199972	0.600103077337612	DEAF1	chr11:674783-678694,chr11:674783-679688,chr11:678822-679688,chr11:678822-684898,chr11:681089-684898	674783	681089
chr11:clu_2981_-	Success	0.492417943232113	1	0.321007812849629	0.680575447094722	DEAF1	chr11:679816-680963,chr11:680074-680963	679816	680074
chr11:clu_2982_-	Success	0.0460119234204797	1	0.761619849538643	0.905559701868808	DEAF1	chr11:691598-694679,chr11:691598-694759	691598	691598
chr11:clu_2983_-	Success	7.05114210945544	5	0.0149725824845631	0.206890882094808	PDDC1	chr11:767368-771333,chr11:767373-770314,chr11:767373-771333,chr11:770398-771333,chr11:771104-771333,chr11:771212-771333	767368	771212
chr11:clu_2984_-	Success	0.355205018221412	1	0.399307723340478	0.727184602698451	PDDC1	chr11:771426-772427,chr11:771467-772427	771426	771467
chr11:clu_2985_-	Success	3.76440765857251	7	0.375967121708832	0.712399511154105	PDDC1	chr11:772521-773522,chr11:772521-774008,chr11:772521-777399,chr11:773629-774008,chr11:774113-775066,chr11:774113-777399,chr11:775142-776680,chr11:775142-777399	772521	775142
chr11:clu_2986_-	Success	0.110641070656939	1	0.638064722810826	0.852873529578069	SLC25A22	chr11:793619-794453,chr11:793619-794458	793619	793619
chr11:clu_2987_-	Success	4.94873816173993	5	0.0781928789585291	0.410122084060232	SLC25A22	chr11:795164-798217,chr11:795169-796043,chr11:795169-796114,chr11:795169-797612,chr11:795169-797892,chr11:795169-798217	795164	795169
chr11:clu_2988_-	Success	0.0511799033584452	1	0.749015943458271	0.90096394395111	PIDD	chr11:800244-800333,chr11:800244-800384	800244	800244
chr11:clu_2991_-	Success	1.0085688779766	2	0.364740594532831	0.706844388281511	PIDD	chr11:803587-804094,chr11:803647-804094,chr11:803939-804094	803587	803939
chr11:clu_2992_-	Success	0.214119071033963	3	0.934349322664062	0.976856505459202	PIDD	chr11:804463-805179,chr11:804463-805616,chr11:804463-809412,chr11:806095-809412	804463	806095
chr11:clu_2993_-	Success	8.64649105154695	5	0.00397639431269009	0.106316522903509	CHID1	chr11:870499-883148,chr11:870499-883200,chr11:870499-893427,chr11:884169-893427,chr11:884169-899340,chr11:893519-899340	870499	893519
chr11:clu_2994_-	Success	6.25426812117765	1	0.000405096860186222	0.0242327403420891	CHID1	chr11:900980-902148,chr11:900980-902198	900980	900980
chr11:clu_2995_-	Success	0.0708308441328427	2	0.931619467698719	0.976132298537159	CHID1	chr11:904859-908542,chr11:904859-910775,chr11:908645-910775	904859	908645
chr11:clu_2996_-	Success	1.83175187609254	2	0.160132789097406	0.538993965866855	TOLLIP	chr11:1311639-1316875,chr11:1311639-1330696,chr11:1317024-1330696	1311639	1317024
chr11:clu_2997_-	Success	0.760813439324636	1	0.217373463932821	0.599012570835439	MOB2	chr11:1491714-1492525,chr11:1491718-1492525	1491714	1491718
chr11:clu_2998_-	Success	0.0658527108407441	1	0.716670311553939	0.890017152613324	MOB2	chr11:1492645-1501623,chr11:1492649-1501623	1492645	1492649
chr11:clu_2999_-	Success	0.00862895967776467	1	0.895483093811698	0.960345525020161	MOB2	chr11:1501716-1501955,chr11:1501716-1502001	1501716	1501716
chr11:clu_3000_-	Success	0.0045576857411902	1	0.92393797982708	0.97283862539383	DUSP8	chr11:1585219-1586826,chr11:1585219-1586868	1585219	1585219
chr11:clu_3001_-	Success	1.08684118210581	1	0.140389711876402	0.513171735674073	DUSP8	chr11:1587164-1593131,chr11:1587164-1593993	1587164	1587164
chr11:clu_3002_-	Success	2.19729614993064	2	0.111103158885204	0.472645538161955	IFITM10	chr11:1756659-1760651,chr11:1756659-1768897,chr11:1756659-1768987	1756659	1756659
chr11:clu_3003_-	Success	3.07451414420655	3	0.104580550322981	0.461350325030412	IFITM10,RP11-295K3.1,CTSD	chr11:1769349-1770245,chr11:1769349-1774763,chr11:1769349-1775033,chr11:1774900-1775033	1769349	1774900
chr11:clu_3005_-	Success	1.06327473429573	1	0.144766317676932	0.517104630205413	CDKN1C	chr11:2905140-2905229,chr11:2905145-2905229	2905140	2905145
chr11:clu_3006_-	Success	0.56896750330236	1	0.286089094211458	0.655396198668786	CDKN1C	chr11:2905364-2905900,chr11:2905364-2906432	2905364	2905364
chr11:clu_3007_-	Success	0.715018239059646	3	0.698509363480082	0.882261292119737	NAP1L4	chr11:2966873-2972489,chr11:2966876-2970457,chr11:2966876-2972489,chr11:2970494-2972489	2966873	2970494
chr11:clu_3008_-	Success	0.0112226651841567	1	0.880908478264477	0.954805789256503	NAP1L4	chr11:2973039-2975531,chr11:2973039-2975757	2973039	2973039
chr11:clu_3009_-	Success	0.487792353411351	2	0.613980350732533	0.841995833567692	NAP1L4	chr11:2981139-2985910,chr11:2981139-2991033,chr11:2985981-2991033	2981139	2985981
chr11:clu_3010_-	Success	0.000797475525757818	1	0.968143481821518	0.989597163150869	NAP1L4	chr11:2993473-2997254,chr11:2993509-2997254	2993473	2993509
chr11:clu_3011_-	Success	3.34668409374797	6	0.350137251206402	0.69802198476636	NAP1L4	chr11:3000467-3009307,chr11:3000467-3010359,chr11:3000467-3013024,chr11:3000467-3013459,chr11:3000467-3013484,chr11:3009356-3010359,chr11:3010501-3013484	3000467	3010501
chr11:clu_3012_-	Success	0.88476325409124	1	0.183440688232525	0.56512113639825	CARS	chr11:3022478-3023192,chr11:3022478-3023200	3022478	3022478
chr11:clu_3013_-	Success	0.0182166847005192	1	0.848623314176973	0.941210368073052	CARS	chr11:3023283-3023771,chr11:3023404-3023771	3023283	3023404
chr11:clu_3014_-	Success	2.60180771706491	1	0.0225399598161266	0.247860884470181	CARS	chr11:3038525-3039082,chr11:3038525-3039087	3038525	3038525
chr11:clu_3015_-	Success	0.00198751730025037	1	0.949728381017674	0.981923052572576	CARS	chr11:3039741-3039850,chr11:3039770-3039850	3039741	3039770
chr11:clu_3016_-	Success	0.046466369593162	1	0.760481376897231	0.905307605484499	CARS	chr11:3048027-3049943,chr11:3048027-3050226	3048027	3048027
chr11:clu_3017_-	Success	1.03095279826243	1	0.151021207390264	0.52680455495445	CARS	chr11:3062214-3063395,chr11:3062261-3063395	3062214	3062261
chr11:clu_3018_-	Success	0.613217655263497	2	0.541605363015056	0.805061427779633	CARS	chr11:3063486-3068983,chr11:3063486-3078573,chr11:3069231-3078573	3063486	3069231
chr11:clu_3019_-	Success	25.0085221381346	14	6.06629184885974e-06	0.000882085498607659	ZNF195	chr11:3381795-3381950,chr11:3381795-3382973,chr11:3381795-3392205,chr11:3382018-3382973,chr11:3383119-3383206,chr11:3383119-3383776,chr11:3383119-3392205,chr11:3383262-3383776,chr11:3383303-3383776,chr11:3383832-3384533,chr11:3383832-3392205,chr11:3384621-3387921,chr11:3384621-3392205,chr11:3388287-3392205,chr11:3390732-3392205	3381795	3390732
chr11:clu_3020_-	Success	1.71569138188408	4	0.488388145922053	0.777138206577762	ZNF195	chr11:3392933-3394807,chr11:3392933-3398847,chr11:3392933-3400268,chr11:3394886-3400268,chr11:3399130-3400268	3392933	3399130
chr11:clu_3021_-	Success	0.911919136173253	2	0.401752466025908	0.728458288499654	NUP98	chr11:3704671-3707203,chr11:3704671-3712577,chr11:3707424-3712577	3704671	3707424
chr11:clu_3022_-	Success	1.81213802035688	2	0.163304614702557	0.542766096123598	NUP98	chr11:3720578-3721840,chr11:3720578-3723693,chr11:3722069-3723693	3720578	3722069
chr11:clu_3023_-	Success	0.165396724790611	2	0.84755739035211	0.940994793247148	NUP98	chr11:3774638-3781718,chr11:3774638-3781769,chr11:3774638-3781793	3774638	3774638
chr11:clu_3024_-	Success	0.0806003066597967	1	0.688053538473404	0.877083824786753	NUP98	chr11:3803375-3806864,chr11:3803375-3818630	3803375	3803375
chr11:clu_3025_-	Success	1.3797926499351	2	0.251630723297626	0.629604366217553	TRIM21	chr11:4408220-4409530,chr11:4408220-4410884,chr11:4409760-4410884	4408220	4409760
chr11:clu_3026_-	Success	0.155415580012509	1	0.577170599688478	0.822433260709436	TRIM5	chr11:5685403-5686886,chr11:5686625-5686886	5685403	5686625
chr11:clu_3027_-	Success	2.29631216222978	2	0.100629264679866	0.45387616087891	TRIM5	chr11:5686912-5687211,chr11:5686912-5688919,chr11:5687311-5688919	5686912	5687311
chr11:clu_3028_-	Success	0.525914690251582	1	0.305086140034286	0.669652032636797	TRIM5	chr11:5701468-5706098,chr11:5701468-5706246	5701468	5701468
chr11:clu_3029_-	Success	0.707766775525357	1	0.234139959888301	0.61391647192127	FAM160A2	chr11:6239380-6239788,chr11:6239380-6239830	6239380	6239380
chr11:clu_3030_-	Success	1.67854997347044	1	0.0669158128891684	0.388844024298786	APBB1	chr11:6417439-6422219,chr11:6417445-6422219	6417439	6417445
chr11:clu_3031_-	Success	0.0870564246351933	2	0.916625373921644	0.969829253511745	APBB1	chr11:6422918-6423207,chr11:6422918-6423312,chr11:6423212-6423312	6422918	6423212
chr11:clu_3032_-	Success	0.0755028912899434	2	0.927277049503315	0.974598230119208	APBB1	chr11:6423439-6423806,chr11:6423439-6424375,chr11:6423955-6424375	6423439	6423955
chr11:clu_3033_-	Success	7.84760416588688	6	0.0154868469112609	0.21167597047257	APBB1	chr11:6425052-6425975,chr11:6425052-6426617,chr11:6425052-6431857,chr11:6425052-6440215,chr11:6425067-6431857,chr11:6432591-6440215,chr11:6432591-6440576	6425052	6432591
chr11:clu_3034_-	Success	0.0303631541277269	1	0.80535164171928	0.92376594407533	TRIM3	chr11:6479077-6479295,chr11:6479077-6479300	6479077	6479077
chr11:clu_3035_-	Success	5.21883126887633	4	0.0336665916619301	0.296696347538968	TRIM3	chr11:6486962-6494314,chr11:6486962-6494995,chr11:6486962-6495021,chr11:6494380-6495021,chr11:6494478-6495021	6486962	6494478
chr11:clu_3036_-	Success	0.00376244171121698	1	0.930873343191431	0.976092303606507	ARFIP2	chr11:6499428-6499809,chr11:6499428-6499968	6499428	6499428
chr11:clu_3037_-	Success	0.691275233616125	1	0.239667187320418	0.61998191672386	ARFIP2	chr11:6501653-6502461,chr11:6501693-6502461	6501653	6501693
chr11:clu_3038_-	Success	8.57486029851512	3	0.000658358525832807	0.034569308927271	RRP8	chr11:6520169-6624634,chr11:6614053-6624634,chr11:6623445-6624634,chr11:6623494-6624634	6520169	6623494
chr11:clu_3039_-	Success	0.79308193472616	1	0.207875067161211	0.588154826305699	TAF10	chr11:6632683-6632766,chr11:6632683-6632895	6632683	6632683
chr11:clu_3040_-	Success	0.278984165932044	1	0.455079992665304	0.757678262390343	TAF10	chr11:6633049-6633189,chr11:6633049-6633605	6633049	6633049
chr11:clu_3041_-	Success	5.03036171529698	2	0.0065364458104524	0.140388246217173	DCHS1	chr11:6655537-6661048,chr11:6655537-6676794,chr11:6662964-6676794	6655537	6662964
chr11:clu_3043_-	Success	2.34756398065258	7	0.697110900868975	0.882197478015884	RIC3	chr11:8148351-8149766,chr11:8148351-8158925,chr11:8148351-8190413,chr11:8148354-8158925,chr11:8157391-8158925,chr11:8161740-8174922,chr11:8161740-8190413,chr11:8174970-8190413	8148351	8174970
chr11:clu_3044_-	Success	0.0479999004469462	1	0.756683889361124	0.903404001805933	RIC3	chr11:8159014-8159819,chr11:8159018-8159819	8159014	8159018
chr11:clu_3045_-	Success	0.042339505666888	1	0.77105393283233	0.909347427528682	LMO1	chr11:8252051-8284885,chr11:8252051-8289974	8252051	8252051
chr11:clu_3046_-	Success	1.08839886330719	3	0.536532942935316	0.802079398706266	STK33	chr11:8496613-8498797,chr11:8496613-8615630,chr11:8502161-8615630,chr11:8555124-8615630	8496613	8555124
chr11:clu_3048_-	Success	0.598882799590683	3	0.753540263031353	0.902389726656483	TMEM9B	chr11:8977845-8983639,chr11:8977845-8985756,chr11:8983730-8985756,chr11:8983730-8986437	8977845	8983730
chr11:clu_3049_-	Success	1.06909980693314	2	0.34331743032773	0.69577384508099	NRIP3	chr11:9005671-9007258,chr11:9005671-9009095,chr11:9007397-9009095	9005671	9007397
chr11:clu_3050_-	Success	0.241762285034554	1	0.486830153793605	0.776530459008413	DENND5A	chr11:9161401-9163487,chr11:9161401-9163521	9161401	9161401
chr11:clu_3051_-	Success	0.843725430421046	4	0.79299590977215	0.919230571095173	DENND5A	chr11:9163655-9164269,chr11:9163655-9165644,chr11:9164392-9164950,chr11:9164392-9165644,chr11:9165032-9165644	9163655	9165032
chr11:clu_3052_-	Success	0.556593373730379	2	0.573158277887974	0.819962383846607	DENND5A	chr11:9167362-9168577,chr11:9167362-9171628,chr11:9168698-9171628	9167362	9168698
chr11:clu_3053_-	Success	3.2078260987812	2	0.0404444399915283	0.318535659535679	DENND5A	chr11:9191496-9192174,chr11:9191496-9199679,chr11:9192324-9199679	9191496	9192324
chr11:clu_3054_-	Success	1.26462211609413	2	0.282345969982033	0.652866773158456	DENND5A	chr11:9228329-9229108,chr11:9228329-9286508,chr11:9229179-9286508	9228329	9229179
chr11:clu_3055_-	Success	0.762469175850782	1	0.216873700345809	0.5984764317718	TMEM41B	chr11:9310082-9316806,chr11:9310089-9316806	9310082	9310089
chr11:clu_3056_-	Success	7.69871485656199	7	0.0312292985970739	0.285044631279811	SBF2	chr11:9838571-9840776,chr11:9838571-9849673,chr11:9838571-9850903,chr11:9840850-9849673,chr11:9840850-9850143,chr11:9840850-9850903,chr11:9849768-9850903,chr11:9850179-9850903	9838571	9850179
chr11:clu_3057_-	Success	0.735659514821805	2	0.479189322277442	0.771716200930818	SBF2	chr11:10011142-10013962,chr11:10011142-10014537,chr11:10014090-10014537	10011142	10014090
chr11:clu_3058_-	Success	0.0164542438924684	1	0.856048150495823	0.944759233768908	SBF2	chr11:10024236-10049999,chr11:10038526-10049999	10024236	10038526
chr11:clu_3059_-	Success	1.43858362359317	1	0.089843947504047	0.43236256101553	SBF2	chr11:10051422-10052595,chr11:10051422-10052632	10051422	10051422
chr11:clu_3060_-	Success	0.599986950541279	2	0.548818797835546	0.808719824521753	EIF4G2	chr11:10820606-10820760,chr11:10820609-10820760,chr11:10820660-10820760	10820606	10820660
chr11:clu_3061_-	Success	0.341702328794696	2	0.7105596863899	0.887580756214033	EIF4G2	chr11:10821303-10821637,chr11:10821303-10821791,chr11:10821321-10821637	10821303	10821321
chr11:clu_3062_-	Success	1.47805239651643	2	0.228081468352129	0.608469104601106	EIF4G2	chr11:10822634-10823208,chr11:10822634-10823596,chr11:10823321-10823596	10822634	10823321
chr11:clu_3063_-	Success	3.14256953359654	2	0.0431717240636978	0.326370196602697	EIF4G2	chr11:10827594-10828367,chr11:10827594-10828802,chr11:10828432-10828802	10827594	10828432
chr11:clu_3064_-	Success	0.721280577324706	3	0.695589180685836	0.880927393977245	EIF4G2	chr11:10828866-10830252,chr11:10828928-10829824,chr11:10828928-10830252,chr11:10830055-10830252	10828866	10830055
chr11:clu_3065_-	Success	1.12481889438504	2	0.324711269067597	0.683866812451998	ZBED5	chr11:10876628-10877691,chr11:10876633-10877691,chr11:10876665-10877691	10876628	10876665
chr11:clu_3066_-	Success	0.0340099107799574	1	0.794242040442441	0.919779286312778	DKK3	chr11:11986016-12029917,chr11:12023984-12029917	11986016	12023984
chr11:clu_3067_-	Success	1.63732347973587	3	0.351186932560055	0.698204408515965	DKK3	chr11:12030155-12030417,chr11:12030155-12030586,chr11:12030155-12030719,chr11:12030155-12031185	12030155	12030155
chr11:clu_3068_-	Success	2.04490818932572	5	0.53655847445385	0.802079398706266	DKK3	chr11:11986233-11987356,chr11:11986233-11988501,chr11:11986275-11987356,chr11:11987512-11988146,chr11:11987512-11988501,chr11:11988203-11988501	11986233	11988203
chr11:clu_3069_-	Success	2.23760006444286	3	0.214513075107085	0.596082508968274	DKK3	chr11:12020326-12022984,chr11:12020326-12023847,chr11:12023319-12023847,chr11:12023749-12023847	12020326	12023749
chr11:clu_3070_-	Success	2.97965510830005	2	0.0508103549129737	0.345367903243417	BTBD10	chr11:13424825-13426107,chr11:13424825-13427206,chr11:13426202-13427206	13424825	13426202
chr11:clu_3071_-	Success	3.62269708878785	5	0.203020353258414	0.581702716702469	BTBD10	chr11:13443362-13466571,chr11:13443385-13466571,chr11:13443385-13484639,chr11:13443385-13484647,chr11:13466728-13484639,chr11:13466728-13484647	13443362	13466728
chr11:clu_3072_-	Success	2.16119268108986	1	0.0376141594628836	0.309982155444539	RRAS2	chr11:14317401-14379803,chr11:14317401-14380309	14317401	14317401
chr11:clu_3073_-	Success	1.75269803486481	3	0.320062942732594	0.680070786675339	COPB1	chr11:14520531-14521149,chr11:14520531-14521155,chr11:14520531-14521253,chr11:14520531-14521288	14520531	14520531
chr11:clu_3074_-	Success	1.28342158342821	2	0.277087598302642	0.64882550588837	PSMA1	chr11:14526794-14529202,chr11:14526794-14532418,chr11:14529312-14532418	14526794	14529312
chr11:clu_3075_-	Success	0.892237599400957	1	0.181600756633619	0.56345348448063	PSMA1	chr11:14532437-14535949,chr11:14535433-14535949	14532437	14535433
chr11:clu_3076_-	Success	2.19340176863061	1	0.0362181549556704	0.305768399181013	PSMA1	chr11:14532497-14533637,chr11:14532497-14535116	14532497	14532497
chr11:clu_3077_-	Success	0.199802604745514	1	0.527293213550509	0.798198304081169	PSMA1	chr11:14539522-14540543,chr11:14539527-14540543	14539522	14539527
chr11:clu_3078_-	Success	0.316529714226135	5	0.986439615305379	0.995069816257219	PSMA1	chr11:14540587-14541419,chr11:14540587-14541451,chr11:14540587-14541739,chr11:14540587-14541843,chr11:14540587-14632512,chr11:14622542-14632512	14540587	14622542
chr11:clu_3079_-	Success	0.0268363735687274	1	0.816791386493774	0.928710230309282	CYP2R1	chr11:14900753-14901682,chr11:14900989-14901682	14900753	14900989
chr11:clu_3080_-	Success	0.0014257919154872	1	0.957413027431309	0.985352994911201	CYP2R1	chr11:14901905-14907322,chr11:14902314-14907322	14901905	14902314
chr11:clu_3083_-	Success	0.108058392142198	1	0.642014798012199	0.855542504496265	RPS13	chr11:17096710-17097001,chr11:17096744-17097001	17096710	17096744
chr11:clu_3084_-	Success	0.443618076916977	1	0.346227384545388	0.696020584550882	RPS13	chr11:17098793-17098903,chr11:17098793-17098976	17098793	17098793
chr11:clu_3085_-	Success	0.000947521796234696	1	0.965277377934754	0.989108722580596	RPS13	chr11:17099020-17099166,chr11:17099024-17099166	17099020	17099024
chr11:clu_3088_-	Success	12.6485504195894	4	4.38420524334166e-05	0.00424998111358397	SERGEF	chr11:17809960-17885113,chr11:17809960-17899755,chr11:17868308-17885113,chr11:17868308-17899755,chr11:17896024-17899755	17809960	17896024
chr11:clu_3089_-	Success	9.05265105480396	5	0.0028172862436494	0.088906781074632	SERGEF	chr11:17899791-17940242,chr11:17899791-17981017,chr11:17899791-18010144,chr11:17940326-17981017,chr11:17981183-18010144,chr11:18008918-18010144	17899791	18008918
chr11:clu_3090_-	Success	0.0191854122386559	1	0.84470039535981	0.939644063643058	SERGEF	chr11:18010222-18014478,chr11:18010302-18014478	18010222	18010302
chr11:clu_3091_-	Success	12.501461154548	6	0.000341029450334981	0.0215601327748567	SERGEF	chr11:18029623-18031618,chr11:18029623-18031622,chr11:18029623-18034398,chr11:18029623-18034498,chr11:18031686-18032117,chr11:18031686-18034049,chr11:18031686-18034398	18029623	18031686
chr11:clu_3092_-	Success	1.61601529099323	2	0.198688841009622	0.577817717169983	SERGEF	chr11:18017456-18021041,chr11:18017456-18022044,chr11:18021119-18022044	18017456	18021119
chr11:clu_3093_-	Success	1.25740273890779	2	0.284391707627008	0.654641444127384	SERGEF,RP1-59M18.2	chr11:18022104-18025988,chr11:18022104-18028138,chr11:18026082-18028138	18022104	18026082
chr11:clu_3094_-	Success	1.18291763289233	3	0.500026060365722	0.783572488703634	SAAL1	chr11:18103050-18105082,chr11:18103050-18108413,chr11:18105275-18108413,chr11:18105278-18108413	18103050	18105278
chr11:clu_3095_-	Success	1.5075806345061	2	0.221445086988458	0.602298774006161	SAAL1	chr11:18113871-18115249,chr11:18113871-18118318,chr11:18115512-18118318	18113871	18115512
chr11:clu_3099_-	Success	0.397818401289911	1	0.372401103924185	0.709746518742741	TSG101	chr11:18502182-18502896,chr11:18502182-18503177	18502182	18502182
chr11:clu_3100_-	Success	4.12884045183819	6	0.219826289793625	0.601182921870499	TSG101	chr11:18531212-18536225,chr11:18531212-18548322,chr11:18537711-18541066,chr11:18537711-18548322,chr11:18541150-18547208,chr11:18541150-18548322,chr11:18547249-18548322	18531212	18547249
chr11:clu_3101_-	Success	2.59122546615521	2	0.0749281618735578	0.404676298255961	UEVLD	chr11:18554034-18555877,chr11:18554034-18557953,chr11:18556000-18557953	18554034	18556000
chr11:clu_3102_-	Success	1.52536118085658	2	0.217542470498305	0.599012570835439	UEVLD	chr11:18591924-18596894,chr11:18591924-18600271,chr11:18596959-18600271	18591924	18596959
chr11:clu_3104_-	Success	0.82228551629197	1	0.199699456218311	0.579229870756652	PTPN5	chr11:18750574-18751000,chr11:18750621-18751000	18750574	18750621
chr11:clu_3105_-	Success	0.167402345862229	2	0.845859214908087	0.940103289005619	PTPN5	chr11:18751113-18751205,chr11:18751113-18754139,chr11:18751365-18754139	18751113	18751365
chr11:clu_3106_-	Success	0.544403796796274	1	0.296735558634187	0.664300154597886	PTPN5	chr11:18765746-18768503,chr11:18765746-18787354	18765746	18765746
chr11:clu_3107_-	Success	1.59597004356874	3	0.362967936590756	0.70553970413557	PTPN5	chr11:18787430-18793486,chr11:18787430-18813072,chr11:18793573-18813072,chr11:18793618-18813072	18787430	18793618
chr11:clu_3108_-	Success	1.8283324353706	1	0.0558453153674578	0.358818489595872	PTPN5	chr11:18762339-18763809,chr11:18762339-18763822	18762339	18762339
chr11:clu_3109_-	Success	0.487602728807872	1	0.323385374986164	0.682639344066331	PTPN5	chr11:18764880-18765553,chr11:18764976-18765553	18764880	18764976
chr11:clu_3110_-	Success	0.203754324261922	2	0.815662735118479	0.928210676378548	CCDC34	chr11:27363097-27371879,chr11:27363097-27378950,chr11:27371986-27378950	27363097	27371986
chr11:clu_3111_-	Success	2.33934616660679	4	0.321881717692054	0.681205789244615	BDNF	chr11:27680132-27721030,chr11:27680132-27721711,chr11:27680132-27721729,chr11:27680132-27722844,chr11:27680132-27741893	27680132	27680132
chr11:clu_3112_-	Success	3.61491779984777	1	0.00717017730966678	0.145651115165154	MPPED2	chr11:30439180-30516843,chr11:30473630-30516843	30439180	30473630
chr11:clu_3113_-	Success	16.0923766360049	10	0.000373012323266509	0.0229585035470692	MPPED2	chr11:30517068-30526283,chr11:30517068-30557541,chr11:30517068-30601793,chr11:30526380-30557541,chr11:30557722-30578083,chr11:30557722-30588013,chr11:30557722-30591705,chr11:30557722-30601793,chr11:30578217-30601793,chr11:30588035-30601793,chr11:30591799-30601793	30517068	30591799
chr11:clu_3114_-	Success	0.783689545244762	1	0.210588041887395	0.590901114873463	MPPED2	chr11:30602041-30606013,chr11:30602041-30607589	30602041	30602041
chr11:clu_3115_-	Success	10.8214970717368	13	0.0611462407158062	0.373976177449378	IMMP1L	chr11:31455117-31477807,chr11:31455117-31484719,chr11:31455117-31509675,chr11:31455117-31531066,chr11:31474639-31477807,chr11:31477933-31482173,chr11:31477933-31484719,chr11:31477933-31531066,chr11:31482261-31484719,chr11:31484852-31491287,chr11:31484852-31491305,chr11:31484852-31531066,chr11:31495333-31531066,chr11:31509788-31531066	31455117	31509788
chr11:clu_3117_-	Success	0.744230225864101	2	0.475099878813959	0.769164606525631	CSTF3	chr11:33163532-33178254,chr11:33163532-33182845,chr11:33178349-33182845	33163532	33178349
chr11:clu_3118_-	Success	0.650430315687117	3	0.728928720962762	0.893717059881096	CD59	chr11:33744009-33744463,chr11:33744009-33752970,chr11:33744009-33757928,chr11:33753014-33757928	33744009	33753014
chr11:clu_3119_-	Success	0.064306593864373	1	0.719874288885146	0.89066434508232	FBXO3	chr11:33763630-33768676,chr11:33767605-33768676	33763630	33767605
chr11:clu_3120_-	Success	6.21948882057299	2	0.00199026233843907	0.0730499358271678	FBXO3	chr11:33780147-33784752,chr11:33780147-33790397,chr11:33784832-33790397	33780147	33784832
chr11:clu_3121_-	Success	6.39308097336084	2	0.00167309349590301	0.0660260675429115	APIP	chr11:34916657-34918308,chr11:34916657-34937775,chr11:34918402-34937775	34916657	34918402
chr11:clu_3122_-	Success	0.737283896098575	2	0.47841156797009	0.771553337962531	SLC1A2	chr11:35308498-35313834,chr11:35308498-35323066,chr11:35314067-35323066	35308498	35314067
chr11:clu_3123_-	Success	5.43468579607588	6	0.0924985397080498	0.438500583965053	COMMD9	chr11:36296322-36297687,chr11:36296322-36310912,chr11:36300166-36302262,chr11:36300166-36310912,chr11:36302387-36308371,chr11:36302387-36310912,chr11:36308395-36310912	36296322	36308395
chr11:clu_3124_-	Success	0.166697627277244	2	0.846455517705266	0.940434268906938	COMMD9	chr11:36297790-36298639,chr11:36297790-36300027,chr11:36298673-36300027	36297790	36298673
chr11:clu_3125_-	Success	4.92833958058532	7	0.196841870347978	0.576652753416851	LRRC4C	chr11:40137884-40162036,chr11:40137884-40162351,chr11:40137884-40263069,chr11:40137884-40313743,chr11:40162101-40162351,chr11:40162403-40263069,chr11:40162403-40313743,chr11:40263148-40313743	40137884	40263148
chr11:clu_3126_-	Success	1.09732746251962	3	0.533001951523201	0.800266511743947	TP53I11	chr11:44957213-44958354,chr11:44957213-44958855,chr11:44958240-44958354,chr11:44958450-44958855	44957213	44958450
chr11:clu_3127_-	Success	0.355928652393686	2	0.700522599062908	0.883182617757152	TP53I11	chr11:44958903-44959106,chr11:44958903-44959758,chr11:44959164-44959758	44958903	44959164
chr11:clu_3128_-	Success	6.31434609982671	7	0.0816888872765291	0.415539854360851	TP53I11	chr11:44959917-44960665,chr11:44959917-44960717,chr11:44959917-44971524,chr11:44959917-44972228,chr11:44959917-44972428,chr11:44960741-44972228,chr11:44960832-44972228,chr11:44960832-44972428	44959917	44960832
chr11:clu_3129_-	Success	0.526307885370286	1	0.304905419643103	0.669453500760036	CHST1	chr11:45672515-45673543,chr11:45672954-45673543	45672515	45672954
chr11:clu_3130_-	Success	1.27615400957325	2	0.279108688201898	0.650585906321813	PEX16	chr11:45935489-45935682,chr11:45935489-45936155,chr11:45936019-45936155	45935489	45936019
chr11:clu_3131_-	Success	0.0998433710602953	1	0.654973817636036	0.862688148359973	PEX16	chr11:45937854-45939009,chr11:45938692-45939009	45937854	45938692
chr11:clu_3132_-	Success	2.23516298932995	1	0.0344884112217175	0.299877846055255	PEX16	chr11:45939044-45939251,chr11:45939044-45939325	45939044	45939044
chr11:clu_3133_-	Success	2.97246206991264	2	0.0511771533624996	0.346220437737897	PHF21A	chr11:45955776-45956672,chr11:45955776-45957187,chr11:45956797-45957187	45955776	45956797
chr11:clu_3134_-	Success	0.0656027287082281	1	0.717185439104491	0.890136699526684	PHF21A	chr11:45959863-45967391,chr11:45959863-45967627	45959863	45959863
chr11:clu_3135_-	Success	1.07229014525802	1	0.143074159335126	0.515050625387903	PHF21A	chr11:45991452-45992667,chr11:45991455-45992667	45991452	45991455
chr11:clu_3136_-	Success	0.0489566117299773	1	0.754348365706517	0.90275720916311	PHF21A	chr11:45992915-46001311,chr11:45992918-46001311	45992915	45992918
chr11:clu_3137_-	Success	0.117672706197745	1	0.627588303002406	0.848337123779619	PHF21A	chr11:46001517-46098305,chr11:46071048-46098305	46001517	46071048
chr11:clu_3138_-	Success	0.00263961680832381	1	0.942078004880653	0.979795407186267	PHF21A	chr11:46098370-46100685,chr11:46098391-46100685	46098370	46098391
chr11:clu_3139_-	Success	0.232660415793646	2	0.792422622046619	0.919022654043695	PHF21A	chr11:46105853-46112006,chr11:46105853-46113734,chr11:46112117-46113734	46105853	46112117
chr11:clu_3140_-	Success	1.02232210383409	3	0.563192526863207	0.815841945793604	PHF21A	chr11:46113774-46139473,chr11:46113774-46140293,chr11:46113774-46142486,chr11:46139665-46140293	46113774	46139665
chr11:clu_3141_-	Success	1.43142154076884	5	0.721121430076066	0.891147546126537	AMBRA1	chr11:46515754-46529741,chr11:46515754-46534277,chr11:46515754-46563495,chr11:46529920-46534277,chr11:46529920-46563495,chr11:46534363-46563495	46515754	46534363
chr11:clu_3142_-	Success	4.40855502137113	1	0.00298418922114351	0.0920230486904988	AMBRA1	chr11:46564531-46564688,chr11:46564531-46564802	46564531	46564531
chr11:clu_3144_-	Success	5.7156378384384	2	0.00329404878050982	0.0971228585070611	CKAP5	chr11:46780992-46781902,chr11:46780992-46782162,chr11:46781925-46782162	46780992	46781925
chr11:clu_3145_-	Success	1.07465762415593	1	0.142633490927779	0.514664645618294	ARHGAP1	chr11:46701326-46701755,chr11:46701381-46701755	46701326	46701381
chr11:clu_3146_-	Success	1.85522641532646	2	0.156417523340755	0.534195570865625	ARHGAP1	chr11:46702929-46703601,chr11:46702929-46709723,chr11:46703732-46709723	46702929	46703732
chr11:clu_3147_-	Success	2.31912953991196	2	0.0983591660801297	0.4499934552498	CKAP5	chr11:46773084-46774185,chr11:46773084-46774860,chr11:46774260-46774860	46773084	46774260
chr11:clu_3148_-	Success	1.5150906183344	2	0.219788267098634	0.601182097647878	CKAP5	chr11:46775047-46776438,chr11:46775047-46780473,chr11:46776617-46780473	46775047	46776617
chr11:clu_3149_-	Success	1.29763084242728	3	0.45832084033482	0.759701757703358	CKAP5	chr11:46842799-46867771,chr11:46842819-46848313,chr11:46842819-46867639,chr11:46842819-46867771	46842799	46842819
chr11:clu_3150_-	Success	12.8138608860218	12	0.0121129368015002	0.190261445367295	ARFGAP2	chr11:47193351-47193832,chr11:47193351-47196566,chr11:47193351-47197402,chr11:47193351-47198067,chr11:47193884-47194977,chr11:47193884-47195310,chr11:47193884-47197402,chr11:47193884-47198067,chr11:47195033-47195310,chr11:47195391-47196566,chr11:47195433-47196566,chr11:47196864-47197402,chr11:47197474-47198067	47193351	47197474
chr11:clu_3151_-	Success	0.0089908623961108	1	0.893326699245498	0.959416598042505	ACP2	chr11:47261749-47264274,chr11:47261800-47264274	47261749	47261800
chr11:clu_3152_-	Success	4.1583844666746	1	0.00392807307414819	0.105827215888396	ACP2	chr11:47269684-47270036,chr11:47269684-47270227	47269684	47269684
chr11:clu_3153_-	Success	0.0375030104552039	1	0.784182781551767	0.914517764511992	PSMC3	chr11:47444524-47445597,chr11:47444524-47445660	47444524	47444524
chr11:clu_3154_-	Success	0.73872692545244	1	0.224173316236405	0.605623029718488	PSMC3	chr11:47446262-47446670,chr11:47446262-47446672	47446262	47446262
chr11:clu_3155_-	Success	1.92011155249446	3	0.279242047653718	0.650585906321813	PSMC3	chr11:47447497-47447756,chr11:47447501-47447668,chr11:47447501-47447684,chr11:47447501-47447756	47447497	47447501
chr11:clu_3156_-	Success	4.06885062128862	3	0.0432499305816215	0.326498976750955	CELF1	chr11:47490443-47493550,chr11:47490443-47493743,chr11:47492107-47493743,chr11:47493654-47493743	47490443	47493654
chr11:clu_3157_-	Success	1.41940835827882	3	0.417149792689111	0.737299081486921	CELF1	chr11:47498977-47500429,chr11:47498977-47504247,chr11:47500492-47504247,chr11:47500504-47504247	47498977	47500504
chr11:clu_3158_-	Success	0.00289898301252833	1	0.93930423550348	0.978766201396337	CELF1	chr11:47498508-47498849,chr11:47498511-47498849	47498508	47498511
chr11:clu_3159_-	Success	0.353694934221394	1	0.400311676449938	0.727884919193264	CELF1	chr11:47506072-47508302,chr11:47506075-47508302	47506072	47506075
chr11:clu_3160_-	Success	9.98791514897198	9	0.0180621517261206	0.226261666056235	CELF1	chr11:47510576-47521005,chr11:47510576-47522413,chr11:47510576-47558172,chr11:47510576-47574544,chr11:47510576-47586826,chr11:47521156-47522413,chr11:47521156-47574544,chr11:47522484-47558172,chr11:47522484-47574544,chr11:47558282-47574544	47510576	47558282
chr11:clu_3161_-	Success	0.0432718655431259	1	0.768617948674015	0.908358863058605	KBTBD4	chr11:47599580-47600380,chr11:47599580-47600485	47599580	47599580
chr11:clu_3162_-	Success	2.12058885659644	2	0.119960967901751	0.487032254348539	MTCH2	chr11:47644328-47647226,chr11:47644328-47648632,chr11:47647293-47648632	47644328	47647293
chr11:clu_3163_-	Success	0.682972357378731	2	0.505113381351809	0.786197170638049	MTCH2	chr11:47652639-47653206,chr11:47652639-47656224,chr11:47653263-47656224	47652639	47653263
chr11:clu_3164_-	Success	2.91045700728682	2	0.0544508397516004	0.356586778819228	MTCH2	chr11:47656286-47657097,chr11:47656286-47660251,chr11:47657123-47660251	47656286	47657123
chr11:clu_3165_-	Success	0.321623513145298	1	0.42253744196297	0.740380539991288	MTCH2	chr11:47650575-47652107,chr11:47650598-47652107	47650575	47650598
chr11:clu_3166_-	Success	0.0750954151187671	1	0.698353060782463	0.882197478015884	MTCH2	chr11:47660603-47663931,chr11:47660603-47663953	47660603	47660603
chr11:clu_3167_-	Success	1.38413713449236	2	0.250539888778737	0.628884090731787	FNBP4	chr11:47746330-47747289,chr11:47746330-47752926,chr11:47747388-47752926	47746330	47747388
chr11:clu_3168_-	Success	0.952484879781537	2	0.385781211507153	0.719386627317718	FNBP4	chr11:47753113-47753669,chr11:47753113-47754089,chr11:47753771-47754089	47753113	47753771
chr11:clu_3169_-	Success	0.0484358419002291	1	0.755616532505469	0.903099349642823	FNBP4	chr11:47786914-47788615,chr11:47786914-47788621	47786914	47786914
chr11:clu_3171_-	Success	0.675100196736309	1	0.245243086809396	0.624055762298506	TIMM10	chr11:57297707-57298131,chr11:57297766-57298131	57297707	57297766
chr11:clu_3172_-	Success	0.486366229335999	1	0.323999655782904	0.68333206982705	UBE2L6	chr11:57327905-57335058,chr11:57327905-57335322	57327905	57327905
chr11:clu_3177_-	Success	0.891753462171735	2	0.409936314362623	0.732829918520115	PATL1	chr11:59424073-59424553,chr11:59424073-59425003,chr11:59424626-59425003	59424073	59424626
chr11:clu_3178_-	Success	0.533427026518581	1	0.301657123400019	0.667004866490882	MRPL16	chr11:59577393-59577713,chr11:59577393-59578077	59577393	59577393
chr11:clu_3179_-	Success	1.54106113488075	3	0.379136031643016	0.714323572824472	PRPF19	chr11:60671333-60672640,chr11:60671333-60672837,chr11:60671333-60673836,chr11:60672924-60673836	60671333	60672924
chr11:clu_3180_-	Success	2.18998036691715	1	0.0363638351352495	0.306048786982022	CPSF7	chr11:61183991-61187394,chr11:61183991-61187421	61183991	61183991
chr11:clu_3181_-	Success	4.64230574517062	2	0.00963545509053923	0.169344445506406	CPSF7	chr11:61196762-61197229,chr11:61196762-61197313,chr11:61196762-61197386	61196762	61196762
chr11:clu_3182_-	Success	75.9641208230205	12	2.30257593417835e-26	1.45085309612578e-22	SYT7	chr11:61300596-61305616,chr11:61300596-61313503,chr11:61300596-61314649,chr11:61300596-61318856,chr11:61310051-61313503,chr11:61310051-61314649,chr11:61313727-61314007,chr11:61313727-61314649,chr11:61313727-61318856,chr11:61314131-61314649,chr11:61314780-61315002,chr11:61314780-61318856,chr11:61315092-61318856	61300596	61315092
chr11:clu_3183_-	Success	1.06056316691284	1	0.145279668881758	0.517743978617682	TMEM258	chr11:61556707-61557188,chr11:61556707-61557257	61556707	61556707
chr11:clu_3184_-	Success	1.55370702696337	3	0.375358710176514	0.711763353630087	TMEM258,FADS1	chr11:61558074-61558935,chr11:61558074-61560028,chr11:61558074-61570835,chr11:61570583-61570835	61558074	61570583
chr11:clu_3185_-	Success	0.521436019870947	1	0.307154450969529	0.671028945038175	FADS3	chr11:61643448-61643583,chr11:61643475-61643583	61643448	61643475
chr11:clu_3186_-	Success	3.56363465053468	1	0.00759202635486729	0.148871446251096	FADS3	chr11:61644435-61644883,chr11:61644435-61644983	61644435	61644435
chr11:clu_3187_-	Success	1.3557433510523	1	0.0996281035288723	0.451999359461059	RAB3IL1	chr11:61665829-61666786,chr11:61665832-61666786	61665829	61665832
chr11:clu_3188_-	Success	1.56367475835003	2	0.209365289005009	0.590271891935597	RAB3IL1	chr11:61672354-61672865,chr11:61672354-61673938,chr11:61673008-61673938	61672354	61673008
chr11:clu_3189_-	Success	0.726837001316937	1	0.227939341430014	0.608320961605471	MTA2	chr11:62368161-62368495,chr11:62368161-62368895	62368161	62368161
chr11:clu_3191_-	Success	0.14619406463315	1	0.588694209675205	0.828680003334561	B3GAT3	chr11:62383271-62383978,chr11:62383712-62383978	62383271	62383712
chr11:clu_3192_-	Success	0.000190263036131455	1	0.984436591096478	0.994910440627498	B3GAT3	chr11:62388143-62389338,chr11:62388143-62389348	62388143	62388143
chr11:clu_3193_-	Success	1.99051212201977	2	0.136625438630576	0.509018640913562	GANAB	chr11:62400986-62401782,chr11:62400986-62402293,chr11:62401847-62402293	62400986	62401847
chr11:clu_3194_-	Success	0.964126521254855	2	0.381316125847339	0.716216828353249	GANAB	chr11:62407203-62407402,chr11:62407203-62414034,chr11:62407541-62414034	62407203	62407541
chr11:clu_3195_-	Success	0.208379647134194	1	0.518558538806894	0.793840472868012	RP11-831H9.11,C11orf48	chr11:62432445-62432603,chr11:62432445-62434995	62432445	62432445
chr11:clu_3196_-	Success	1.09364357835841	2	0.334993691606949	0.690554607682241	UBXN1	chr11:62445035-62445253,chr11:62445106-62445212,chr11:62445106-62445253	62445035	62445106
chr11:clu_3197_-	Success	2.52062431193166	1	0.024750643968567	0.258900020362879	UBXN1	chr11:62445057-62445399,chr11:62445304-62445399	62445057	62445304
chr11:clu_3198_-	Success	0.016420120680209	1	0.856195864873045	0.944759233768908	HNRNPUL2-BSCL2,BSCL2	chr11:62457993-62458084,chr11:62457993-62458094	62457993	62457993
chr11:clu_3199_-	Success	0.00652911092254271	1	0.909021720491912	0.966055972477574	HNRNPUL2-BSCL2,BSCL2	chr11:62458339-62458547,chr11:62458345-62458547	62458339	62458345
chr11:clu_3200_-	Success	1.95505604120444	2	0.141556543472649	0.514499981348073	HNRNPUL2-BSCL2,BSCL2	chr11:62459945-62460135,chr11:62459945-62462040,chr11:62460269-62462040	62459945	62460269
chr11:clu_3201_-	Success	1.07624815984673	2	0.340872026890873	0.694164482038369	HNRNPUL2-BSCL2,BSCL2	chr11:62462183-62469940,chr11:62462183-62474581,chr11:62473089-62474581	62462183	62473089
chr11:clu_3202_-	Success	2.18672095695683	3	0.223860608654042	0.605623029718488	HNRNPUL2-BSCL2	chr11:62483079-62483336,chr11:62483079-62484461,chr11:62483409-62484461,chr11:62483466-62484461	62483079	62483466
chr11:clu_3203_-	Success	0.278964403892658	1	0.455095963137066	0.757678262390343	TMEM223	chr11:62542137-62559151,chr11:62558387-62559151	62542137	62558387
chr11:clu_3204_-	Success	0.872409221170813	1	0.186529454557038	0.568009176777112	NXF1	chr11:62561870-62562407,chr11:62561912-62562407	62561870	62561912
chr11:clu_3205_-	Success	4.93241636890498	2	0.00720906246376645	0.145651115165154	NXF1	chr11:62571450-62571554,chr11:62571450-62572801,chr11:62571660-62572801	62571450	62571660
chr11:clu_3206_-	Success	2.08887792280711	2	0.123826000225332	0.493398583950135	STX5	chr11:62595103-62598491,chr11:62595103-62599426,chr11:62598734-62599426	62595103	62598734
chr11:clu_3207_-	Success	0.995369626209637	2	0.369586810321989	0.70905302704928	SNHG1	chr11:62620130-62620283,chr11:62620138-62620283,chr11:62620153-62620283	62620130	62620153
chr11:clu_3208_-	Success	0.0779622774153808	1	0.692936739738143	0.88004455732801	SNHG1	chr11:62620311-62620547,chr11:62620465-62620547	62620311	62620465
chr11:clu_3209_-	Success	3.61633941700086	2	0.0268808963641969	0.266256097230416	SNHG1	chr11:62621305-62621490,chr11:62621305-62621991,chr11:62621536-62621991	62621305	62621536
chr11:clu_3210_-	Success	1.93408381959944	2	0.144556648140412	0.516993059553311	SNHG1	chr11:62622023-62622360,chr11:62622023-62622605,chr11:62622410-62622605	62622023	62622410
chr11:clu_3211_-	Success	0.929780294392458	2	0.394640405557607	0.723979773510816	PLA2G16	chr11:63357840-63365533,chr11:63357840-63381472,chr11:63365635-63381472	63357840	63365635
chr11:clu_3212_-	Success	2.36624648644568	5	0.449391288825384	0.754514554241935	C11orf95	chr11:63531341-63531510,chr11:63531341-63532340,chr11:63531341-63533279,chr11:63532070-63532340,chr11:63532070-63533279,chr11:63532726-63533279	63531341	63532726
chr11:clu_3213_-	Success	0.479194353052222	1	0.327593176261467	0.686256837876922	RCOR2	chr11:63681802-63681889,chr11:63681805-63681889	63681802	63681805
chr11:clu_3214_-	Success	2.51586195187328	2	0.080793242298416	0.414500071870944	RCOR2	chr11:63683083-63683243,chr11:63683083-63683802,chr11:63683260-63683802	63683083	63683260
chr11:clu_3215_-	Success	0.782424452570694	2	0.457295973833025	0.75895722414866	MACROD1	chr11:63766159-63766310,chr11:63766159-63766427,chr11:63766344-63766427	63766159	63766344
chr11:clu_3216_-	Success	2.9123555211429	2	0.0543475621458605	0.356586778819228	MACROD1	chr11:63767815-63782724,chr11:63767815-63918711,chr11:63782753-63918711	63767815	63782753
chr11:clu_3217_-	Success	2.28813546684017	2	0.101455452665053	0.45553825315099	TRPT1	chr11:63991634-63991757,chr11:63991682-63991757,chr11:63991685-63991757	63991634	63991685
chr11:clu_3218_-	Success	2.90472558051306	7	0.562166804166555	0.815293904208167	TRPT1	chr11:63992189-63992273,chr11:63992189-63992971,chr11:63992189-63993258,chr11:63992442-63992971,chr11:63992442-63993522,chr11:63993052-63993258,chr11:63993052-63993522,chr11:63993341-63993522	63992189	63993341
chr11:clu_3219_-	Success	2.35297114565282	4	0.318821375723818	0.679474972199607	BAD	chr11:64039275-64040191,chr11:64039275-64044376,chr11:64039275-64051654,chr11:64040370-64051654,chr11:64044515-64051654	64039275	64044515
chr11:clu_3220_-	Success	0.137271565199995	1	0.60030035542213	0.835233153138858	TRMT112	chr11:64084604-64084736,chr11:64084619-64084736	64084604	64084619
chr11:clu_3221_-	Success	1.77331689718221	2	0.169768947764961	0.551103204139078	NRXN2	chr11:64374972-64387766,chr11:64375554-64376036,chr11:64375554-64387766	64374972	64375554
chr11:clu_3222_-	Success	0.152109732767258	2	0.858894026751506	0.945931160222945	NRXN2	chr11:64390550-64393935,chr11:64390550-64397874,chr11:64394024-64397874	64390550	64394024
chr11:clu_3223_-	Success	0.663157277724167	3	0.722894111393446	0.891588253583196	NRXN2	chr11:64398045-64402743,chr11:64398045-64410011,chr11:64402924-64410011,chr11:64402924-64415691	64398045	64402924
chr11:clu_3224_-	Success	4.9144159604682	2	0.00734000349301514	0.146823371458693	NRXN2	chr11:64419626-64421168,chr11:64419626-64427804,chr11:64421194-64427804	64419626	64421194
chr11:clu_3225_-	Success	11.574202339159	4	0.000118268267858945	0.00951264793322284	NRXN2	chr11:64436076-64444465,chr11:64436076-64444486,chr11:64436076-64453118,chr11:64444509-64453118,chr11:64445598-64453118	64436076	64445598
chr11:clu_3226_-	Success	4.99917193546162	7	0.188667338305762	0.569949163422839	NRXN2	chr11:64453419-64457877,chr11:64453419-64460319,chr11:64453419-64465247,chr11:64457945-64460319,chr11:64457945-64465247,chr11:64457948-64460319,chr11:64457948-64465247,chr11:64460348-64465247	64453419	64460348
chr11:clu_3227_-	Success	0.235570447847223	2	0.790119998795157	0.917704352517656	RASGRP2	chr11:64507635-64507840,chr11:64507635-64508420,chr11:64507921-64508420	64507635	64507921
chr11:clu_3228_-	Success	3.79489291374244	3	0.0552957993834354	0.357856091361679	RASGRP2	chr11:64510409-64511475,chr11:64510409-64511805,chr11:64510409-64512214,chr11:64511954-64512214	64510409	64511954
chr11:clu_3229_-	Success	0.4420053425888	1	0.347105533112107	0.696680387812503	SF1	chr11:64532990-64534372,chr11:64533627-64534372	64532990	64533627
chr11:clu_3230_-	Success	0.859463653067479	1	0.189831182779004	0.570991294082957	SF1	chr11:64534444-64534664,chr11:64534551-64534664	64534444	64534551
chr11:clu_3231_-	Success	2.55536398369975	2	0.0776639585071024	0.409472194669512	SF1	chr11:64534718-64535043,chr11:64534723-64535039,chr11:64534723-64535043	64534718	64534723
chr11:clu_3232_-	Success	0.107611940896106	1	0.64270342961314	0.856047275223872	SF1	chr11:64535295-64535578,chr11:64535316-64535578	64535295	64535316
chr11:clu_3233_-	Success	1.08159296259623	2	0.339054993312934	0.693308035414578	SF1	chr11:64537880-64540902,chr11:64537880-64543970,chr11:64540977-64543970	64537880	64540977
chr11:clu_3234_-	Success	1.61445900011086	4	0.520272894827273	0.79438294071921	SF1	chr11:64544098-64544971,chr11:64544098-64545459,chr11:64544098-64545834,chr11:64545618-64545834,chr11:64545621-64545834	64544098	64545621
chr11:clu_3235_-	Success	0.0365095436832874	1	0.786990666908608	0.916124803571669	MAP4K2	chr11:64564640-64564747,chr11:64564664-64564747	64564640	64564664
chr11:clu_3236_-	Success	0.106881030636927	1	0.643834583675421	0.856527914365296	MEN1	chr11:64577604-64577740,chr11:64577604-64577986	64577604	64577604
chr11:clu_3237_-	Success	0.00155862771443083	1	0.955475334146308	0.984659274590753	ATG2A	chr11:64669858-64669982,chr11:64669858-64669988	64669858	64669858
chr11:clu_3238_-	Success	0.124240100303552	1	0.61814725367678	0.84421047361519	ATG2A	chr11:64674887-64674997,chr11:64674911-64674997	64674887	64674911
chr11:clu_3239_-	Success	0.102714404281869	2	0.902384653876811	0.963105419438891	FAU	chr11:64888278-64888453,chr11:64888278-64888972,chr11:64888508-64888972	64888278	64888508
chr11:clu_3240_-	Success	4.56085700903941e-05	1	0.992379706739475	0.997349774649647	SYVN1	chr11:64897644-64897723,chr11:64897647-64897723	64897644	64897647
chr11:clu_3242_-	Success	2.53305716901683	2	0.0794158610759567	0.412870743101983	LTBP3	chr11:65319877-65320331,chr11:65319877-65320635,chr11:65320453-65320635	65319877	65320453
chr11:clu_3243_-	Success	0.303655186636931	1	0.435802303071854	0.746472932011937	MAP3K11	chr11:65375919-65380489,chr11:65377118-65380489	65375919	65377118
chr11:clu_3244_-	Success	0.518308903085199	2	0.5955267904216	0.833102409802071	RELA	chr11:65423406-65425758,chr11:65423406-65427137,chr11:65426293-65427137	65423406	65426293
chr11:clu_3245_-	Success	0.0747035313118971	1	0.699102635593237	0.882513304731111	RELA	chr11:65427259-65427595,chr11:65427268-65427595	65427259	65427268
chr11:clu_3246_-	Success	3.57432844468542	1	0.00750201474872864	0.148594950788451	RELA	chr11:65429676-65429850,chr11:65429676-65430297	65429676	65429676
chr11:clu_3247_-	Success	0.581999268489199	3	0.76165125641497	0.905559701868808	CFL1	chr11:65623713-65624356,chr11:65623713-65624402,chr11:65623713-65625103,chr11:65623713-65625568	65623713	65623713
chr11:clu_3249_-	Success	2.56270999176702	1	0.023577864280905	0.252946860670799	FIBP	chr11:65651514-65651782,chr11:65651514-65651863	65651514	65651514
chr11:clu_3250_-	Success	0.147728748876091	1	0.586744276482278	0.82784008922992	FIBP	chr11:65652127-65652406,chr11:65652159-65652406	65652127	65652159
chr11:clu_3251_-	Success	0.054785984050568	1	0.740631971135976	0.89800730036362	FIBP	chr11:65652657-65652980,chr11:65652657-65653001	65652657	65652657
chr11:clu_3252_-	Success	0.815440346651485	3	0.652408275762977	0.861266403851356	FIBP	chr11:65653134-65653793,chr11:65653134-65655071,chr11:65653893-65655071,chr11:65654913-65655071	65653134	65654913
chr11:clu_3253_-	Success	0.276643592913729	1	0.45697765384279	0.758939429853299	C11orf68	chr11:65685686-65686381,chr11:65685689-65686381	65685686	65685689
chr11:clu_3254_-	Success	2.04252190530565	6	0.665168703748349	0.866102768314451	EIF1AD	chr11:65767877-65769381,chr11:65767877-65769511,chr11:65767947-65769381,chr11:65767952-65769381,chr11:65767952-65769511,chr11:65767976-65769381,chr11:65767976-65769511	65767877	65767976
chr11:clu_3255_-	Success	1.13092792285158	3	0.519867672468394	0.794298530867577	GAL3ST3	chr11:65811148-65812762,chr11:65811148-65816482,chr11:65811388-65812762,chr11:65812998-65816482	65811148	65812998
chr11:clu_3256_-	Success	4.23753867972664	5	0.13192406964151	0.504240032595875	YIF1A	chr11:66052437-66052852,chr11:66052437-66053172,chr11:66052437-66055069,chr11:66053007-66053172,chr11:66053043-66053172,chr11:66053229-66055069	66052437	66053229
chr11:clu_3257_-	Success	0.769147926108644	2	0.463407757786511	0.763314468929804	YIF1A	chr11:66055387-66055552,chr11:66055387-66056426,chr11:66055763-66056426	66055387	66055763
chr11:clu_3258_-	Success	0.351186124330638	1	0.401987730586133	0.728458288499654	BRMS1	chr11:66105278-66105714,chr11:66105360-66105714	66105278	66105360
chr11:clu_3259_-	Success	1.25968933279592	3	0.471799102298205	0.767477005329572	SLC29A2	chr11:66133662-66133902,chr11:66133702-66133902,chr11:66133702-66134935,chr11:66134035-66134935	66133662	66134035
chr11:clu_3260_-	Success	0.0352614927231514	2	0.9653529504782	0.989108722580596	SLC29A2	chr11:66136142-66136531,chr11:66136142-66136840,chr11:66136670-66136840	66136142	66136670
chr11:clu_3261_-	Success	0.0643322487855471	2	0.937693400275902	0.978109530248253	SLC29A2	chr11:66137003-66138715,chr11:66137003-66139034,chr11:66138796-66139034	66137003	66138796
chr11:clu_3262_-	Success	0.0238405621037288	1	0.827148567164404	0.933135327233222	MRPL11	chr11:66204906-66205635,chr11:66204914-66205635	66204906	66204914
chr11:clu_3263_-	Success	0.0103112932845022	1	0.885811868247337	0.956374801386178	MRPL11	chr11:66205730-66206103,chr11:66205730-66206181	66205730	66205730
chr11:clu_3264_-	Success	1.02473020203195	3	0.562204731595697	0.815293904208167	RBM4B	chr11:66433049-66433743,chr11:66433049-66436086,chr11:66433131-66433743,chr11:66433964-66436086	66433049	66433964
chr11:clu_3265_-	Success	7.94745059590741	9	0.0691090280521544	0.393129087351753	SPTBN2	chr11:66488733-66488821,chr11:66488733-66495632,chr11:66488733-66496212,chr11:66488911-66495457,chr11:66488911-66495632,chr11:66488911-66496212,chr11:66489003-66492950,chr11:66489003-66495457,chr11:66489003-66495632,chr11:66489003-66496212	66488733	66489003
chr11:clu_3266_-	Success	7.66894114866886	7	0.0319040803380246	0.288418379067278	PC	chr11:66639630-66719901,chr11:66639630-66725793,chr11:66719939-66721720,chr11:66719939-66725211,chr11:66719939-66725793,chr11:66721907-66725211,chr11:66721907-66725793,chr11:66725467-66725793	66639630	66725467
chr11:clu_3267_-	Success	3.62733653088057	2	0.0265869035845955	0.265402532581869	POLD4	chr11:67120548-67120774,chr11:67120548-67120835,chr11:67120548-67121010	67120548	67120548
chr11:clu_3268_-	Success	0.11861825430023	1	0.626209217390825	0.847785017744387	PPP1CA	chr11:67166524-67167032,chr11:67166634-67167032	67166524	67166634
chr11:clu_3269_-	Success	3.90531391001832	4	0.0987666955052485	0.450859901798115	PPP1CA	chr11:67168390-67168539,chr11:67168390-67169199,chr11:67168670-67169199,chr11:67168670-67186879,chr11:67168703-67169199	67168390	67168703
chr11:clu_3270_-	Success	2.44497227584645	2	0.0867285393437421	0.42637960447718	CORO1B	chr11:67207910-67208596,chr11:67207910-67208804,chr11:67208715-67208804	67207910	67208715
chr11:clu_3271_-	Success	0.173440684641463	1	0.555883842512844	0.811808862780417	TMEM134	chr11:67232132-67232274,chr11:67232167-67232274	67232132	67232167
chr11:clu_3272_-	Success	4.14892712987307	3	0.0402408023729448	0.318258177448721	TMEM134	chr11:67232327-67232527,chr11:67232327-67234783,chr11:67232571-67234783,chr11:67232738-67234783	67232327	67232738
chr11:clu_3273_-	Success	0.167486105963121	3	0.95332238016427	0.983391702714608	TMEM134	chr11:67235034-67235488,chr11:67235034-67235499,chr11:67235061-67235488,chr11:67235061-67235499	67235034	67235061
chr11:clu_3274_-	Success	0.0362992311332562	1	0.787590324920206	0.916313502343498	PITPNM1	chr11:67260529-67260881,chr11:67260533-67260881	67260529	67260533
chr11:clu_3275_-	Success	0.233950169320963	1	0.493954700048238	0.780508709772786	PITPNM1	chr11:67261023-67261159,chr11:67261064-67261159	67261023	67261064
chr11:clu_3276_-	Success	0.254878976862074	1	0.475243654834811	0.769164606525631	PITPNM1	chr11:67263816-67264702,chr11:67263819-67264702	67263816	67263819
chr11:clu_3277_-	Success	0.0715096055822073	1	0.705297766913662	0.884746412367705	PITPNM1	chr11:67267298-67267385,chr11:67267301-67267385	67267298	67267301
chr11:clu_3278_-	Success	0.961749615827145	1	0.165471419885456	0.544722433185581	PITPNM1	chr11:67267892-67268574,chr11:67267892-67269333	67267892	67267892
chr11:clu_3279_-	Success	9.04550885165645	8	0.0205543692772842	0.238513960987417	PITPNM1	chr11:67270189-67271208,chr11:67270189-67271574,chr11:67270189-67272659,chr11:67271347-67271574,chr11:67271692-67271993,chr11:67271692-67272265,chr11:67271692-67272659,chr11:67271692-67273647,chr11:67272430-67272659	67270189	67272430
chr11:clu_3280_-	Success	0.828993069847556	1	0.197875450721146	0.577139300165689	CDK2AP2	chr11:67275160-67275331,chr11:67275160-67275472	67275160	67275160
chr11:clu_3282_-	Success	4.53885931853262	2	0.0106855884570873	0.179866143013644	CHKA	chr11:67821514-67829067,chr11:67821514-67829420,chr11:67829297-67829420	67821514	67829297
chr11:clu_3283_-	Success	4.67760643768452	6	0.154564527539021	0.531683702240436	CHKA	chr11:67838324-67842184,chr11:67838324-67848871,chr11:67840292-67842184,chr11:67842297-67848871,chr11:67842297-67864486,chr11:67848924-67849194,chr11:67848924-67864486	67838324	67848924
chr11:clu_3284_-	Success	2.49103523142721	1	0.025611314168047	0.262608612324153	CHKA	chr11:67864597-67888257,chr11:67864597-67888295	67864597	67864597
chr11:clu_3285_-	Success	2.23765735413458	1	0.0343878689052133	0.299692893460234	SUV420H1	chr11:67926638-67934449,chr11:67933415-67934449	67926638	67933415
chr11:clu_3286_-	Success	0.608197928888146	1	0.270069127804064	0.644178766294035	SUV420H1	chr11:67938718-67939010,chr11:67938763-67939010	67938718	67938763
chr11:clu_3287_-	Success	5.16774185405302	6	0.111216598092598	0.472645538161955	SUV420H1	chr11:67942650-67946937,chr11:67942650-67947599,chr11:67942650-67953248,chr11:67947083-67947599,chr11:67947083-67953248,chr11:67947297-67947599,chr11:67947667-67953248	67942650	67947667
chr11:clu_3288_-	Success	0.413310173079253	3	0.843089771066145	0.93879960794768	SUV420H1	chr11:67953395-67957384,chr11:67953395-67980944,chr11:67957619-67980605,chr11:67957619-67980944	67953395	67957619
chr11:clu_3289_-	Success	1.06949534549381	1	0.143596339449563	0.516144058683226	C11orf24	chr11:68035719-68039114,chr11:68035719-68039325	68035719	68035719
chr11:clu_3290_-	Success	0.0434694212444242	1	0.768105463428793	0.908358863058605	MRPL21	chr11:68660461-68660790,chr11:68660461-68660871	68660461	68660461
chr11:clu_3291_-	Success	0.0408626905324354	1	0.774972702762398	0.910652530399302	MRPL21	chr11:68665480-68668003,chr11:68665480-68668016	68665480	68665480
chr11:clu_3292_-	Success	2.10494789318085	1	0.0401888060641927	0.318127722374973	ORAOV1	chr11:69471420-69482663,chr11:69482355-69482663	69471420	69482355
chr11:clu_3294_-	Success	1.78192121541844	2	0.168314468088203	0.548654662919693	SHANK2	chr11:70338570-70348028,chr11:70338570-70348311,chr11:70348036-70348311	70338570	70348036
chr11:clu_3295_-	Success	0.375067028684498	1	0.386433790736093	0.719416186491624	DHCR7	chr11:71146885-71148858,chr11:71147019-71148858	71146885	71147019
chr11:clu_3296_-	Success	0.298604068555733	2	0.74185307425473	0.898465444812734	DHCR7	chr11:71158780-71159323,chr11:71158780-71159336,chr11:71158780-71159359	71158780	71158780
chr11:clu_3297_-	Success	1.01546943619888	2	0.36223234493849	0.705055956236821	NUMA1	chr11:71718481-71719138,chr11:71718481-71719734,chr11:71719191-71719734	71718481	71719191
chr11:clu_3298_-	Success	0.0436645054133464	2	0.957275064207229	0.98530255662148	NUMA1	chr11:71721900-71723447,chr11:71721900-71723941,chr11:71723488-71723941	71721900	71723488
chr11:clu_3299_-	Success	2.5308694077417	5	0.408392098289993	0.732263981156355	NUMA1	chr11:71747021-71752005,chr11:71747021-71752474,chr11:71747021-71752869,chr11:71747021-71779151,chr11:71747021-71780888,chr11:71760585-71780888	71747021	71760585
chr11:clu_3300_-	Success	2.21532752035763	1	0.0352989583235244	0.302199370103977	NUMA1	chr11:71780957-71791366,chr11:71780957-71791504	71780957	71780957
chr11:clu_3301_-	Success	0.752311103378588	2	0.471276125335622	0.767471860017148	LAMTOR1	chr11:71808960-71809335,chr11:71808960-71809827,chr11:71809461-71809827	71808960	71809461
chr11:clu_3302_-	Success	0.848240056653708	2	0.42816782034044	0.742946415001032	ANAPC15	chr11:71822327-71822458,chr11:71822332-71822458,chr11:71822332-71822488	71822327	71822332
chr11:clu_3303_-	Success	0.0492692217362389	1	0.753590658890083	0.902389726656483	ANAPC15	chr11:71822542-71822970,chr11:71822542-71823696	71822542	71822542
chr11:clu_3304_-	Success	1.07704011043097e-07	1	0.999629685274206	0.999968515271291	PHOX2A	chr11:71951242-71952146,chr11:71951326-71952146	71951242	71951326
chr11:clu_3305_-	Success	0.122071289773515	1	0.621230005573032	0.846155707060743	PHOX2A	chr11:71952333-71952794,chr11:71952333-71954832	71952333	71952333
chr11:clu_3306_-	Success	0.443787162657074	1	0.346135490270711	0.696020584550882	CLPB	chr11:72114096-72141356,chr11:72140150-72141356	72114096	72140150
chr11:clu_3307_-	Success	4.37306230456727	2	0.0126125578755547	0.193676020732422	PDE2A	chr11:72302400-72307637,chr11:72302400-72316182,chr11:72308663-72316182	72302400	72308663
chr11:clu_3308_-	Success	3.18256113865436	4	0.17348964451783	0.554177177271872	PDE2A	chr11:72319795-72342122,chr11:72319795-72353298,chr11:72319795-72385181,chr11:72342183-72353298,chr11:72353370-72385181	72319795	72353370
chr11:clu_3309_-	Success	0.536902653839618	2	0.584556023637394	0.826614796798588	ARAP1	chr11:72399582-72403798,chr11:72399582-72404370,chr11:72403830-72404370	72399582	72403830
chr11:clu_3310_-	Success	0.306412198973447	2	0.736083144197892	0.89624131694352	ARAP1	chr11:72414124-72415197,chr11:72414124-72416850,chr11:72415379-72416850	72414124	72415379
chr11:clu_3311_-	Success	0.00495839643634355	1	0.920675315088714	0.97150046597021	ARAP1	chr11:72425366-72432895,chr11:72425366-72437665	72425366	72425366
chr11:clu_3312_-	Success	1.84158894657405	2	0.158565274082908	0.53687253734358	ARAP1	chr11:72438217-72443560,chr11:72438217-72463373,chr11:72443642-72463373	72438217	72443642
chr11:clu_3313_-	Success	4.46333597834041	2	0.0115238557598284	0.18623987434334	STARD10	chr11:72470426-72492020,chr11:72470426-72492107,chr11:72470426-72492158	72470426	72470426
chr11:clu_3314_-	Success	5.94488690163439	4	0.018190037763017	0.226704814265562	STARD10	chr11:72466187-72466746,chr11:72466187-72468812,chr11:72466798-72468812,chr11:72466798-72469575,chr11:72468929-72469575	72466187	72468929
chr11:clu_3315_-	Success	0.165206260046716	2	0.847718835527719	0.941008229959509	STARD10,ARAP1	chr11:72492339-72492709,chr11:72492339-72493700,chr11:72492339-72503920	72492339	72492339
chr11:clu_3316_-	Success	2.17396419134104	2	0.113725890946182	0.476958903420441	FCHSD2	chr11:72552628-72553666,chr11:72552628-72554196,chr11:72553886-72554196	72552628	72553886
chr11:clu_3317_-	Success	0.692912848069454	2	0.500117179974247	0.783572488703634	FCHSD2	chr11:72554373-72554494,chr11:72554373-72560800,chr11:72554577-72560800	72554373	72554577
chr11:clu_3318_-	Success	0.100663188443946	2	0.904237539254993	0.964332987562038	FCHSD2	chr11:72600990-72611302,chr11:72600990-72613588,chr11:72611373-72613588	72600990	72611373
chr11:clu_3319_-	Success	2.40811883115407	6	0.567589000824032	0.817703418027074	FCHSD2	chr11:72712179-72726854,chr11:72712179-72794740,chr11:72726930-72794740,chr11:72726930-72851076,chr11:72794785-72851076,chr11:72794785-72852902,chr11:72851173-72852902	72712179	72851173
chr11:clu_3320_-	Success	17.0553770273937	7	1.64217455412629e-05	0.0020288905618725	FAM168A	chr11:73118688-73120532,chr11:73118688-73130919,chr11:73118724-73120532,chr11:73122581-73130919,chr11:73122581-73141735,chr11:73131044-73136067,chr11:73131044-73141735,chr11:73136093-73141735	73118688	73136093
chr11:clu_3321_-	Success	1.47422657666402	2	0.228955738294986	0.609484624840181	FAM168A	chr11:73141815-73179450,chr11:73141815-73308968,chr11:73179537-73308968	73141815	73179537
chr11:clu_3322_-	Success	4.62988608454725	5	0.0991406432231071	0.451470869392049	RAB6A	chr11:73389007-73390699,chr11:73389007-73418465,chr11:73390765-73418465,chr11:73390765-73431891,chr11:73429763-73431891,chr11:73429935-73431891	73389007	73429935
chr11:clu_3323_-	Success	0.119667629714968	1	0.624686638141908	0.847212765159743	RAB6A	chr11:73427407-73429658,chr11:73427407-73429830	73427407	73427407
chr11:clu_3324_-	Success	0.0139060868321792	2	0.986190156155694	0.995069816257219	COA4	chr11:73584439-73587524,chr11:73584439-73587802,chr11:73587620-73587802	73584439	73587620
chr11:clu_3325_-	Success	1.10888024363737	2	0.329928193505315	0.687543694392248	C2CD3	chr11:73850873-73872444,chr11:73850873-73879389,chr11:73872601-73879389	73850873	73872601
chr11:clu_3326_-	Success	0.406645166375341	1	0.367149247480481	0.707673595906776	C2CD3	chr11:73879658-73881783,chr11:73879658-73882075	73879658	73879658
chr11:clu_3327_-	Success	0.48874347489717	1	0.322820026295543	0.682274928115458	PGM2L1	chr11:74085627-74092234,chr11:74085627-74109096	74085627	74085627
chr11:clu_3331_-	Success	1.11783148197347	3	0.524958081418068	0.797127379560769	CTD-2562J17.4	chr11:74926578-74936077,chr11:74926578-74952051,chr11:74936147-74952051,chr11:74950879-74952051	74926578	74950879
chr11:clu_3332_-	Success	3.46830983405948	5	0.225396823174352	0.606509033131688	ARRB1	chr11:74977318-74978192,chr11:74977318-74978481,chr11:74977318-74978696,chr11:74978263-74978696,chr11:74978549-74978696,chr11:74978602-74978696	74977318	74978602
chr11:clu_3333_-	Success	0.542025795876498	2	0.581568918315648	0.82448547632923	ARRB1	chr11:74980003-74982745,chr11:74980003-74983939,chr11:74982768-74983939	74980003	74982768
chr11:clu_3334_-	Success	0.0851998471557636	2	0.918328740674843	0.970580385008881	ARRB1	chr11:74998419-75001053,chr11:74998419-75062632,chr11:75001083-75062632	74998419	75001083
chr11:clu_3335_-	Success	0.846607955742741	2	0.428867204007176	0.743477325508772	GDPD5	chr11:75148093-75150385,chr11:75148093-75150924,chr11:75150399-75150924	75148093	75150399
chr11:clu_3336_-	Success	0.161579292888305	1	0.569715605090444	0.818054466321048	GDPD5	chr11:75152848-75153408,chr11:75152923-75153408	75152848	75152923
chr11:clu_3337_-	Success	0.0254245818421737	2	0.974895901046186	0.991737015255411	GDPD5	chr11:75188840-75190289,chr11:75188840-75201282,chr11:75190533-75201282	75188840	75190533
chr11:clu_3338_-	Success	1.55354427207305	1	0.077952189542827	0.41007716690056	MAP6	chr11:75299229-75309931,chr11:75299229-75316853	75299229	75299229
chr11:clu_3340_-	Success	1.20624974062093	2	0.299317696187439	0.66606200821674	MAP6	chr11:75317049-75318260,chr11:75317049-75319154,chr11:75318307-75319154	75317049	75318307
chr11:clu_3341_-	Success	0.908634099375433	3	0.611184411323803	0.840057419162071	PRKRIR	chr11:76072107-76075382,chr11:76072107-76076824,chr11:76072107-76076896,chr11:76075476-76076896	76072107	76075476
chr11:clu_3342_-	Success	2.08144414163507	6	0.654643821617551	0.862628855814067	PAK1	chr11:77034405-77036373,chr11:77034405-77040196,chr11:77034405-77043775,chr11:77034405-77047131,chr11:77036421-77043775,chr11:77040357-77043775,chr11:77043912-77047131	77034405	77043912
chr11:clu_3343_-	Success	0.829281714114131	2	0.436362606882841	0.746533696435903	PAK1	chr11:77060332-77064581,chr11:77060332-77066713,chr11:77064644-77066713	77060332	77064644
chr11:clu_3344_-	Success	4.21392299908325	7	0.296381605596383	0.664300154597886	PAK1	chr11:77103583-77108072,chr11:77103583-77122819,chr11:77103583-77184597,chr11:77103586-77108072,chr11:77103586-77122819,chr11:77103586-77184597,chr11:77108138-77122819,chr11:77108138-77184597	77103583	77108138
chr11:clu_3345_-	Success	0.0114083708826342	1	0.879934604833091	0.954613113282782	CLNS1A	chr11:77327740-77330651,chr11:77329732-77330651	77327740	77329732
chr11:clu_3346_-	Success	0.659727084697579	2	0.516992410379968	0.793130492344615	CLNS1A	chr11:77330740-77333545,chr11:77330740-77336008,chr11:77333718-77336008	77330740	77333718
chr11:clu_3347_-	Success	0.0402679206730596	1	0.776572564430726	0.911263963339377	CLNS1A	chr11:77336860-77340808,chr11:77336863-77340808	77336860	77336863
chr11:clu_3348_-	Success	0.480960724363854	1	0.326703244505059	0.685872108345719	RSF1	chr11:77409738-77411766,chr11:77409738-77411775	77409738	77409738
chr11:clu_3349_-	Success	21.0816411960044	3	3.70444735760543e-09	1.70793093660525e-06	RSF1	chr11:77475734-77531574,chr11:77524747-77531574,chr11:77524829-77531574,chr11:77524833-77531574	77475734	77524833
chr11:clu_3350_-	Success	0.0913757901423082	2	0.912674672303055	0.967870369175016	INTS4	chr11:77602886-77605336,chr11:77602886-77612467,chr11:77605395-77612467	77602886	77605395
chr11:clu_3351_-	Success	0.159076865684369	3	0.956578868191459	0.985084459872693	INTS4	chr11:77618856-77622016,chr11:77618856-77629867,chr11:77622198-77629867,chr11:77629310-77629867	77618856	77629310
chr11:clu_3352_-	Success	0.152069132232924	1	0.581299656363799	0.824283031350637	INTS4	chr11:77633517-77635796,chr11:77635713-77635796	77633517	77635713
chr11:clu_3353_-	Success	0.682749821147979	2	0.505225799887932	0.78622567673348	INTS4	chr11:77692622-77698575,chr11:77692622-77702154,chr11:77698744-77702154	77692622	77698744
chr11:clu_3354_-	Success	0.0200179871217188	2	0.980181042512474	0.993608371629375	NDUFC2-KCTD14,NDUFC2	chr11:77781082-77784044,chr11:77781082-77790625,chr11:77784187-77790625	77781082	77784187
chr11:clu_3355_-	Success	0.455700675609876	2	0.634003581434928	0.850733302305493	ALG8	chr11:77812241-77813920,chr11:77812241-77815026,chr11:77813994-77815026	77812241	77813994
chr11:clu_3356_-	Success	4.77804607418409	3	0.0227420607082817	0.248636884655089	ALG8	chr11:77817958-77820488,chr11:77817958-77823696,chr11:77817992-77820488,chr11:77820627-77823696	77817958	77820627
chr11:clu_3357_-	Success	0.979887446498623	1	0.161537395300228	0.541108468224363	ALG8	chr11:77832220-77835067,chr11:77832220-77835071	77832220	77832220
chr11:clu_3358_-	Success	2.41622645826533	4	0.304924860685812	0.669453500760036	ALG8	chr11:77835260-77838404,chr11:77835260-77850540,chr11:77838482-77849756,chr11:77838482-77850540,chr11:77846393-77850540	77835260	77846393
chr11:clu_3359_-	Success	1.71708595552865	2	0.179588715652852	0.561459017374663	KCTD21	chr11:77885629-77897727,chr11:77885629-77899619,chr11:77897862-77899619	77885629	77897862
chr11:clu_3360_-	Success	0.171531970570243	2	0.842373336433594	0.93879960794768	GAB2	chr11:77991947-78075062,chr11:77991947-78128692,chr11:78075149-78128692	77991947	78075149
chr11:clu_3361_-	Success	2.00586980184926	2	0.1345432188455	0.506941235531363	NARS2	chr11:78147860-78152137,chr11:78147860-78154707,chr11:78152163-78154707	78147860	78152163
chr11:clu_3362_-	Success	2.65638795427276	4	0.256683314837347	0.63395921723838	NARS2	chr11:78180359-78189484,chr11:78180359-78239888,chr11:78189729-78204109,chr11:78189729-78239888,chr11:78204241-78239888	78180359	78204241
chr11:clu_3363_-	Success	0.352367895020876	1	0.401196960944574	0.728458288499654	NARS2	chr11:78189516-78189631,chr11:78189521-78189631	78189516	78189521
chr11:clu_3364_-	Success	0.938473362778836	1	0.17068157844668	0.551788241997927	NARS2	chr11:78282489-78285393,chr11:78282489-78285874	78282489	78282489
chr11:clu_3365_-	Success	0.219162393670416	2	0.803191274383199	0.923272422228131	TENM4	chr11:78601065-78602283,chr11:78601065-78614313,chr11:78602381-78614313	78601065	78602381
chr11:clu_3366_-	Success	0.394890651016283	2	0.67375370950432	0.870066485194586	TENM4	chr11:78614568-78673188,chr11:78614568-78775783,chr11:78673398-78775783	78614568	78673398
chr11:clu_3367_-	Success	1.49535552551296	2	0.224168892800959	0.605623029718488	TENM4	chr11:78781054-78859755,chr11:78781054-78926853,chr11:78859851-78926853	78781054	78859851
chr11:clu_3368_-	Success	0.521579233214879	2	0.593582402344254	0.832212868680402	RAB30	chr11:82698812-82705081,chr11:82698812-82708266,chr11:82705164-82708266	82698812	82705164
chr11:clu_3369_-	Success	0.41646516588844	2	0.659373481084797	0.864195359019589	CCDC90B	chr11:82973008-82976907,chr11:82973008-82984690,chr11:82977021-82984690	82973008	82977021
chr11:clu_3370_-	Success	5.15764502766251	11	0.502269440077164	0.784692011158515	CCDC90B	chr11:82985035-82985682,chr11:82985035-82991184,chr11:82985783-82989769,chr11:82985783-82991184,chr11:82985783-82996916,chr11:82989872-82991184,chr11:82991303-82996170,chr11:82991303-82996596,chr11:82991303-82996916,chr11:82991303-82997143,chr11:82996254-82996596,chr11:82996254-82996916	82985035	82996254
chr11:clu_3371_-	Success	0.429867616204774	2	0.650595217286595	0.860090880833771	DLG2	chr11:83183820-83191415,chr11:83183820-83194296,chr11:83191456-83194296	83183820	83191456
chr11:clu_3373_-	Success	1.38039531134089	2	0.25147912085924	0.629604366217553	CREBZF	chr11:85371641-85372681,chr11:85371641-85373433,chr11:85372793-85373433	85371641	85372793
chr11:clu_3374_-	Success	1.17911468554541	2	0.307550897365269	0.671028945038175	CREBZF	chr11:85373501-85374223,chr11:85373501-85374568,chr11:85374337-85374568	85373501	85374337
chr11:clu_3375_-	Success	2.46433993024741	1	0.026414489290457	0.264925862546525	CREBZF	chr11:85374645-85374742,chr11:85374645-85374859	85374645	85374645
chr11:clu_3376_-	Success	6.71359761187887	8	0.097972107772473	0.449847099850871	PICALM	chr11:85670103-85671718,chr11:85670103-85685751,chr11:85670103-85692172,chr11:85671820-85685751,chr11:85685855-85687666,chr11:85685855-85692172,chr11:85687725-85689113,chr11:85687725-85692172,chr11:85689136-85692172	85670103	85689136
chr11:clu_3377_-	Success	0.0688167168721066	1	0.710645126847061	0.887580756214033	PICALM	chr11:85693031-85694909,chr11:85693046-85694909	85693031	85693046
chr11:clu_3378_-	Success	2.57183380776678	3	0.161574349132316	0.541108468224363	PICALM	chr11:85695016-85701293,chr11:85695016-85707869,chr11:85701421-85707869,chr11:85701442-85707869	85695016	85701442
chr11:clu_3379_-	Success	8.55251254411905	7	0.0167313688594592	0.217969032081569	PICALM	chr11:85726006-85733410,chr11:85726006-85779693,chr11:85733512-85734459,chr11:85733512-85737334,chr11:85733512-85742511,chr11:85737409-85742511,chr11:85737409-85779693,chr11:85742653-85779693	85726006	85742653
chr11:clu_3380_-	Success	0.367008255818604	1	0.391584370745751	0.722369411555278	ME3	chr11:86161440-86168408,chr11:86161440-86176133	86161440	86161440
chr11:clu_3381_-	Success	0.643790579016013	2	0.525297463860983	0.79724592206858	ME3	chr11:86157529-86158107,chr11:86157529-86159192,chr11:86158249-86159192	86157529	86158249
chr11:clu_3382_-	Success	0.162287754452109	1	0.568870819566761	0.817893745078444	ME3	chr11:86270865-86382804,chr11:86376870-86382804	86270865	86376870
chr11:clu_3383_-	Success	0.572243745397316	2	0.564257966074071	0.816603810182897	ME3	chr11:86383000-86383316,chr11:86383000-86383340,chr11:86383000-86383366	86383000	86383000
chr11:clu_3386_-	Success	0.269676954741072	2	0.763626140300021	0.906045689336439	CHORDC1	chr11:89939440-89939916,chr11:89939440-89943704,chr11:89939978-89943704	89939440	89939978
chr11:clu_3387_-	Success	1.21084351556158	2	0.297945851440887	0.664943380140151	CHORDC1	chr11:89944486-89946524,chr11:89944486-89947186,chr11:89946588-89947186	89944486	89946588
chr11:clu_3388_-	Success	0.00792643385258884	1	0.899804614062925	0.962211156849662	SLC36A4	chr11:92882010-92887274,chr11:92882010-92887287	92882010	92882010
chr11:clu_3389_-	Success	0.755356721222356	1	0.219030253659345	0.60030866825034	SLC36A4	chr11:92887366-92895872,chr11:92887443-92895872	92887366	92887443
chr11:clu_3390_-	Success	1.04021928062832	3	0.555880301506336	0.811808862780417	SLC36A4	chr11:92901140-92913963,chr11:92901337-92903277,chr11:92901337-92913963,chr11:92903387-92913963	92901140	92903387
chr11:clu_3391_-	Success	0.923513401926726	1	0.174129591007907	0.555258376994342	SLC36A4	chr11:92914952-92915972,chr11:92914952-92916001	92914952	92914952
chr11:clu_3392_-	Success	1.63427558109584	2	0.195093649648539	0.575059295073495	SLC36A4	chr11:92916060-92917596,chr11:92916060-92918857,chr11:92917686-92918857	92916060	92917686
chr11:clu_3393_-	Success	0.16951916787346	2	0.844070575287324	0.939415332976921	SMCO4	chr11:93212435-93232442,chr11:93212435-93276442,chr11:93232514-93276442	93212435	93232514
chr11:clu_3394_-	Success	0.021026337451076	2	0.979193174777508	0.993152045852053	TAF1D	chr11:93463613-93463843,chr11:93463613-93464316,chr11:93463878-93464316	93463613	93463878
chr11:clu_3395_-	Success	0.0249009188719782	1	0.823408450167579	0.93174465922813	TAF1D	chr11:93466563-93467791,chr11:93466585-93467791	93466563	93466585
chr11:clu_3396_-	Success	0.680754522362008	3	0.714581498839485	0.889111134920942	TAF1D	chr11:93467826-93469307,chr11:93467826-93469456,chr11:93467826-93470230,chr11:93469917-93470230	93467826	93469917
chr11:clu_3397_-	Success	1.75525734179487	2	0.172862751756521	0.553740822988225	GPR83	chr11:94126784-94129565,chr11:94126784-94134027,chr11:94129690-94134027	94126784	94129690
chr11:clu_3399_-	Success	2.29329663279998	2	0.100933173181226	0.454921261956297	CWC15	chr11:94705357-94706437,chr11:94705357-94706662,chr11:94705357-94706664	94705357	94705357
chr11:clu_3400_-	Success	2.79926001991015	3	0.132863346794467	0.505490866986519	FAM76B	chr11:95512118-95512771,chr11:95512121-95512242,chr11:95512121-95512771,chr11:95512299-95512771	95512118	95512299
chr11:clu_3401_-	Success	0.0628344309514048	1	0.722965671017661	0.891588253583196	FAM76B	chr11:95521727-95522556,chr11:95521727-95523320	95521727	95521727
chr11:clu_3402_-	Success	4.9477580276623	2	0.00709930755140396	0.145651115165154	MTMR2	chr11:95571371-95574781,chr11:95571371-95578117,chr11:95574873-95578117	95571371	95574873
chr11:clu_3403_-	Success	0.0846308398292308	1	0.680768811527579	0.874109324654758	MTMR2	chr11:95595530-95598755,chr11:95595530-95598765	95595530	95595530
chr11:clu_3404_-	Success	5.81869397663741	11	0.39150722658233	0.722297589701912	MTMR2	chr11:95598840-95615538,chr11:95598840-95620776,chr11:95598840-95621320,chr11:95598840-95657039,chr11:95615660-95621320,chr11:95620848-95621320,chr11:95621425-95647406,chr11:95621425-95656785,chr11:95621425-95656856,chr11:95621425-95657039,chr11:95647476-95656856,chr11:95647476-95657039	95598840	95647476
chr11:clu_3405_-	Success	1.1578703633586	6	0.888492475657545	0.957440297600984	CCDC82	chr11:96086878-96092157,chr11:96086878-96119418,chr11:96091783-96092157,chr11:96091825-96092157,chr11:96117925-96119418,chr11:96117925-96120694,chr11:96119457-96120694	96086878	96119457
chr11:clu_3406_-	Success	0.24724571647215	1	0.481930590708384	0.772895158049467	CCDC82	chr11:96120777-96122529,chr11:96120777-96123008	96120777	96120777
chr11:clu_3407_-	Success	0.579365288799863	3	0.762918468990754	0.905926742843911	DCUN1D5	chr11:102937296-102953477,chr11:102937296-102953985,chr11:102951733-102953477,chr11:102953568-102953985	102937296	102953568
chr11:clu_3408_-	Success	3.89142110236162	4	0.0998647780952215	0.452500296535353	DCUN1D5	chr11:102954055-102959956,chr11:102954055-102962516,chr11:102960038-102962413,chr11:102960047-102962413,chr11:102960047-102962516	102954055	102960047
chr11:clu_3409_-	Success	1.06266264201372	4	0.712721206926504	0.888809142006313	MSANTD4	chr11:105881794-105884673,chr11:105881794-105891689,chr11:105881794-105892563,chr11:105881794-105892567,chr11:105881794-105892922	105881794	105881794
chr11:clu_3410_-	Success	1.64688630168583	2	0.192648826037659	0.574048220278142	KBTBD3	chr11:105929836-105947234,chr11:105929836-105948039,chr11:105947434-105948039	105929836	105947434
chr11:clu_3411_-	Success	0.771862006186893	4	0.81886910435161	0.929281927983166	GUCY1A2	chr11:106810904-106849345,chr11:106810904-106888479,chr11:106849466-106856796,chr11:106849466-106888479,chr11:106856857-106888479	106810904	106856857
chr11:clu_3412_-	Success	1.75911688816939	4	0.475111280477715	0.769164606525631	ALKBH8	chr11:107375941-107381613,chr11:107375941-107393025,chr11:107381762-107393025,chr11:107381762-107396167,chr11:107393281-107396167	107375941	107393281
chr11:clu_3413_-	Success	0.2629239422007	2	0.76880036835166	0.908457601031002	ALKBH8	chr11:107403132-107420479,chr11:107403132-107422534,chr11:107420549-107422534	107403132	107420549
chr11:clu_3414_-	Success	4.54672785204454	1	0.00256525718017324	0.0855221454617544	ALKBH8	chr11:107424699-107427492,chr11:107424704-107427492	107424699	107424704
chr11:clu_3415_-	Success	0.187567543718927	1	0.540218424588589	0.804053771826017	ALKBH8	chr11:107431625-107436327,chr11:107431625-107436356	107431625	107431625
chr11:clu_3416_-	Success	1.13468915080762	2	0.321522050671894	0.680787945524205	RDX	chr11:110128914-110134685,chr11:110128914-110143261,chr11:110135599-110143261	110128914	110135599
chr11:clu_3417_-	Success	2.32853519443228	2	0.0974383708741404	0.448800356814984	PPP2R1B	chr11:111623056-111624167,chr11:111623056-111625223,chr11:111624301-111625223	111623056	111624301
chr11:clu_3418_-	Success	1.24730407987164	4	0.645601545082596	0.857455972796097	ALG9	chr11:111657244-111659165,chr11:111657244-111675818,chr11:111657244-111680367,chr11:111659293-111680367,chr11:111676039-111680367	111657244	111676039
chr11:clu_3419_-	Success	3.60614708495069	1	0.00724058854646769	0.145651115165154	ALG9	chr11:111709101-111711378,chr11:111709122-111711378	111709101	111709122
chr11:clu_3420_-	Success	3.65150324820399	4	0.120716217039493	0.488420087906152	ALG9	chr11:111739459-111740951,chr11:111739459-111740955,chr11:111739459-111742075,chr11:111741093-111741498,chr11:111741093-111742075	111739459	111741093
chr11:clu_3421_-	Success	2.25952071038182	3	0.210598111635781	0.590901114873463	TIMM8B	chr11:111956186-111956691,chr11:111956186-111956702,chr11:111956186-111957364,chr11:111957034-111957364	111956186	111957034
chr11:clu_3422_-	Success	6.62437172836053	2	0.00132761427145533	0.0562688174289688	DRD2	chr11:113286333-113287585,chr11:113286333-113288749,chr11:113287721-113288749	113286333	113287721
chr11:clu_3423_-	Success	0.235680003925154	2	0.790033441088543	0.917660202586747	DRD2	chr11:113283605-113285097,chr11:113283605-113286143,chr11:113285183-113286143	113283605	113285183
chr11:clu_3424_-	Success	0.522267593847801	1	0.306769047989066	0.670999260469983	DRD2	chr11:113295404-113344952,chr11:113295404-113345798	113295404	113295404
chr11:clu_3427_-	Success	0.448437406216669	1	0.34362107322534	0.695799965979078	CADM1	chr11:115040346-115049364,chr11:115047312-115049364	115040346	115047312
chr11:clu_3428_-	Success	5.45363587259271	8	0.207008874559382	0.587198192646459	CADM1	chr11:115049495-115061608,chr11:115049495-115064558,chr11:115049495-115069126,chr11:115049495-115080294,chr11:115049495-115085328,chr11:115061661-115069126,chr11:115069158-115080294,chr11:115069158-115085328,chr11:115080377-115085328	115049495	115080377
chr11:clu_3429_-	Success	0.175856413706143	1	0.553145137840326	0.811595593398604	ZNF259	chr11:116658359-116658506,chr11:116658359-116658536	116658359	116658359
chr11:clu_3430_-	Success	0.485221967980721	1	0.324569487513062	0.683831589663331	SIK3	chr11:116729235-116729981,chr11:116729415-116729981	116729235	116729415
chr11:clu_3431_-	Success	0.543572493794954	2	0.580670102157974	0.824175650338339	SIK3	chr11:116734534-116738662,chr11:116734534-116741047,chr11:116738805-116741047	116734534	116738805
chr11:clu_3432_-	Success	4.23989222345085	2	0.0144091447273235	0.204640167378359	SIK3	chr11:116746167-116746582,chr11:116746167-116746969,chr11:116746725-116746969	116746167	116746725
chr11:clu_3433_-	Success	2.77957975114521	4	0.234578046718822	0.614469462555908	PCSK7	chr11:117077514-117077783,chr11:117077514-117078686,chr11:117077876-117078370,chr11:117077876-117078686,chr11:117078451-117078686	117077514	117078451
chr11:clu_3434_-	Success	0.44509956343876	2	0.640760476539858	0.854663793962244	PCSK7	chr11:117078780-117079613,chr11:117078780-117089182,chr11:117079769-117089182	117078780	117079769
chr11:clu_3435_-	Success	2.26063740385339	2	0.104283992547125	0.461035674419851	PCSK7	chr11:117094024-117094111,chr11:117094024-117094794,chr11:117094671-117094794	117094024	117094671
chr11:clu_3436_-	Success	1.55803004837253	2	0.210550437102605	0.590901114873463	PCSK7	chr11:117095471-117096647,chr11:117095471-117097873,chr11:117096737-117097873	117095471	117096737
chr11:clu_3437_-	Success	0.91182535550422	2	0.401790144407682	0.728458288499654	BACE1	chr11:117164649-117165847,chr11:117164724-117165847,chr11:117164724-117165979	117164649	117164724
chr11:clu_3438_-	Success	3.29950403718976	5	0.25221065396906	0.629992481276226	FXYD6-FXYD2,FXYD6	chr11:117710539-117711034,chr11:117710545-117711034,chr11:117710545-117711863,chr11:117711083-117711863,chr11:117711083-117712506,chr11:117711899-117712506	117710539	117711899
chr11:clu_3439_-	Success	0.13131981036986	1	0.608312472053371	0.838757296495691	FXYD6-FXYD2,FXYD6	chr11:117712740-117713434,chr11:117712743-117713434	117712740	117712743
chr11:clu_3440_-	Success	2.19400414030815	4	0.356034090017207	0.701419989377036	FXYD6,FXYD6-FXYD2	chr11:117713496-117714825,chr11:117713496-117724024,chr11:117713496-117747307,chr11:117713496-117748014,chr11:117714921-117747307	117713496	117714921
chr11:clu_3442_-	Success	1.54351705344391	2	0.213628435994024	0.59490546929803	IFT46	chr11:118427760-118428453,chr11:118427760-118430500,chr11:118428605-118430500	118427760	118428605
chr11:clu_3443_-	Success	1.16664811310837	1	0.126633475867749	0.496659766650889	IFT46	chr11:118430579-118435680,chr11:118431133-118435680	118430579	118431133
chr11:clu_3444_-	Success	1.18334379060389	2	0.306252978761027	0.670745369132742	DDX6	chr11:118627996-118629483,chr11:118627996-118630631,chr11:118629611-118630631	118627996	118629611
chr11:clu_3445_-	Success	0.85316295264272	2	0.426065174494912	0.741756696264088	DDX6	chr11:118634015-118635917,chr11:118634015-118638931,chr11:118636063-118638931	118634015	118636063
chr11:clu_3446_-	Success	0.338980242869184	2	0.7124965258372	0.888782789356131	DDX6	chr11:118657227-118661564,chr11:118657227-118661596,chr11:118657227-118661807	118657227	118657227
chr11:clu_3447_-	Success	3.41051374417344	3	0.0778263772650614	0.409677529780411	BCL9L	chr11:118779364-118780623,chr11:118779364-118789535,chr11:118779364-118795947,chr11:118789588-118795947	118779364	118789588
chr11:clu_3448_-	Success	2.53539500367333	3	0.166686337838009	0.546645424155507	RPS25	chr11:118888255-118888635,chr11:118888255-118888668,chr11:118888255-118888992,chr11:118888763-118888992	118888255	118888763
chr11:clu_3449_-	Success	1.25608078600172	3	0.473097223822481	0.768289269031982	SLC37A4	chr11:118896790-118897216,chr11:118896790-118897313,chr11:118896790-118897647,chr11:118897398-118897647	118896790	118897398
chr11:clu_3450_-	Success	3.60804314670031	1	0.00722530735118211	0.145651115165154	HYOU1	chr11:118916543-118917129,chr11:118916546-118917129	118916543	118916546
chr11:clu_3451_-	Success	0.135892707667111	1	0.602136607542101	0.835965412213181	HYOU1	chr11:118917174-118917274,chr11:118917179-118917274	118917174	118917179
chr11:clu_3452_-	Success	2.73657190329756	1	0.0193108580846965	0.233695998959678	HYOU1	chr11:118917514-118918446,chr11:118917543-118918446	118917514	118917543
chr11:clu_3453_-	Success	6.44678629722193	2	0.00158560966769686	0.0639078455191338	HYOU1	chr11:118926283-118926462,chr11:118926283-118926782,chr11:118926555-118926782	118926283	118926555
chr11:clu_3454_-	Success	1.97644566157965	7	0.785187161708361	0.915067380873807	HYOU1	chr11:118926879-118926991,chr11:118926879-118927516,chr11:118926879-118927712,chr11:118926879-118927731,chr11:118926879-118927738,chr11:118926879-118927786,chr11:118926879-118927864,chr11:118927129-118927731	118926879	118927129
chr11:clu_3455_-	Success	1.53814376716332	1	0.0794416674837988	0.412871560927437	DPAGT1	chr11:118971537-118971728,chr11:118971553-118971728	118971537	118971553
chr11:clu_3456_-	Success	2.18969112193201	2	0.111951322585712	0.474268593110278	MCAM	chr11:119180625-119181059,chr11:119180625-119181466,chr11:119181176-119181466	119180625	119181176
chr11:clu_3457_-	Success	0.510053705246236	1	0.312493532433506	0.673553619565628	MCAM	chr11:119181895-119181990,chr11:119181895-119182053	119181895	119181895
chr11:clu_3458_-	Success	1.70307371608436	1	0.0649539254226371	0.383695016332534	MCAM	chr11:119185973-119187745,chr11:119185973-119188423	119185973	119185973
chr11:clu_3459_-	Success	0.711034391268868	2	0.491135907926172	0.779184771833101	THY1	chr11:119291088-119291579,chr11:119291096-119291579,chr11:119291158-119291579	119291088	119291158
chr11:clu_3460_-	Success	0.915343547133148	1	0.176046410895245	0.558450294538145	PVRL1	chr11:119536007-119545869,chr11:119545357-119545869	119536007	119545357
chr11:clu_3462_-	Success	4.43013532534906	7	0.26284438409493	0.63753919458109	RP11-166D19.1	chr11:121937142-121971082,chr11:121962427-121971082,chr11:121962427-121972155,chr11:121962448-121971082,chr11:121962448-121972155,chr11:121971114-121972155,chr11:121971737-121972155,chr11:121971875-121972155	121937142	121971875
chr11:clu_3463_-	Success	0.21111769937238	2	0.809678762590572	0.925297056678234	HSPA8	chr11:122931966-122932772,chr11:122932037-122932772,chr11:122932037-122933055	122931966	122932037
chr11:clu_3464_-	Success	2.39510804693509	4	0.309507652710795	0.67213557635916	SCN3B	chr11:123500158-123504829,chr11:123500158-123508894,chr11:123504484-123504829,chr11:123504726-123504829,chr11:123504914-123508894	123500158	123504914
chr11:clu_3465_-	Success	0.174573768449065	1	0.554596085841767	0.811808862780417	SCN3B	chr11:123509032-123512050,chr11:123509032-123513154	123509032	123509032
chr11:clu_3466_-	Success	0.541812743094113	1	0.297887923475141	0.664943380140151	SCN3B	chr11:123524534-123524934,chr11:123524534-123525598	123524534	123524534
chr11:clu_3467_-	Success	0.205534660799827	2	0.814211872843321	0.927171507973331	ZNF202	chr11:123597699-123598184,chr11:123597699-123598841,chr11:123598303-123598841	123597699	123598303
chr11:clu_3468_-	Success	0.558095103115647	1	0.290740282511056	0.659609164703131	ZNF202	chr11:123600533-123601195,chr11:123600533-123601199	123600533	123600533
chr11:clu_3469_-	Success	0.0782274461829928	2	0.924754070838526	0.973417206874967	ZNF202	chr11:123601693-123610825,chr11:123601693-123612257,chr11:123611244-123612257	123601693	123611244
chr11:clu_3470_-	Success	0.806283135208332	2	0.446514620193019	0.752957190645625	MSANTD2	chr11:124644714-124669767,chr11:124644870-124669767,chr11:124649035-124669767	124644714	124649035
chr11:clu_3471_-	Success	0.961712956126064	1	0.165479481323498	0.544722433185581	TMEM218	chr11:124971152-124972028,chr11:124971199-124972028	124971152	124971199
chr11:clu_3472_-	Success	1.22239174453088	2	0.294524895537618	0.663056114165959	TMEM218	chr11:124972705-124981435,chr11:124972705-124981481,chr11:124972705-124981483	124972705	124972705
chr11:clu_3473_-	Success	0.00923741953505441	1	0.891882800935179	0.959165988853484	TMEM218	chr11:124972213-124972533,chr11:124972213-124972630	124972213	124972213
chr11:clu_3474_-	Success	4.1705174450276	3	0.0394650768883455	0.315711737031169	FEZ1	chr11:125316007-125318398,chr11:125316007-125322230,chr11:125318463-125321307,chr11:125318463-125322230	125316007	125318463
chr11:clu_3475_-	Success	0.308407762986462	2	0.734615707833322	0.895494984534293	FEZ1	chr11:125322305-125324026,chr11:125322305-125325731,chr11:125324106-125325731	125322305	125324106
chr11:clu_3476_-	Success	2.33546852395284	5	0.457343287066277	0.75895722414866	FEZ1	chr11:125330562-125333380,chr11:125330562-125351430,chr11:125333466-125338945,chr11:125333466-125351430,chr11:125333493-125351430,chr11:125339052-125351430	125330562	125339052
chr11:clu_3477_-	Success	17.0592711251998	3	1.8702487435377e-07	4.47510278469534e-05	FEZ1	chr11:125359718-125365284,chr11:125359718-125365732,chr11:125359718-125366017,chr11:125365899-125366017	125359718	125365899
chr11:clu_3478_-	Success	0.0643042861093193	1	0.719879103520711	0.89066434508232	PUS3	chr11:125764181-125765119,chr11:125764181-125765565	125764181	125764181
chr11:clu_3479_-	Success	1.33481846331611	2	0.263205952655065	0.637717940502456	PUS3	chr11:125765684-125765802,chr11:125765684-125773065,chr11:125766225-125773065	125765684	125766225
chr11:clu_3480_-	Success	2.69692505189542	1	0.0202078364780625	0.236828143924569	CDON	chr11:125831000-125831550,chr11:125831000-125831619	125831000	125831000
chr11:clu_3481_-	Success	2.53418357304167	3	0.166858873770767	0.546927915881535	RPUSD4	chr11:126075676-126076149,chr11:126075676-126079389,chr11:126075676-126079416,chr11:126076448-126079416	126075676	126076448
chr11:clu_3482_-	Success	0.989092068132976	1	0.159581835002842	0.53831906660724	RPUSD4	chr11:126080950-126081113,chr11:126080950-126081345	126080950	126080950
chr11:clu_3483_-	Success	0.256529457364081	2	0.773732202112592	0.910214785169661	KIRREL3	chr11:126301421-126305163,chr11:126301421-126306706,chr11:126305198-126306706	126301421	126305198
chr11:clu_3484_-	Success	8.62470102087127	1	3.27800699292222e-05	0.00350080034955982	ARHGAP32	chr11:128858020-128868214,chr11:128861941-128868214	128858020	128861941
chr11:clu_3485_-	Success	0.27426221250721	2	0.760132732817299	0.9051541925322	ARHGAP32	chr11:128868363-128910823,chr11:128868363-128932175,chr11:128910904-128932175	128868363	128910904
chr11:clu_3486_-	Success	0.894677636391748	2	0.40873934009389	0.732637942897288	ARHGAP32	chr11:128993425-128993783,chr11:128993425-128994698,chr11:128993824-128994698	128993425	128993824
chr11:clu_3487_-	Success	3.28193146166768	2	0.0375556494133026	0.309982155444539	ARHGAP32	chr11:129034322-129149041,chr11:129034322-129149386,chr11:129107143-129149041	129034322	129107143
chr11:clu_3488_-	Success	1.67608207927366	2	0.187105606802768	0.568718006977445	NFRKB	chr11:129754741-129755330,chr11:129754777-129755330,chr11:129754990-129755330	129754741	129754990
chr11:clu_3489_-	Success	2.08613041358493	3	0.243453817611626	0.62215197812282	NFRKB	chr11:129762765-129764254,chr11:129762765-129765391,chr11:129763280-129764254,chr11:129764333-129765391	129762765	129764333
chr11:clu_3491_-	Success	1.60387066221442	2	0.201116555231214	0.5801881588705	PRDM10	chr11:129795124-129799305,chr11:129795124-129800911,chr11:129799316-129800911	129795124	129799316
chr11:clu_3492_-	Success	0.0943327840225336	1	0.664029581893813	0.86585152066494	ZBTB44	chr11:130104168-130106688,chr11:130104168-130106905	130104168	130104168
chr11:clu_3493_-	Success	0.336618898269307	2	0.714180963647285	0.889104501832497	SNX19	chr11:130749606-130750517,chr11:130749606-130773150,chr11:130750701-130773150	130749606	130750701
chr11:clu_3494_-	Success	0.0653824153596219	1	0.717640350647836	0.890190596247904	SNX19	chr11:130781666-130784161,chr11:130781666-130786175	130781666	130781666
chr11:clu_3495_-	Success	3.68924361681138	2	0.0249908975900435	0.259847600189545	OPCML	chr11:132290187-132305053,chr11:132290187-132305980,chr11:132305079-132305980	132290187	132305079
chr11:clu_3496_-	Success	0.0477711839891697	1	0.75724600307235	0.903779966168976	OPCML	chr11:132307250-132398955,chr11:132307253-132398955	132307250	132307253
chr11:clu_3497_-	Success	0.766038287561912	1	0.215801055202627	0.597271753276559	OPCML	chr11:132527214-132672538,chr11:132527214-132812821	132527214	132527214
chr11:clu_3498_-	Success	4.27731620740207	2	0.0138798628177175	0.200130470513588	IGSF9B	chr11:133781902-133788152,chr11:133781902-133789637,chr11:133788197-133789637	133781902	133788197
chr11:clu_3499_-	Success	0.129911052874363	1	0.610242396853314	0.839668461572772	IGSF9B	chr11:133796986-133799554,chr11:133796986-133799566	133796986	133796986
chr11:clu_3500_-	Success	1.48170415112619	1	0.0851682393496006	0.422222719230396	NCAPD3	chr11:134051079-134054532,chr11:134053048-134054532	134051079	134053048
chr11:clu_3501_-	Success	3.83418693541921	3	0.053386433682121	0.353577052532819	THYN1	chr11:134118378-134118703,chr11:134118378-134119061,chr11:134118730-134119061,chr11:134118853-134119061	134118378	134118853
chr11:clu_3502_-	Success	1.61223709068094	1	0.0725450913053303	0.399568724051474	THYN1	chr11:134122810-134123121,chr11:134122810-134123193	134122810	134122810
chr11:clu_3503_-	Success	0.663605358130269	2	0.514991255471128	0.792277826990023	B3GAT1	chr11:134218407-134251818,chr11:134250641-134251818,chr11:134251711-134251818	134218407	134251711
chr11:clu_3504_-	Success	0.733672338607434	2	0.480142502655874	0.772042678436883	B3GAT1	chr11:134254082-134257442,chr11:134255421-134257442,chr11:134256513-134257442	134254082	134256513
chr11:clu_3505_-	Success	0.153092783031184	1	0.58003036182614	0.823951886173244	B3GAT1	chr11:134257588-134257721,chr11:134257588-134257738	134257588	134257588
chr11:clu_3506_+	Success	1.7649078955142	2	0.171202554282017	0.552038804427644	RIC8A	chr11:208938-209175,chr11:208938-209259,chr11:208938-209271	208938	208938
chr11:clu_3507_+	Success	3.01354223036181	1	0.0140879842355283	0.201631453203074	RIC8A	chr11:209318-209407,chr11:209318-209479	209318	209318
chr11:clu_3508_+	Success	0.011261559767064	1	0.880703830032608	0.954764379632794	RIC8A	chr11:210000-210571,chr11:210000-210575	210000	210000
chr11:clu_3509_+	Success	0.00108117448326084	1	0.962910885941313	0.987998940289238	RIC8A	chr11:212511-212597,chr11:212511-212615	212511	212511
chr11:clu_3510_+	Success	2.82077459502926	2	0.0595597901190934	0.369497444247201	RIC8A	chr11:213418-214230,chr11:213418-214288,chr11:213497-214230	213418	213497
chr11:clu_3511_+	Success	2.99113669179224	2	0.0502303078821094	0.345143876879552	PSMD13	chr11:237144-238998,chr11:237144-244041,chr11:239076-244041	237144	239076
chr11:clu_3512_+	Success	3.77958269891133	2	0.0228322173465216	0.24871932894016	PSMD13	chr11:250865-251546,chr11:250865-251820,chr11:251626-251820	250865	251626
chr11:clu_3513_+	Success	2.87461348992861	3	0.124469123853857	0.493683505935361	B4GALNT4	chr11:372754-372852,chr11:372754-373026,chr11:372754-373044,chr11:372947-373026	372754	372947
chr11:clu_3514_+	Success	0.191615800157194	1	0.535878792793042	0.801798895708872	B4GALNT4	chr11:380019-380101,chr11:380019-380130	380019	380019
chr11:clu_3515_+	Success	0.692905447410226	1	0.239113815027601	0.619620973358567	B4GALNT4	chr11:380196-380292,chr11:380202-380292	380196	380202
chr11:clu_3516_+	Success	1.13469797807284	4	0.686346412886566	0.876385182571924	B4GALNT4	chr11:380445-380671,chr11:380445-380825,chr11:380445-381669,chr11:380951-381084,chr11:380951-381669	380445	380951
chr11:clu_3517_+	Success	0.192502620668151	1	0.534936613954451	0.801450964062851	PTDSS2	chr11:448419-460187,chr11:450637-460187	448419	450637
chr11:clu_3518_+	Success	1.98004521663938	2	0.138062994425122	0.509869258978278	PTDSS2	chr11:460288-473895,chr11:460288-479085,chr11:473977-479085	460288	473977
chr11:clu_3519_+	Success	2.58472563517887	5	0.39555228926226	0.72490492294468	PTDSS2	chr11:479152-480125,chr11:479152-486891,chr11:479152-486910,chr11:479152-486939,chr11:479152-487420,chr11:487073-487420	479152	487073
chr11:clu_3522_+	Success	2.77025044369958	2	0.0626463134028429	0.377495461349678	PHRF1	chr11:581597-581962,chr11:581606-581962,chr11:581606-581965	581597	581606
chr11:clu_3523_+	Success	1.15648451248907	1	0.128298779111838	0.498711046997961	PHRF1	chr11:601695-605119,chr11:601701-605119	601695	601701
chr11:clu_3524_+	Success	2.00177751326677	1	0.0454044007689609	0.33240874815479	PHRF1	chr11:605300-605605,chr11:605300-605608	605300	605300
chr11:clu_3525_+	Success	0.00145993840203573	1	0.956906574367953	0.985260906110213	TALDO1	chr11:747578-755879,chr11:752473-755879	747578	752473
chr11:clu_3526_+	Success	0.0746268378474895	1	0.699249595100291	0.882547579367083	TALDO1	chr11:763940-764288,chr11:763944-764288	763940	763944
chr11:clu_3528_+	Success	0.0815797498471511	2	0.921659204742212	0.971906880567756	RPLP2	chr11:810039-810234,chr11:810039-811597,chr11:810357-811597	810039	810357
chr11:clu_3529_+	Success	0.401734897904589	1	0.370057978217894	0.709165243537394	RPLP2	chr11:812633-812760,chr11:812633-812763	812633	812633
chr11:clu_3531_+	Success	2.68083384634633	3	0.147150548659673	0.52039630784748	CD151	chr11:833022-836063,chr11:833026-834530,chr11:833026-836063,chr11:834591-836063	833022	834591
chr11:clu_3532_+	Success	4.04181491923987	7	0.325277342215038	0.684559964361041	TSPAN4	chr11:842915-847201,chr11:842915-850288,chr11:843045-847201,chr11:843050-847201,chr11:844186-847201,chr11:847300-850288,chr11:847300-862550,chr11:850367-862550	842915	850367
chr11:clu_3533_+	Success	1.19524750561595	2	0.302629042524422	0.667514211299784	TSPAN4	chr11:864511-865513,chr11:864511-865694,chr11:865614-865694	864511	865614
chr11:clu_3534_+	Success	0.220768374484109	1	0.506381663211213	0.787117225530923	AP2A2	chr11:970311-972062,chr11:971940-972062	970311	971940
chr11:clu_3535_+	Success	0.557726769109081	1	0.290899535215144	0.659815269798394	AP2A2	chr11:984753-985432,chr11:984753-985435	984753	984753
chr11:clu_3536_+	Success	0.672346016018196	3	0.718548849536393	0.890325503212135	AP2A2	chr11:1000598-1003722,chr11:994245-1000432,chr11:994245-1003722,chr11:996225-1000432	1000598	996225
chr11:clu_3537_+	Success	0.0731062789988641	1	0.702181371772183	0.883672714562933	BRSK2	chr11:1459621-1462018,chr11:1459625-1462018	1459621	1459625
chr11:clu_3538_+	Success	0.994511443924011	2	0.36990411931061	0.709162916413349	BRSK2	chr11:1467137-1469028,chr11:1467137-1471006,chr11:1469093-1471006	1467137	1469093
chr11:clu_3539_+	Success	0.152834500051839	1	0.580350100762838	0.82413724566372	BRSK2	chr11:1477758-1477828,chr11:1477758-1477848	1477758	1477758
chr11:clu_3540_+	Success	6.60626358247828	7	0.0670964287956456	0.388952014458955	BRSK2	chr11:1477917-1478185,chr11:1477917-1480422,chr11:1477917-1482200,chr11:1478279-1480422,chr11:1478279-1482200,chr11:1480469-1481730,chr11:1480469-1481778,chr11:1480469-1482200	1477917	1480469
chr11:clu_3541_+	Success	1.04122378254226	3	0.555471894225395	0.811808862780417	KRTAP5-AS1	chr11:1594298-1605662,chr11:1594298-1618478,chr11:1595093-1618478,chr11:1606518-1618478	1594298	1606518
chr11:clu_3542_+	Success	0.719553804085194	3	0.696393834631358	0.88159206107933	MRPL23	chr11:1974085-1976841,chr11:1974085-1977486,chr11:1974085-1993789,chr11:1977011-1977486	1974085	1977011
chr11:clu_3543_+	Success	1.5914353217468	1	0.0744138905964389	0.403165885338058	TSSC4	chr11:2422028-2423524,chr11:2423377-2423524	2422028	2423377
chr11:clu_3544_+	Success	0.0257248026929915	2	0.97460326089985	0.991578987621905	SLC22A18	chr11:2929560-2930426,chr11:2929560-2937852,chr11:2930940-2937852	2929560	2930940
chr11:clu_3545_+	Success	1.13318840171911	2	0.32200493685124	0.681274059358105	SLC22A18	chr11:2939325-2940537,chr11:2939325-2943332,chr11:2940637-2943332	2939325	2940637
chr11:clu_3547_+	Success	1.50734003731873	5	0.69772247064548	0.882197478015884	PGAP2	chr11:3829545-3832480,chr11:3829545-3845113,chr11:3829881-3832480,chr11:3829881-3845113,chr11:3832654-3845113,chr11:3844223-3845113	3829545	3844223
chr11:clu_3548_+	Success	2.26932053143823	2	0.103382401315373	0.459546218775645	PGAP2	chr11:3845594-3846250,chr11:3845606-3846250,chr11:3845685-3846250	3845594	3845685
chr11:clu_3549_+	Success	0.995672484917804	2	0.369474894686227	0.708910265352593	STIM1	chr11:4104728-4105903,chr11:4104728-4107707,chr11:4105995-4107707	4104728	4105995
chr11:clu_3550_+	Success	4.51500868866057	2	0.0109435100419743	0.181939463784908	STIM1	chr11:4107773-4109932,chr11:4107773-4112512,chr11:4109968-4112512	4107773	4109968
chr11:clu_3551_+	Success	1.68325907223891	2	0.18576755850408	0.567273273797978	RRM1	chr11:4123311-4127276,chr11:4123311-4128665,chr11:4127453-4128665	4123311	4127453
chr11:clu_3553_+	Success	3.19237139476991	3	0.0943204866313331	0.44296649907878	ILK	chr11:6625052-6625410,chr11:6625052-6625456,chr11:6625107-6625410,chr11:6625107-6625456	6625052	6625107
chr11:clu_3554_+	Success	1.35355116864503	4	0.607972367942469	0.838757296495691	ILK	chr11:6625590-6626083,chr11:6625590-6629248,chr11:6625590-6629276,chr11:6625590-6629624,chr11:6629441-6629624	6625590	6629441
chr11:clu_3556_+	Success	0.579116603951817	1	0.281832259125035	0.652459741783123	SYT9	chr11:7439359-7441737,chr11:7439359-7441742	7439359	7439359
chr11:clu_3557_+	Success	0.0620525574968269	2	0.939833490197341	0.979072291797019	EIF3F	chr11:8009263-8013328,chr11:8009263-8013631,chr11:8013398-8013631	8009263	8013398
chr11:clu_3558_+	Success	0.36391697202663	1	0.393586193783433	0.723168722889602	TUB	chr11:8040905-8111157,chr11:8103095-8111157	8040905	8103095
chr11:clu_3559_+	Success	0.391932160617358	1	0.375961892434662	0.712399511154105	RPL27A	chr11:8704812-8705410,chr11:8704812-8705553	8704812	8704812
chr11:clu_3560_+	Success	0.0293719813296889	1	0.808492286008017	0.925172812059419	RPL27A	chr11:8705628-8706265,chr11:8705628-8706370	8705628	8705628
chr11:clu_3561_+	Success	0.557953087521014	2	0.572379476266955	0.8196734272632	AKIP1	chr11:8933218-8934000,chr11:8933218-8936373,chr11:8934080-8936373	8933218	8934080
chr11:clu_3562_+	Success	0.0832422119236753	2	0.920128254193064	0.971197966888798	AKIP1	chr11:8936477-8938834,chr11:8936477-8940884,chr11:8938914-8940884	8936477	8938914
chr11:clu_3563_+	Success	0.542117912089452	4	0.896765235626812	0.960849374966166	IPO7	chr11:9406394-9413745,chr11:9406394-9424837,chr11:9406394-9430033,chr11:9424914-9430033,chr11:9424918-9430033	9406394	9424918
chr11:clu_3564_+	Success	2.14020900745068	1	0.0385538655484566	0.313925149687123	ZNF143	chr11:9495571-9496097,chr11:9495571-9496100	9495571	9495571
chr11:clu_3565_+	Success	1.65066962474026	2	0.191921350298297	0.57367003236697	ZBED5-AS1	chr11:10879913-10886808,chr11:10879913-10899928,chr11:10886874-10899928	10879913	10886874
chr11:clu_3566_+	Success	7.39519764037959	5	0.0112965157810926	0.185362880043397	USP47	chr11:11863771-11895347,chr11:11863771-11901724,chr11:11863771-11906014,chr11:11895406-11901724,chr11:11895462-11901724,chr11:11901927-11906014	11863771	11901927
chr11:clu_3567_+	Success	0.43385483213688	1	0.35159015165563	0.698204408515965	USP47	chr11:11958057-11959804,chr11:11958057-11959807	11958057	11958057
chr11:clu_3568_+	Success	0.541762725311848	1	0.297910225253119	0.664943380140151	USP47	chr11:11976692-11977548,chr11:11976711-11977548	11976692	11976711
chr11:clu_3569_+	Success	2.56788615852503	2	0.0766975005475613	0.40847385758661	TEAD1	chr11:12696381-12696956,chr11:12696381-12785726,chr11:12697108-12785726	12696381	12697108
chr11:clu_3572_+	Success	0.339049511188961	1	0.410242088439922	0.732829918520115	FAR1	chr11:13733593-13734513,chr11:13733602-13734513	13733593	13733602
chr11:clu_3573_+	Success	4.0353373345547	4	0.0890233296498621	0.430605936635451	CALCB	chr11:15095209-15096256,chr11:15095209-15096607,chr11:15095209-15098832,chr11:15096350-15096607,chr11:15096744-15098832	15095209	15096744
chr11:clu_3574_+	Success	2.60663452948938	4	0.266106292202309	0.640692105849065	C11orf58	chr11:16766231-16769644,chr11:16766231-16774332,chr11:16769704-16774332,chr11:16769704-16776418,chr11:16774441-16776418	16766231	16774441
chr11:clu_3575_+	Success	7.6966460472222	10	0.118367436340015	0.484307283362618	NUCB2	chr11:17297750-17304336,chr11:17298375-17304336,chr11:17298375-17316871,chr11:17298395-17304336,chr11:17298642-17304336,chr11:17298844-17304336,chr11:17304490-17308181,chr11:17304490-17316871,chr11:17308260-17316871,chr11:17308264-17316871,chr11:17312912-17316871	17297750	17312912
chr11:clu_3576_+	Success	1.6038004957768	2	0.201130667358535	0.5801881588705	NUCB2	chr11:17333667-17336933,chr11:17333667-17351674,chr11:17337022-17351674	17333667	17337022
chr11:clu_3577_+	Success	0.241501831062408	2	0.785447365584524	0.915257770413282	NUCB2	chr11:17352530-17352959,chr11:17352530-17370892,chr11:17359081-17370892	17352530	17359081
chr11:clu_3579_+	Success	0.0125735358725478	1	0.874001140152977	0.952904753074813	NCR3LG1	chr11:17373586-17378198,chr11:17375867-17378198	17373586	17375867
chr11:clu_3580_+	Success	0.221798507721644	1	0.505391419191742	0.78628921785856	NCR3LG1	chr11:17388894-17389386,chr11:17388894-17390414	17388894	17388894
chr11:clu_3581_+	Success	0.798962143820745	1	0.206197617639196	0.586048507062658	KCNC1	chr11:17758119-17758508,chr11:17758119-17793212	17758119	17758119
chr11:clu_3582_+	Success	1.4433082392286	1	0.0893183253430989	0.43103944104945	LDHA	chr11:18416183-18418366,chr11:18418157-18418366	18416183	18418157
chr11:clu_3583_+	Success	0.760687613196296	2	0.467344963937024	0.765198947882336	LDHA	chr11:18418515-18420978,chr11:18418515-18422384,chr11:18421095-18422384	18418515	18421095
chr11:clu_3584_+	Success	3.68453086413683	5	0.194607459040322	0.574708807007814	ZDHHC13	chr11:19138823-19139239,chr11:19138823-19164525,chr11:19138823-19164530,chr11:19138823-19167728,chr11:19139486-19167728,chr11:19164670-19167728	19138823	19164670
chr11:clu_3585_+	Success	1.0880819381955	2	0.33686199658066	0.69184075634118	ZDHHC13	chr11:19187932-19191958,chr11:19187932-19194270,chr11:19192115-19194270	19187932	19192115
chr11:clu_3587_+	Success	1.45453280613177	1	0.0880828933187475	0.429685401910783	NAV2	chr11:19372574-19854030,chr11:19735508-19854030	19372574	19735508
chr11:clu_3588_+	Success	0.0290407298628708	1	0.809554377295208	0.925297056678234	NAV2	chr11:20077503-20083853,chr11:20078174-20083853	20077503	20078174
chr11:clu_3589_+	Success	0.305256047693632	2	0.73693465981269	0.896529762816104	NAV2	chr11:20101755-20104138,chr11:20101755-20104553,chr11:20104146-20104553	20101755	20104146
chr11:clu_3590_+	Success	2.40106669494912	2	0.0906212364996702	0.434396509993499	NELL1	chr11:21392494-21555920,chr11:21392494-21581735,chr11:21556060-21581735	21392494	21556060
chr11:clu_3591_+	Success	2.66004749800805	3	0.149803759088451	0.524882383326968	ANO5	chr11:22215078-22225350,chr11:22215078-22232810,chr11:22225396-22232810,chr11:22225396-22232813	22215078	22225396
chr11:clu_3592_+	Success	6.390361335729	2	0.00167764989700759	0.0660679500065301	ANO5	chr11:22232860-22239792,chr11:22232860-22242643,chr11:22239833-22242643	22232860	22239833
chr11:clu_3594_+	Success	2.98509875428784	1	0.0145496510936493	0.20478056684827	METTL15	chr11:28129999-28131713,chr11:28130001-28131713	28129999	28130001
chr11:clu_3595_+	Success	0.259213998273566	1	0.471513025286783	0.767477005329572	METTL15	chr11:28135151-28156093,chr11:28135151-28232609	28135151	28135151
chr11:clu_3596_+	Success	0.669297126969326	1	0.247282026554	0.625752630247693	METTL15	chr11:28311944-28318300,chr11:28311944-28318344	28311944	28311944
chr11:clu_3597_+	Success	0.149512960858516	1	0.584493725674538	0.826614796798588	METTL15	chr11:28318478-28351943,chr11:28349712-28351943	28318478	28349712
chr11:clu_3598_+	Success	0.000356579594182449	1	0.978694992825941	0.992929983329152	ARL14EP	chr11:30352921-30354413,chr11:30353347-30354413	30352921	30353347
chr11:clu_3599_+	Success	0.0339212872416681	2	0.966647589141133	0.989426707900335	DNAJC24	chr11:31392406-31429657,chr11:31392406-31436358,chr11:31429877-31436358	31392406	31429877
chr11:clu_3600_+	Success	0.668205227064583	1	0.247667985183972	0.626058829089679	DNAJC24	chr11:31436496-31443519,chr11:31436496-31447834	31436496	31436496
chr11:clu_3601_+	Success	0.344460530946151	1	0.40653161015749	0.731699035075464	ELP4	chr11:31616448-31625312,chr11:31616448-31625315	31616448	31616448
chr11:clu_3602_+	Success	3.5962598774604	7	0.40911398625764	0.732764131940182	EIF3M	chr11:32605475-32608480,chr11:32605475-32608558,chr11:32605475-32611093,chr11:32608690-32610140,chr11:32608690-32611093,chr11:32610278-32610558,chr11:32610278-32611093,chr11:32610681-32611093	32605475	32610681
chr11:clu_3603_+	Success	0.0805242612363628	1	0.688192996822341	0.87719862118246	TCP11L1	chr11:33061338-33065296,chr11:33061752-33065296	33061338	33061752
chr11:clu_3604_+	Success	0.387801306948688	2	0.678547152475018	0.872615608084582	HIPK3	chr11:33279435-33307959,chr11:33279435-33350056,chr11:33309057-33350056	33279435	33309057
chr11:clu_3605_+	Success	0.437835281636666	2	0.645432088619079	0.857446255616449	HIPK3	chr11:33369559-33369712,chr11:33369559-33370068,chr11:33369774-33370068	33369559	33369774
chr11:clu_3606_+	Success	0.814246244555022	3	0.652946733480544	0.86167635457852	KIAA1549L	chr11:33563692-33564467,chr11:33563692-33566313,chr11:33565882-33566313,chr11:33565900-33566313	33563692	33565900
chr11:clu_3607_+	Success	3.68968976873106	1	0.00659759278523175	0.141082118495107	KIAA1549L	chr11:33612967-33620366,chr11:33612967-33620369	33612967	33612967
chr11:clu_3608_+	Success	0.44616891744532	1	0.344844562225022	0.696020584550882	CAPRIN1	chr11:34074183-34093273,chr11:34074732-34093273	34074183	34074732
chr11:clu_3609_+	Success	0.731691139615336	1	0.226392730584405	0.606938494394853	CAPRIN1	chr11:34118843-34119233,chr11:34118843-34119245	34118843	34118843
chr11:clu_3610_+	Success	0.786180770292958	2	0.455581447031886	0.758080061249173	NAT10	chr11:34127339-34129758,chr11:34127339-34133599,chr11:34130380-34133599	34127339	34130380
chr11:clu_3613_+	Success	2.17311898449725	3	0.226422446559343	0.606938494394853	PDHX	chr11:34969150-34978931,chr11:34969153-34978931,chr11:34969153-35006117,chr11:34999729-35006117	34969150	34999729
chr11:clu_3614_+	Success	0.0610029389656574	2	0.940820474732881	0.97937615663219	TRIM44	chr11:35706884-35747472,chr11:35706884-35756974,chr11:35747711-35756974	35706884	35747711
chr11:clu_3615_+	Success	5.76356374047629	2	0.00313990184069337	0.0943506402112464	LDLRAD3	chr11:35965694-36057653,chr11:35965694-36103203,chr11:36057799-36103203	35965694	36057799
chr11:clu_3616_+	Success	2.78702765701172	4	0.233296242729427	0.613393028017381	C11orf74	chr11:36616142-36631631,chr11:36616191-36631631,chr11:36616311-36631631,chr11:36616465-36631631,chr11:36619280-36631631	36616142	36619280
chr11:clu_3617_+	Success	0.81754888563637	2	0.441512526990439	0.750194273950586	C11orf74	chr11:36631789-36654834,chr11:36631789-36669566,chr11:36657667-36669566	36631789	36657667
chr11:clu_3618_+	Success	0.127012498701767	1	0.614255104593493	0.842163321535459	API5	chr11:43333746-43340190,chr11:43340032-43340190	43333746	43340032
chr11:clu_3619_+	Success	1.32709464053437	2	0.265246780137505	0.639675077833996	API5	chr11:43357544-43360791,chr11:43357544-43363978,chr11:43357544-43363983	43357544	43357544
chr11:clu_3620_+	Success	1.46543309458082	1	0.0869008565054193	0.426893682568072	TTC17	chr11:43380663-43393821,chr11:43380663-43400783	43380663	43380663
chr11:clu_3621_+	Success	2.22649303351659	2	0.107906190746027	0.467082831159182	TTC17	chr11:43400872-43411202,chr11:43400872-43413015,chr11:43411371-43413015	43400872	43411371
chr11:clu_3622_+	Success	8.21150579990895	1	5.06663984811256e-05	0.00481279864567195	TTC17	chr11:43419041-43419524,chr11:43419041-43419575	43419041	43419041
chr11:clu_3623_+	Success	0.139624187098434	2	0.869685012839494	0.950818727455463	TTC17	chr11:43423108-43425548,chr11:43423108-43427064,chr11:43425694-43427064	43423108	43425694
chr11:clu_3624_+	Success	0.828300167324528	2	0.436791127470829	0.746533696435903	TTC17	chr11:43436326-43457714,chr11:43436326-43464875,chr11:43457884-43464875	43436326	43457884
chr11:clu_3625_+	Success	0.0723581368358168	1	0.703636697468579	0.883953245979169	TTC17	chr11:43465759-43467481,chr11:43465759-43469552	43465759	43465759
chr11:clu_3628_+	Success	6.47287780969509	8	0.113729667591015	0.476958903420441	HSD17B12	chr11:43662584-43772461,chr11:43702537-43772461,chr11:43702537-43819870,chr11:43702733-43772461,chr11:43772507-43775596,chr11:43772507-43819870,chr11:43775671-43776423,chr11:43775671-43819870,chr11:43775671-43819873	43662584	43775671
chr11:clu_3629_+	Success	0.2934415899051	1	0.443626910973117	0.751220952980814	ALKBH3	chr11:43902729-43904133,chr11:43902996-43904133	43902729	43902996
chr11:clu_3630_+	Success	0.337852126566474	2	0.713300758332224	0.888881593727129	ALKBH3	chr11:43904738-43905533,chr11:43904738-43908156,chr11:43905567-43908156	43904738	43905567
chr11:clu_3631_+	Success	5.68641948131039	4	0.0226784316209142	0.248228368807262	ALKBH3	chr11:43911378-43913591,chr11:43911378-43923066,chr11:43911378-43940588,chr11:43913679-43923066,chr11:43923275-43940588	43911378	43923275
chr11:clu_3632_+	Success	1.67214905732479	2	0.187842946296816	0.569723150061966	EXT2	chr11:44117402-44129233,chr11:44117871-44129233,chr11:44125295-44129233	44117402	44125295
chr11:clu_3633_+	Success	2.05586848649821	2	0.127981636973548	0.498267779314675	TSPAN18	chr11:44882020-44919303,chr11:44882020-44927958,chr11:44919379-44927958	44882020	44919379
chr11:clu_3638_+	Success	3.02062261151559	2	0.0487708436182997	0.341386994360425	SLC35C1	chr11:45827887-45829687,chr11:45827887-45832327,chr11:45830121-45832327	45827887	45830121
chr11:clu_3639_+	Success	7.4061101153595	1	0.000118763419152547	0.00951264793322284	MAPK8IP1	chr11:45907472-45919636,chr11:45918501-45919636	45907472	45918501
chr11:clu_3640_+	Success	0.184490593060673	1	0.54356013335111	0.805634994013559	MAPK8IP1	chr11:45924735-45924838,chr11:45924735-45924916	45924735	45924735
chr11:clu_3641_+	Success	3.34265952136946	1	0.00972101233385233	0.169344445506406	CREB3L1	chr11:46334470-46336722,chr11:46334470-46337837	46334470	46334470
chr11:clu_3642_+	Success	0.472506739420766	1	0.330991829656884	0.688461548856083	DGKZ	chr11:46355037-46388841,chr11:46369370-46388841	46355037	46369370
chr11:clu_3643_+	Success	0.377044506347829	2	0.68588554695598	0.876371176612741	DGKZ	chr11:46391100-46391491,chr11:46391100-46392863,chr11:46391559-46392863	46391100	46391559
chr11:clu_3644_+	Success	0.00345417093622302	1	0.93375895731942	0.976797023156714	DGKZ	chr11:46388949-46389202,chr11:46388949-46389205	46388949	46388949
chr11:clu_3645_+	Success	0.241300366754899	1	0.487246646909486	0.776530459008413	DGKZ	chr11:46389297-46389552,chr11:46389297-46389555	46389297	46389297
chr11:clu_3646_+	Success	2.63144843441296	8	0.729143263745382	0.893717059881096	MDK	chr11:46402733-46403607,chr11:46402838-46403607,chr11:46402878-46403607,chr11:46403304-46403607,chr11:46403308-46403607,chr11:46403308-46403844,chr11:46403435-46403607,chr11:46403531-46403607,chr11:46403683-46403844	46402733	46403683
chr11:clu_3647_+	Success	0.22220748885826	1	0.504999195063102	0.786197170638049	MDK	chr11:46404298-46405019,chr11:46404743-46405019	46404298	46404743
chr11:clu_3648_+	Success	2.29190344262895	7	0.710603427031085	0.887580756214033	ATG13	chr11:46639440-46639810,chr11:46639440-46639875,chr11:46639440-46651595,chr11:46639440-46665829,chr11:46639925-46651595,chr11:46639925-46665829,chr11:46642707-46651595,chr11:46651650-46665829	46639440	46651650
chr11:clu_3649_+	Success	3.51484724343925	4	0.134327303975497	0.506941235531363	ATG13	chr11:46681035-46685547,chr11:46681035-46686399,chr11:46681035-46686933,chr11:46685645-46686399,chr11:46686509-46686933	46681035	46686509
chr11:clu_3650_+	Success	1.74066522334397	4	0.480722763565292	0.772384394362492	C11orf49	chr11:46958402-47008759,chr11:46958402-47073939,chr11:47008861-47013094,chr11:47008861-47073939,chr11:47013198-47073939	46958402	47013198
chr11:clu_3651_+	Success	1.36227280031488	2	0.256078100663129	0.633713611756851	C11orf49	chr11:47179473-47181181,chr11:47179473-47181184,chr11:47179473-47182678	47179473	47179473
chr11:clu_3652_+	Success	1.68202812320334	2	0.185996369699629	0.56762824934325	C11orf49	chr11:47182741-47182997,chr11:47182741-47183015,chr11:47182741-47183549	47182741	47182741
chr11:clu_3653_+	Success	1.47244066738998	2	0.229364997812761	0.609972784700988	DDB2	chr11:47238600-47254365,chr11:47238600-47259388,chr11:47256963-47259388	47238600	47256963
chr11:clu_3654_+	Success	0.354568291097195	2	0.70147621137557	0.883545291970982	DDB2	chr11:47256223-47256308,chr11:47256223-47256821,chr11:47256485-47256821	47256223	47256485
chr11:clu_3655_+	Success	6.82198627436333	6	0.0338761430302167	0.297151151601014	NR1H3	chr11:47270550-47281337,chr11:47270550-47281342,chr11:47270550-47282792,chr11:47280810-47281342,chr11:47281530-47281960,chr11:47281530-47282792,chr11:47282226-47282792	47270550	47282226
chr11:clu_3656_+	Success	2.95614639317691	2	0.0520189921630844	0.349354108840334	NR1H3	chr11:47283000-47283098,chr11:47283000-47283470,chr11:47283277-47283470	47283000	47283277
chr11:clu_3657_+	Success	4.49993230509699	5	0.109069558315501	0.468523962017256	MADD	chr11:47291195-47295378,chr11:47291301-47295378,chr11:47291457-47295378,chr11:47291797-47295378,chr11:47291797-47296114,chr11:47295527-47296114	47291195	47295527
chr11:clu_3658_+	Success	2.99506239336597	3	0.112091665378862	0.474268593110278	MADD	chr11:47306616-47307002,chr11:47306616-47307029,chr11:47306745-47307002,chr11:47306745-47307029	47306616	47306745
chr11:clu_3659_+	Success	3.23187191771149	4	0.167089198098842	0.547257853874707	MADD	chr11:47307141-47307984,chr11:47307141-47310942,chr11:47308085-47310519,chr11:47308085-47310942,chr11:47310578-47310942	47307141	47310578
chr11:clu_3660_+	Success	1.86097047455814	2	0.155521627324983	0.533281763285246	MADD	chr11:47312367-47314094,chr11:47312367-47315434,chr11:47314147-47315434	47312367	47314147
chr11:clu_3661_+	Success	1.65906290524822	2	0.190317241852913	0.571486523573189	MADD	chr11:47317118-47317448,chr11:47317127-47317448,chr11:47317130-47317448	47317118	47317130
chr11:clu_3662_+	Success	1.53358983345913	2	0.215759733901529	0.597271753276559	MADD	chr11:47330250-47330531,chr11:47330250-47330832,chr11:47330593-47330832	47330250	47330593
chr11:clu_3663_+	Success	11.9269212566983	5	0.000231612278379674	0.0159787113073393	MADD	chr11:47346128-47346469,chr11:47346128-47348289,chr11:47346128-47350209,chr11:47346583-47350209,chr11:47348103-47348289,chr11:47348358-47350209	47346128	47348358
chr11:clu_3664_+	Success	0.148235982941685	2	0.862227619922162	0.947589282526897	SLC39A13	chr11:47434018-47434951,chr11:47434018-47435148,chr11:47435058-47435148	47434018	47435058
chr11:clu_3665_+	Success	5.94252609831335	6	0.0645828285018321	0.382938898108574	SLC39A13	chr11:47435237-47435435,chr11:47435237-47435677,chr11:47435237-47435976,chr11:47435759-47435976,chr11:47435765-47435976,chr11:47435767-47435976,chr11:47435771-47435976	47435237	47435771
chr11:clu_3666_+	Success	2.17848518691967	1	0.0368577987946438	0.308674447736142	SLC39A13	chr11:47436456-47436611,chr11:47436460-47436611	47436456	47436460
chr11:clu_3667_+	Success	0.038343508088218	1	0.781838305044895	0.913579875985827	NDUFS3,PTPMT1	chr11:47574258-47587458,chr11:47587348-47587458	47574258	47587348
chr11:clu_3668_+	Success	0.202559032099316	2	0.816638273303522	0.928647854193375	PTPMT1,NDUFS3	chr11:47587538-47591252,chr11:47587538-47593023,chr11:47591443-47593023	47587538	47591443
chr11:clu_3669_+	Success	0.0818878691329701	1	0.685703811299766	0.876274955719272	NDUFS3	chr11:47600886-47602077,chr11:47600890-47602077	47600886	47600890
chr11:clu_3670_+	Success	0.225767979247507	3	0.929402182532198	0.975505973395983	P2RX3	chr11:57114661-57114889,chr11:57114661-57115644,chr11:57114946-57115644,chr11:57114952-57115644	57114661	57114952
chr11:clu_3671_+	Success	0.171137926617135	1	0.558518492881633	0.813442874716196	P2RX3	chr11:57117372-57117799,chr11:57117372-57118236	57117372	57117372
chr11:clu_3672_+	Success	0.730444407409806	2	0.481694873745123	0.772829587370911	P2RX3	chr11:57135910-57136043,chr11:57135910-57136834,chr11:57136258-57136834	57135910	57136258
chr11:clu_3673_+	Success	1.24344042534207	2	0.288390323831649	0.657354671577193	SERPING1	chr11:57365794-57367352,chr11:57365794-57369508,chr11:57367850-57369508	57365794	57367850
chr11:clu_3674_+	Success	0.0704475776396549	1	0.707392723628	0.885963337622744	ZDHHC5	chr11:57435659-57439493,chr11:57435879-57439493	57435659	57435879
chr11:clu_3675_+	Success	0.629935075433195	2	0.532626380421376	0.799893277974932	ZDHHC5	chr11:57440666-57449894,chr11:57440666-57455980,chr11:57450015-57455980	57440666	57450015
chr11:clu_3676_+	Success	1.06017886005782	2	0.34639384876518	0.696064943468503	ZDHHC5	chr11:57463515-57464233,chr11:57463515-57466031,chr11:57464345-57466031	57463515	57464345
chr11:clu_3677_+	Success	6.32273601754605	13	0.475554045821933	0.769442619889753	TMX2,TMX2-CTNND1,CTNND1	chr11:57505140-57505258,chr11:57505140-57505308,chr11:57505140-57505385,chr11:57505140-57505826,chr11:57505140-57506603,chr11:57505140-57556509,chr11:57505498-57505826,chr11:57505498-57506136,chr11:57505902-57506136,chr11:57506511-57506582,chr11:57506511-57506603,chr11:57529518-57556509,chr11:57529591-57556509,chr11:57531604-57556509	57505140	57531604
chr11:clu_3678_+	Success	0.0840220992133709	2	0.919410937612128	0.970928768362126	CTNND1,RP11-691N7.6	chr11:57559145-57561482,chr11:57559145-57563049,chr11:57561553-57563049	57559145	57561553
chr11:clu_3679_+	Success	1.06780878545095	1	0.143912493786875	0.516391222881501	C11orf31,RP11-691N7.6	chr11:57509699-57510335,chr11:57509719-57510335	57509699	57509719
chr11:clu_3680_+	Success	1.72017072713538	2	0.179035579070556	0.560894225124035	CTNND1	chr11:57573507-57573933,chr11:57573507-57574387,chr11:57573950-57574387	57573507	57573950
chr11:clu_3681_+	Success	1.44553887468305	2	0.235619073186102	0.615472838279804	CTNND1	chr11:57578958-57581783,chr11:57578958-57582866,chr11:57581845-57582866	57578958	57581845
chr11:clu_3682_+	Success	0.660600470539805	1	0.250376633016922	0.628869186011013	CTNND1	chr11:57582972-57583769,chr11:57582972-57583772	57582972	57582972
chr11:clu_3683_+	Success	0.000251290754334832	1	0.982114259001776	0.994152967993572	ZFP91	chr11:58377807-58378423,chr11:58377807-58378426	58377807	58377807
chr11:clu_3684_+	Success	15.0508093143614	2	2.90747886600079e-07	6.46589094164858e-05	ZFP91,ZFP91-CNTF	chr11:58384288-58384466,chr11:58384288-58384669,chr11:58384527-58384669	58384288	58384527
chr11:clu_3685_+	Success	1.60327554580681	4	0.523873483045553	0.796651398323549	STX3	chr11:59540767-59554510,chr11:59540767-59556346,chr11:59540767-59557992,chr11:59554609-59556346,chr11:59556420-59557992	59540767	59556420
chr11:clu_3686_+	Success	9.1146751062397	9	0.0326040044321153	0.291953337650534	STX3	chr11:59560987-59562845,chr11:59560987-59562888,chr11:59560987-59563075,chr11:59560987-59564756,chr11:59560987-59568328,chr11:59562084-59562845,chr11:59562955-59568251,chr11:59562955-59568328,chr11:59563185-59568328,chr11:59564869-59568328	59560987	59564869
chr11:clu_3687_+	Success	3.9110617818526	4	0.098315693594701	0.4499934552498	TMEM132A	chr11:60692015-60694676,chr11:60692205-60692680,chr11:60692205-60694051,chr11:60692205-60694676,chr11:60694542-60694676	60692015	60694542
chr11:clu_3688_+	Success	0.0587399610437842	1	0.731783954274772	0.894208297988422	TMEM132A	chr11:60698131-60699158,chr11:60698131-60699161	60698131	60698131
chr11:clu_3689_+	Success	0.201348132181039	1	0.525700068671178	0.797289508535441	TMEM132A	chr11:60701216-60701443,chr11:60701216-60701960	60701216	60701216
chr11:clu_3690_+	Success	0.00100943717664848	1	0.964161601381829	0.988603289239898	TMEM132A	chr11:60702236-60702707,chr11:60702236-60702724	60702236	60702236
chr11:clu_3691_+	Success	0.00992506764561085	2	0.990124023293737	0.996315241626054	DAK	chr11:61100801-61101021,chr11:61100801-61102092,chr11:61101122-61102092	61100801	61101122
chr11:clu_3692_+	Success	2.71584931929414	2	0.0661487477346067	0.386525476843939	DAK	chr11:61102203-61103312,chr11:61102203-61105413,chr11:61103409-61105413	61102203	61103409
chr11:clu_3693_+	Success	0.125058886696422	2	0.882444936787461	0.955266100108429	DAK	chr11:61110316-61110814,chr11:61110316-61111328,chr11:61110930-61111328	61110316	61110930
chr11:clu_3694_+	Success	2.13718666656666	2	0.117986311372116	0.483900031214386	DAK	chr11:61113418-61113767,chr11:61113418-61113823,chr11:61113418-61120332	61113418	61113418
chr11:clu_3696_+	Success	11.4819028956504	13	0.0421126916427215	0.324127121385328	SDHAF2,RP11-286N22.8	chr11:61197654-61204233,chr11:61197654-61205097,chr11:61197654-61213413,chr11:61197654-61240217,chr11:61197654-61252160,chr11:61204432-61205097,chr11:61205585-61205717,chr11:61205585-61213413,chr11:61205585-61236136,chr11:61205585-61240217,chr11:61205585-61252160,chr11:61205814-61213413,chr11:61213585-61240217,chr11:61236186-61240217	61197654	61236186
chr11:clu_3698_+	Success	0.094635789524574	2	0.909704197938185	0.96647373373608	DAGLA	chr11:61447976-61487584,chr11:61448304-61487584,chr11:61486477-61487584	61447976	61486477
chr11:clu_3699_+	Success	1.64410334251102	2	0.193185706567389	0.574238193048135	DAGLA	chr11:61487722-61488151,chr11:61487722-61490331,chr11:61488362-61490331	61487722	61488362
chr11:clu_3700_+	Success	1.50791524125589	2	0.221371002362943	0.602298774006161	FADS2	chr11:61583898-61605250,chr11:61584168-61605250,chr11:61596069-61605250	61583898	61596069
chr11:clu_3701_+	Success	0.627596916996907	1	0.262562796706634	0.637291712976442	FADS2	chr11:61615756-61617221,chr11:61615756-61624483	61615756	61615756
chr11:clu_3702_+	Success	0.159280559488352	1	0.572473645495553	0.819702936372017	FADS2	chr11:61625002-61626550,chr11:61625002-61630444	61625002	61625002
chr11:clu_3703_+	Success	0.0221622161482458	1	0.833251164336002	0.935662751541134	INCENP	chr11:61913223-61914130,chr11:61913235-61914130	61913223	61913235
chr11:clu_3704_+	Success	4.20747642097604	2	0.014883881635784	0.206233460895903	ASRGL1	chr11:62105046-62105362,chr11:62105046-62105439,chr11:62105046-62105466	62105046	62105046
chr11:clu_3705_+	Success	0.268513333131295	2	0.764515229359966	0.906073726574545	ASRGL1	chr11:62105639-62123797,chr11:62105639-62124459,chr11:62123939-62124459	62105639	62123939
chr11:clu_3706_+	Success	0.763498183456704	1	0.216563796838464	0.598342845148445	ASRGL1	chr11:62124616-62149269,chr11:62124616-62156605	62124616	62124616
chr11:clu_3707_+	Success	0.00294069952022369	1	0.938869937235817	0.978684152617661	ASRGL1	chr11:62159104-62159267,chr11:62159104-62159551	62159104	62159104
chr11:clu_3708_+	Success	0.880526618504099	1	0.184493198489175	0.565943415405253	TTC9C	chr11:62495699-62496295,chr11:62496208-62496295	62495699	62496208
chr11:clu_3709_+	Success	6.19171878192387	2	0.00204630657418235	0.0738193381140631	TTC9C	chr11:62496558-62500590,chr11:62496558-62502854,chr11:62500671-62502854	62496558	62500671
chr11:clu_3710_+	Success	0.264515927188768	3	0.912468482612616	0.967801178676334	POLR2G	chr11:62529132-62529267,chr11:62529132-62530339,chr11:62529376-62530014,chr11:62529376-62530339	62529132	62529376
chr11:clu_3711_+	Success	3.16421626042893	1	0.0118817287376331	0.189057507009661	POLR2G	chr11:62530338-62532654,chr11:62530498-62532654	62530338	62530498
chr11:clu_3712_+	Success	1.88820878931329	1	0.0519798379826705	0.349297859006904	TAF6L	chr11:62545807-62546341,chr11:62545807-62546368	62545807	62545807
chr11:clu_3713_+	Success	1.7446533275218	2	0.174705544073729	0.556437893786975	TAF6L	chr11:62546435-62549366,chr11:62546435-62549585,chr11:62549440-62549585	62546435	62549440
chr11:clu_3714_+	Success	0.518135097818075	1	0.308690515114705	0.671423216604903	TMEM179B	chr11:62554999-62556495,chr11:62554999-62556598	62554999	62554999
chr11:clu_3715_+	Success	0.535871114711028	2	0.585159327160728	0.826763342650366	TMEM179B	chr11:62556898-62557073,chr11:62556898-62557358,chr11:62557151-62557358	62556898	62557151
chr11:clu_3716_+	Success	4.57612896049613	7	0.241908671439559	0.621673170900211	SLC3A2	chr11:62623853-62638217,chr11:62623853-62639049,chr11:62623853-62648491,chr11:62638309-62639049,chr11:62639141-62644256,chr11:62639141-62644259,chr11:62639141-62648491,chr11:62644351-62648491	62623853	62644351
chr11:clu_3717_+	Success	0.0042411285120636	1	0.926619248285751	0.974532863796675	SLC3A2	chr11:62649538-62650380,chr11:62650090-62650380	62649538	62650090
chr11:clu_3718_+	Success	0.0740928902908706	2	0.92858543326397	0.974918258364145	SLC3A2	chr11:62650471-62651461,chr11:62650471-62651929,chr11:62651584-62651929	62650471	62651584
chr11:clu_3719_+	Success	10.2885409448836	10	0.0242434380905345	0.256448634709219	RTN3	chr11:63449250-63472323,chr11:63449250-63486174,chr11:63449250-63486453,chr11:63449250-63514419,chr11:63449250-63517463,chr11:63472379-63481443,chr11:63472379-63486174,chr11:63472379-63517463,chr11:63488504-63514419,chr11:63488504-63517463,chr11:63514496-63517463	63449250	63514496
chr11:clu_3720_+	Success	1.05620272096348	2	0.347773900710357	0.697059701529835	RTN3	chr11:63521180-63523584,chr11:63521180-63525628,chr11:63523642-63525628	63521180	63523642
chr11:clu_3721_+	Success	1.67095122916544	2	0.188068084679053	0.569864244585032	C11orf84	chr11:63585837-63585999,chr11:63585837-63586274,chr11:63586124-63586274	63585837	63586124
chr11:clu_3722_+	Success	6.92876474259344	6	0.0312687656163381	0.285129511068808	C11orf84	chr11:63586474-63590103,chr11:63586474-63590109,chr11:63586474-63590263,chr11:63586474-63594400,chr11:63586474-63594438,chr11:63590320-63590607,chr11:63590320-63594400	63586474	63590320
chr11:clu_3723_+	Success	0.780065551028173	1	0.211646025441602	0.592054209862336	MARK2	chr11:63669802-63670073,chr11:63669802-63670076	63669802	63669802
chr11:clu_3724_+	Success	0.743721723693284	2	0.475341529568451	0.769164606525631	MARK2	chr11:63670630-63671458,chr11:63670630-63672258,chr11:63671619-63672258	63670630	63671619
chr11:clu_3725_+	Success	6.33151210613255	5	0.0267497747599804	0.266049349838501	MARK2	chr11:63672515-63673560,chr11:63672515-63675732,chr11:63672515-63676349,chr11:63673586-63675732,chr11:63673586-63676349,chr11:63675776-63676349	63672515	63675776
chr11:clu_3726_+	Success	0.900095467910489	2	0.406530847237419	0.731699035075464	NAA40	chr11:63713407-63714423,chr11:63713407-63719710,chr11:63714475-63719710	63713407	63714475
chr11:clu_3727_+	Success	0.0678904122428676	1	0.712512002851548	0.888782789356131	NAA40	chr11:63719947-63720228,chr11:63720037-63720228	63719947	63720037
chr11:clu_3728_+	Success	2.5799818290606	1	0.0231133809641041	0.250810700553651	OTUB1	chr11:63764716-63764821,chr11:63764716-63765159	63764716	63764716
chr11:clu_3730_+	Success	0.0555485862708167	1	0.738898461460473	0.897186383413882	STIP1	chr11:63953742-63960550,chr11:63953993-63960550	63953742	63953993
chr11:clu_3731_+	Success	2.96550341117894	1	0.0148767397673522	0.206233460895903	NUDT22	chr11:63993769-63994107,chr11:63993899-63994107	63993769	63993899
chr11:clu_3732_+	Success	5.10923581952761	5	0.0692763913706264	0.393486391678556	NUDT22	chr11:63994604-63995040,chr11:63994604-63996719,chr11:63994604-63996950,chr11:63995138-63996719,chr11:63995138-63996950,chr11:63996816-63996950	63994604	63996816
chr11:clu_3733_+	Success	0.139739093361868	2	0.869585086325505	0.950818342566674	NUDT22	chr11:63997043-63997322,chr11:63997043-63997655,chr11:63997542-63997655	63997043	63997542
chr11:clu_3734_+	Success	0.373332297473098	5	0.980309799020676	0.993608371629375	DNAJC4	chr11:63998412-63999343,chr11:63998412-64001366,chr11:63999436-63999902,chr11:63999436-63999982,chr11:63999436-64001366,chr11:64000337-64001366	63998412	64000337
chr11:clu_3735_+	Success	0.0657554957865898	1	0.716870506805285	0.890136699526684	DNAJC4	chr11:64000086-64000173,chr11:64000086-64000176	64000086	64000086
chr11:clu_3736_+	Success	5.48513412867078	6	0.0892996857124898	0.43103944104945	VEGFB	chr11:64002972-64003285,chr11:64002972-64003383,chr11:64002972-64003726,chr11:64002972-64004659,chr11:64003481-64003726,chr11:64003481-64004659,chr11:64003799-64004659	64002972	64003799
chr11:clu_3737_+	Success	1.69382422494994	1	0.0656865685820049	0.385352008331692	VEGFB	chr11:64004694-64004892,chr11:64004694-64004993	64004694	64004694
chr11:clu_3738_+	Success	2.13433650509705	5	0.511416990926437	0.790062482446927	FKBP2	chr11:64008604-64009856,chr11:64008604-64009891,chr11:64008710-64009856,chr11:64009115-64009856,chr11:64009133-64009856,chr11:64009685-64009856	64008604	64009685
chr11:clu_3739_+	Success	1.78685165628552	2	0.16748664599713	0.547940475819272	GPR137	chr11:64052852-64053982,chr11:64052852-64054129,chr11:64053706-64053982	64052852	64053706
chr11:clu_3740_+	Success	0.804199189488145	3	0.657487046407573	0.863727837941869	GPR137	chr11:64055940-64056075,chr11:64055940-64056509,chr11:64056193-64056509,chr11:64056193-64056615	64055940	64056193
chr11:clu_3741_+	Success	5.93879698471162	3	0.00781445338579096	0.151336896567671	KCNK4,RP11-783K16.10	chr11:64059038-64064350,chr11:64059257-64060414,chr11:64059257-64064350,chr11:64060679-64064350	64059038	64060679
chr11:clu_3742_+	Success	0.150564708256418	1	0.583175242927467	0.825804060619289	ESRRA	chr11:64073208-64074640,chr11:64073920-64074640	64073208	64073920
chr11:clu_3743_+	Success	0.487321955990062	1	0.32352472512062	0.682695677489961	ESRRA	chr11:64081839-64082213,chr11:64081839-64082216	64081839	64081839
chr11:clu_3744_+	Success	5.21781559851661	5	0.0637918928028428	0.380301927216165	PRDX5	chr11:64085858-64087206,chr11:64085858-64088133,chr11:64085858-64088337,chr11:64087340-64088133,chr11:64087340-64088337,chr11:64088264-64088337	64085858	64088264
chr11:clu_3745_+	Success	0.0182173772743113	1	0.848620471413266	0.941210368073052	RPS6KA4	chr11:64135732-64135940,chr11:64135732-64135961	64135732	64135732
chr11:clu_3746_+	Success	3.89753277545316	3	0.0504425054281299	0.345143876879552	PPP2R5B	chr11:64690574-64692943,chr11:64692500-64692943,chr11:64692500-64692949,chr11:64692500-64693320	64690574	64692500
chr11:clu_3747_+	Success	0.00861758759907616	1	0.895551592746764	0.960345525020161	PPP2R5B	chr11:64694380-64695238,chr11:64694380-64695274	64694380	64694380
chr11:clu_3748_+	Success	0.350375314920711	2	0.704423659389622	0.884514797958804	PPP2R5B	chr11:64695375-64695538,chr11:64695375-64695767,chr11:64695630-64695767	64695375	64695630
chr11:clu_3749_+	Success	2.77483905955114	2	0.062359512049964	0.376607621814847	PPP2R5B	chr11:64699081-64699221,chr11:64699081-64700237,chr11:64699340-64700237	64699081	64699340
chr11:clu_3750_+	Success	5.40327964216476	2	0.00450179243707137	0.114224674413369	ARL2	chr11:64786205-64787891,chr11:64786205-64789193,chr11:64787971-64789193	64786205	64787971
chr11:clu_3751_+	Success	0.0433394769193853	1	0.76844241312832	0.908358863058605	RP11-399J13.3,SNX15	chr11:64799675-64799903,chr11:64799743-64799903	64799675	64799743
chr11:clu_3752_+	Success	0.680805232827538	2	0.506209211933477	0.78691387608376	RP11-399J13.3,SNX15	chr11:64803135-64806044,chr11:64803135-64807158,chr11:64806301-64807158	64803135	64806301
chr11:clu_3753_+	Success	3.59165202111892	2	0.0275527750381331	0.269162845760118	SAC3D1	chr11:64809338-64810497,chr11:64809338-64811697,chr11:64810636-64811697	64809338	64810636
chr11:clu_3754_+	Success	1.57893527563829	1	0.0755616870741934	0.405723759086436	ZFPL1	chr11:64851832-64852163,chr11:64851850-64852163	64851832	64851850
chr11:clu_3755_+	Success	0.639832580867733	2	0.527380710273329	0.798198304081169	VPS51	chr11:64863950-64864470,chr11:64863950-64875053,chr11:64864599-64875053	64863950	64864599
chr11:clu_3756_+	Success	2.06092327658484	1	0.0423328479644414	0.324895584682029	TM7SF2	chr11:64879453-64879987,chr11:64879539-64879987	64879453	64879539
chr11:clu_3757_+	Success	1.78855876325451	6	0.733682880413983	0.89511315202576	TM7SF2	chr11:64880183-64880283,chr11:64880183-64880692,chr11:64880183-64880822,chr11:64880183-64880841,chr11:64880337-64880692,chr11:64880337-64880963,chr11:64880886-64880963	64880183	64880886
chr11:clu_3758_+	Success	7.47486389257119	7	0.0366492474276884	0.307492553983841	TM7SF2	chr11:64882553-64882786,chr11:64882553-64882948,chr11:64882866-64882948,chr11:64882866-64882969,chr11:64882866-64883365,chr11:64883070-64883247,chr11:64883070-64883365,chr11:64883294-64883365	64882553	64883294
chr11:clu_3759_+	Success	1.49938393259981	4	0.558031616364876	0.81317234382865	MRPL49	chr11:64889812-64892960,chr11:64889896-64891974,chr11:64889896-64892960,chr11:64889936-64892960,chr11:64892124-64892960	64889812	64892124
chr11:clu_3760_+	Success	2.59568191982805	6	0.519514146341938	0.794298530867577	CAPN1	chr11:64948881-64950172,chr11:64949253-64950172,chr11:64949314-64950172,chr11:64949484-64950172,chr11:64949779-64950172,chr11:64950012-64950172,chr11:64950033-64950172	64948881	64950033
chr11:clu_3761_+	Success	4.75490079063204	2	0.00860939878392081	0.159969743173145	CAPN1	chr11:64954769-64954969,chr11:64954769-64955426,chr11:64955042-64955426	64954769	64955042
chr11:clu_3762_+	Success	2.24557770911167	2	0.105866362741434	0.464098296591216	CAPN1	chr11:64956217-64971916,chr11:64956217-64972154,chr11:64972033-64972154	64956217	64972033
chr11:clu_3763_+	Success	2.53426031363585	1	0.024364168149925	0.257006624184169	DPF2	chr11:65101389-65107856,chr11:65102066-65107856	65101389	65102066
chr11:clu_3764_+	Success	1.4043901171558	2	0.245516747253475	0.62451098727323	DPF2	chr11:65111540-65112051,chr11:65111540-65113137,chr11:65112092-65113137	65111540	65112092
chr11:clu_3766_+	Success	0.164143549651499	1	0.566669451054761	0.817441440269242	SCYL1	chr11:65292735-65293025,chr11:65292735-65293045	65292735	65292735
chr11:clu_3767_+	Success	0.315289550136143	1	0.427142975682642	0.742486898787063	SCYL1	chr11:65293514-65293595,chr11:65293514-65293599	65293514	65293514
chr11:clu_3768_+	Success	0.268873606585657	2	0.764239844427291	0.906073726574545	SCYL1	chr11:65304221-65304457,chr11:65304221-65304460,chr11:65304221-65304508	65304221	65304221
chr11:clu_3769_+	Success	0.0596187065539198	1	0.729863052617552	0.893793812103497	SCYL1	chr11:65304599-65305280,chr11:65304599-65305283	65304599	65304599
chr11:clu_3770_+	Success	2.46544311818684	3	0.176928514763841	0.558997110911064	SCYL1	chr11:65305653-65305741,chr11:65305653-65305913,chr11:65305795-65305913,chr11:65305795-65305918	65305653	65305795
chr11:clu_3771_+	Success	0.0784271544695088	2	0.924569408227531	0.973385437133111	SSSCA1	chr11:65338121-65338357,chr11:65338226-65338357,chr11:65338231-65338357	65338121	65338231
chr11:clu_3772_+	Success	0.49965224647093	1	0.317478858754298	0.677934138415091	SSSCA1	chr11:65338441-65338862,chr11:65338441-65339914	65338441	65338441
chr11:clu_3773_+	Success	1.552750728913	2	0.211664939440812	0.592054209862336	FAM89B,SSSCA1	chr11:65340431-65340824,chr11:65340431-65340834,chr11:65340431-65340873	65340431	65340431
chr11:clu_3774_+	Success	0.538126322804644	1	0.299537379830845	0.66606200821674	PCNXL3	chr11:65387131-65387225,chr11:65387131-65387228	65387131	65387131
chr11:clu_3775_+	Success	0.493830289344885	2	0.610284346058738	0.839668461572772	PCNXL3	chr11:65388437-65389677,chr11:65388437-65389695,chr11:65388437-65389716	65388437	65388437
chr11:clu_3777_+	Success	0.0353456520718538	1	0.790332888995815	0.917816008578694	KAT5	chr11:65479916-65480237,chr11:65480068-65480237	65479916	65480068
chr11:clu_3778_+	Success	0.713666149204641	2	0.489845056452301	0.778243494882992	KAT5	chr11:65480529-65480819,chr11:65480529-65481064,chr11:65480974-65481064	65480529	65480974
chr11:clu_3779_+	Success	0.014888114972095	1	0.862998943829158	0.94789477252775	SNX32	chr11:65620429-65620652,chr11:65620429-65620753	65620429	65620429
chr11:clu_3780_+	Success	3.72465419315424	1	0.00634608291008253	0.138637412511877	MUS81	chr11:65630973-65631049,chr11:65630973-65631071	65630973	65630973
chr11:clu_3781_+	Success	0.119140037040296	1	0.625451104841224	0.847420796616792	MUS81	chr11:65631192-65631272,chr11:65631192-65631275	65631192	65631192
chr11:clu_3782_+	Success	1.30489020904989	1	0.106206467392845	0.465050000724332	MUS81	chr11:65632286-65632488,chr11:65632286-65632586	65632286	65632286
chr11:clu_3783_+	Success	1.06957828161831	1	0.143580812826983	0.516144058683226	MUS81	chr11:65633365-65633457,chr11:65633365-65634728	65633365	65633365
chr11:clu_3784_+	Success	4.58530460180032	1	0.00245932690123733	0.0839082787339752	DRAP1	chr11:65687933-65688019,chr11:65687933-65688040	65687933	65687933
chr11:clu_3785_+	Success	1.45429650007769	1	0.0881087106611743	0.429700453464442	SART1	chr11:65729564-65731477,chr11:65729564-65731545	65729564	65729564
chr11:clu_3786_+	Success	5.16019366557703	7	0.171132689543154	0.552038804427644	BANF1	chr11:65769984-65770706,chr11:65770041-65770706,chr11:65770041-65771097,chr11:65770290-65770706,chr11:65770306-65770706,chr11:65770510-65770706,chr11:65770541-65770706,chr11:65770844-65771097	65769984	65770844
chr11:clu_3787_+	Success	0.0911752939076678	1	0.669360916436351	0.867919688779408	SF3B2	chr11:65822786-65823006,chr11:65822786-65823009	65822786	65822786
chr11:clu_3788_+	Success	0.0414548385816147	1	0.773392356889127	0.910074434902588	SF3B2	chr11:65824426-65824737,chr11:65824426-65824740	65824426	65824426
chr11:clu_3789_+	Success	0.18044843043279	1	0.548008563398163	0.808306631619258	SF3B2	chr11:65831200-65835417,chr11:65831200-65835420	65831200	65831200
chr11:clu_3790_+	Success	1.11701850524173	2	0.327254047764051	0.686046718962388	PACS1	chr11:65995055-65998019,chr11:65995055-65999643,chr11:65998411-65999643	65995055	65998411
chr11:clu_3791_+	Success	0.776270507422851	2	0.460118825099563	0.761026183336612	PACS1	chr11:66009124-66010383,chr11:66009124-66010636,chr11:66010502-66010636	66009124	66010502
chr11:clu_3792_+	Success	2.93300340044561	5	0.319476189813015	0.679815516755614	KLC2	chr11:66024959-66026018,chr11:66025201-66026018,chr11:66025342-66026018,chr11:66025342-66026055,chr11:66025374-66026018,chr11:66025374-66026055	66024959	66025374
chr11:clu_3793_+	Success	0.149727516970216	1	0.58422426737055	0.826340139066942	KLC2	chr11:66029663-66030285,chr11:66029663-66030389	66029663	66029663
chr11:clu_3794_+	Success	0.45779968651749	1	0.338633092341152	0.693203365534474	KLC2	chr11:66033961-66034344,chr11:66033961-66034642	66033961	66033961
chr11:clu_3795_+	Success	0.236873968440193	2	0.789090732086727	0.917182529054613	RAB1B	chr11:66036164-66037034,chr11:66036164-66039268,chr11:66037165-66039268	66036164	66037165
chr11:clu_3796_+	Success	0.608834984574969	2	0.543984250095867	0.805935753551389	RAB1B	chr11:66039723-66039836,chr11:66039723-66043275,chr11:66039931-66043275	66039723	66039931
chr11:clu_3797_+	Success	0.97047819946215	2	0.378901804134914	0.714323572824472	CNIH2	chr11:66046004-66049730,chr11:66046008-66049582,chr11:66046008-66049730	66046004	66046008
chr11:clu_3798_+	Success	0.620096728504677	1	0.265433773199622	0.639904937481501	CNIH2	chr11:66049798-66050204,chr11:66049824-66050204	66049798	66049824
chr11:clu_3799_+	Success	0.0135412487587416	1	0.869284328813584	0.950704465665309	CNIH2	chr11:66050251-66050506,chr11:66050251-66050564	66050251	66050251
chr11:clu_3800_+	Success	0.0976689344252577	1	0.658510597411236	0.863832465153685	CNIH2	chr11:66050618-66050719,chr11:66050618-66050739	66050618	66050618
chr11:clu_3801_+	Success	5.3639726167894	5	0.0570489626337135	0.362598942906907	CNIH2,TMEM151A	chr11:66050862-66051041,chr11:66050862-66051538,chr11:66050862-66052570,chr11:66050862-66061793,chr11:66059559-66061793,chr11:66060024-66061793	66050862	66060024
chr11:clu_3802_+	Success	4.86959216103435	2	0.00767649542350983	0.149442629238523	PELI3	chr11:66235751-66236304,chr11:66235751-66238713,chr11:66236375-66238713	66235751	66236375
chr11:clu_3803_+	Success	0.933085982286229	2	0.393338001403394	0.723055042430356	DPP3	chr11:66247936-66249664,chr11:66247936-66249667,chr11:66248496-66249664	66247936	66248496
chr11:clu_3804_+	Success	3.10223549178556	3	0.102075137498783	0.456800739616359	DPP3,CTD-3074O7.11	chr11:66264948-66272083,chr11:66264948-66276550,chr11:66272245-66276550,chr11:66272253-66276550	66264948	66272253
chr11:clu_3805_+	Success	0.736333933032597	2	0.478866257224803	0.771553337962531	CTD-3074O7.11,BBS1	chr11:66278560-66278676,chr11:66278560-66281877,chr11:66278710-66281877	66278560	66278710
chr11:clu_3806_+	Success	2.00905733664717	4	0.403559846369467	0.729440789436033	CTD-3074O7.11,BBS1	chr11:66283404-66287088,chr11:66283404-66293594,chr11:66287219-66288741,chr11:66287219-66293594,chr11:66291353-66293594	66283404	66291353
chr11:clu_3807_+	Success	0.0201968679311193	1	0.840712704173703	0.937912668023815	CTD-3074O7.11,BBS1	chr11:66288847-66290927,chr11:66290836-66290927	66288847	66290836
chr11:clu_3808_+	Success	1.88009445474597	2	0.152575693577867	0.52990389241153	CTD-3074O7.11	chr11:66294278-66297290,chr11:66294278-66298365,chr11:66297423-66298365	66294278	66297423
chr11:clu_3809_+	Success	8.38582861157556	12	0.158390562135034	0.53676170599472	RBM14,RBM4,RBM14-RBM4	chr11:66384528-66391685,chr11:66384528-66407171,chr11:66384528-66413498,chr11:66406223-66407171,chr11:66406304-66407171,chr11:66406364-66407171,chr11:66407594-66410921,chr11:66407594-66413498,chr11:66407594-66417207,chr11:66407594-66424607,chr11:66407594-66433327,chr11:66411611-66413498,chr11:66424730-66433327	66384528	66424730
chr11:clu_3810_+	Success	6.9039285402996	6	0.0318577213960394	0.288305007851252	C11orf80	chr11:66512390-66515850,chr11:66512390-66523824,chr11:66512390-66526514,chr11:66515988-66523824,chr11:66515988-66526514,chr11:66520228-66523824,chr11:66523976-66526514	66512390	66523976
chr11:clu_3811_+	Success	3.8495654083581	10	0.658198640575519	0.863781331092082	C11orf80	chr11:66526567-66529550,chr11:66526567-66545583,chr11:66526567-66555631,chr11:66526567-66563752,chr11:66529921-66545583,chr11:66529921-66555631,chr11:66529921-66568112,chr11:66555740-66563752,chr11:66555740-66568112,chr11:66563835-66568112,chr11:66564069-66568112	66526567	66564069
chr11:clu_3812_+	Success	0.122028948139871	1	0.62129052821517	0.846155707060743	C11orf80	chr11:66568573-66571466,chr11:66568573-66571469	66568573	66568573
chr11:clu_3813_+	Success	3.06181114738683	4	0.190104344150022	0.571102492634451	C11orf80	chr11:66583670-66589114,chr11:66583670-66595737,chr11:66589235-66590035,chr11:66589235-66595737,chr11:66590145-66595737	66583670	66590145
chr11:clu_3814_+	Success	0.112282997420721	1	0.635582667536428	0.851384977694949	C11orf80	chr11:66595835-66605838,chr11:66595835-66605841	66595835	66595835
chr11:clu_3815_+	Success	3.15962769262268	3	0.0970697528215318	0.448418233238302	C11orf80	chr11:66605916-66606603,chr11:66605916-66610320,chr11:66606678-66610320,chr11:66609980-66610320	66605916	66609980
chr11:clu_3816_+	Success	0.961866878597476	1	0.165445636914952	0.544722433185581	RCE1	chr11:66611332-66611427,chr11:66611332-66611431	66611332	66611332
chr11:clu_3817_+	Success	1.14514539457076	2	0.318177653123883	0.678685643985642	RCE1	chr11:66612708-66612971,chr11:66612708-66613331,chr11:66613033-66613331	66612708	66613033
chr11:clu_3818_+	Success	3.03405860116925	2	0.0481199416163478	0.338982541221088	LRFN4	chr11:66624335-66625206,chr11:66624767-66624984,chr11:66624767-66625206	66624335	66624767
chr11:clu_3819_+	Success	1.35265644001058	1	0.10001445860104	0.452500296535353	KDM2A	chr11:66999431-67010480,chr11:67007840-67010480	66999431	67007840
chr11:clu_3820_+	Success	0.0310222547731485	1	0.803293211863174	0.923272422228131	ADRBK1	chr11:67052454-67052546,chr11:67052454-67052549	67052454	67052454
chr11:clu_3821_+	Success	1.19356259367919	2	0.303139375623014	0.667693433947674	ANKRD13D	chr11:67057021-67057300,chr11:67057021-67057549,chr11:67057436-67057549	67057021	67057436
chr11:clu_3822_+	Success	0.0797270714663227	1	0.689659571956336	0.878124403118054	ANKRD13D	chr11:67057917-67058063,chr11:67057917-67058947	67057917	67057917
chr11:clu_3823_+	Success	0.0668120341721163	1	0.714703681697281	0.889111134920942	ANKRD13D	chr11:67058992-67059074,chr11:67058992-67059091	67058992	67058992
chr11:clu_3824_+	Success	0.605390668773907	2	0.545861134079076	0.80689374144732	ANKRD13D	chr11:67059651-67066529,chr11:67059651-67067001,chr11:67066595-67067001	67059651	67066595
chr11:clu_3825_+	Success	0.667464920476277	1	0.247930083976496	0.626470041091794	ANKRD13D	chr11:67067082-67067298,chr11:67067092-67067298	67067082	67067092
chr11:clu_3826_+	Success	2.00286489965936	2	0.13494811609209	0.50711666655199	ANKRD13D	chr11:67067594-67068220,chr11:67067594-67068461,chr11:67068366-67068461	67067594	67068366
chr11:clu_3828_+	Success	2.97356707827991	1	0.014741232585286	0.205902703663427	RAD9A	chr11:67159361-67159632,chr11:67159549-67159632	67159361	67159549
chr11:clu_3829_+	Success	0.125726688673396	1	0.616053563969205	0.843205659967496	RAD9A	chr11:67160253-67160967,chr11:67160253-67161009	67160253	67160253
chr11:clu_3830_+	Success	0.633699297523158	1	0.260255269549357	0.63618328724835	RAD9A	chr11:67161081-67161162,chr11:67161081-67161194	67161081	67161081
chr11:clu_3831_+	Success	1.11690984082054	1	0.135019694195091	0.507209316249961	RAD9A	chr11:67163642-67163734,chr11:67163646-67163734	67163642	67163646
chr11:clu_3832_+	Success	1.59195593220954	3	0.364129477050629	0.706397732418724	RPS6KB2	chr11:67196094-67196453,chr11:67196094-67196591,chr11:67196224-67196453,chr11:67196493-67196591	67196094	67196493
chr11:clu_3833_+	Success	15.4695998420989	8	0.000144047336944725	0.0110688081718136	RPS6KB2	chr11:67197066-67198839,chr11:67197066-67199824,chr11:67197066-67199827,chr11:67197066-67200071,chr11:67198986-67199824,chr11:67198986-67199827,chr11:67198986-67200071,chr11:67199959-67200071,chr11:67199963-67200071	67197066	67199963
chr11:clu_3834_+	Success	2.51274415010448	3	0.169940251649298	0.551103204139078	RPS6KB2	chr11:67200513-67200597,chr11:67200513-67200811,chr11:67200665-67200811,chr11:67200687-67200811	67200513	67200687
chr11:clu_3835_+	Success	0.839128193175384	4	0.794663486076242	0.919968061410342	AIP	chr11:67250728-67254477,chr11:67250728-67257509,chr11:67254656-67256738,chr11:67254656-67257509,chr11:67256926-67257509	67250728	67256926
chr11:clu_3836_+	Success	0.0563782922315994	1	0.73702736713769	0.896529762816104	AIP	chr11:67257920-67258259,chr11:67257928-67258259	67257920	67257928
chr11:clu_3837_+	Success	0.25545508852781	1	0.474745112646276	0.768990763068462	GSTP1	chr11:67352712-67353575,chr11:67352712-67353578	67352712	67352712
chr11:clu_3838_+	Success	0.936366988060854	3	0.599236518206023	0.834787607066347	NDUFV1	chr11:67374520-67375867,chr11:67374520-67375871,chr11:67374547-67375867,chr11:67374547-67375871	67374520	67374547
chr11:clu_3839_+	Success	0.00910090285401566	1	0.892679816697913	0.959375468202505	NDUFV1	chr11:67378678-67378874,chr11:67378678-67378993	67378678	67378678
chr11:clu_3840_+	Success	2.76299108153034	2	0.0631027403602855	0.378639877658642	NDUFV1	chr11:67379040-67379368,chr11:67379040-67379591,chr11:67379449-67379591	67379040	67379449
chr11:clu_3841_+	Success	1.91908342946954	5	0.572943414844042	0.819962383846607	NDUFS8	chr11:67798200-67799619,chr11:67798200-67803720,chr11:67798344-67799619,chr11:67798428-67799619,chr11:67798617-67799619,chr11:67800750-67803720	67798200	67800750
chr11:clu_3842_+	Success	0.0554407428086847	2	0.946068083346861	0.980969694724867	NDUFS8	chr11:67799803-67800390,chr11:67799803-67800407,chr11:67799990-67800390	67799803	67799990
chr11:clu_3843_+	Success	2.46211091181777	4	0.295161557898514	0.663094268065151	PPP6R3	chr11:68228295-68272613,chr11:68228295-68286969,chr11:68229168-68272613,chr11:68272717-68286969,chr11:68272739-68286969	68228295	68272739
chr11:clu_3844_+	Success	1.54204752401796	2	0.213942600047059	0.595604855477108	PPP6R3	chr11:68287119-68305127,chr11:68287119-68312306,chr11:68305359-68312306	68287119	68305359
chr11:clu_3845_+	Success	4.22614512002235	3	0.0375330459618668	0.309982155444539	PPP6R3	chr11:68343511-68350511,chr11:68343511-68355395,chr11:68350597-68355395,chr11:68350597-68355446	68343511	68350597
chr11:clu_3846_+	Success	1.27508067339136	3	0.466293970588154	0.764803030457951	PPP6R3	chr11:68370960-68376941,chr11:68370960-68377079,chr11:68370960-68377372,chr11:68377096-68377372	68370960	68377096
chr11:clu_3847_+	Success	0.0647762678613901	1	0.718896436987581	0.890351388873516	PPP6R3	chr11:68377491-68380504,chr11:68377491-68380534	68377491	68377491
chr11:clu_3848_+	Success	3.15633103251025	1	0.0119878711929065	0.189787880368099	IGHMBP2	chr11:68696825-68700767,chr11:68697902-68700767	68696825	68697902
chr11:clu_3849_+	Success	1.21840784696681	2	0.295700592925488	0.663536123939992	TPCN2	chr11:68816574-68821501,chr11:68816574-68830352,chr11:68825162-68830352	68816574	68825162
chr11:clu_3852_+	Success	0.128134218358525	2	0.879735294593087	0.954559482121984	TPCN2	chr11:68839491-68840095,chr11:68839491-68845950,chr11:68840469-68845950	68839491	68840469
chr11:clu_3853_+	Success	0.445982973151004	1	0.344945110633514	0.696020584550882	TPCN2	chr11:68837963-68838724,chr11:68837963-68838824	68837963	68837963
chr11:clu_3854_+	Success	0.490504620045485	1	0.321949768005922	0.681273532364933	CCND1	chr11:69456279-69457799,chr11:69457102-69457799	69456279	69457102
chr11:clu_3855_+	Success	4.90243203116518	3	0.0202998123869105	0.237113899796299	PPFIA1	chr11:70211541-70212047,chr11:70211541-70218321,chr11:70212073-70218318,chr11:70212073-70218321	70211541	70212073
chr11:clu_3856_+	Success	1.08630445325241	1	0.140487719085593	0.513171735674073	CTTN	chr11:70244720-70251371,chr11:70245887-70251371	70244720	70245887
chr11:clu_3857_+	Success	2.60127666225571	3	0.157552014294143	0.535207617298994	CTTN	chr11:70266616-70267576,chr11:70266616-70268615,chr11:70266616-70269046,chr11:70267686-70269046	70266616	70267686
chr11:clu_3858_+	Success	2.13472458307689	2	0.118277161422994	0.484252367853338	RP11-660L16.2,NADSYN1	chr11:71159931-71162736,chr11:71159931-71166156,chr11:71164427-71166156	71159931	71164427
chr11:clu_3859_+	Success	3.113356643972	2	0.0444514967922832	0.329387159492171	NADSYN1	chr11:71166216-71169474,chr11:71166216-71174478,chr11:71169590-71174478	71166216	71169590
chr11:clu_3860_+	Success	2.85280380059849	2	0.057682364086719	0.364794154677568	NADSYN1	chr11:71185572-71187247,chr11:71185572-71189441,chr11:71188484-71189441	71185572	71188484
chr11:clu_3861_+	Success	0.117714777816488	1	0.627526796099457	0.848337123779619	NADSYN1	chr11:71189515-71191801,chr11:71191320-71191801	71189515	71191320
chr11:clu_3862_+	Success	7.61647658845688	1	9.503063603945e-05	0.00801948264756126	NADSYN1	chr11:71195493-71196588,chr11:71196370-71196588	71195493	71196370
chr11:clu_3863_+	Success	2.51588837194095	1	0.0248863555989582	0.259502850379198	NADSYN1	chr11:71209574-71212348,chr11:71210085-71212348	71209574	71210085
chr11:clu_3864_+	Success	0.730005663242565	2	0.481906260930425	0.772895158049467	FAM86C1	chr11:71500891-71502782,chr11:71500891-71507063,chr11:71502865-71507063	71500891	71502865
chr11:clu_3865_+	Success	1.25772528658479	2	0.284299992534395	0.654640492727341	RNF121	chr11:71640170-71668273,chr11:71640170-71671796,chr11:71668310-71671796	71640170	71668310
chr11:clu_3866_+	Success	3.82342881307727	5	0.176801987642704	0.558997110911064	RNF121	chr11:71671937-71673198,chr11:71671937-71693807,chr11:71671937-71693853,chr11:71671937-71701643,chr11:71673335-71693807,chr11:71698157-71701643	71671937	71698157
chr11:clu_3867_+	Success	0.952752679595676	2	0.385677913202663	0.719264955926395	INPPL1	chr11:71934847-71935824,chr11:71935004-71935824,chr11:71935228-71935824	71934847	71935228
chr11:clu_3868_+	Success	0.505192326045886	2	0.60338951674696	0.836698359379972	INPPL1	chr11:71939891-71940052,chr11:71939891-71940068,chr11:71939891-71940134	71939891	71939891
chr11:clu_3869_+	Success	0.174119470479667	2	0.840196512981628	0.937724194656179	ARHGEF17	chr11:73018609-73057928,chr11:73022875-73057928,chr11:73054322-73057928	73018609	73054322
chr11:clu_3870_+	Success	2.35534424963467	2	0.0948608451018318	0.444179973980661	ARHGEF17	chr11:73075645-73076139,chr11:73075645-73076435,chr11:73076336-73076435	73075645	73076336
chr11:clu_3871_+	Success	0.53337998291488	2	0.586618853347691	0.827835474791444	MRPL48	chr11:73499037-73500380,chr11:73499037-73516072,chr11:73500535-73516072	73499037	73500535
chr11:clu_3872_+	Success	5.84178371384769	14	0.631698082986017	0.850166432561909	MRPL48	chr11:73516124-73519358,chr11:73516124-73536753,chr11:73519395-73528868,chr11:73519395-73536753,chr11:73519395-73555852,chr11:73528992-73536753,chr11:73536841-73554292,chr11:73536841-73555852,chr11:73536841-73574217,chr11:73554412-73555852,chr11:73556021-73570952,chr11:73556021-73574217,chr11:73571054-73574217,chr11:73571054-73575341,chr11:73574306-73575341	73516124	73574306
chr11:clu_3873_+	Success	4.00336191203155	3	0.0458729487128544	0.333283730324715	PAAF1	chr11:73589864-73598076,chr11:73589864-73598085,chr11:73589864-73598399,chr11:73598144-73598399	73589864	73598144
chr11:clu_3874_+	Success	0.616743675833732	2	0.5396990142517	0.803518544143548	PAAF1	chr11:73598502-73599480,chr11:73598502-73602157,chr11:73599556-73602157	73598502	73599556
chr11:clu_3875_+	Success	0.335254303803254	1	0.412874339480613	0.734789405289709	PAAF1	chr11:73610289-73611315,chr11:73610289-73611356	73610289	73610289
chr11:clu_3876_+	Success	0.960196425347235	1	0.165813359195087	0.545185177097663	PPME1	chr11:73950301-73957079,chr11:73950301-73957121	73950301	73950301
chr11:clu_3877_+	Success	0.190626042320531	1	0.536933902480833	0.802148057067245	PPME1	chr11:73962760-73964537,chr11:73962765-73964537	73962760	73962765
chr11:clu_3878_+	Success	0.290310572253794	1	0.446068955070109	0.752524895822424	AP001372.2,POLD3	chr11:74204851-74207694,chr11:74205018-74207694	74204851	74205018
chr11:clu_3879_+	Success	0.810149924025609	4	0.805139076035088	0.92376594407533	SPCS2	chr11:74660444-74674640,chr11:74660444-74676079,chr11:74660444-74687902,chr11:74660694-74676079,chr11:74680744-74687902	74660444	74680744
chr11:clu_3880_+	Success	0.00246445063190492	1	0.944029592077498	0.980164841576789	SPCS2	chr11:74676162-74676808,chr11:74676162-74680685	74676162	74676162
chr11:clu_3881_+	Success	1.25238420852901	2	0.285822523344278	0.655396198668786	NEU3	chr11:74700199-74705554,chr11:74700199-74716458,chr11:74705765-74716458	74700199	74705765
chr11:clu_3882_+	Success	1.20748564560017	1	0.120180173226169	0.487522832571399	RPS3	chr11:75111821-75112684,chr11:75111868-75112684	75111821	75111868
chr11:clu_3883_+	Success	0.456697619887564	2	0.633371830155119	0.850733302305493	RPS3	chr11:75112777-75113396,chr11:75112777-75115064,chr11:75113490-75115064	75112777	75113490
chr11:clu_3884_+	Success	3.68813540799056	1	0.0066090071928247	0.141163912955893	RPS3	chr11:75115912-75116658,chr11:75115912-75132771	75115912	75115912
chr11:clu_3885_+	Success	0.461467719665961	1	0.33670540036853	0.69172922478052	SERPINH1	chr11:75273364-75277361,chr11:75274815-75277361	75273364	75274815
chr11:clu_3886_+	Success	1.86073568496411	2	0.155558146471716	0.533281763285246	UVRAG	chr11:75672593-75694431,chr11:75691082-75694431,chr11:75691163-75694431	75672593	75691163
chr11:clu_3887_+	Success	5.95659545082088	2	0.00258871037801819	0.0855652380416251	UVRAG	chr11:75719911-75723971,chr11:75719911-75727859,chr11:75724146-75727859	75719911	75724146
chr11:clu_3888_+	Success	0.215043414814602	2	0.806506425090325	0.924075097192533	UVRAG	chr11:75827059-75844484,chr11:75827059-75851755,chr11:75844599-75851755	75827059	75844599
chr11:clu_3890_+	Success	1.32832304079744	1	0.103117960249566	0.459184641365733	C11orf30	chr11:76164432-76165793,chr11:76164432-76169227	76164432	76164432
chr11:clu_3891_+	Success	2.31498196183092	2	0.0987679655793257	0.450859901798115	C11orf30	chr11:76248994-76250643,chr11:76248994-76253260,chr11:76250684-76253260	76248994	76250684
chr11:clu_3892_+	Success	5.06087101371494	1	0.00146530439965981	0.0598242960405387	ACER3	chr11:76572123-76579164,chr11:76572123-76637601	76572123	76572123
chr11:clu_3893_+	Success	2.01947702527767	4	0.400759661464784	0.728209158960763	ACER3	chr11:76637711-76670023,chr11:76637711-76670121,chr11:76637711-76687333,chr11:76670075-76687333,chr11:76670244-76687333	76637711	76670244
chr11:clu_3896_+	Success	5.97875104972121	2	0.00253198664368205	0.0851482171552264	AAMDC	chr11:77532287-77552065,chr11:77532287-77553525,chr11:77552106-77553525	77532287	77552106
chr11:clu_3897_+	Success	0.777060226728992	2	0.459755603820569	0.761026183336612	AAMDC	chr11:77553674-77566391,chr11:77553674-77580768,chr11:77566528-77580768	77553674	77566528
chr11:clu_3898_+	Success	0.021738072700316	1	0.834831289639152	0.936269111127196	AAMDC	chr11:77580863-77583221,chr11:77580863-77595826	77580863	77580863
chr11:clu_3899_+	Success	1.60028047613076	3	0.361724211392643	0.704769405066494	USP35	chr11:77909114-77909575,chr11:77909114-77909629,chr11:77909114-77910641,chr11:77909764-77910641	77909114	77909764
chr11:clu_3900_+	Success	3.28081085235225	1	0.0104201362449093	0.176973796439821	USP35	chr11:77921790-77922556,chr11:77921790-77924692	77921790	77921790
chr11:clu_3901_+	Success	0.285039328508873	1	0.450227661874088	0.754928547616608	RAB30-AS1	chr11:82783188-82783665,chr11:82783223-82783665	82783188	82783223
chr11:clu_3902_+	Success	1.76273510806521	3	0.317473712883492	0.677934138415091	RAB30-AS1	chr11:82783744-82784345,chr11:82783744-82802295,chr11:82783846-82784345,chr11:82784489-82802295	82783744	82784489
chr11:clu_3903_+	Success	1.00525466672718	1	0.15621286567043	0.534195570865625	PCF11	chr11:82878547-82879470,chr11:82878940-82879470	82878547	82878940
chr11:clu_3904_+	Success	2.98251439956853	1	0.0145923622464487	0.20478056684827	PCF11	chr11:82888246-82888756,chr11:82888246-82888759	82888246	82888246
chr11:clu_3905_+	Success	0.661078572801912	1	0.250205277173904	0.628808103586198	ANKRD42	chr11:82909600-82917100,chr11:82909684-82917100	82909600	82909684
chr11:clu_3906_+	Success	2.13070017428967	2	0.11875411615744	0.485154324124505	ANKRD42	chr11:82922472-82923695,chr11:82922472-82924021,chr11:82922472-82935897	82922472	82922472
chr11:clu_3907_+	Success	2.46810712294518	7	0.667747208935295	0.867097822398407	TMEM126B	chr11:85339732-85340176,chr11:85339732-85342189,chr11:85339732-85342731,chr11:85339732-85345130,chr11:85340306-85342189,chr11:85340306-85342731,chr11:85342360-85342731,chr11:85342852-85345130	85339732	85342852
chr11:clu_3908_+	Success	1.26646843933795	1	0.111492529668991	0.473306052123484	TMEM126B	chr11:85345220-85346711,chr11:85345323-85346711	85345220	85345323
chr11:clu_3909_+	Success	2.27910505760201	2	0.102375786161824	0.457496332344436	TMEM126A	chr11:85359133-85361293,chr11:85359133-85365107,chr11:85361385-85365107	85359133	85361385
chr11:clu_3910_+	Success	0.043243704871216	1	0.768691104568562	0.908387593752159	TMEM126A	chr11:85365278-85366638,chr11:85365300-85366638	85365278	85365300
chr11:clu_3911_+	Success	9.72974208116239	7	0.00686350379062976	0.143201779419729	EED	chr11:85956385-85961338,chr11:85956385-85988022,chr11:85975305-85977125,chr11:85975305-85988022,chr11:85977258-85979498,chr11:85977258-85988022,chr11:85979603-85981125,chr11:85979603-85988022	85956385	85979603
chr11:clu_3912_+	Success	1.49586768552763	3	0.392901175482943	0.723055042430356	C11orf73	chr11:86013520-86017287,chr11:86013520-86048421,chr11:86017524-86048421,chr11:86030101-86048421	86013520	86030101
chr11:clu_3913_+	Success	0.494071598216109	1	0.32019661733027	0.680076028920684	C11orf73	chr11:86048572-86055645,chr11:86048572-86055705	86048572	86048572
chr11:clu_3914_+	Success	0.0540425090868268	2	0.947391832884124	0.981236524958008	TMEM135	chr11:86778863-86782565,chr11:86778863-86802404,chr11:86782657-86802404	86778863	86782657
chr11:clu_3915_+	Success	0.583934873354053	2	0.557699566239276	0.812981460095004	TMEM135	chr11:86802437-86868383,chr11:86802437-86947680,chr11:86868448-86947680	86802437	86868448
chr11:clu_3916_+	Success	2.10117964382516	2	0.122312058452755	0.491197119382288	TMEM135	chr11:87020714-87024467,chr11:87020714-87029179,chr11:87025589-87029179	87020714	87025589
chr11:clu_3918_+	Success	0.900093852548878	2	0.406531503932274	0.731699035075464	KIAA1731	chr11:93435803-93435942,chr11:93435803-93439911,chr11:93436085-93439911	93435803	93436085
chr11:clu_3919_+	Success	0.193890087992429	2	0.82374843913773	0.93174465922813	KIAA1731	chr11:93454578-93455120,chr11:93454578-93456207,chr11:93455216-93456207	93454578	93455216
chr11:clu_3920_+	Success	0.00525495722459368	1	0.918345626351056	0.970580385008881	KIAA1731	chr11:93462696-93462777,chr11:93462696-93462780	93462696	93462696
chr11:clu_3921_+	Success	5.64561242943171	5	0.0459020022432139	0.333283730324715	C11orf54	chr11:93474894-93475129,chr11:93474894-93476184,chr11:93474894-93480463,chr11:93474894-93480468,chr11:93474894-93483512,chr11:93480614-93483512	93474894	93480614
chr11:clu_3922_+	Success	1.95039314234805	4	0.41959945039853	0.738449717054596	C11orf54	chr11:93487203-93488376,chr11:93487203-93490482,chr11:93488552-93490482,chr11:93488552-93492908,chr11:93490631-93492908	93487203	93490631
chr11:clu_3923_+	Success	6.55663102265555	4	0.0107354324568064	0.180383893094232	MED17	chr11:93527201-93527416,chr11:93527201-93528074,chr11:93527201-93529576,chr11:93527605-93528074,chr11:93528226-93529576	93527201	93528226
chr11:clu_3924_+	Success	1.11550826090865	3	0.525864950139128	0.797289508535441	PANX1	chr11:93862659-93886657,chr11:93862659-93911535,chr11:93886796-93911535,chr11:93909054-93911535	93862659	93909054
chr11:clu_3925_+	Success	0.0841324982046103	2	0.919309441174737	0.970916449751691	ANKRD49	chr11:94230117-94231237,chr11:94230284-94231237,chr11:94231130-94231237	94230117	94231130
chr11:clu_3926_+	Success	0.483368293349599	3	0.809299974453158	0.925297056678234	AMOTL1	chr11:94501726-94528177,chr11:94501726-94532556,chr11:94528326-94532556,chr11:94530186-94532556	94501726	94530186
chr11:clu_3928_+	Success	3.31496522413863	3	0.084676823263147	0.421029913517717	CEP57	chr11:95523907-95527385,chr11:95523907-95528680,chr11:95523907-95532396,chr11:95528723-95532396	95523907	95528723
chr11:clu_3929_+	Success	3.54476068547672	2	0.0288755320170586	0.27470265813712	CEP57	chr11:95555142-95555663,chr11:95555142-95560950,chr11:95555740-95560950	95555142	95555740
chr11:clu_3930_+	Success	0.453180471615035	1	0.341081814842041	0.694164482038369	CNTN5	chr11:98892000-98920321,chr11:98892000-99196077	98892000	98892000
chr11:clu_3931_+	Success	2.59838208186281	2	0.0743938440475428	0.403165885338058	CNTN5	chr11:99427000-99690275,chr11:99427000-99715584,chr11:99690496-99715584	99427000	99690496
chr11:clu_3932_+	Success	3.34426939469489	3	0.0825163059519843	0.417464922914773	CNTN5	chr11:100064395-100073449,chr11:100064395-100095424,chr11:100064395-100126492,chr11:100095544-100126492	100064395	100095544
chr11:clu_3933_+	Success	0.722134049506622	2	0.485714610135874	0.776248163290364	KIAA1377	chr11:101818873-101826993,chr11:101818873-101828899,chr11:101827674-101828899	101818873	101827674
chr11:clu_3935_+	Success	3.3072884615172	2	0.0366153231270396	0.307344339729321	GRIA4	chr11:105480750-105481635,chr11:105481155-105481635,chr11:105481336-105481635	105480750	105481336
chr11:clu_3936_+	Success	0.44413824819037	1	0.345944788723725	0.696020584550882	GRIA4	chr11:105483161-105590950,chr11:105483161-105623707	105483161	105483161
chr11:clu_3937_+	Success	4.30576452478738	2	0.01349056772477	0.198453075253951	GRIA4	chr11:105781271-105782555,chr11:105781271-105782602,chr11:105781271-105789438	105781271	105781271
chr11:clu_3938_+	Success	1.86775414296812	6	0.712417586351509	0.888782789356131	GRIA4	chr11:105804695-105816190,chr11:105804695-105836674,chr11:105804695-105842641,chr11:105816228-105836674,chr11:105836788-105842641,chr11:105836788-105845037,chr11:105842755-105845037	105804695	105842755
chr11:clu_3939_+	Success	0.579214206623519	1	0.281791712274662	0.652459741783123	GRIA4	chr11:105845171-105850302,chr11:105845284-105850302	105845171	105845284
chr11:clu_3940_+	Success	1.31152018226615	2	0.269410192332882	0.643430211840578	ELMOD1	chr11:107462135-107463416,chr11:107462135-107488831,chr11:107462727-107488831	107462135	107462727
chr11:clu_3941_+	Success	0.546006016902993	2	0.579258746026614	0.823924144964667	ELMOD1	chr11:107488932-107496123,chr11:107488932-107501143,chr11:107496258-107501143	107488932	107496258
chr11:clu_3942_+	Success	2.46435560592738	3	0.177092308254123	0.559393976941967	ELMOD1	chr11:107521129-107521611,chr11:107521129-107521842,chr11:107521129-107524898,chr11:107521634-107524898	107521129	107521634
chr11:clu_3943_+	Success	0.38001415313397	3	0.859001858879935	0.945977931426219	CUL5,ACAT1	chr11:107969256-107974917,chr11:107969256-108002634,chr11:107992405-108002634,chr11:107998706-108002634	107969256	107998706
chr11:clu_3944_+	Success	0.56476803302553	2	0.56849200283373	0.817871676789564	ACAT1	chr11:108005043-108005869,chr11:108005043-108009625,chr11:108005969-108009625	108005043	108005969
chr11:clu_3945_+	Success	1.85502402395696	2	0.156449184101342	0.534195570865625	ACAT1	chr11:108013277-108014710,chr11:108013277-108016929,chr11:108014774-108016929	108013277	108014774
chr11:clu_3947_+	Success	0.119602615783123	2	0.887272954938285	0.956970112174335	DDX10	chr11:108712203-108717159,chr11:108712203-108722880,chr11:108718855-108722880	108712203	108718855
chr11:clu_3949_+	Success	0.333797673892605	2	0.716198673258777	0.889741293415528	FDX1	chr11:110301029-110306558,chr11:110301029-110327642,chr11:110306682-110327642	110301029	110306682
chr11:clu_3950_+	Success	1.42057186413524	2	0.241575828835952	0.621499135878148	LAYN	chr11:111411653-111412287,chr11:111411653-111414648,chr11:111412310-111414648	111411653	111412310
chr11:clu_3951_+	Success	0.887112252284737	3	0.620559970530289	0.845925227009017	C11orf1	chr11:111749764-111753092,chr11:111750329-111752209,chr11:111750329-111753092,chr11:111752339-111753092	111749764	111752339
chr11:clu_3952_+	Success	0.905635447619488	2	0.404284901583577	0.729844092697389	C11orf1	chr11:111753322-111753860,chr11:111753322-111754495,chr11:111753926-111754495	111753322	111753926
chr11:clu_3953_+	Success	0.0193838148429109	1	0.843909729048169	0.939372606771731	DIXDC1	chr11:111845707-111851462,chr11:111848519-111851462	111845707	111848519
chr11:clu_3954_+	Success	0.51600467648052	2	0.596900601273797	0.833592042300802	DLAT	chr11:111915954-111916587,chr11:111915954-111921958,chr11:111916694-111921958	111915954	111916694
chr11:clu_3955_+	Success	0.00348400789658854	1	0.933474140064571	0.976625107940372	C11orf57	chr11:111945082-111946291,chr11:111945640-111946291	111945082	111945640
chr11:clu_3956_+	Success	0.044705311059559	1	0.764927768795616	0.906126478619718	C11orf57	chr11:111946367-111948939,chr11:111946408-111948939	111946367	111946408
chr11:clu_3957_+	Success	1.0701570989969	1	0.14347250397039	0.515993291962003	C11orf57	chr11:111952759-111953189,chr11:111952759-111953192	111952759	111952759
chr11:clu_3958_+	Success	1.33039411852685	3	0.446932102769666	0.752957190645625	AP002884.3,BCO2	chr11:112065478-112070422,chr11:112065478-112071336,chr11:112070492-112071336,chr11:112070550-112071336	112065478	112070550
chr11:clu_3959_+	Success	0.669480635413436	2	0.511974410126462	0.790177888980494	PTS	chr11:112097249-112099317,chr11:112098004-112099317,chr11:112098037-112099317	112097249	112098037
chr11:clu_3960_+	Success	3.03659169923594	6	0.415042205309515	0.736250392417408	PTS	chr11:112099396-112100140,chr11:112099396-112100931,chr11:112099396-112101349,chr11:112099396-112103886,chr11:112100209-112100931,chr11:112100953-112101349,chr11:112101405-112103886	112099396	112101405
chr11:clu_3961_+	Success	2.25965134294898	1	0.0335144884251449	0.296039427430146	PTS	chr11:112103956-112104155,chr11:112103956-112106572	112103956	112103956
chr11:clu_3962_+	Success	1.40314513497907	3	0.422465473165428	0.740350240044792	RP11-356J5.12,PTS	chr11:112108229-112162043,chr11:112161184-112162043,chr11:112161232-112161970,chr11:112161232-112162043	112108229	112161232
chr11:clu_3963_+	Success	0.64485340806641	2	0.524739459040686	0.797127379560769	NCAM1	chr11:112832386-113073101,chr11:112832386-113085091,chr11:113078724-113085091	112832386	113078724
chr11:clu_3964_+	Success	4.96444315091878	2	0.00698183745660679	0.144712361230524	NCAM1	chr11:113105886-113126599,chr11:113117092-113126599,chr11:113125487-113126599	113105886	113125487
chr11:clu_3965_+	Success	0.0366419618912914	2	0.964021229904776	0.988603289239898	NCAM1	chr11:113085233-113092018,chr11:113085233-113102367,chr11:113092047-113102367	113085233	113092047
chr11:clu_3966_+	Success	0.529336668971382	1	0.303517960906888	0.667961902358628	NCAM1	chr11:113126723-113130865,chr11:113126723-113130868	113126723	113126723
chr11:clu_3967_+	Success	6.46051912815346	2	0.00156398359170156	0.0634420211028638	NCAM1	chr11:113142598-113143655,chr11:113142598-113145989,chr11:113144470-113145989	113142598	113144470
chr11:clu_3969_+	Success	1.81526112978031	3	0.304224178524956	0.669080819855409	RBM7,RP11-212D19.4	chr11:114271489-114272420,chr11:114271489-114276428,chr11:114273637-114276428,chr11:114273637-114276431	114271489	114273637
chr11:clu_3970_+	Success	2.19027507110468	4	0.356947013838267	0.702411971953442	RP11-212D19.4,REXO2	chr11:114311461-114314578,chr11:114311461-114316701,chr11:114311461-114320568,chr11:114315374-114316701,chr11:114318601-114320568	114311461	114318601
chr11:clu_3971_+	Success	1.32468810140654	2	0.265885875588102	0.640586376018595	PAFAH1B2	chr11:117015134-117023157,chr11:117015134-117030650,chr11:117023244-117030650	117015134	117023244
chr11:clu_3972_+	Success	0.465799737597052	1	0.334447647073166	0.690312458786691	SIDT2	chr11:117052230-117052523,chr11:117052253-117052523	117052230	117052253
chr11:clu_3973_+	Success	4.48028810284887	2	0.01133014843636	0.185592544100964	SIDT2	chr11:117057352-117057706,chr11:117057352-117058094,chr11:117057717-117058094	117057352	117057717
chr11:clu_3974_+	Success	0.021281644997508	1	0.836549763602642	0.936418557552007	SIDT2	chr11:117058415-117059424,chr11:117058415-117059445	117058415	117058415
chr11:clu_3975_+	Success	1.5654257751533	1	0.0768236024361252	0.408520829930592	RNF214	chr11:117103442-117104983,chr11:117103491-117104983	117103442	117103491
chr11:clu_3976_+	Success	3.4900305146123	3	0.0725360179725216	0.399568724051474	CEP164	chr11:117192553-117206321,chr11:117198924-117206321,chr11:117198924-117209282,chr11:117206396-117209282	117192553	117206396
chr11:clu_3977_+	Success	0.961227851390845	3	0.588656246542015	0.828680003334561	CEP164	chr11:117233254-117234145,chr11:117233254-117241796,chr11:117234222-117241796,chr11:117234759-117241796	117233254	117234759
chr11:clu_3978_+	Success	0.101221710124612	1	0.652755774440989	0.861484493769323	CEP164	chr11:117251421-117252417,chr11:117251430-117252417	117251421	117251430
chr11:clu_3979_+	Success	0.377976988923109	2	0.685246268739029	0.875993643639543	CEP164	chr11:117252584-117253512,chr11:117252584-117257919,chr11:117253658-117257919	117252584	117253658
chr11:clu_3980_+	Success	0.359884453352421	1	0.396219722398339	0.725220890100629	CEP164	chr11:117266438-117266770,chr11:117266438-117266773	117266438	117266438
chr11:clu_3981_+	Success	1.32911826667428	1	0.103014887775302	0.458941886310757	CEP164	chr11:117278748-117279242,chr11:117278748-117279606	117278748	117278748
chr11:clu_3982_+	Success	2.8390295104538	1	0.0171783614301941	0.221351442477818	CEP164	chr11:117279720-117280334,chr11:117279744-117280334	117279720	117279744
chr11:clu_3983_+	Success	0.95123187466811	1	0.16780280618079	0.548025865961715	UBE4A	chr11:118244400-118245611,chr11:118244418-118245611	118244400	118244418
chr11:clu_3984_+	Success	1.02568718122987	1	0.152068861310964	0.528897458208125	ATP5L	chr11:118272432-118276372,chr11:118272432-118277652	118272432	118272432
chr11:clu_3985_+	Success	1.6136020600232	3	0.357903659507809	0.702710561556235	KMT2A	chr11:118307659-118309739,chr11:118307659-118318340,chr11:118307659-118339490,chr11:118309837-118339490	118307659	118309837
chr11:clu_3986_+	Success	2.88242584694205	1	0.016349864810266	0.215314864218252	KMT2A	chr11:118362024-118362459,chr11:118362033-118362459	118362024	118362033
chr11:clu_3987_+	Success	0.0207800565647744	1	0.838460578040956	0.936804694790687	TMEM25	chr11:118401949-118402490,chr11:118401949-118402493	118401949	118401949
chr11:clu_3988_+	Success	0.0634976210625666	1	0.721568047172744	0.891230654364385	TMEM25	chr11:118402586-118402865,chr11:118402586-118402961	118402586	118402586
chr11:clu_3989_+	Success	3.73846376679097	2	0.0237906230177349	0.253747377608561	TMEM25	chr11:118403922-118404135,chr11:118403922-118404572,chr11:118404266-118404572	118403922	118404266
chr11:clu_3990_+	Success	0.6822148477371	1	0.242771249565917	0.622052836255581	TMEM25	chr11:118404844-118404981,chr11:118404844-118404984	118404844	118404844
chr11:clu_3991_+	Success	4.59123062173896	1	0.00244345220977394	0.0835236475973903	TMEM25	chr11:118405070-118405222,chr11:118405070-118416834	118405070	118405070
chr11:clu_3992_+	Success	0.140832450174457	2	0.868634839121535	0.950441256685683	ARCN1	chr11:118443265-118451961,chr11:118443265-118453894,chr11:118452224-118453894	118443265	118452224
chr11:clu_3993_+	Success	0.329946719100008	2	0.718962039355947	0.890351388873516	ARCN1	chr11:118464413-118468422,chr11:118464413-118471340,chr11:118468626-118471340	118464413	118468626
chr11:clu_3994_+	Success	1.15500894872713	2	0.3150547175521	0.675862598179746	PHLDB1	chr11:118492253-118495650,chr11:118495227-118495650,chr11:118495561-118495650	118492253	118495561
chr11:clu_3995_+	Success	0.381759184087059	1	0.382229696242383	0.717007834481469	PHLDB1	chr11:118495775-118498021,chr11:118495775-118498024	118495775	118495775
chr11:clu_3996_+	Success	0.988881883518161	2	0.371992389400841	0.709746518742741	PHLDB1	chr11:118503013-118505640,chr11:118503013-118506111,chr11:118505769-118506111	118503013	118505769
chr11:clu_3997_+	Success	10.2007783991039	5	0.00105040514686166	0.0481937099299174	PHLDB1	chr11:118509969-118512332,chr11:118509969-118512972,chr11:118509969-118514518,chr11:118510722-118512332,chr11:118512502-118512972,chr11:118513112-118514518	118509969	118513112
chr11:clu_3998_+	Success	1.21181672338162	2	0.297656029259798	0.664846026361569	PHLDB1	chr11:118514892-118515365,chr11:118514892-118516074,chr11:118515409-118516074	118514892	118515409
chr11:clu_3999_+	Success	3.7521684694573	2	0.0234668035957455	0.252184757458997	PHLDB1	chr11:118516543-118518491,chr11:118516543-118518646,chr11:118518552-118518646	118516543	118518552
chr11:clu_4001_+	Success	0.00518879866726252	1	0.918859471301017	0.970822359393357	CCDC84	chr11:118881993-118882649,chr11:118882021-118882649	118881993	118882021
chr11:clu_4002_+	Success	5.40291159929711	7	0.147316048505409	0.520410253204587	TRAPPC4	chr11:118889680-118889853,chr11:118889680-118892470,chr11:118889898-118890860,chr11:118890027-118890860,chr11:118890027-118892470,chr11:118890134-118890860,chr11:118890134-118892470,chr11:118890963-118892470	118889680	118890963
chr11:clu_4003_+	Success	0.000738220243235332	1	0.969349245008206	0.990097866757046	VPS11	chr11:118940054-118940140,chr11:118940054-118940152	118940054	118940054
chr11:clu_4004_+	Success	2.79370944703874	4	0.232151486654551	0.612642684940803	HMBS	chr11:118955776-118958965,chr11:118955776-118959345,chr11:118955867-118958965,chr11:118955867-118959345,chr11:118959018-118959345	118955776	118959018
chr11:clu_4005_+	Success	0.60156956731737	2	0.547950914943217	0.808306631619258	C2CD2L	chr11:118978805-118980814,chr11:118978805-118981271,chr11:118980909-118981271	118978805	118980909
chr11:clu_4006_+	Success	0.00298795054849421	1	0.938381746550477	0.978337110751954	C2CD2L	chr11:118983584-118984321,chr11:118983584-118984347	118983584	118983584
chr11:clu_4007_+	Success	0.0131438246270932	1	0.871199809440285	0.951648614989577	C2CD2L	chr11:118984422-118984562,chr11:118984422-118984565	118984422	118984422
chr11:clu_4008_+	Success	0.530571450313204	3	0.786461636925601	0.915818660925562	HINFP	chr11:118992349-118994278,chr11:118992349-118997645,chr11:118992723-118994278,chr11:118994394-118997645	118992349	118994394
chr11:clu_4009_+	Success	1.117204604373	1	0.134968203429247	0.50711666655199	HINFP	chr11:119002692-119002953,chr11:119002692-119003206	119002692	119002692
chr11:clu_4010_+	Success	0.0452059665622286	1	0.763654119752498	0.906045689336439	ABCG4	chr11:119020913-119023913,chr11:119020913-119024736	119020913	119020913
chr11:clu_4011_+	Success	0.196224468591367	2	0.821827739457247	0.931076401495975	ABCG4	chr11:119029639-119030937,chr11:119029639-119031248,chr11:119031095-119031248	119029639	119031095
chr11:clu_4012_+	Success	4.91030384114535	3	0.0201542322651359	0.236630766274706	TMEM136	chr11:120196077-120197831,chr11:120196077-120198150,chr11:120196077-120200686,chr11:120198349-120200686	120196077	120198349
chr11:clu_4013_+	Success	5.09803471242412	5	0.0698665442933445	0.394588373700953	ARHGEF12	chr11:120207984-120276827,chr11:120207984-120291462,chr11:120256195-120276827,chr11:120278532-120280103,chr11:120278532-120291462,chr11:120280159-120291462	120207984	120280159
chr11:clu_4014_+	Success	3.75834280780828	2	0.0233223579972136	0.251764093055664	ARHGEF12	chr11:120300226-120300421,chr11:120300226-120302480,chr11:120300540-120302480	120300226	120300540
chr11:clu_4015_+	Success	0.823600543253463	2	0.438848712719035	0.748358792650241	TBCEL	chr11:120895000-120907214,chr11:120895000-120916383,chr11:120907321-120916383	120895000	120907321
chr11:clu_4016_+	Success	0.474901560406366	1	0.329769416275074	0.687507585292569	TBCEL	chr11:120918376-120924260,chr11:120918376-120924339	120918376	120918376
chr11:clu_4017_+	Success	0.410498843747973	1	0.364888626883059	0.706926307149686	SC5D	chr11:121163525-121174075,chr11:121163787-121174075	121163525	121163787
chr11:clu_4018_+	Success	17.9076420353516	2	1.67035922585764e-08	5.44550675401434e-06	UBASH3B	chr11:122526918-122614863,chr11:122526918-122646927,chr11:122614897-122646927	122526918	122614897
chr11:clu_4019_+	Success	0.494725362471279	1	0.31987665917295	0.680070786675339	UBASH3B	chr11:122646980-122647732,chr11:122646984-122647732	122646980	122646984
chr11:clu_4020_+	Success	1.61903888643355	1	0.0719450024588183	0.398426671149158	C11orf63	chr11:122775152-122775880,chr11:122775152-122795605	122775152	122775152
chr11:clu_4022_+	Success	1.28852030248287	2	0.275678402086065	0.64752382176569	GRAMD1B	chr11:123485543-123489053,chr11:123485543-123489401,chr11:123489064-123489401	123485543	123489064
chr11:clu_4023_+	Success	0.027976410426902	2	0.972411305298259	0.991076233571628	VWA5A	chr11:123986189-123987273,chr11:123986189-123988204,chr11:123987387-123988204	123986189	123987387
chr11:clu_4024_+	Success	1.22165330941931	2	0.294742463381697	0.663059477558894	TBRG1	chr11:124495799-124496709,chr11:124495799-124496800,chr11:124496505-124496800	124495799	124496505
chr11:clu_4025_+	Success	0.577887885767268	3	0.763629451383725	0.906045689336439	NRGN	chr11:124615485-124615858,chr11:124615485-124615861,chr11:124615625-124615858,chr11:124615625-124615861	124615485	124615625
chr11:clu_4026_+	Success	2.36511761908901	2	0.0939382507871907	0.441610234924214	PKNOX2	chr11:125201821-125221180,chr11:125201821-125237742,chr11:125221288-125237742	125201821	125221288
chr11:clu_4027_+	Success	0.172876677367299	2	0.841241352546222	0.93834907542485	PKNOX2	chr11:125267958-125280092,chr11:125267958-125298908,chr11:125281761-125298908	125267958	125281761
chr11:clu_4028_+	Success	2.42776429294335	2	0.0882338773353188	0.429746966247885	EI24	chr11:125439469-125440000,chr11:125439469-125442354,chr11:125440086-125442354	125439469	125440086
chr11:clu_4029_+	Success	4.77480127153467	6	0.144945849248755	0.517444179598233	EI24	chr11:125442465-125445147,chr11:125442465-125445159,chr11:125442465-125445201,chr11:125442465-125446151,chr11:125445304-125445699,chr11:125445304-125446151,chr11:125445827-125446151	125442465	125445827
chr11:clu_4030_+	Success	7.85624433504563	10	0.108163860209773	0.467555489501476	EI24	chr11:125448153-125448845,chr11:125448153-125449989,chr11:125448964-125449989,chr11:125448964-125451107,chr11:125450100-125451107,chr11:125450100-125452242,chr11:125450100-125453416,chr11:125451218-125452242,chr11:125451218-125453416,chr11:125452315-125453416,chr11:125453216-125453416	125448153	125453216
chr11:clu_4031_+	Success	0.495154771692306	1	0.319666731155833	0.680020281233257	STT3A	chr11:125462813-125465776,chr11:125463327-125465776	125462813	125463327
chr11:clu_4032_+	Success	0.00483091262185553	2	0.995180737468785	0.998402583609619	STT3A	chr11:125465898-125466954,chr11:125465898-125472198,chr11:125467014-125472198	125465898	125467014
chr11:clu_4033_+	Success	1.80394583943985	2	0.16464793048104	0.544496121393126	STT3A	chr11:125472319-125472698,chr11:125472319-125474052,chr11:125472843-125474052	125472319	125472843
chr11:clu_4035_+	Success	0.30982851453274	2	0.733572742503239	0.89511315202576	HYLS1	chr11:125757660-125761318,chr11:125757660-125769239,chr11:125761367-125769239	125757660	125761367
chr11:clu_4036_+	Success	0.170591163864799	1	0.559147553726738	0.813920083789969	DDX25	chr11:125773325-125775107,chr11:125774475-125775107	125773325	125774475
chr11:clu_4037_+	Success	0.096758314513977	2	0.907775375755867	0.965384211922858	FAM118B	chr11:126081725-126099120,chr11:126081725-126104890,chr11:126099188-126104890	126081725	126099188
chr11:clu_4038_+	Success	0.692992748400712	1	0.239084224711882	0.619620973358567	FAM118B	chr11:126126747-126131320,chr11:126126747-126131323	126126747	126126747
chr11:clu_4039_+	Success	1.31245861119982	2	0.269157488604163	0.643376422907636	FOXRED1	chr11:126139186-126141332,chr11:126139186-126142864,chr11:126141552-126142864	126139186	126141552
chr11:clu_4040_+	Success	1.92938059563944	1	0.0494868543248578	0.343065089927525	FOXRED1	chr11:126142974-126143211,chr11:126142974-126143231	126142974	126142974
chr11:clu_4041_+	Success	1.14875250570213	2	0.317032018427557	0.677593248744969	FOXRED1	chr11:126143349-126144822,chr11:126143349-126145222,chr11:126144916-126145222	126143349	126144916
chr11:clu_4042_+	Success	0.727993258928727	1	0.2275697888675	0.60781260283653	FOXRED1	chr11:126146418-126146966,chr11:126146418-126146969	126146418	126146418
chr11:clu_4043_+	Success	0.0221312948892916	1	0.833365823557657	0.935735917000914	TIRAP	chr11:126160856-126161320,chr11:126160856-126162372	126160856	126160856
chr11:clu_4044_+	Success	0.0422533976646378	1	0.771280369916378	0.909413346187179	ST3GAL4	chr11:126276440-126276838,chr11:126276452-126276838	126276440	126276452
chr11:clu_4045_+	Success	0.610256735788624	1	0.269259906555156	0.643376422907636	APLP2	chr11:129939977-129979324,chr11:129940642-129979324	129939977	129940642
chr11:clu_4046_+	Success	6.28975701958007	2	0.00185521067196274	0.0700164736142778	APLP2	chr11:129992408-129993507,chr11:129992408-129996595,chr11:129993674-129996595	129992408	129993674
chr11:clu_4047_+	Success	8.71171159475762	2	0.000164646205583095	0.0122051263691657	APLP2	chr11:130005610-130007151,chr11:130005610-130010293,chr11:130007186-130010293	130005610	130007186
chr11:clu_4049_+	Success	3.94294818604787	2	0.0193909622270239	0.233935337399278	NTM	chr11:132184597-132200047,chr11:132184597-132204940,chr11:132200079-132204940	132184597	132200079
chr11:clu_4050_+	Success	1.58367997992445	3	0.366534355614266	0.707266894235061	VPS26B	chr11:134095239-134104791,chr11:134095239-134109885,chr11:134104947-134106236,chr11:134104947-134109885	134095239	134104947
chr11:clu_4051_+	Success	3.1269204626895	2	0.0438526353534428	0.327905999242931	ACAD8	chr11:134126542-134126982,chr11:134126542-134128409,chr11:134127151-134128409	134126542	134127151
chr11:clu_4052_+	Success	0.290738203970079	2	0.747711400273437	0.900476158104625	ACAD8	chr11:134132516-134132664,chr11:134132516-134134802,chr11:134133449-134134802	134132516	134133449
chr12:clu_4054_+	Success	13.3206257128463	10	0.00296704517741406	0.0918194735505019	ABC7-42389800N19.1	chr12:74365-78786,chr12:74365-87269,chr12:74365-87557,chr12:78939-83708,chr12:78939-87256,chr12:78939-87266,chr12:78939-87269,chr12:78939-87557,chr12:86722-87266,chr12:86722-87269,chr12:87367-87557	74365	87367
chr12:clu_4055_+	Success	1.36918796010593	2	0.254313388344181	0.632288041545449	ABC7-42389800N19.1	chr12:87703-87881,chr12:87703-88570,chr12:88392-88570	87703	88392
chr12:clu_4056_+	Success	4.71149125727474	1	0.00214282716794519	0.0759959886597896	ABC7-42389800N19.1	chr12:88017-88257,chr12:88097-88257	88017	88097
chr12:clu_4057_+	Success	0.716515908106828	2	0.488451103300558	0.777139231183439	ABC7-42389800N19.1	chr12:88749-88860,chr12:88771-88837,chr12:88771-88860	88749	88771
chr12:clu_4058_+	Success	0.290735891016993	1	0.445736006940107	0.75216459017933	ABC7-42389800N19.1	chr12:89018-89315,chr12:89018-89675	89018	89018
chr12:clu_4059_+	Success	0.0336897993796157	1	0.795191001221325	0.919984843284886	ABC7-42389800N19.1	chr12:89827-90587,chr12:90314-90587	89827	90314
chr12:clu_4060_+	Success	3.15286068249084	1	0.0120348934215759	0.190060798432747	IQSEC3	chr12:176602-185993,chr12:176602-208312	176602	176602
chr12:clu_4061_+	Success	0.149553611840076	2	0.861092272041011	0.947011125110032	IQSEC3	chr12:208380-234799,chr12:208380-247433,chr12:235078-247433	208380	235078
chr12:clu_4062_+	Success	0.735646305639477	1	0.225141859465884	0.606344371060468	IQSEC3	chr12:250451-256099,chr12:250451-266191	250451	250451
chr12:clu_4063_+	Success	3.07441256843299	6	0.40672693215854	0.731699035075464	IQSEC3	chr12:278271-280278,chr12:278271-280413,chr12:280327-280413,chr12:280327-283765,chr12:280327-283782,chr12:280492-283765,chr12:280492-283782	278271	280492
chr12:clu_4064_+	Success	14.5814381090691	5	2.15424114458047e-05	0.00252929318981396	CCDC77	chr12:498652-514677,chr12:498652-520913,chr12:510850-514677,chr12:514730-518534,chr12:514730-520913,chr12:518587-520913	498652	518587
chr12:clu_4065_+	Success	4.38110206082774	8	0.362751679997695	0.705389878304333	WNK1	chr12:971436-977032,chr12:971436-980431,chr12:971436-987378,chr12:971436-987381,chr12:978270-980431,chr12:978270-987378,chr12:978270-987381,chr12:980514-987378,chr12:980514-987381	971436	980514
chr12:clu_4066_+	Success	3.79519802469576	4	0.107788638635919	0.466958495600839	WNK1	chr12:987527-988739,chr12:987527-989887,chr12:987527-990858,chr12:989197-989887,chr12:990165-990858	987527	990165
chr12:clu_4067_+	Success	0.204182783195051	1	0.522800247129245	0.795820025083276	WNK1	chr12:999676-1003728,chr12:999679-1003728	999676	999679
chr12:clu_4068_+	Success	2.10436361214261	6	0.648453229034161	0.85910508749879	WNK1	chr12:1009836-1010727,chr12:1009836-1013619,chr12:1009836-1017013,chr12:1010798-1013619,chr12:1010798-1017013,chr12:1010819-1013619,chr12:1013660-1017013	1009836	1013660
chr12:clu_4069_+	Success	2.7924823258565	3	0.133644191523713	0.506749665597135	ERC1	chr12:1099795-1136914,chr12:1100488-1136914,chr12:1100653-1136914,chr12:1100785-1136914	1099795	1100785
chr12:clu_4070_+	Success	0.722552509404352	1	0.229315020606609	0.609972784700988	ERC1	chr12:1219513-1225032,chr12:1221464-1225032	1219513	1221464
chr12:clu_4071_+	Success	1.50900312579324	2	0.221130307220454	0.601875622374116	ERC1	chr12:1299218-1313667,chr12:1299218-1345935,chr12:1313678-1345935	1299218	1313678
chr12:clu_4072_+	Success	1.23744833465071	3	0.479844904837247	0.772001225352416	ERC1	chr12:1346070-1372200,chr12:1346070-1399018,chr12:1372331-1375400,chr12:1372331-1399018	1346070	1372331
chr12:clu_4073_+	Success	1.29876045467358	2	0.27286981799972	0.644711221365037	ERC1	chr12:1517413-1519555,chr12:1517413-1553728,chr12:1519619-1553728	1517413	1519619
chr12:clu_4074_+	Success	2.74481582368961	1	0.019129572960214	0.232438920855397	ERC1	chr12:1553916-1599259,chr12:1580042-1599259	1553916	1580042
chr12:clu_4075_+	Success	1.61382564368904	3	0.357839835896468	0.702710561556235	WNT5B	chr12:1640116-1740464,chr12:1738537-1740464,chr12:1739392-1740464,chr12:1740366-1740464	1640116	1740366
chr12:clu_4076_+	Success	0.543369077487682	2	0.580788231940254	0.824175650338339	WNT5B	chr12:1742071-1748850,chr12:1742071-1754960,chr12:1749142-1754960	1742071	1749142
chr12:clu_4077_+	Success	0.145371358584825	1	0.5897449723638	0.829273444787524	ADIPOR2	chr12:1800357-1863424,chr12:1800379-1863424	1800357	1800379
chr12:clu_4078_+	Success	2.18623807919556	2	0.112338563481913	0.474572844315353	CACNA1C	chr12:2595428-2602356,chr12:2595428-2602365,chr12:2595428-2602368	2595428	2595428
chr12:clu_4081_+	Success	5.07414494584185	3	0.0173467762101166	0.222460269578707	CACNA1C	chr12:2622150-2656616,chr12:2622150-2656619,chr12:2622150-2659109,chr12:2656690-2659109	2622150	2656690
chr12:clu_4082_+	Success	0.420473620389387	1	0.359125999968381	0.703368913781887	CACNA1C	chr12:2690963-2691988,chr12:2690963-2692061	2690963	2690963
chr12:clu_4083_+	Success	8.50418907007867	1	3.72152420837902e-05	0.00376192364229885	CACNA1C	chr12:2711126-2711367,chr12:2711126-2714247	2711126	2711126
chr12:clu_4084_+	Success	2.24910969242367	1	0.0339301675810762	0.297312590069218	CACNA1C	chr12:2721179-2742795,chr12:2721179-2743463	2721179	2721179
chr12:clu_4085_+	Success	1.76708398162432	1	0.0601164890865029	0.371482084560902	CACNA1C	chr12:2742878-2757641,chr12:2743546-2757641	2742878	2743546
chr12:clu_4086_+	Success	1.3311315945126	1	0.102754435840828	0.458213517503931	CACNA1C	chr12:2778201-2783650,chr12:2778201-2783707	2778201	2778201
chr12:clu_4087_+	Success	3.73143282320406	3	0.0585203084806716	0.365995932123652	CACNA1C	chr12:2788962-2789529,chr12:2788962-2791716,chr12:2789741-2791716,chr12:2791220-2791716	2788962	2791220
chr12:clu_4088_+	Success	0.687158275892216	4	0.848646411546571	0.941210368073052	FKBP4	chr12:2904410-2905595,chr12:2904410-2906304,chr12:2904410-2906895,chr12:2906130-2906304,chr12:2906448-2906895	2904410	2906448
chr12:clu_4089_+	Success	1.28309372081316	1	0.109170556961242	0.468716223002003	ITFG2	chr12:2933109-2933256,chr12:2933179-2933256	2933109	2933179
chr12:clu_4090_+	Success	0.799307078361153	3	0.659704091205886	0.864404184484486	RHNO1	chr12:2986448-2994449,chr12:2986448-2997077,chr12:2994658-2997077,chr12:2994700-2997077	2986448	2994700
chr12:clu_4091_+	Success	0.443014090375996	2	0.642098159619559	0.855542504496265	TULP3	chr12:3018746-3029929,chr12:3018746-3031428,chr12:3030088-3031428	3018746	3030088
chr12:clu_4092_+	Success	0.79368394372824	2	0.452175932480912	0.756079756894001	TSPAN9	chr12:3186619-3192819,chr12:3186619-3310343,chr12:3192885-3310343	3186619	3192885
chr12:clu_4093_+	Success	0.965128305351755	2	0.380934320691671	0.715862256632875	TSPAN9	chr12:3390495-3390900,chr12:3390495-3392211,chr12:3390983-3392211	3390495	3390983
chr12:clu_4094_+	Success	5.01001394416221	2	0.00667081028674602	0.141725620090518	PRMT8	chr12:3662880-3677872,chr12:3662880-3686037,chr12:3678730-3686037	3662880	3678730
chr12:clu_4095_+	Success	1.18889503113485	4	0.666644628017163	0.866868145695854	PRMT8	chr12:3686121-3692224,chr12:3686152-3692224,chr12:3686152-3692287,chr12:3686152-3701397,chr12:3692374-3701397	3686121	3692374
chr12:clu_4096_+	Success	0.0679748683370036	1	0.712341192549252	0.888782789356131	PRMT8	chr12:3678014-3678600,chr12:3678014-3678643	3678014	3678014
chr12:clu_4097_+	Success	8.24924197748464	2	0.000261456672248741	0.0172206114129545	DYRK4,RP11-500M8.7	chr12:4714252-4716493,chr12:4714252-4719321,chr12:4716553-4719321	4714252	4716553
chr12:clu_4098_+	Success	0.604924518302198	2	0.546115646820223	0.806952097324361	DYRK4	chr12:4719441-4721709,chr12:4719448-4721709,chr12:4719450-4721709	4719441	4719450
chr12:clu_4099_+	Success	0.135802998067675	1	0.602256485580024	0.835965412213181	DYRK4	chr12:4721884-4722678,chr12:4721884-4722681	4721884	4721884
chr12:clu_4100_+	Success	5.03390902157889	3	0.0179983670961029	0.225761866766844	NDUFA9,RP11-234B24.6,GALNT8	chr12:4794491-4796104,chr12:4794491-4835698,chr12:4794491-4870124,chr12:4855424-4870124	4794491	4855424
chr12:clu_4102_+	Success	3.51872605712632	4	0.133922239625066	0.506941235531363	GALNT8,KCNA6,RP3-377H17.2	chr12:4874712-4881611,chr12:4874712-4959904,chr12:4923944-4959904,chr12:4923949-4959904,chr12:4948527-4959904	4874712	4948527
chr12:clu_4103_+	Success	0.0316849448183802	1	0.801246854708214	0.923084427995451	GAPDH	chr12:6643735-6643976,chr12:6643827-6643976	6643735	6643827
chr12:clu_4104_+	Success	0.0103227368202283	1	0.885748957092769	0.956374801386178	GAPDH	chr12:6644027-6645660,chr12:6644635-6645660	6644027	6644635
chr12:clu_4105_+	Success	3.7599389952461	4	0.110835945078973	0.472302044595992	COPS7A	chr12:6833318-6833780,chr12:6833345-6833780,chr12:6833416-6833780,chr12:6833496-6833780,chr12:6833544-6833780	6833318	6833544
chr12:clu_4106_+	Success	1.62011744036295	2	0.197875459153247	0.577139300165689	COPS7A	chr12:6833984-6837092,chr12:6833984-6837389,chr12:6837167-6837389	6833984	6837167
chr12:clu_4107_+	Success	0.0137753716629874	1	0.868169411106324	0.950149018261774	COPS7A	chr12:6837477-6838413,chr12:6837477-6838467	6837477	6837477
chr12:clu_4108_+	Success	2.17936681613719	2	0.113113129378669	0.475891661871076	PTMS	chr12:6879165-6879323,chr12:6879165-6879558,chr12:6879384-6879558	6879165	6879384
chr12:clu_4109_+	Success	3.31471176329944	3	0.0846957458736057	0.421029913517717	PTMS	chr12:6874804-6878769,chr12:6875916-6878769,chr12:6876751-6878769,chr12:6876943-6878769	6874804	6876943
chr12:clu_4110_+	Success	0.44392955065598	1	0.346058131240388	0.696020584550882	PTMS	chr12:6878840-6879010,chr12:6878840-6879087	6878840	6878840
chr12:clu_4111_+	Success	3.93825196693376	2	0.0194822405983335	0.234081572391281	GPR162	chr12:6932929-6934649,chr12:6933880-6934649,chr12:6933931-6934649	6932929	6933931
chr12:clu_4112_+	Success	5.1572942117587	1	0.00131982726580908	0.0562114038155312	LEPREL2	chr12:6941078-6942593,chr12:6941078-6942756	6941078	6941078
chr12:clu_4114_+	Success	0.815560217027844	1	0.201548146806557	0.580329721109574	LEPREL2	chr12:6943213-6946149,chr12:6944119-6946149	6943213	6944119
chr12:clu_4115_+	Success	3.47019571331981	1	0.00842706702352119	0.158189521296545	USP5	chr12:6972472-6972994,chr12:6972541-6972994	6972472	6972541
chr12:clu_4116_+	Success	0.72622598521626	1	0.228134920286652	0.608469104601106	TPI1	chr12:6976845-6978028,chr12:6977673-6978028	6976845	6977673
chr12:clu_4117_+	Success	0.00226930042428819	1	0.946287837107982	0.980969694724867	TPI1	chr12:6979300-6979406,chr12:6979300-6979429	6979300	6979300
chr12:clu_4118_+	Success	0.728941500932223	2	0.482419360372548	0.773270005013336	RPL13P5,LRRC23	chr12:6982945-6991360,chr12:6982945-6992868,chr12:6991491-6992868	6982945	6991491
chr12:clu_4120_+	Success	0.00957721162996705	1	0.889924687417748	0.957877597440935	LRRC23	chr12:7014923-7015009,chr12:7014923-7015573	7014923	7014923
chr12:clu_4122_+	Success	0.664575947685762	2	0.514491652831171	0.791973592301923	ENO2	chr12:7023823-7024982,chr12:7023823-7024985,chr12:7023823-7024992	7023823	7023823
chr12:clu_4123_+	Success	1.04154537347131	2	0.352908884309197	0.699053196567143	ENO2	chr12:7027326-7028730,chr12:7027326-7030744,chr12:7028927-7030744	7027326	7028927
chr12:clu_4124_+	Success	0.42554132267469	2	0.653415980491006	0.862071182899997	ENO2	chr12:7030945-7031219,chr12:7030945-7031507,chr12:7031327-7031507	7030945	7031327
chr12:clu_4125_+	Success	0.835406442255533	3	0.643442134147172	0.856417075996303	ATN1	chr12:7037547-7043003,chr12:7037547-7043019,chr12:7037547-7043031,chr12:7037905-7043003	7037547	7037905
chr12:clu_4126_+	Success	0.00350720507526603	1	0.933253552289152	0.976625107940372	ATN1	chr12:7043741-7044710,chr12:7043741-7044713	7043741	7043741
chr12:clu_4127_+	Success	0.699338317729087	1	0.236945270678695	0.616853939077175	ATN1	chr12:7047230-7047644,chr12:7047230-7047647	7047230	7047230
chr12:clu_4128_+	Success	0.00847517894624161	1	0.896413305307837	0.960649736959807	C12orf57	chr12:7053336-7053543,chr12:7053336-7053639	7053336	7053336
chr12:clu_4129_+	Success	0.0697534697353603	1	0.708771673934122	0.886517565630184	C12orf57	chr12:7053728-7054934,chr12:7053815-7054934	7053728	7053815
chr12:clu_4130_+	Success	11.6029273930594	3	3.65833800213124e-05	0.00373803044617767	EMG1	chr12:7084310-7084391,chr12:7084310-7084858,chr12:7084540-7084858,chr12:7084540-7092163	7084310	7084540
chr12:clu_4131_+	Success	1.28287613225538	1	0.109200600913848	0.468716223002003	CLSTN3	chr12:7290663-7293838,chr12:7291412-7293838	7290663	7291412
chr12:clu_4132_+	Success	4.34031655269837	2	0.0130324021083553	0.196093832612083	CLSTN3	chr12:7294000-7294682,chr12:7294000-7295465,chr12:7294735-7295465	7294000	7294735
chr12:clu_4133_+	Success	2.72353913671304	2	0.0656420267350271	0.385352008331692	CLSTN3	chr12:7303659-7310085,chr12:7303659-7310537,chr12:7310287-7310537	7303659	7310287
chr12:clu_4134_+	Success	0.214525382631621	2	0.806924329608952	0.924273804920198	PEX5	chr12:7342346-7342618,chr12:7342346-7342958,chr12:7342812-7342958	7342346	7342812
chr12:clu_4135_+	Success	0.208790217554139	1	0.518146835799693	0.793786339016257	PEX5	chr12:7343120-7343484,chr12:7343165-7343484	7343120	7343165
chr12:clu_4136_+	Success	2.26684186510727	2	0.103638969634997	0.460095688823471	PEX5	chr12:7354437-7354837,chr12:7354437-7355208,chr12:7354947-7355208	7354437	7354947
chr12:clu_4137_+	Success	0.838456956894717	1	0.195335025960491	0.575162357041459	PEX5	chr12:7355300-7356028,chr12:7355300-7356052	7355300	7355300
chr12:clu_4138_+	Success	2.90291598634212	2	0.0548630068015787	0.357513991336387	NECAP1	chr12:8242895-8244365,chr12:8242895-8245272,chr12:8244446-8245272	8242895	8244446
chr12:clu_4139_+	Success	3.78965210366573	4	0.108262729595723	0.467555489501476	FAM66C	chr12:8341131-8346116,chr12:8341131-8346799,chr12:8341241-8346116,chr12:8341241-8346799,chr12:8346251-8346799	8341131	8346251
chr12:clu_4140_+	Success	1.35570401787405	3	0.438292098201354	0.747949402572917	FAM66C	chr12:8347077-8347254,chr12:8347077-8347309,chr12:8347077-8347325,chr12:8347077-8378482	8347077	8347077
chr12:clu_4144_+	Success	1.05981531422287	4	0.713766794222297	0.888881593727129	RIMKLB	chr12:8850893-8852381,chr12:8850893-8866407,chr12:8850893-8866411,chr12:8853210-8866407,chr12:8853210-8866411	8850893	8853210
chr12:clu_4145_+	Success	1.60910778131688	4	0.521993854235631	0.795403744644823	RIMKLB	chr12:8926062-8927927,chr12:8926062-8929363,chr12:8926062-8930186,chr12:8929657-8930186,chr12:8929673-8930186	8926062	8929673
chr12:clu_4146_+	Success	1.22515916127293	2	0.2937109491946	0.66264306032175	RIMKLB	chr12:8930398-8933171,chr12:8930398-8933174,chr12:8932708-8933171	8930398	8932708
chr12:clu_4147_+	Success	3.60287293446027	2	0.027245335837203	0.267264443866449	PHC1	chr12:9067423-9068657,chr12:9067423-9070226,chr12:9068665-9070226	9067423	9068665
chr12:clu_4148_+	Success	0.961331560359895	3	0.588612371475147	0.828680003334561	PHC1	chr12:9070387-9072352,chr12:9070387-9073581,chr12:9072462-9073581,chr12:9072469-9073581	9070387	9072469
chr12:clu_4149_+	Success	0.0161325370110603	1	0.857447122295856	0.945591020907955	PHC1	chr12:9074346-9075229,chr12:9074346-9075253	9074346	9074346
chr12:clu_4151_+	Success	2.44693231974543	6	0.55749621765558	0.812859100245224	GABARAPL1	chr12:10365818-10366435,chr12:10365818-10370662,chr12:10365818-10373039,chr12:10366786-10367268,chr12:10366786-10370662,chr12:10367378-10370662,chr12:10370740-10373039	10365818	10370740
chr12:clu_4152_+	Success	0.18604222623464	1	0.541870249605722	0.805105981876313	LOH12CR1	chr12:12510052-12514140,chr12:12510443-12514140	12510052	12510443
chr12:clu_4153_+	Success	0.771268172641101	1	0.214240669752592	0.595908090102008	APOLD1,DDX47	chr12:12966388-12967065,chr12:12966450-12967065	12966388	12966450
chr12:clu_4154_+	Success	2.51040018099147	2	0.0812357237428135	0.415153741467965	ATF7IP	chr12:14518761-14576843,chr12:14538334-14576843,chr12:14548186-14576843	14518761	14548186
chr12:clu_4155_+	Success	0.27077325567376	1	0.461792507808814	0.762048343527718	ATF7IP	chr12:14578407-14587271,chr12:14578407-14587274	14578407	14578407
chr12:clu_4156_+	Success	0.216409673759813	2	0.805405280868036	0.92376594407533	ATF7IP	chr12:14591201-14599922,chr12:14591201-14609495,chr12:14599987-14609495	14591201	14599987
chr12:clu_4157_+	Success	0.842878902522443	2	0.430469458224259	0.744154522658635	ATF7IP	chr12:14609568-14610141,chr12:14609568-14613429,chr12:14610229-14613429	14609568	14610229
chr12:clu_4160_+	Success	0.919446968666989	1	0.175080639892598	0.557113852418703	PTPRO	chr12:15475735-15511439,chr12:15475735-15636908	15475735	15475735
chr12:clu_4161_+	Success	0.684664969032561	1	0.241927042967755	0.621673170900211	PTPRO	chr12:15713210-15718527,chr12:15715558-15718527	15713210	15715558
chr12:clu_4162_+	Success	0.00778799542405295	1	0.900678871486587	0.962438253686317	PTPRO	chr12:15747991-15749024,chr12:15748574-15749024	15747991	15748574
chr12:clu_4163_+	Success	3.31446244343533	2	0.0363535854342861	0.306048786982022	STRAP	chr12:16035753-16036475,chr12:16035753-16042862,chr12:16036610-16042862	16035753	16036610
chr12:clu_4164_+	Success	3.9019416826568	4	0.0990321935570592	0.451311869625213	STRAP	chr12:16052987-16053881,chr12:16052987-16053884,chr12:16052987-16055851,chr12:16053946-16055851,chr12:16053946-16055854	16052987	16053946
chr12:clu_4165_+	Success	2.32387827047179	2	0.0978931921702571	0.449741946214213	DERA	chr12:16109967-16111122,chr12:16109967-16112763,chr12:16111269-16112763	16109967	16111269
chr12:clu_4166_+	Success	0.0720896147034438	1	0.704161140757194	0.884435750414169	MGST1	chr12:16500644-16507165,chr12:16500832-16507165	16500644	16500832
chr12:clu_4167_+	Success	5.01565036961119	3	0.0183019329788474	0.227492045405836	MGST1	chr12:16507204-16510539,chr12:16507312-16510539,chr12:16507312-16516729,chr12:16510633-16516729	16507204	16510633
chr12:clu_4168_+	Success	2.15335317429168	1	0.03796239359519	0.31169382309584	PLEKHA5	chr12:19285384-19353259,chr12:19285384-19406874	19285384	19285384
chr12:clu_4169_+	Success	2.3827273465954	2	0.092298503910158	0.438213328866264	PLEKHA5	chr12:19422819-19423122,chr12:19422819-19427450,chr12:19423139-19427450	19422819	19423139
chr12:clu_4170_+	Success	1.14424665941908	7	0.942164794816949	0.979795407186267	PLEKHA5	chr12:19440490-19443446,chr12:19440490-19443611,chr12:19440490-19473496,chr12:19444631-19467699,chr12:19444631-19467748,chr12:19444631-19473496,chr12:19467828-19473496,chr12:19472990-19473496	19440490	19472990
chr12:clu_4171_+	Success	0.452379053909738	3	0.824279418847369	0.931921309954772	PLEKHA5	chr12:19498822-19499928,chr12:19498822-19500041,chr12:19498822-19501333,chr12:19500116-19501333	19498822	19500116
chr12:clu_4172_+	Success	3.2606710035642	3	0.0888246172138256	0.430605936635451	GOLT1B	chr12:21659910-21660051,chr12:21659910-21660878,chr12:21659910-21661317,chr12:21661043-21661317	21659910	21661043
chr12:clu_4173_+	Success	1.02461166382864	2	0.358935826109276	0.703250820993329	GOLT1B	chr12:21665310-21668172,chr12:21665310-21668603,chr12:21668204-21668603	21665310	21668204
chr12:clu_4174_+	Success	2.055841254597	2	0.127985122204298	0.498267779314675	CMAS	chr12:22213860-22214215,chr12:22213860-22215215,chr12:22214386-22215215	22213860	22214386
chr12:clu_4175_+	Success	1.90312508226017	1	0.0510616444050003	0.346220437737897	ETNK1	chr12:22796956-22809366,chr12:22796956-22811948	22796956	22796956
chr12:clu_4176_+	Success	2.16941102036446	5	0.501733574828032	0.784537163121373	LYRM5	chr12:25348271-25348642,chr12:25348271-25356659,chr12:25348271-25356854,chr12:25348275-25348642,chr12:25348275-25356854,chr12:25356766-25356854	25348271	25356766
chr12:clu_4177_+	Success	2.98886182740949	4	0.200818072346399	0.580054443874665	RASSF8	chr12:26112081-26147970,chr12:26112081-26208169,chr12:26112081-26208212,chr12:26148063-26208169,chr12:26148063-26208212	26112081	26148063
chr12:clu_4178_+	Success	1.06507704745769	2	0.344701295385594	0.695993226519322	FGFR1OP2	chr12:27110676-27113448,chr12:27110676-27116275,chr12:27113561-27116275	27110676	27113561
chr12:clu_4179_+	Success	0.335976016758821	2	0.714640244999882	0.889111134920942	STK38L	chr12:27455121-27461272,chr12:27455121-27462047,chr12:27461394-27462047	27455121	27461394
chr12:clu_4180_+	Success	0.989556767304236	2	0.371741422464974	0.709729129265267	ARNTL2	chr12:27543172-27548252,chr12:27543172-27553467,chr12:27548424-27553467	27543172	27548424
chr12:clu_4181_+	Success	0.287262769357994	2	0.750314543260213	0.901707614871967	PPFIBP1	chr12:27807747-27808076,chr12:27807747-27809549,chr12:27808168-27809549	27807747	27808168
chr12:clu_4182_+	Success	0.95015834408747	2	0.386679790148149	0.719416186491624	PPFIBP1	chr12:27809663-27811749,chr12:27809663-27813817,chr12:27811781-27813817	27809663	27811781
chr12:clu_4183_+	Success	0.362759861170076	1	0.394339286992743	0.723691394623942	PPFIBP1	chr12:27817370-27820099,chr12:27817379-27820099	27817370	27817379
chr12:clu_4184_+	Success	1.9736791747797	2	0.138944712777129	0.511086185177287	PPFIBP1	chr12:27826760-27827125,chr12:27826760-27829361,chr12:27827154-27829361	27826760	27827154
chr12:clu_4185_+	Success	11.1868268278301	2	1.38555202902241e-05	0.00175779127547722	PPFIBP1	chr12:27829532-27829997,chr12:27829532-27832422,chr12:27830029-27832422	27829532	27830029
chr12:clu_4186_+	Success	5.07946360849019	6	0.118116832860693	0.484015281067783	MRPS35	chr12:27863888-27867713,chr12:27863888-27869224,chr12:27863888-27890472,chr12:27867753-27869224,chr12:27877119-27888380,chr12:27877119-27890472,chr12:27888489-27890472	27863888	27888489
chr12:clu_4187_+	Success	0.260779631036371	2	0.770450684327788	0.909199041225217	KLHL42	chr12:27944834-27950180,chr12:27944834-27950648,chr12:27950282-27950648	27944834	27950282
chr12:clu_4188_+	Success	3.39391247285414	6	0.340915628666156	0.694164482038369	CCDC91	chr12:28343574-28378728,chr12:28343574-28410135,chr12:28343574-28458582,chr12:28378794-28408514,chr12:28378794-28410135,chr12:28408595-28410135,chr12:28412375-28458582	28343574	28412375
chr12:clu_4189_+	Success	0.84269858893358	1	0.194208835424064	0.574442497244565	CCDC91	chr12:28458712-28459675,chr12:28458739-28459675	28458712	28458739
chr12:clu_4190_+	Success	1.16861656278442	1	0.126313733482568	0.495997496867768	CCDC91	chr12:28637098-28701996,chr12:28637098-28702006	28637098	28637098
chr12:clu_4191_+	Success	1.0834834855425	4	0.705081246181595	0.884635490621322	FAR2	chr12:29302340-29423345,chr12:29302340-29446233,chr12:29423571-29446233,chr12:29423571-29460591,chr12:29450133-29460591	29302340	29450133
chr12:clu_4192_+	Success	0.0474202373799244	2	0.953686538636046	0.983565988050567	FAR2	chr12:29485660-29485778,chr12:29485660-29486565,chr12:29485841-29486565	29485660	29485841
chr12:clu_4193_+	Success	0.861101954804667	2	0.422696033657426	0.740499544181874	TSPAN11	chr12:31079730-31106915,chr12:31079730-31116761,chr12:31107009-31116761	31079730	31107009
chr12:clu_4194_+	Success	0.561184035881922	2	0.57053313206385	0.818478826395475	TSPAN11	chr12:31136085-31136245,chr12:31136085-31144791,chr12:31136354-31144791	31136085	31136354
chr12:clu_4195_+	Success	0.768458892103524	1	0.215077170484296	0.596829676110489	BICD1	chr12:32260478-32260596,chr12:32260478-32369181	32260478	32260478
chr12:clu_4196_+	Success	0.666525897206384	3	0.72129996261092	0.891199139862538	BICD1	chr12:32490640-32491720,chr12:32490640-32520604,chr12:32490750-32491720,chr12:32491913-32520604	32490640	32491913
chr12:clu_4197_+	Success	2.31164344949104	2	0.0990982546815447	0.451432764584007	FGD4	chr12:32717223-32729200,chr12:32717223-32734894,chr12:32729383-32734894	32717223	32729383
chr12:clu_4198_+	Success	0.333535245810481	2	0.716386648566941	0.889831590992282	DNM1L	chr12:32854496-32858759,chr12:32854496-32860301,chr12:32858797-32860301	32854496	32858797
chr12:clu_4199_+	Success	3.49692974886921	5	0.221097385624396	0.601875622374116	DNM1L	chr12:32890095-32890799,chr12:32890095-32891198,chr12:32890095-32892998,chr12:32890876-32891198,chr12:32890876-32892998,chr12:32891230-32892998	32890095	32891230
chr12:clu_4200_+	Success	5.09037786015506	5	0.0702726542584406	0.394738857151929	CNTN1	chr12:41086394-41156898,chr12:41086394-41289752,chr12:41086394-41302159,chr12:41157000-41302159,chr12:41222103-41302159,chr12:41289889-41302159	41086394	41289889
chr12:clu_4201_+	Success	1.68650172055732	2	0.185166155239492	0.566283098607365	CNTN1	chr12:41302295-41303875,chr12:41302295-41312441,chr12:41303907-41312441	41302295	41303907
chr12:clu_4202_+	Success	0.37303741109443	1	0.3877218178991	0.720163655669322	CNTN1	chr12:41353036-41365236,chr12:41353036-41374711	41353036	41353036
chr12:clu_4203_+	Success	3.43787428450435	2	0.0321329182224927	0.289242168171324	PDZRN4	chr12:41587990-41900258,chr12:41831815-41853753,chr12:41831815-41900258	41587990	41831815
chr12:clu_4204_+	Success	5.58292871047342	2	0.00376153293016043	0.10381922259357	PPHLN1	chr12:42720031-42726462,chr12:42720031-42729685,chr12:42726504-42729685	42720031	42726504
chr12:clu_4205_+	Success	4.62268251053047	8	0.322022098098962	0.681274059358105	PPHLN1	chr12:42729776-42745687,chr12:42729776-42748963,chr12:42729776-42768665,chr12:42745851-42748963,chr12:42749024-42768665,chr12:42749024-42781258,chr12:42768876-42778742,chr12:42768876-42781258,chr12:42778798-42781258	42729776	42778798
chr12:clu_4207_+	Success	10.5846711271125	2	2.53008864040209e-05	0.00288110033551329	TMEM117	chr12:44229999-44230547,chr12:44229999-44238427,chr12:44230704-44238427	44229999	44230704
chr12:clu_4208_+	Success	2.85826692388923	2	0.0573680974403554	0.363902397958066	ANO6	chr12:45610174-45695797,chr12:45610174-45725078,chr12:45695876-45725078	45610174	45695876
chr12:clu_4209_+	Success	2.75066605701005	2	0.0638852957836861	0.380353935810714	ANO6	chr12:45803270-45810482,chr12:45803270-45814854,chr12:45810687-45814854	45803270	45810687
chr12:clu_4210_+	Success	0.437318650241657	1	0.349674698782429	0.697952182777035	ANO6	chr12:45816845-45822888,chr12:45816845-45825033	45816845	45816845
chr12:clu_4211_+	Success	2.40169637338985	1	0.0284037496675536	0.273518125300951	SLC48A1	chr12:48167219-48172811,chr12:48167223-48172811	48167219	48167223
chr12:clu_4212_+	Success	0.049447956988331	1	0.753158624877768	0.902389726656483	TMEM106C	chr12:48357416-48357992,chr12:48357487-48357992	48357416	48357487
chr12:clu_4213_+	Success	0.631635904751647	2	0.531721243817411	0.799668676358007	TMEM106C	chr12:48358206-48359065,chr12:48358206-48361916,chr12:48361044-48361916	48358206	48361044
chr12:clu_4214_+	Success	0.420397522963299	1	0.35916948626828	0.703368913781887	TMEM106C	chr12:48359955-48360466,chr12:48360012-48360466	48359955	48360012
chr12:clu_4215_+	Success	1.80539543268767	3	0.306674632644667	0.670999260469983	PFKM	chr12:48501977-48516550,chr12:48513189-48516550,chr12:48513237-48516550,chr12:48513245-48516550	48501977	48513245
chr12:clu_4216_+	Success	0.840029468571174	2	0.43169780172424	0.744236789353551	PFKM	chr12:48529166-48531504,chr12:48529166-48533068,chr12:48531629-48533068	48529166	48531629
chr12:clu_4217_+	Success	0.535948963374068	1	0.300517142323932	0.666589479153871	PFKM	chr12:48533132-48533632,chr12:48533287-48533632	48533132	48533287
chr12:clu_4218_+	Success	6.45169212317501	3	0.00485027000802466	0.118808767462701	CACNB3	chr12:49209511-49210656,chr12:49209511-49217127,chr12:49210778-49217127,chr12:49212757-49217127	49209511	49212757
chr12:clu_4220_+	Success	0.634274325559218	1	0.260039128615149	0.636141816562609	CACNB3	chr12:49218156-49218452,chr12:49218156-49218455	49218156	49218156
chr12:clu_4221_+	Success	0.896122959297145	2	0.408149006477429	0.732135193532249	CACNB3	chr12:49219552-49220028,chr12:49219552-49220150,chr12:49219552-49220203	49219552	49219552
chr12:clu_4225_+	Success	0.783597965202318	1	0.210614700307487	0.590901114873463	TUBA1C	chr12:49663470-49663611,chr12:49663470-49663668	49663470	49663470
chr12:clu_4226_+	Success	1.73702966710232	1	0.0623381555217791	0.376607621814847	PRPH	chr12:49691820-49692068,chr12:49691820-49692071	49691820	49691820
chr12:clu_4227_+	Success	0.046328275531863	2	0.954728496736959	0.984144005552336	SPATS2	chr12:49765073-49800256,chr12:49765073-49854553,chr12:49800348-49854553	49765073	49800348
chr12:clu_4228_+	Success	3.02285636316481	2	0.0486620232500202	0.340814459242361	SPATS2	chr12:49878452-49880033,chr12:49878452-49883248,chr12:49880131-49883248	49878452	49880131
chr12:clu_4229_+	Success	0.217218142160732	1	0.509820121319696	0.789365083169737	SPATS2	chr12:49918679-49919727,chr12:49918679-49919861	49918679	49918679
chr12:clu_4230_+	Success	4.8002217444523	2	0.00822792235058392	0.156313986123706	PRPF40B	chr12:50026663-50026797,chr12:50026663-50027210,chr12:50026907-50027210	50026663	50026907
chr12:clu_4231_+	Success	0.651799483818564	1	0.253556875785849	0.631237405897524	PRPF40B	chr12:50036458-50036710,chr12:50036458-50036713	50036458	50036458
chr12:clu_4232_+	Success	1.98533350129134	1	0.0462994291290712	0.333581727463968	PRPF40B	chr12:50036799-50037006,chr12:50036803-50037006	50036799	50036803
chr12:clu_4233_+	Success	1.12809919539836	5	0.812678164071573	0.926490624608096	TMBIM6	chr12:50135394-50146247,chr12:50135898-50146247,chr12:50136390-50146247,chr12:50137348-50146247,chr12:50143517-50146247,chr12:50144488-50146247	50135394	50144488
chr12:clu_4234_+	Success	2.02354710088221	1	0.0442474467479772	0.329058048775933	ASIC1	chr12:50471910-50472201,chr12:50471910-50472204	50471910	50471910
chr12:clu_4235_+	Success	1.86197656010972	1	0.0536372414413663	0.35412127881309	ASIC1	chr12:50474964-50475043,chr12:50474964-50475058	50474964	50474964
chr12:clu_4236_+	Success	0.270853991064953	1	0.461725744031001	0.76200469175991	SMARCD1	chr12:50479329-50479944,chr12:50479653-50479944	50479329	50479653
chr12:clu_4237_+	Success	8.9618338654243	2	0.000128210916445197	0.0101830712334604	SMARCD1	chr12:50480661-50481146,chr12:50480661-50483667,chr12:50482420-50483667	50480661	50482420
chr12:clu_4238_+	Success	0.266469451682497	2	0.766079405805667	0.907115948881516	SMARCD1	chr12:50488355-50490633,chr12:50488355-50492497,chr12:50490755-50492497	50488355	50490755
chr12:clu_4239_+	Success	0.453434429230924	2	0.635442019066999	0.851384977694949	COX14,RP4-605O3.4	chr12:50506084-50513819,chr12:50506280-50513819,chr12:50506686-50513819	50506084	50506686
chr12:clu_4240_+	Success	2.97246453401306	5	0.311614502956246	0.673298836752471	LARP4	chr12:50794811-50796458,chr12:50794811-50806188,chr12:50794811-50810129,chr12:50794811-50821545,chr12:50794811-50821548,chr12:50806236-50821545	50794811	50806236
chr12:clu_4241_+	Success	1.48454669907772	1	0.0848694046465266	0.421404348839846	LARP4	chr12:50821692-50822700,chr12:50821692-50822718	50821692	50821692
chr12:clu_4242_+	Success	0.0530870677616804	2	0.948297442752022	0.981582103038912	LARP4	chr12:50835426-50847243,chr12:50835426-50848097,chr12:50847455-50848097	50835426	50847455
chr12:clu_4243_+	Success	0.526618447458645	2	0.590598737424743	0.829858613955245	DIP2B	chr12:51054102-51064969,chr12:51054102-51068257,chr12:51065181-51068257	51054102	51065181
chr12:clu_4244_+	Success	1.34333514157917	1	0.101191071112777	0.455215330139179	DIP2B	chr12:51069231-51072462,chr12:51069234-51072462	51069231	51069234
chr12:clu_4245_+	Success	0.113355062465601	1	0.633974024188368	0.850733302305493	DIP2B	chr12:51077013-51079616,chr12:51077031-51079616	51077013	51077031
chr12:clu_4246_+	Success	4.46916271837119	2	0.0114569044914027	0.186082627675256	DIP2B	chr12:51080465-51084832,chr12:51080465-51089050,chr12:51086796-51089050	51080465	51086796
chr12:clu_4247_+	Success	1.33537686524778	2	0.26305901897052	0.637717940502456	DIP2B	chr12:51100448-51101697,chr12:51100448-51102231,chr12:51101831-51102231	51100448	51101831
chr12:clu_4248_+	Success	17.2795044798677	16	0.00456455657234812	0.115198682092252	LETMD1	chr12:51442154-51442817,chr12:51442261-51442817,chr12:51442261-51449618,chr12:51442261-51449927,chr12:51442261-51450133,chr12:51442968-51445875,chr12:51442968-51447561,chr12:51442968-51447595,chr12:51442968-51449618,chr12:51442968-51450133,chr12:51445990-51447561,chr12:51445990-51449618,chr12:51445990-51450133,chr12:51447643-51449618,chr12:51449804-51449927,chr12:51449804-51449933,chr12:51450028-…	51442154	51450028
chr12:clu_4249_+	Success	3.28070782017539	3	0.087271636918134	0.427603875755181	LETMD1	chr12:51450285-51451815,chr12:51450285-51453144,chr12:51451911-51453144,chr12:51451911-51453147	51450285	51451911
chr12:clu_4250_+	Success	1.1635465486811	2	0.312376356068401	0.673442088927234	DAZAP2	chr12:51632704-51634127,chr12:51632792-51634127,chr12:51633119-51634127	51632704	51633119
chr12:clu_4251_+	Success	0.00704783016744415	1	0.905493113680796	0.964886578330139	DAZAP2	chr12:51634900-51636114,chr12:51634900-51639845	51634900	51634900
chr12:clu_4252_+	Success	3.57575024756269	1	0.00749012961075423	0.148594950788451	SLC4A8	chr12:51868990-51873776,chr12:51868990-51879571	51868990	51868990
chr12:clu_4253_+	Success	0.928062513525674	1	0.173072694662262	0.553988766049033	SCN8A	chr12:52081003-52082542,chr12:52081003-52082789	52081003	52081003
chr12:clu_4254_+	Success	1.08208996143289	1	0.141259965846161	0.514298369489595	SCN8A	chr12:52082633-52093354,chr12:52082880-52093354	52082633	52082880
chr12:clu_4255_+	Success	0.000640735691547434	1	0.97144371093243	0.990624182324849	SCN8A	chr12:52115692-52139687,chr12:52115725-52139687	52115692	52115725
chr12:clu_4256_+	Success	0.997565790842316	2	0.368776027472641	0.708853721375583	SCN8A	chr12:52159811-52161897,chr12:52159811-52162649,chr12:52161956-52162649	52159811	52161956
chr12:clu_4257_+	Success	3.56386817648382	4	0.129289962180738	0.500607979332751	SCN8A	chr12:52168146-52173986,chr12:52168146-52174433,chr12:52168146-52180326,chr12:52174055-52180326,chr12:52174555-52180326	52168146	52174555
chr12:clu_4258_+	Success	3.01881244858623	6	0.418988548413537	0.738061739880821	ACVR1B	chr12:52374983-52376470,chr12:52374983-52377783,chr12:52374983-52385647,chr12:52376592-52377783,chr12:52379132-52380602,chr12:52379132-52385647,chr12:52380726-52385647	52374983	52380726
chr12:clu_4259_+	Success	0.2818095652067	1	0.452805704235682	0.756577066251932	NR4A1	chr12:52431227-52435594,chr12:52432533-52435594	52431227	52432533
chr12:clu_4260_+	Success	7.10992253349696	5	0.0142716176522555	0.203604821494782	NR4A1	chr12:52435713-52437586,chr12:52435713-52446280,chr12:52435713-52448111,chr12:52437695-52448111,chr12:52445352-52448111,chr12:52446429-52448111	52435713	52446429
chr12:clu_4261_+	Success	0.378206825780325	2	0.685088791987877	0.875993643639543	C12orf44	chr12:52463832-52464138,chr12:52463855-52464138,chr12:52464026-52464138	52463832	52464026
chr12:clu_4262_+	Success	0.142394084746826	1	0.59357991734089	0.832212868680402	EIF4B	chr12:53413810-53415500,chr12:53413810-53415590	53413810	53413810
chr12:clu_4263_+	Success	4.19102594957349	3	0.0387417462147439	0.314306965106139	EIF4B	chr12:53415644-53416277,chr12:53415644-53421566,chr12:53416390-53421566,chr12:53416411-53421566	53415644	53416411
chr12:clu_4264_+	Success	0.000177309022433292	1	0.984975680534889	0.994978907881221	EIF4B	chr12:53421703-53421799,chr12:53421703-53421817	53421703	53421703
chr12:clu_4265_+	Success	0.25874143164242	1	0.471917400373015	0.767477005329572	EIF4B	chr12:53428493-53431193,chr12:53428508-53431193	53428493	53428508
chr12:clu_4266_+	Success	0.630137027821235	1	0.261599221973414	0.637107828003745	EIF4B	chr12:53432195-53433019,chr12:53432195-53433022	53432195	53432195
chr12:clu_4267_+	Success	0.00413487160149373	1	0.927541753584711	0.974684405727242	IGFBP6	chr12:53491835-53494496,chr12:53492105-53494496	53491835	53492105
chr12:clu_4268_+	Success	0.377518145028461	1	0.384886380955192	0.718852609346506	ZNF740	chr12:53575776-53578675,chr12:53575974-53578675	53575776	53575974
chr12:clu_4269_+	Success	0.518904749651327	1	0.308331472194718	0.671230281166609	MFSD5	chr12:53646052-53646602,chr12:53646267-53646602	53646052	53646267
chr12:clu_4270_+	Success	2.13660688717209	5	0.51078707892528	0.789885987473224	PFDN5	chr12:53689423-53689623,chr12:53689423-53690214,chr12:53689423-53690238,chr12:53689423-53691634,chr12:53690059-53691634,chr12:53690335-53691634	53689423	53690335
chr12:clu_4271_+	Success	1.42767844738228	4	0.582315420674789	0.825064578000693	C12orf10	chr12:53694046-53696818,chr12:53694046-53699692,chr12:53694046-53700464,chr12:53696977-53699692,chr12:53700104-53700464	53694046	53700104
chr12:clu_4272_+	Success	0.352187474172311	1	0.401317541413771	0.728458288499654	C12orf10	chr12:53699844-53699982,chr12:53699844-53699986	53699844	53699844
chr12:clu_4273_+	Success	0.477870595210845	1	0.328262219353134	0.686559819827978	PRR13,RP11-793H13.8	chr12:53835576-53836479,chr12:53835584-53836479	53835576	53835584
chr12:clu_4274_+	Success	0.207509330168193	1	0.519433159965835	0.794298530867577	PRR13	chr12:53836517-53837175,chr12:53836517-53837463	53836517	53836517
chr12:clu_4275_+	Success	0.00284570158652286	2	0.997158343584211	0.99933129780962	RP11-793H13.8,PCBP2	chr12:53846160-53848510,chr12:53846160-53848534,chr12:53846759-53848510	53846160	53846759
[truncated: 16,763 more rows]
