# Supplementary material for: Rapid and inducible mislocalization of endogenous TDP43 in a novel human model of amyotrophic lateral sclerosis
Source: eLife. 2025 Jul 24;13:RP95062. doi: 10.7554/eLife.95062 (PMC12289307; doi:10.7554/eLife.95062)
Supplement: Figure 3—source data 1. [file elife-95062-fig3-data1.zip]

Archive with 4 entries (3 files):
- Figure 3-Source data 1/
- Figure 3-Source data 1/Figure 3-Souce data 1.pdf
- __MACOSX/Figure 3-Source data 1/._Figure 3-Souce data 1.pdf
- Supplementary file 1.xlsx
