# Supplementary material for: Rapid and inducible mislocalization of endogenous TDP43 in a novel human model of amyotrophic lateral sclerosis
Source: eLife. 2025 Jul 24;13:RP95062. doi: 10.7554/eLife.95062 (PMC12289307; doi:10.7554/eLife.95062)
Supplement: Figure 3—source data 2. [file elife-95062-fig3-data2.zip]

Archive with 6 entries (5 files):
- Figure 3-Source data 2/
- Figure 3-Source data 2/Figure 3-Source data 2- pTDP43.tif
- __MACOSX/Figure 3-Source data 2/._Figure 3-Source data 2- pTDP43.tif
- Figure 3-Source data 2/Figure 3-Source data 2-total TDP43.tif
- __MACOSX/Figure 3-Source data 2/._Figure 3-Source data 2-total TDP43.tif
- Supplementary file 1.xlsx
