# Supplementary material for: Rapid and inducible mislocalization of endogenous TDP43 in a novel human model of amyotrophic lateral sclerosis
Source: eLife. 2025 Jul 24;13:RP95062. doi: 10.7554/eLife.95062 (PMC12289307; doi:10.7554/eLife.95062)
Supplement: Figure 3—figure supplement 3—source data 1. [file elife-95062-fig3-figsupp3-data1.txt]

cluster	status	loglr	df	p	p.adjust	genes
chr1:clu_1_+	Success	1.39742009062775	4	0.592723718248039	0.781134921373787	MIR1302-11
chr1:clu_10_+	Success	3.23550223232434	4	0.166626529641053	0.427477533928736	RP11-206L10.9
chr1:clu_100_+	Success	0.0975286393775718	1	0.658740401955455	0.819115596245749	MIB2
chr1:clu_1000_+	Success	2.60093777173685	4	0.267203839497009	0.536010080574181	RP11-191G24.1
chr1:clu_1001_+	Success	5.39867270145805	4	0.0289385077410319	0.172763525989082	OSBPL9
chr1:clu_1002_+	Success	12.0302576411359	5	0.000211375744830001	0.00654771687752402	OSBPL9
chr1:clu_1003_+	Success	2.33037387735021	4	0.323910089196807	0.587816887269132	OSBPL9
chr1:clu_1004_+	Success	8.62225588456749	6	0.0084254116513228	0.0829053413782772	OSBPL9
chr1:clu_1005_+	Success	3.87629409868532	4	0.101073371708321	0.333284978671525	OSBPL9
chr1:clu_1006_+	Success	0.183826198145994	2	0.832080408377697	0.917150202525395	OSBPL9
chr1:clu_1007_+	Success	0.49540721294386	1	0.319543403134776	0.58375219769488	OSBPL9
chr1:clu_1008_+	Success	1.89526942499248	1	0.0515430527384986	0.235515126301125	OSBPL9
chr1:clu_1009_+	Success	2.76409406146922	5	0.354864850692232	0.615052226823014	BTF3L4
chr1:clu_101_+	Success	1.8636864335063	1	0.0535275216720786	0.240182081672075	MIB2
chr1:clu_1010_+	Success	0.099948834926181	4	0.995325788380912	0.999904360420092	BTF3L4
chr1:clu_1011_+	Success	0.348667342245562	1	0.403680730729347	0.652148746946828	ZFYVE9
chr1:clu_1012_+	Success	4.00357726952097	4	0.091316465831221	0.317343612493602	ZFYVE9
chr1:clu_1013_+	Success	5.82308994186133	3	0.00869890964567109	0.0845103286498269	ZFYVE9
chr1:clu_1014_+	Success	0.722218721566605	4	0.836435969159435	0.919564110920325	ZFYVE9
chr1:clu_1015_+	Success	2.15124060572634	2	0.11633973646381	0.356496535111911	ZFYVE9
chr1:clu_1016_+	Success	3.76056608604995	3	0.0570179549778972	0.248270416565551	ZFYVE9
chr1:clu_1017_+	Success	0.0112297907768379	2	0.98883302795664	0.996854985339699	PRPF38A
chr1:clu_1018_+	Success	0.68585097399739	2	0.503661444365527	0.725054011368341	PRPF38A
chr1:clu_1019_+	Success	43.9451917915076	8	1.24565623385719e-15	7.37323435098433e-13	GPX7
chr1:clu_102_+	Success	1.74951793190667	6	0.74409796512734	0.868456049050722	MIB2
chr1:clu_1020_+	Success	3.85199260293984	4	0.103043594121429	0.33694074099953	GPX7,FAM159A
chr1:clu_1021_+	Success	1.9045103389941	3	0.282838616711396	0.551608844445007	ZYG11B
chr1:clu_1022_+	Success	1.06356798878551	2	0.345221862549117	0.606725509235728	ZYG11B
chr1:clu_1023_+	Success	0.629657544215661	2	0.532774221383517	0.743368631924165	ZYG11B
chr1:clu_1024_+	Success	1.71728146993883	2	0.179553606903281	0.442991470574563	ZYG11B
chr1:clu_1025_+	Success	0.205487753011766	3	0.937965995729946	0.971196497306873	ZYG11B
chr1:clu_1026_+	Success	0.0459201624598791	1	0.761850472059269	0.878923373060933	ZYG11B
chr1:clu_1027_+	Success	3.5026062050747e-09	1	0.999933219338731	1	NA
chr1:clu_1028_+	Success	1.02588565619226	4	0.726237131436347	0.858452614859294	SCP2
chr1:clu_1029_+	Success	1.42966163207711	2	0.239389910407828	0.507777884496766	SCP2
chr1:clu_103_+	Success	0.273970836494527	1	0.459159947158216	0.693390374202686	MIB2
chr1:clu_1030_+	Success	4.54078413043362	1	0.00258198535937612	0.0394933401091706	SCP2
chr1:clu_1031_+	Success	2.42203896050341e-07	1	0.999444677095245	1	SCP2
chr1:clu_1032_+	Success	0.210973321230995	2	0.809795670944737	0.90532240693314	SCP2
chr1:clu_1033_+	<=1 sample with coverage>min_coverage	NA	NA	NA	NA	NA
chr1:clu_1034_+	Success	0.0533034983199343	2	0.948092224415657	0.976724951992277	PODN
chr1:clu_1035_+	Success	3.90261603577517	2	0.0201890270851542	0.141211092207651	PODN
chr1:clu_1036_+	Success	0.148751547422066	2	0.861783200560589	0.932125542228607	PODN
chr1:clu_1037_+	Success	4.96697143578501	2	0.0069642076785684	0.0738650257497038	PODN
chr1:clu_1038_+	Success	1.77001436327301	1	0.0599044236875679	0.254972474117918	PODN
chr1:clu_1039_+	Success	2.30839425177328	4	0.328923097939721	0.592242954719365	CPT2
chr1:clu_104_+	Success	0.175437991700051	2	0.839089426069152	0.921020751303114	MIB2
chr1:clu_1040_+	Success	0.859203031706102	1	0.189898348938503	0.454809924681895	CPT2
chr1:clu_1041_+	Success	3.80625104810355	2	0.0222313672515668	0.149781245433657	RP4-784A16.5
chr1:clu_1042_+	Success	1.52355925160711	1	0.0808805249359723	0.297646390230665	NA
chr1:clu_1043_+	Success	5.6841269129236	5	0.0445481714816497	0.217385839189359	LRRC42
chr1:clu_1044_+	Success	1.24444866160366	2	0.288099704780624	0.556698147341878	LRRC42
chr1:clu_1045_+	Success	1.81504296959299	1	0.0567438863275743	0.247647720652696	LRRC42
chr1:clu_1046_+	Success	0.704492339514175	1	0.235225015422664	0.503282370120202	LRRC42
chr1:clu_1047_+	Success	5.30150168536147	6	0.101448748681743	0.334014360384208	TCEANC2
chr1:clu_1048_+	Success	0.636864242000115	3	0.735380758489019	0.863327310356696	TCEANC2
chr1:clu_1049_+	Success	1.42891850679007	7	0.897834579891347	0.95131699431669	MRPL37
chr1:clu_105_+	Success	0.0302398167195008	1	0.805739460099933	0.903135224629863	MIB2
chr1:clu_1050_+	Success	0.0282474429568538	2	0.972147785914806	0.98836265493054	MRPL37
chr1:clu_1051_+	Success	2.61277396507489	5	0.388978826678407	0.64173211914045	MRPL37
chr1:clu_1052_+	Not enough valid samples	NA	NA	NA	NA	ACOT11
chr1:clu_1053_+	Success	0.607084448819165	2	0.544937347948801	0.750868797290048	MROH7-TTC4,TTC4
chr1:clu_1054_+	Success	0.051758516654786	1	0.747649194451585	0.870635883149919	MROH7-TTC4,TTC4
chr1:clu_1055_+	Success	0.376179663433049	2	0.686478986790744	0.834843956187001	MROH7-TTC4
chr1:clu_1056_+	Success	0.937928808585639	4	0.758578470827568	0.877060206478189	MROH7-TTC4,TTC4
chr1:clu_1057_+	Not enough valid samples	NA	NA	NA	NA	TMEM61
chr1:clu_1058_+	Success	8.94268977387856	11	0.0842786028706344	0.304763405410858	PRKAA2
chr1:clu_1059_+	Success	1.11683724254306	1	0.135032379396375	0.384230448899082	PRKAA2
chr1:clu_106_+	Success	1.92711951956699	2	0.145566897767289	0.399193754976786	MIB2
chr1:clu_1060_+	Success	4.95501829099692	6	0.128492057108083	0.37451420394415	RP4-794H19.2
chr1:clu_1061_+	Success	11.4602348971121	16	0.1158771347445	0.355788919741516	FGGY
chr1:clu_1062_+	Success	1.42111295220661	4	0.584565980866625	0.776276950859456	FGGY
chr1:clu_1063_+	Success	1.47055885678549	3	0.40079304738641	0.65041162796614	FGGY
chr1:clu_1064_+	Success	0.299835881739227	1	0.438703290591649	0.679089470915679	HOOK1
chr1:clu_1065_+	Success	0.13266555088785	1	0.60648104566863	0.789143764275781	HOOK1
chr1:clu_1066_+	Success	0.56348312718788	2	0.569222931013208	0.766377501604972	HOOK1
chr1:clu_1067_+	Success	1.37452185281018	4	0.600660280867442	0.785609214885301	HOOK1
chr1:clu_1068_+	Success	8.89124832117545	9	0.0377824772217984	0.198738257326524	NA
chr1:clu_1069_+	Success	15.7316137431044	32	0.493578986262144	0.717767049966637	RP11-575B7.3
chr1:clu_107_+	Success	0.539004913856843	4	0.897745313541937	0.951283959731728	MIB2
chr1:clu_1070_+	Success	20.6545106927988	34	0.181574573497609	0.445212779300725	NA
chr1:clu_1071_+	Success	4.95857074154821	2	0.00702295828530907	0.0742470387438784	NFIA
chr1:clu_1072_+	Success	2.46991836902384	2	0.0845917640280012	0.305289641892698	NFIA
chr1:clu_1073_+	Success	0.53212659009484	1	0.302247133809352	0.569365430350028	NFIA
chr1:clu_1074_+	Success	1.43806749855599	1	0.0899015703291864	0.31510578648536	NFIA
chr1:clu_1075_+	Success	3.26852024236041	2	0.0380627090075321	0.199598304304579	NFIA
chr1:clu_1076_+	Success	4.21635130379383	2	0.0147523733538588	0.116522403617641	INADL
chr1:clu_1077_+	Success	2.53157046417238	1	0.0244399057813794	0.157842466819656	INADL
chr1:clu_1078_+	Success	2.59134671282413	4	0.26906038318958	0.538153628047098	INADL
chr1:clu_1079_+	Success	2.95023263421729	3	0.116554511002563	0.356772995080679	INADL
chr1:clu_108_+	Success	0.266823720116051	1	0.465077423620429	0.698007552506571	MMP23B
chr1:clu_1080_+	Success	10.7895352572668	6	0.00144291629987831	0.0271562388570029	INADL
chr1:clu_1081_+	Success	0.25397201980195	2	0.775713506360368	0.887001718933516	INADL
chr1:clu_1082_+	Success	2.75313005386579	5	0.357259925612981	0.617372980871658	INADL
chr1:clu_1083_+	Success	2.95553187687301	4	0.205889265147069	0.472559388339656	INADL
chr1:clu_1084_+	Success	5.14319447770731	3	0.01628221361068	0.123707938940513	USP1
chr1:clu_1085_+	Success	3.25064212888992	11	0.837914768674243	0.920377495505653	RP11-230B22.1,ATG4C
chr1:clu_1086_+	Success	1.86138025900345	3	0.292999110898913	0.560696191304198	ATG4C
chr1:clu_1087_+	Success	0.148403038616991	1	0.585891686463353	0.777229479261847	ATG4C
chr1:clu_1088_+	Success	0.717993722871412	1	0.230789764205403	0.498573356776772	ATG4C
chr1:clu_1089_+	Success	4.10604890371561	1	0.00416120151008343	0.0536013814863368	ALG6
chr1:clu_109_+	Success	1.35448804090584	2	0.258079386725071	0.527179002553573	MMP23B
chr1:clu_1090_+	Success	1.17917616704653	2	0.307531989255684	0.573746032769748	ALG6
chr1:clu_1091_+	Success	0.920781180012312	2	0.398207847540007	0.648342214850523	ALG6
chr1:clu_1092_+	Success	0.281236164665302	1	0.45326581519967	0.68936097562931	ALG6
chr1:clu_1093_+	Success	0.000880013506119326	1	0.966536424063644	0.9854106411933	ALG6
chr1:clu_1094_+	Success	1.00071799701732	3	0.572108712031285	0.768304783297311	ALG6
chr1:clu_1095_+	Success	0.504537713527725	2	0.603784632387662	0.787424593723334	ALG6
chr1:clu_1096_+	Success	0.541793263598947	2	0.581704167585077	0.774360376342255	EFCAB7
chr1:clu_1097_+	Success	6.82710803395048	4	0.00848449468069662	0.083194105251344	EFCAB7
chr1:clu_1098_+	Success	0.19114692953292	1	0.536378151353786	0.745768280680915	EFCAB7
chr1:clu_1099_+	Success	14.5807249552372	10	0.00117320674411057	0.0237876834000301	EFCAB7
chr1:clu_11_+	Success	0.24231799275033	1	0.486329876032889	0.712922971880999	RP11-206L10.9
chr1:clu_110_+	Success	7.03161041896857	9	0.120094045540214	0.362213786195909	NA
chr1:clu_1100_+	Success	6.67069613768945e-05	1	0.990784243702856	0.99742976466851	EFCAB7
chr1:clu_1101_+	Success	0.584798389310066	1	0.279484107127928	0.548638458428416	EFCAB7
chr1:clu_1102_+	Success	11.3602623800944	5	0.000381720424254822	0.010385108042942	EFCAB7,PGM1
chr1:clu_1103_+	Success	7.97481665285909	3	0.00116126741324699	0.0236926523029116	PGM1
chr1:clu_1104_+	Success	3.11300265767858	2	0.0444672347982245	0.217160117137373	ROR1
chr1:clu_1105_+	Success	3.78991059695873	1	0.00590252949433688	0.0665409296758322	ROR1
chr1:clu_1106_+	Success	6.57225318570636	6	0.0407977139800137	0.207021593938818	CACHD1
chr1:clu_1107_+	Success	0.505182442610476	2	0.603395480337746	0.787267914443171	CACHD1
chr1:clu_1108_+	Success	1.04959156593986	2	0.350080704798819	0.610807406281027	CACHD1
chr1:clu_1109_+	Success	0.697116849903978	2	0.4980190996889	0.72066155190174	CACHD1
chr1:clu_111_+	Success	0.266823720116051	1	0.465077423620429	0.698007552506571	MMP23A
chr1:clu_1110_+	Success	0.79195274365793	2	0.452959417475976	0.689089094605104	CACHD1
chr1:clu_1111_+	Success	2.1406681960591	3	0.232643685542003	0.500462020623218	RAVER2
chr1:clu_1112_+	Success	0.126949586258434	1	0.614342833963304	0.793334182081657	RAVER2
chr1:clu_1113_+	Success	0.0221370727690555	3	0.997554976791787	1	RAVER2
chr1:clu_1114_+	Success	8.73334405317109	4	0.00156826317300253	0.0287704262234658	AK4
chr1:clu_1115_+	Success	5.80978810366508	3	0.00880671754048935	0.0850698438943573	AK4
chr1:clu_1116_+	Success	6.91396230905957	12	0.311831479330513	0.576845546248889	DNAJC6
chr1:clu_1117_+	Success	0.209544658540153	2	0.810953422628417	0.905819664347313	DNAJC6
chr1:clu_1118_+	Success	0.304311507202556	1	0.435306741083295	0.676521095871227	DNAJC6
chr1:clu_1119_+	Success	2.47799517344311	1	0.0260004284790032	0.163215355835391	DNAJC6
chr1:clu_112_+	Success	1.12652362518433	2	0.324158195321207	0.588046050943469	MMP23A
chr1:clu_1120_+	Success	2.41325874050784	3	0.184950152903056	0.449407263281121	LEPR,LEPROT
chr1:clu_1121_+	Success	5.39289035225738	7	0.148239958367793	0.402613793722778	LEPROT,LEPR
chr1:clu_1122_+	Success	0.668412538997885	1	0.247594649070278	0.516152242605421	LEPR
chr1:clu_1123_+	Success	1.20452812725554	1	0.120635073137476	0.36298039531764	LEPR
chr1:clu_1124_+	Success	12.8811884469515	7	0.000555346116639787	0.0138284842191567	PDE4B
chr1:clu_1125_+	Success	2.69281446618834	3	0.145641571712774	0.399334032528249	PDE4B
chr1:clu_1126_+	Success	4.62927817489896	1	0.00234397717335685	0.0371115870286332	PDE4B
chr1:clu_1127_+	Success	1.31707953960754	1	0.104587423980758	0.339473807660587	PDE4B
chr1:clu_1128_+	Success	12.1332882529241	4	7.0624167384535e-05	0.00277797815807432	SGIP1
chr1:clu_1129_+	Success	3.56389876915637	2	0.0283281641616936	0.170876696928894	SGIP1
chr1:clu_113_+	Not enough valid samples	NA	NA	NA	NA	NA
chr1:clu_1130_+	Success	8.88199324823995	5	0.00325721377288745	0.0461030410395239	SGIP1
chr1:clu_1131_+	Success	0.00969880245293098	1	0.88923261953239	0.946628794031255	SGIP1
chr1:clu_1132_+	Success	0.222973369179726	1	0.504266095171627	0.725247030695021	SGIP1
chr1:clu_1133_+	Success	0.763232356829803	2	0.466157202730245	0.698887278004646	SGIP1
chr1:clu_1134_+	Success	5.64223073937137	5	0.0460227127739307	0.221187868735392	SGIP1
chr1:clu_1135_+	Success	0.623152201866503	1	0.264259491724483	0.53341041366861	SGIP1
chr1:clu_1136_+	Success	1.35595670618076	1	0.0996014604666549	0.33065208130727	TCTEX1D1
chr1:clu_1137_+	Success	0.738829827930317	2	0.477672547683166	0.707003723529849	TCTEX1D1
chr1:clu_1138_+	Success	2.02148654265227	2	0.132458413572246	0.380587656552116	MIER1
chr1:clu_1139_+	Success	7.39408786477816	6	0.0219697836088152	0.148681969257004	MIER1
chr1:clu_114_+	Success	1.40563459011071	2	0.245211398340181	0.513734268233667	NA
chr1:clu_1140_+	Success	0.742916344815967	4	0.829148030729697	0.915854505193779	MIER1
chr1:clu_1141_+	Success	0.59130619536154	2	0.553603697682316	0.756087959063564	MIER1
chr1:clu_1142_+	Success	2.16254862375817	1	0.0375542682515681	0.198174397951803	MIER1
chr1:clu_1143_+	Success	0.27254921476549	2	0.761435954361126	0.878692763061277	MIER1
chr1:clu_1144_+	Success	6.20391436832142	3	0.00610902681350824	0.0679797006389233	GADD45A
chr1:clu_1145_+	Success	4.54118127907702	3	0.0282156390488069	0.170442165354584	LRRC7
chr1:clu_1146_+	Success	7.58309917590259	7	0.03392702680991	0.187491664808107	LRRC7
chr1:clu_1147_+	Success	5.275887980481	2	0.0051134140797943	0.061078755245858	LRRC7
chr1:clu_1148_+	Success	4.18772868355882	6	0.211866226239961	0.479424062868733	LRRC7
chr1:clu_1149_+	Success	4.81116943063891	1	0.00192224776068603	0.032791010498175	LRRC7
chr1:clu_115_+	Not enough valid samples	NA	NA	NA	NA	NA
chr1:clu_1150_+	Success	7.20846361047552	8	0.0715250061413373	0.278995794102244	LRRC7
chr1:clu_1151_+	Success	1.69558355729322	1	0.0655465371298929	0.26681877725201	LRRC7
chr1:clu_1152_+	Success	1.51848138210789	7	0.881561938274232	0.942669664349785	LRRC7
chr1:clu_1153_+	Success	0.475875090469913	1	0.329274203592352	0.592540757081365	LRRC7
chr1:clu_1154_+	Success	4.50518578876654	7	0.251912267164233	0.520664609739655	SRSF11
chr1:clu_1155_+	Success	5.98029023759773	12	0.44885066225967	0.685854198375072	SRSF11
chr1:clu_1156_+	Success	1.19667150605392	2	0.302198405321879	0.569341007595144	SRSF11
chr1:clu_1157_+	Success	3.41854290869469	4	0.144752060807136	0.398261575062316	SRSF11
chr1:clu_1158_+	Success	3.13715950834012	2	0.0434059171051765	0.214320532810072	SRSF11
chr1:clu_1159_+	Success	3.63450934700882	6	0.296683500999307	0.564492611463343	HHLA3
chr1:clu_116_+	Success	2.7834693604118	3	0.134689310274507	0.383669688901041	PRKCZ
chr1:clu_1160_+	Success	2.74896313989336	4	0.239911821355334	0.508271880655331	HHLA3
chr1:clu_1161_+	Success	0.723364062417204	3	0.694618871129598	0.839694338537185	CTH
chr1:clu_1162_+	Success	2.19700256311398	2	0.11113578209658	0.349126532298923	CTH
chr1:clu_1163_+	Success	5.04212985706511	7	0.183848623328655	0.44801617901639	ZRANB2-AS2
chr1:clu_1164_+	Success	1.2655651168464	1	0.111620239429172	0.349843109595905	ZRANB2-AS2
chr1:clu_1165_+	Success	5.44897646488772	4	0.0277351412044692	0.168973183560809	ZRANB2-AS2
chr1:clu_1166_+	Success	0.209807247128367	2	0.810740503470355	0.90569989983617	NA
chr1:clu_1167_+	<=1 sample with coverage>min_coverage	NA	NA	NA	NA	NA
chr1:clu_1168_+	<=1 sample with coverage>min_coverage	NA	NA	NA	NA	NA
chr1:clu_1169_+	Success	0.249915427652951	1	0.479574452321921	0.708324963717153	FPGT
chr1:clu_117_+	Success	3.86434238703987	3	0.0519647359078858	0.236364735711372	PRKCZ
chr1:clu_1170_+	Success	3.05927401202393	5	0.294854029336142	0.56277714091901	FPGT,FPGT-TNNI3K
chr1:clu_1171_+	Success	0.947564819991641	2	0.387683955101405	0.640738699325627	FPGT-TNNI3K,TNNI3K
chr1:clu_1172_+	Success	0.62603304586537	2	0.534708764426194	0.744539906181033	TNNI3K,FPGT-TNNI3K
chr1:clu_1173_+	Success	0.00782800046230392	1	0.900425429071654	0.952797686038215	FPGT-TNNI3K
chr1:clu_1174_+	Success	0.113900275475999	2	0.892346940319237	0.948107509448095	TNNI3K,FPGT-TNNI3K
chr1:clu_1175_+	Success	0.616083618729164	1	0.266985975658442	0.535749458731511	FPGT-TNNI3K
chr1:clu_1176_+	Success	2.38624768751288	6	0.573305863140025	0.768758433287192	TYW3
chr1:clu_1177_+	Success	0.868948026649988	2	0.419392507009635	0.664598017203364	TYW3
chr1:clu_1178_+	Success	0.31940325776668	3	0.887493828983027	0.945806601390611	ACADM
chr1:clu_1179_+	Success	2.59184808061036	8	0.737774153898827	0.864690739226477	ACADM
chr1:clu_118_+	Success	3.26465597458446	3	0.0885136534307162	0.312870514382161	PRKCZ
chr1:clu_1180_+	Success	0.294747172363941	2	0.74471984942505	0.868868835872774	ACADM
chr1:clu_1181_+	Success	1.1805811877166	3	0.500905176196851	0.723048470390147	ACADM
chr1:clu_1182_+	Success	1.49910127155306	2	0.223330783710273	0.491619321802949	ACADM
chr1:clu_1183_+	Success	4.1941821424316	11	0.678150015370225	0.830213627194488	RABGGTB,ACADM
chr1:clu_1184_+	Success	3.22588851608452	6	0.374527002011169	0.630984434066278	RABGGTB
chr1:clu_1185_+	Success	0.201498098656884	3	0.939622857465541	0.972157812178641	RABGGTB
chr1:clu_1186_+	Success	0.404498335647077	2	0.667311493290812	0.824079288989878	RABGGTB
chr1:clu_1187_+	Success	0.0188619900610689	1	0.845998439583372	0.924442315737676	MSH4
chr1:clu_1188_+	Success	6.79234008891262	6	0.0346357081033188	0.189722121017722	ST6GALNAC3
chr1:clu_1189_+	Success	7.12654668975432	5	0.0140791956124881	0.113350207882471	ST6GALNAC3
chr1:clu_119_+	Success	0.388654666367728	1	0.377965306712626	0.63377786113808	PRKCZ
chr1:clu_1190_+	Success	0.989161213780065	1	0.15956724713845	0.418421536362677	ST6GALNAC3
chr1:clu_1191_+	Not enough valid samples	NA	NA	NA	NA	NA
chr1:clu_1192_+	Success	13.227464627329	14	0.0226438144609925	0.151191622812463	ST6GALNAC5,RP4-564M11.2
chr1:clu_1193_+	Success	0.477327421570237	1	0.32853727050101	0.592024793873523	RP4-564M11.2
chr1:clu_1194_+	Success	1.98678476772739	2	0.137135640306214	0.387254502544852	NA
chr1:clu_1195_+	Success	14.9760792187553	7	9.68976877526875e-05	0.00356858058590838	AK5
chr1:clu_1196_+	Success	0.0894735122228667	1	0.672279716986735	0.826702798754538	AK5
chr1:clu_1197_+	Success	3.28728299940667	4	0.160152338583142	0.419169042591589	AK5
chr1:clu_1198_+	Success	1.66067874830878	4	0.50555548217183	0.725876761855928	AK5
chr1:clu_1199_+	Success	3.50087219132458	1	0.0081430327783969	0.0811887580344373	AK5
chr1:clu_12_+	Success	2.74264942408277	6	0.483235316992256	0.710932140160285	NA
chr1:clu_120_+	Success	0.0596863977243061	1	0.729715741400684	0.860232865249531	PRKCZ
chr1:clu_1200_+	Success	5.74761866913695	4	0.0215273939803159	0.146716061771439	FAM73A
chr1:clu_1201_+	Success	2.46560965392564	4	0.29442791093339	0.562258404568279	FAM73A
chr1:clu_1202_+	Success	1.7283984607966	4	0.484477800481963	0.711889382813201	FAM73A
chr1:clu_1203_+	Success	1.91750157024762	4	0.428796021772077	0.671393688167779	FAM73A
chr1:clu_1204_+	Success	1.09371598988309	4	0.70133086235165	0.844215506644708	FAM73A
chr1:clu_1205_+	Success	0.0382287903935321	2	0.962492706613299	0.983554367122239	FAM73A
chr1:clu_1206_+	Success	0.219436813340465	2	0.802970893138553	0.901921786254921	NEXN
chr1:clu_1207_+	Success	14.1919061871249	17	0.0406484884706935	0.206611533045183	DNAJB4,GIPC2
chr1:clu_1208_+	Success	2.95242958145786	5	0.31558691357144	0.580474334588218	LPHN2
chr1:clu_1209_+	Success	1.32184005862675	2	0.266644209307163	0.535422833121648	LPHN2
chr1:clu_121_+	Not enough valid samples	NA	NA	NA	NA	NA
chr1:clu_1210_+	Success	7.05677489156278	6	0.0283931518962593	0.171150904880597	LPHN2
chr1:clu_1211_+	Success	1.96129259743236	4	0.416584175357963	0.662630307824967	LPHN2
chr1:clu_1212_+	Success	8.26831335525094	8	0.0353125601821593	0.19185351176298	LPHN2
chr1:clu_1213_+	Success	0.950159554647854	1	0.168042604904319	0.429339286304244	LPHN2
chr1:clu_1214_+	Success	5.24395117583845	3	0.0148431874213863	0.116957651134769	LPHN2
chr1:clu_1215_+	Success	2.73901874683452	3	0.139958135509341	0.391811903700723	LPHN2
chr1:clu_1216_+	Success	0.42541773332303	1	0.356316095725391	0.61638920658073	LPHN2
chr1:clu_1217_+	Success	1.16068314133554	4	0.676881742197079	0.829426903190579	LPHN2
chr1:clu_1218_+	Success	63.6853934456376	23	1.92922636267843e-16	1.39383767605925e-13	LPHN2
chr1:clu_1219_+	Success	45.800228931359	10	2.57760678329808e-15	1.42286790625451e-12	PRKACB
chr1:clu_122_+	Success	1.15953794514087	2	0.313631062164725	0.578588191940119	SKI
chr1:clu_1220_+	Success	7.00776898885306	2	0.00090482501291679	0.0196869566251501	PRKACB
chr1:clu_1221_+	Success	1.01168301239522	2	0.363606510055792	0.622523210283744	PRKACB
chr1:clu_1222_+	Success	5.73927196502723	5	0.0426753938579205	0.212227900075491	SAMD13
chr1:clu_1223_+	Success	2.90369171710859	4	0.214002192736556	0.481509894912742	SAMD13,RP11-376N17.4
chr1:clu_1224_+	Success	5.46743744281571	4	0.027305763541719	0.167416056039076	RPF1
chr1:clu_1225_+	Success	0.424145593238549	1	0.357036202684397	0.617221985350706	RPF1
chr1:clu_1226_+	Success	0.927834601898212	2	0.395409001916235	0.646472410713133	RPF1
chr1:clu_1227_+	Success	9.3357774364214	2	8.82111278842817e-05	0.0033183189141094	WDR63
chr1:clu_1228_+	Success	0.125915718901751	2	0.881689153382212	0.942669664349785	WDR63
chr1:clu_1229_+	Success	0.208503531500668	1	0.518434252193513	0.734426739485407	WDR63
chr1:clu_123_+	<=1 sample with coverage>min_coverage	NA	NA	NA	NA	NA
chr1:clu_1230_+	Success	0.368082622662769	2	0.692059999486537	0.838310955046453	SH3GLB1
chr1:clu_1231_+	Success	0.49725579506412	2	0.608197390021585	0.790157367368646	SH3GLB1
chr1:clu_1232_+	Success	1.24302136649658	1	0.114860201815558	0.354677447577922	SH3GLB1
chr1:clu_1233_+	Success	1.44127548098186	4	0.577668652564022	0.771748605857884	SH3GLB1
chr1:clu_1234_+	Success	1.50833385205476	4	0.555039984720851	0.757060423924892	HS2ST1
chr1:clu_1235_+	Success	0.260980013962353	2	0.77029631463238	0.883831277536881	HS2ST1,RP5-1052I5.1
chr1:clu_1236_+	Success	0.594487045162623	1	0.275536592123976	0.544983181064408	HS2ST1
chr1:clu_1237_+	Success	0.018209073117113	1	0.848654560651496	0.925537841735342	HS2ST1,RP5-1052I5.1,RP5-1052I5.2
chr1:clu_1238_+	Success	4.08344497367125	1	0.00426619960073858	0.054482485101296	LMO4
chr1:clu_1239_+	Success	1.65741826953723	2	0.190630501914014	0.455874509761175	LMO4
chr1:clu_124_+	Success	0.323016471246319	1	0.421534587068023	0.666245422984973	SKI
chr1:clu_1240_+	Success	3.48040003322326	1	0.00833147691257225	0.082390726497134	PKN2
chr1:clu_1241_+	Success	2.16189010138419	3	0.228557641214526	0.496213193478653	PKN2
chr1:clu_1242_+	Success	0.867691003811387	2	0.419920024450559	0.664998577869049	PKN2
chr1:clu_1243_+	Success	0.421823173135337	1	0.358355992075688	0.618111558989097	PKN2
chr1:clu_1244_+	Success	1.31541848409191	1	0.104806452470719	0.339937690858517	PKN2
chr1:clu_1245_+	Success	0.120756043144411	2	0.88625014001988	0.94513725642608	PKN2
chr1:clu_1246_+	Not enough valid samples	NA	NA	NA	NA	NA
chr1:clu_1247_+	Success	0.271226044475085	3	0.909470645361517	0.956754316523543	NA
chr1:clu_1248_+	Success	0.887221803630624	2	0.411798221339913	0.65883085978073	NA
chr1:clu_1249_+	Success	2.30369359222152	5	0.465645209860397	0.698516717727032	LRRC8B
chr1:clu_125_+	Success	1.08834767440453	4	0.703298050562561	0.845544487228075	SKI
chr1:clu_1250_+	Success	4.90609864531996	3	0.0202318744950421	0.141369899312605	LRRC8C,RP11-302M6.4
chr1:clu_1251_+	Success	23.4328545714252	11	2.27181032276611e-06	0.000156319004687922	RP11-302M6.4,LRRC8D,ZNF326
chr1:clu_1252_+	Success	4.07589072406881	5	0.148066656737148	0.402392765604762	ZNF326
chr1:clu_1253_+	Success	3.75433657870781	4	0.111327450797145	0.349371212405809	ZNF326
chr1:clu_1254_+	Success	1.78627957214965	2	0.167582489863039	0.428790525669505	NA
chr1:clu_1255_+	Success	2.69330813522947	4	0.249877229136961	0.518707957205879	NA
chr1:clu_1256_+	Success	3.11641970109429	4	0.182421393348459	0.446205097711257	CDC7
chr1:clu_1257_+	Success	0.297199706012492	3	0.897713294745005	0.951283959731728	CDC7
chr1:clu_1258_+	Success	0.519855622036175	2	0.59460638983305	0.782238917212218	CDC7
chr1:clu_1259_+	Success	4.37595047734521	4	0.0676089379843364	0.271189097347478	CDC7
chr1:clu_126_+	Success	18.1662793538071	17	0.00413987363903527	0.0533966531930071	RER1
chr1:clu_1260_+	Success	0.466509058316888	1	0.334079895453518	0.596771667953891	CDC7
chr1:clu_1261_+	Success	0.983964876240861	2	0.373825982888661	0.630451982882052	CDC7
chr1:clu_1262_+	Success	0.523885476442899	2	0.592215034296285	0.780949658958809	EPHX4
chr1:clu_1263_+	Success	0.615414552992888	3	0.745620108962665	0.869365158848177	BTBD8
chr1:clu_1264_+	Success	0.480328273104647	2	0.61858029519841	0.795993381775391	BTBD8
chr1:clu_1265_+	Success	0.522325850282868	2	0.59313938899265	0.781347232653704	BTBD8
chr1:clu_1266_+	Success	0.00358431123655123	1	0.932525561077964	0.968625487128405	KIAA1107
chr1:clu_1267_+	Success	3.67362213546949	6	0.289924189916816	0.557941381425957	KIAA1107
chr1:clu_1268_+	Success	0.491149405242737	1	0.321631925133233	0.5854317530374	KIAA1107
chr1:clu_1269_+	Success	2.89822466159512	5	0.326531870036252	0.590220170824542	RPAP2
chr1:clu_127_+	Success	0.771269142718211	1	0.214240381568	0.481822646191543	RER1
chr1:clu_1270_+	Success	2.0293549457042	2	0.131420267020507	0.378883064283228	RPAP2
chr1:clu_1271_+	Success	1.04298857249114	2	0.352399933899976	0.612964166757972	RPAP2
chr1:clu_1272_+	Success	0.916456230785684	1	0.175783927057563	0.439045292253673	RPAP2
chr1:clu_1273_+	Success	4.9304861411747	8	0.27491980533924	0.544405443957329	RPAP2
chr1:clu_1274_+	Success	0.683262428676244	2	0.504966883706297	0.725501331469709	RPL5
chr1:clu_1275_+	Success	2.2338641374954	1	0.0345408866892497	0.189477358436372	RPL5
chr1:clu_1276_+	Success	4.30443768028454	9	0.474132575647004	0.704845464988371	MTF2
chr1:clu_1277_+	Success	0.471248413270132	2	0.624222493998671	0.799283228079747	MTF2
chr1:clu_1278_+	Success	7.38672356226016	8	0.0637032563659496	0.262777269689567	MTF2
chr1:clu_1279_+	Not enough valid samples	NA	NA	NA	NA	CCDC18
chr1:clu_128_+	Success	6.63271907481021	3	0.0040963671799087	0.0530950497031664	PLCH2
chr1:clu_1280_+	Success	3.86290062591837	2	0.0210069776811294	0.144383296935675	CCDC18
chr1:clu_1281_+	Success	3.20146216446426	2	0.0407026464842606	0.206726602982492	CCDC18
chr1:clu_1282_+	Success	2.13011655283761	1	0.0390145674128591	0.202423348022637	CCDC18
chr1:clu_1283_+	Success	1.21326403459423	2	0.297225539952294	0.564955064507148	CCDC18
chr1:clu_1284_+	Success	0.809863087872074	1	0.203129972685604	0.469439373720651	CCDC18
chr1:clu_1285_+	Success	0.478667407119815	2	0.619608527811515	0.796711352670957	DR1
chr1:clu_1286_+	Success	0.10482699984982	2	0.900480292337591	0.952825679135332	FNBP1L
chr1:clu_1287_+	Success	1.63933556885968	5	0.657108670131691	0.818204882778281	FNBP1L
chr1:clu_1288_+	Success	0.360047514913617	1	0.396112739418022	0.646790174649961	FNBP1L
chr1:clu_1289_+	Success	0.279165006179028	1	0.454933889553416	0.690361582300761	FNBP1L
chr1:clu_129_+	Success	0.100966271482619	1	0.65316545421842	0.81606646661657	PLCH2
chr1:clu_1290_+	<=1 sample with coverage>min_coverage	NA	NA	NA	NA	RP5-1033H22.2
chr1:clu_1291_+	Success	0.263086491811009	4	0.970903527346809	0.987669763625094	ABCD3
chr1:clu_1292_+	Success	2.44830143832951	2	0.0864402860316385	0.308897644199038	ABCD3
chr1:clu_1293_+	Success	3.29007769725379	1	0.0103121889605978	0.0935773054017747	ABCD3
chr1:clu_1294_+	Success	0.0137166034177199	1	0.868448350761923	0.935732742252947	ABCD3
chr1:clu_1295_+	Success	0.253713122077556	1	0.476255142874454	0.706015263782173	SLC44A3
chr1:clu_1296_+	Success	0.0313674972689242	1	0.802224251381026	0.901742861466091	SLC44A3
chr1:clu_1297_+	Success	0.241357757064122	2	0.785560536279208	0.892961674846395	SLC44A3
chr1:clu_1298_+	Success	0.708181813718824	1	0.234002860642503	0.501960984757044	SLC44A3
chr1:clu_1299_+	Success	10.6496649669252	12	0.0461653352889966	0.221522815636918	RP4-639F20.1
chr1:clu_13_+	Success	20.4558378359543	25	0.0234529526205952	0.154359892508805	RP11-206L10.11
chr1:clu_130_+	Success	0.472025638604919	2	0.623737520952874	0.799113376975872	PLCH2
chr1:clu_1300_+	Success	3.27227366092723	3	0.0879221264985136	0.311631639329448	TMEM56,RP11-57H12.2
chr1:clu_1301_+	Success	0.236291868064143	1	0.491800924383362	0.716821428686641	TMEM56,RP11-57H12.6
chr1:clu_1302_+	Success	16.7946765005236	20	0.0290405162243286	0.173007014453391	RP11-57H12.6,RWDD3
chr1:clu_1303_+	Success	1.76308765124622	4	0.473909510044162	0.70466088553493	PTBP2
chr1:clu_1304_+	Success	0.096748573025252	1	0.660021773023949	0.819961808701097	PTBP2
chr1:clu_1305_+	Success	3.42488247751498	4	0.144043670479808	0.397173944421439	PTBP2
chr1:clu_1306_+	Success	0.0170829865883206	1	0.853354219816728	0.927970736039986	PTBP2
chr1:clu_1307_+	<=1 sample with coverage>min_coverage	NA	NA	NA	NA	RP5-1070A16.1
chr1:clu_1308_+	Success	1.79769405657657	3	0.308599697532155	0.574711403138641	SNX7
chr1:clu_1309_+	Success	3.45050216807158	4	0.141213093012774	0.393715342297519	SNX7
chr1:clu_131_+	Success	0.0899796128956041	1	0.671408283589074	0.826334424681788	PLCH2
chr1:clu_1310_+	Success	2.16891994906655	2	0.114301001171209	0.35407203021104	SNX7
chr1:clu_1311_+	<=1 sample with coverage>min_coverage	NA	NA	NA	NA	RP5-896L10.1
chr1:clu_1312_+	Success	1.84268496801633	3	0.297504024933499	0.565142662471993	LPPR4
chr1:clu_1313_+	Success	2.31760815886696	2	0.0985089217398312	0.328668578346768	AGL
chr1:clu_1314_+	Success	1.83395527237735	5	0.598146517700018	0.784258766272773	AGL
chr1:clu_1315_+	Success	1.23296179656099	1	0.116339299734893	0.356496535111911	AGL
chr1:clu_1316_+	Success	0.939774907049468	3	0.597778835320192	0.784106929233799	AGL
chr1:clu_1317_+	Success	7.04224469120422	1	0.000174779133687099	0.00569789254075213	AGL
chr1:clu_1318_+	Success	3.22174682393143	3	0.0919178114971249	0.31850967421655	AGL
chr1:clu_1319_+	Success	2.11159816794901	2	0.121044362548194	0.363537882333362	AGL
chr1:clu_132_+	Success	0.384922038084369	2	0.680503687507642	0.831219155753536	PLCH2
chr1:clu_1320_+	Success	1.17919611530033	2	0.307525854590701	0.573746032769748	AGL
chr1:clu_1321_+	Success	2.93952187304467	2	0.0528910113119317	0.238611799333691	AGL
chr1:clu_1322_+	Success	1.64313866249972	3	0.349557156913436	0.610303482000374	SLC35A3
chr1:clu_1323_+	Success	4.50984053609773	3	0.0290303571581861	0.173007014453391	HIAT1
chr1:clu_1324_+	Success	0.243695755876615	2	0.783726042036575	0.892197532653973	HIAT1
chr1:clu_1325_+	Success	3.8644650944043	2	0.020974138621098	0.144265704842642	HIAT1
chr1:clu_1326_+	Success	1.12651943798437	2	0.324159552639232	0.588046050943469	TRMT13
chr1:clu_1327_+	Success	0.00290144121225921	1	0.939278557112148	0.972105542400056	TRMT13
chr1:clu_1328_+	Success	1.53522552621689	4	0.546105593004744	0.751727849666018	TRMT13
chr1:clu_1329_+	Success	2.39684210464861	3	0.187543160734794	0.451855533169108	TRMT13
chr1:clu_133_+	Success	0.419064067658894	1	0.359932674363646	0.619629698118934	PLCH2
chr1:clu_1330_+	Success	0.80793402139102	2	0.44577808351257	0.683518974591588	TRMT13
chr1:clu_1331_+	Success	5.04426606129891	8	0.258867043889471	0.527975714017179	RTCA
chr1:clu_1332_+	Success	0.00983449994055263	1	0.888465461063974	0.94624682166559	RTCA
chr1:clu_1333_+	Success	0.652466114639537	2	0.520759938192772	0.735818434318095	RTCA
chr1:clu_1334_+	Success	0.788617687445367	3	0.664562489816644	0.82275257823758	RTCA
chr1:clu_1335_+	Success	1.62732855654326	1	0.0712208315031874	0.278428282877385	RTCA
chr1:clu_1336_+	Success	2.30960624013489	1	0.0316157504166582	0.180660502187671	CDC14A
chr1:clu_1337_+	Success	0.0983815380575024	1	0.657346382526602	0.818397162442651	CDC14A
chr1:clu_1338_+	Success	5.2751489331705	4	0.0321111578052417	0.182177493936289	CDC14A
chr1:clu_1339_+	Success	3.91235353468187	5	0.166164644553384	0.426957198662673	CDC14A
chr1:clu_134_+	Success	2.10520879797969	3	0.239620953834086	0.508012351739608	PLCH2
chr1:clu_1340_+	Not enough valid samples	NA	NA	NA	NA	VCAM1
chr1:clu_1341_+	Success	9.34950545854429	4	0.000900494301285376	0.0196014109560697	SLC30A7
chr1:clu_1342_+	Success	1.19497454796939	2	0.302711658710497	0.569766931182293	SLC30A7
chr1:clu_1343_+	Success	1.36576361315156	4	0.60370913446212	0.787416732603857	SLC30A7
chr1:clu_1344_+	Success	3.01362498272078	2	0.0491133207443497	0.229283141039007	SLC30A7
chr1:clu_1345_+	Success	16.2091676022501	23	0.0917513122971508	0.318131777954856	RP11-421L21.3
chr1:clu_1346_+	Success	3.51640043411339	4	0.134164969351245	0.383042234963814	S1PR1
chr1:clu_1347_+	Success	12.5629841976242	6	0.000323593871596061	0.0091157358472723	RNPC3
chr1:clu_1348_+	Success	3.03015132712915	1	0.01382539886183	0.112289315436312	RNPC3
chr1:clu_1349_+	Success	0.279938947193898	2	0.755829885582547	0.875307414581359	RNPC3
chr1:clu_135_+	Not enough valid samples	NA	NA	NA	NA	NA
chr1:clu_1350_+	Success	1.32021865131475	2	0.26707689886605	0.535879005988929	RNPC3
chr1:clu_1351_+	Success	0.528738140089445	1	0.303791493445936	0.570574061412879	RNPC3
chr1:clu_1352_+	Success	0.530782348172238	3	0.78635966696036	0.893353314327565	RNPC3
chr1:clu_1353_+	Success	3.12968237511018	3	0.0996512687824817	0.330700324557959	RNPC3
chr1:clu_1354_+	Success	0.229395808582183	1	0.498189254576353	0.720755721921349	RNPC3
chr1:clu_1355_+	Success	4.85250498338746	5	0.0840383928197263	0.304141598588607	RNPC3
chr1:clu_1356_+	Success	4.24883295669633	4	0.0749580092601636	0.286247251330672	AMY2B
chr1:clu_1357_+	Success	7.56910890232393	13	0.298803806228086	0.566201139067003	AMY2B
chr1:clu_1358_+	Success	3.93883316111032	5	0.163107797585383	0.42300058000276	AMY2B
chr1:clu_1359_+	Success	0.0431309522289069	1	0.768984273335986	0.883122633705761	AMY2B
chr1:clu_136_+	Not enough valid samples	NA	NA	NA	NA	TNFRSF14
chr1:clu_1360_+	Not enough valid samples	NA	NA	NA	NA	NA
chr1:clu_1361_+	Success	3.18785964426252	2	0.0412600877632703	0.208288825700956	NTNG1
chr1:clu_1362_+	Success	12.2814269131486	18	0.137438715337312	0.387614442106968	NTNG1
chr1:clu_1363_+	Success	3.17676594832847	4	0.174256191477339	0.43723352559194	FAM102B
chr1:clu_1364_+	Success	0.600145145714691	2	0.548731984217579	0.753371720674755	FAM102B
chr1:clu_1365_+	Success	0.00258909305250654	1	0.942634047529886	0.97364956944529	FAM102B
chr1:clu_1366_+	Success	0.789161507621884	2	0.454225500270858	0.689854355991535	PRPF38B
chr1:clu_1367_+	Success	2.49813560327379	1	0.025401987927388	0.161257819470816	PRPF38B
chr1:clu_1368_+	Success	9.88501450755666	6	0.00304278197136427	0.0441230329017578	PRPF38B
chr1:clu_1369_+	Success	2.20882638835934	1	0.035568932574526	0.192431019541228	STXBP3
chr1:clu_137_+	<=1 sample with coverage>min_coverage	NA	NA	NA	NA	TNFRSF14
chr1:clu_1370_+	Success	0.388800372844983	1	0.377875922860971	0.633671236448668	STXBP3
chr1:clu_1371_+	Success	3.16155976695566	1	0.0119173793731095	0.102460044173144	STXBP3
chr1:clu_1372_+	Success	0.000544024405705557	1	0.973686082967492	0.988897555745657	STXBP3
chr1:clu_1373_+	Success	0.727670812249926	2	0.483032754828056	0.710826767323928	STXBP3
chr1:clu_1374_+	Success	4.07734603036988	6	0.226987874157197	0.494641262784163	STXBP3
chr1:clu_1375_+	Success	20.608401433235	4	2.42386047086581e-08	2.92584376101146e-06	GPSM2
chr1:clu_1376_+	Success	9.36830008080778	2	8.53884185266903e-05	0.00324192242179117	KIAA1324
chr1:clu_1377_+	Success	6.31624869424013	3	0.0055026688742631	0.0637144989685769	TMEM167B
chr1:clu_1378_+	Success	19.1574367096055	2	4.786642026832e-09	6.83613186442527e-07	KIAA1324
chr1:clu_1379_+	Success	0.104508016725433	1	0.647539722322629	0.812678851374075	KIAA1324
chr1:clu_138_+	Success	1.72699328915405	4	0.48490918830567	0.712062295621295	FAM213B
chr1:clu_1380_+	Success	5.96886814196023	10	0.289245201913087	0.557603311479916	KIAA1324
chr1:clu_1381_+	Success	2.46591128459973	1	0.0263664950315832	0.164177380786648	KIAA1324
chr1:clu_1382_+	Success	0.291294022239981	1	0.445299674389991	0.683383506940107	KIAA1324
chr1:clu_1383_+	Success	1.27291672904937	4	0.636447835433132	0.806230712090202	KIAA1324
chr1:clu_1384_+	Success	17.2682528959122	8	3.24683785366056e-05	0.00145674791700904	SARS
chr1:clu_1385_+	Success	4.32544939399668	2	0.0132276043546632	0.109312820279772	SARS
chr1:clu_1386_+	Success	4.94515902789499	3	0.0195218543208818	0.138709648303605	SARS
chr1:clu_1387_+	Success	0.267572826681032	1	0.464451517407974	0.697564690738172	SARS
chr1:clu_1388_+	Success	1.35681696645662	2	0.257479038401823	0.526587614588425	CELSR2
chr1:clu_1389_+	Success	0.532712497855755	2	0.58701054337678	0.777835958014749	CELSR2
chr1:clu_139_+	Success	0.889522627336078	2	0.410851835381512	0.657890545303552	FAM213B
chr1:clu_1390_+	Success	1.50482075369587	1	0.0827705950587269	0.301569596346547	CELSR2
chr1:clu_1391_+	Success	0.0615752720714227	3	0.988921402433981	0.996888376444347	CELSR2
chr1:clu_1392_+	Success	0.015202445967617	1	0.861574700840818	0.932054068736701	CELSR2
chr1:clu_1393_+	Success	0.012049553847433	1	0.876633003506197	0.939901166510038	CELSR2
chr1:clu_1394_+	Success	0.0151877640398368	1	0.861640885472601	0.932064096315992	CELSR2
chr1:clu_1395_+	Success	0.0963340286258472	1	0.660705232035137	0.820469255970952	CELSR2
chr1:clu_1396_+	Success	0.754412513136799	1	0.219318464509188	0.487340688343292	CELSR2
chr1:clu_1397_+	Success	0.881257612282752	1	0.184311098119193	0.448668117109198	CELSR2
chr1:clu_1398_+	Success	4.45600003242112	3	0.030484065357713	0.177362819393544	CELSR2
chr1:clu_1399_+	Success	15.3989796898777	10	0.00063353392174225	0.015189540887228	CYB561D1
chr1:clu_14_+	Success	4.98118453826498	3	0.0188887354599317	0.13583543551776	NA
chr1:clu_140_+	Success	1.15329874633244	6	0.889453598597293	0.946704056620443	FAM213B
chr1:clu_1400_+	Success	7.69795509807955	15	0.423292801593647	0.667220207696607	ATXN7L2
chr1:clu_1401_+	Success	0.0489808014268078	1	0.754289639853068	0.874368734753938	ATXN7L2
chr1:clu_1402_+	Success	1.80333751221281	2	0.164748120771179	0.425073718313424	ATXN7L2
chr1:clu_1403_+	Success	0.354004845328063	3	0.871318391464297	0.937105981923149	ATXN7L2
chr1:clu_1404_+	Success	0.286133811417358	1	0.449359227944541	0.686183119686922	GPR61
chr1:clu_1405_+	Success	0.188432724193206	2	0.828256223169972	0.915318516918247	GPR61
chr1:clu_1406_+	Success	0.14479112649957	2	0.865202992216024	0.93392571386936	GPR61
chr1:clu_1407_+	Success	0.543962857645056	1	0.296931260655965	0.564701579559746	GPR61
chr1:clu_1408_+	Success	0.136037847578336	2	0.87280959813395	0.937929540809371	GNAI3
chr1:clu_1409_+	Success	26.140566924525	6	1.63716725882548e-09	2.63631899010667e-07	AMPD2
chr1:clu_141_+	Success	1.8383125091793	1	0.0551804392392706	0.243922961974638	FAM213B
chr1:clu_1410_+	Success	0.753426086548473	2	0.470750953220947	0.702302498581637	AMPD2
chr1:clu_1411_+	Success	2.97638565342132	1	0.0146941676673468	0.116305745662813	AMPD2
chr1:clu_1412_+	Success	0.086206223895033	1	0.677976628705034	0.830195233430171	AMPD2
chr1:clu_1413_+	Success	1.57411135187795	2	0.207191591314776	0.474042550631193	AMPD2
chr1:clu_1414_+	Success	2.22313663246132	3	0.21713294633352	0.484821366196404	AMPD2
chr1:clu_1415_+	Success	3.6710235008868	2	0.0254504080965364	0.161295605754236	AMPD2
chr1:clu_1416_+	Success	2.69667470954846	2	0.0674293625661299	0.270685861333688	GSTM4
chr1:clu_1417_+	Success	3.75845960463994	2	0.0233196341787624	0.154036516637171	GSTM2
chr1:clu_1418_+	Success	2.13678807009683	1	0.0387093825723109	0.201765116409947	GSTM2
chr1:clu_1419_+	Success	0.727857857774893	1	0.227613027295169	0.495234739503294	GSTM2
chr1:clu_142_+	Success	12.307001707075	4	6.01474586749363e-05	0.00243008593523104	NA
chr1:clu_1420_+	Success	0.195383232681451	1	0.531896789990837	0.742711385728167	GSTM4
chr1:clu_1421_+	Success	1.15592745986851	5	0.80452414254252	0.902696449224595	GSTM4,GSTM1
chr1:clu_1422_+	Not enough valid samples	NA	NA	NA	NA	NA
chr1:clu_1423_+	Not enough valid samples	NA	NA	NA	NA	GSTM2
chr1:clu_1424_+	Success	0.878677978425287	1	0.184954652067296	0.449407263281121	GSTM2
chr1:clu_1425_+	Success	1.0089307221665	3	0.568707783899338	0.766070581994545	AHCYL1
chr1:clu_1426_+	Success	0.37914103049161	2	0.684449077669344	0.833451801092193	AHCYL1
chr1:clu_1427_+	Success	0.723758359825297	2	0.484926299286744	0.712062295621295	AHCYL1
chr1:clu_1428_+	Success	1.90821806127634	1	0.0507520799504097	0.23339875839031	AHCYL1
chr1:clu_1429_+	Success	5.68631180618468	3	0.00987252395031842	0.0912734718018806	AHCYL1
chr1:clu_143_+	Success	7.77725391353329	6	0.0163557266100618	0.124003162442242	RP13-436F16.1
chr1:clu_1430_+	Success	1.72375729267878	3	0.327633372807566	0.591201559167447	AHCYL1
chr1:clu_1431_+	Success	0.0064795564733231	1	0.909366135690813	0.956685344019229	STRIP1
chr1:clu_1432_+	Success	1.86871419758609	6	0.712158905211021	0.850308767446284	STRIP1
chr1:clu_1433_+	Success	0.0174224010436319	2	0.982728491411678	0.99389563074221	STRIP1
chr1:clu_1434_+	Success	0.07458239222251	2	0.928131000132717	0.966369564597229	STRIP1
chr1:clu_1435_+	Success	3.97294108843926	4	0.0935808364671808	0.320608989874207	STRIP1
chr1:clu_1436_+	Success	0.526531723532116	1	0.304802600998752	0.571246165578229	STRIP1
chr1:clu_1437_+	Not enough valid samples	NA	NA	NA	NA	STRIP1
chr1:clu_1438_+	<=1 sample with coverage>min_coverage	NA	NA	NA	NA	NA
chr1:clu_1439_+	Success	0.255475937245876	1	0.47472708699281	0.705236220763501	SLC6A17
chr1:clu_144_+	Success	1.64372143821444	2	0.193259499108711	0.458855883032663	ARHGEF16
chr1:clu_1440_+	Success	0.473360618236995	1	0.330555284896356	0.594031344439562	SLC6A17
chr1:clu_1441_+	Success	6.27171702981286	11	0.324209767833092	0.588074844117996	KCNC4
chr1:clu_1442_+	Not enough valid samples	NA	NA	NA	NA	KCNC4
chr1:clu_1443_+	Success	4.0202603849736	3	0.0451816446405081	0.218916867418437	RBM15
chr1:clu_1444_+	Success	9.27015052123022	6	0.005014717591924	0.0602633108686091	NA
chr1:clu_1445_+	Success	4.11921909545566	4	0.0832241933094412	0.302389558583931	LAMTOR5-AS1
chr1:clu_1446_+	Success	1.77434448678815	1	0.0595925172275043	0.254208628885131	LAMTOR5-AS1
chr1:clu_1447_+	Not enough valid samples	NA	NA	NA	NA	LAMTOR5-AS1,PROK1
chr1:clu_1448_+	Success	0.472831572201812	3	0.814396560186864	0.907615478042828	CEPT1
chr1:clu_1449_+	Success	1.44030159559335	1	0.0896524328125061	0.314644801103496	CEPT1
chr1:clu_145_+	Success	1.14159720367896	1	0.130782262159992	0.377910738756596	ARHGEF16
chr1:clu_1450_+	Success	8.42486606544344	7	0.0183912607641321	0.133561603855291	CEPT1
chr1:clu_1451_+	Success	0.936042516334851	2	0.392176801618824	0.644265599269375	PIFO
chr1:clu_1452_+	Success	0.877428990250337	2	0.415850694643533	0.662153780471539	ATP5F1
chr1:clu_1453_+	Success	4.36171693122688	4	0.0683965643479327	0.272903013875545	C1orf162
chr1:clu_1454_+	Success	4.9922207266643	5	0.0756772928693042	0.287420015809989	RAP1A
chr1:clu_1455_+	Success	2.39165428739045	2	0.0914782273577212	0.317605693073236	RAP1A
chr1:clu_1456_+	Success	1.57637539487325	2	0.206723031263972	0.473487718185721	RAP1A
chr1:clu_1457_+	Success	0.294330526177873	2	0.745030198758445	0.869048592877241	RAP1A
chr1:clu_1458_+	Success	4.19469351129783	5	0.136041341311667	0.385572722121856	RP4-773A18.4
chr1:clu_1459_+	Success	0.935507455467814	2	0.392386696226518	0.6444329076323	DDX20
chr1:clu_146_+	Success	11.9392378685529	2	6.52912338102961e-06	0.00038415485339713	ARHGEF16
chr1:clu_1460_+	Success	7.29792785003735	2	0.000676940044159948	0.0159126255643704	RP11-88H9.2
chr1:clu_1461_+	Success	0.857694272234937	2	0.424138904590425	0.667857647422906	RP11-88H9.2
chr1:clu_1462_+	Success	4.92866379132556	5	0.0793802250755234	0.294820171531648	CTTNBP2NL
chr1:clu_1463_+	Success	1.7407596802188	1	0.062057736879868	0.259873999373156	CTTNBP2NL
chr1:clu_1464_+	Success	0.0172136420170403	1	0.852800875831672	0.927748450666165	CTTNBP2NL
chr1:clu_1465_+	Success	2.70385533321871	5	0.368171888913096	0.626334593663613	WNT2B
chr1:clu_1466_+	Not enough valid samples	NA	NA	NA	NA	NA
chr1:clu_1467_+	Success	0.432545736380462	2	0.648855176168598	0.813557051527118	CAPZA1
chr1:clu_1468_+	Success	0.935882511936825	1	0.171273065978732	0.433400693199542	MOV10
chr1:clu_1469_+	Success	1.16727917055221	1	0.126530873013555	0.371834864235132	MOV10
chr1:clu_147_+	Success	25.9931468570724	5	5.42981068110132e-10	9.80739591734657e-08	ARHGEF16
chr1:clu_1470_+	Success	2.39695012385801	3	0.187525988694325	0.451855533169108	MOV10
chr1:clu_1471_+	Success	1.91406946200309	1	0.050398864162257	0.232732944583845	MOV10
chr1:clu_1472_+	Success	1.38316791029149	3	0.429071663578331	0.671565292010659	MOV10
chr1:clu_1473_+	Success	0.898660384649759	5	0.876418062367577	0.939792714031271	RP3-522D1.1
chr1:clu_1474_+	Success	0.393576449191187	2	0.674639739942902	0.828153909940903	RP11-31F15.1
chr1:clu_1475_+	Success	5.73773294874104	9	0.244519690411576	0.513150192759977	RP11-31F15.1
chr1:clu_1476_+	<=1 sample with coverage>min_coverage	NA	NA	NA	NA	NA
chr1:clu_1477_+	Success	0.430516082846111	1	0.353450008498068	0.613917110394257	LRIG2
chr1:clu_1478_+	Success	2.38513433547149	2	0.0920766095936728	0.318632933206139	LRIG2
chr1:clu_1479_+	Success	0.602453172468444	1	0.272343258601208	0.541643799081337	LRIG2
chr1:clu_148_+	Success	2.50384375444393	1	0.0252349944688741	0.160758563700897	ARHGEF16
chr1:clu_1480_+	Success	1.96816657744718	1	0.0472536723560452	0.224475504658688	LRIG2
chr1:clu_1481_+	Success	2.52490880643234	3	0.168185389135447	0.429592387586325	LRIG2
chr1:clu_1482_+	Success	0.115232761095285	2	0.891158692691098	0.947656610675778	LRIG2
chr1:clu_1483_+	Success	3.23069078498338	7	0.487022528489353	0.713472142907022	MAGI3
chr1:clu_1484_+	Success	4.36202971785951	6	0.189701790671224	0.454603158433917	MAGI3
chr1:clu_1485_+	Success	0.795514941321613	1	0.207179054025052	0.474035941933531	MAGI3
chr1:clu_1486_+	Success	1.78660665265852	6	0.734204879045832	0.862606454530387	MAGI3
chr1:clu_1487_+	Success	0.00216985744350495	2	0.997832494995364	1	MAGI3
chr1:clu_1488_+	<=1 sample with coverage>min_coverage	NA	NA	NA	NA	NA
chr1:clu_1489_+	Success	1.38371025078231	4	0.597469496676518	0.783877554404227	DCLRE1B
chr1:clu_149_+	Success	0.474719174389179	2	0.622059722240026	0.798160271335173	TPRG1L
chr1:clu_1490_+	Success	0.43632855375597	1	0.350220757799461	0.610919335109622	HIPK1
chr1:clu_1491_+	Success	0.800926472696233	1	0.205640818919296	0.472452665202305	HIPK1
chr1:clu_1492_+	Success	2.59074990848603	3	0.158979165184499	0.417583800596089	HIPK1
chr1:clu_1493_+	Success	0.279243054915355	1	0.454870855776611	0.690349868966815	HIPK1
chr1:clu_1494_+	Success	1.68527931588869	4	0.497831025841154	0.720494350928052	HIPK1
chr1:clu_1495_+	Success	0.333306349972361	1	0.414235072575108	0.660849887055848	HIPK1
chr1:clu_1496_+	<=1 sample with coverage>min_coverage	NA	NA	NA	NA	NA
chr1:clu_1497_+	<=1 sample with coverage>min_coverage	NA	NA	NA	NA	NA
chr1:clu_1498_+	Success	1.75121316987807	2	0.173563253963568	0.436576157239647	NA
chr1:clu_1499_+	Success	9.98518359783793	8	0.0104487445463889	0.0943112935549408	SLC22A15
chr1:clu_15_+	Not enough valid samples	NA	NA	NA	NA	NA
chr1:clu_150_+	Success	5.2078947367811	4	0.0339769505213694	0.187619827151215	SMIM1
chr1:clu_1500_+	Success	4.83225974889956	7	0.208395201864516	0.475247081297953	SLC22A15
chr1:clu_1501_+	Success	14.8840396217586	10	0.000934736525512726	0.0201769203699098	SLC22A15
chr1:clu_1502_+	Success	1.72819898676016	3	0.326461342920345	0.59017374075761	SLC22A15
chr1:clu_1503_+	Success	2.48443277761379	3	0.174091209124924	0.437048575687939	NA
chr1:clu_1504_+	Success	7.5136133442079	4	0.00464507903426114	0.0574252863296969	ATP1A1
chr1:clu_1505_+	Not enough valid samples	NA	NA	NA	NA	NA
chr1:clu_1506_+	Success	1.1091316062566	4	0.695687089008651	0.840549185871477	PTGFRN,CD101
chr1:clu_1507_+	Success	1.00861884110495	1	0.155521837185699	0.413141145187424	CD101
chr1:clu_1508_+	Success	0.207878231404095	1	0.519062117837887	0.734716592217126	CD101
chr1:clu_1509_+	Success	2.11457801952821	1	0.0397351940341646	0.204499303132671	TTF2
chr1:clu_151_+	Success	6.13854060614085	7	0.0918072575464198	0.31820992255059	DFFB
chr1:clu_1510_+	Success	0.520610068078213	1	0.30753787023873	0.573746032769748	TTF2
chr1:clu_1511_+	Success	0.968619501220815	2	0.379606723164836	0.635077937150624	TTF2
chr1:clu_1512_+	Success	0.896882220149109	2	0.40783923252954	0.655866895415508	TTF2
chr1:clu_1513_+	Success	0.672388483611485	2	0.510487828684605	0.729476214479923	TTF2
chr1:clu_1514_+	Success	0.829695902317866	1	0.197685461179163	0.463790828330614	TTF2
chr1:clu_1515_+	Success	2.87477688469335	2	0.0564287282123575	0.246867663553109	MAN1A2
chr1:clu_1516_+	Success	0.00122106627645735	1	0.960586233518525	0.982833911759445	MAN1A2
chr1:clu_1517_+	Success	1.30224370285305	2	0.271920998149787	0.541296868642661	MAN1A2
chr1:clu_1518_+	<2 introns used in >=min_samples_per_intron samples	NA	NA	NA	NA	MAN1A2
chr1:clu_1519_+	Success	2.59071745923211	4	0.269182570908922	0.538294402122022	WDR3
chr1:clu_152_+	Success	5.02346686039391	4	0.039644467406868	0.204244415774567	DFFB
chr1:clu_1520_+	Success	1.25040858725151	2	0.286387758564502	0.555071176839017	WDR3
chr1:clu_1521_+	Success	0.350582176204483	1	0.402392731349275	0.651312659508393	WDR3
chr1:clu_1522_+	Success	1.86417607029352	10	0.958770563474129	0.982060206216734	RP11-418J17.1
chr1:clu_1523_+	Not enough valid samples	NA	NA	NA	NA	RP11-418J17.1
chr1:clu_1524_+	Success	1.45647952224294	3	0.405240781402079	0.653549366428216	PHGDH
chr1:clu_1525_+	Success	9.5706921101231	3	0.000255598610747446	0.00760587773919521	PHGDH
chr1:clu_1526_+	Success	0.120816778385574	1	0.62302875561264	0.798746894248412	PHGDH
chr1:clu_1527_+	Success	0.74712667186202	3	0.683597289378231	0.833216345296428	FAM72B
chr1:clu_1528_+	Not enough valid samples	NA	NA	NA	NA	RP11-439A17.9,RP11-439A17.10
chr1:clu_1529_+	Success	1.06344336550248	1	0.144734460148495	0.398250111400105	SRGAP2C
chr1:clu_153_+	Success	4.49643892039603	6	0.173979012515066	0.436939725276183	AJAP1
chr1:clu_1530_+	Success	3.01104271808526	3	0.110540650635893	0.348370528700662	SRGAP2C
chr1:clu_1531_+	Success	4.39780421165759	1	0.00301956524962679	0.0438939468391525	SRGAP2C
chr1:clu_1532_+	Success	0.566671651179604	3	0.769031580435179	0.883122633705761	AL592494.5,RP11-343N15.2,SRGAP2C
chr1:clu_1533_+	Success	0.637926754699095	2	0.52838676460963	0.740483023604601	EMBP1
chr1:clu_1534_+	Not enough valid samples	NA	NA	NA	NA	NA
chr1:clu_1535_+	<=1 sample with coverage>min_coverage	NA	NA	NA	NA	RP11-435B5.5
chr1:clu_1536_+	Success	2.95216114146899	2	0.0522267145785774	0.237107303515695	RP6-206I17.2
chr1:clu_1537_+	Success	3.75073279977539	6	0.276947288936234	0.546287290891421	RP6-206I17.2
chr1:clu_1538_+	Not enough valid samples	NA	NA	NA	NA	NA
chr1:clu_1539_+	Success	8.27824198244298	2	0.000253983314907741	0.00756697773080802	SRGAP2B
chr1:clu_154_+	Success	0.560032254729009	2	0.571190639952383	0.767566652219756	AJAP1
chr1:clu_1540_+	Success	0.946050682154237	4	0.755595835822568	0.875160143766106	SRGAP2B
chr1:clu_1541_+	Success	0.725643627486647	2	0.484012944646067	0.711643957086015	SRGAP2B
chr1:clu_1542_+	Success	0.718540644313748	2	0.487463119207502	0.713860134977902	NBPF8
chr1:clu_1543_+	Success	1.50647198602314	2	0.221690727887751	0.489787556204948	NBPF8
chr1:clu_1544_+	Success	2.70871611070515	4	0.247083150875888	0.515629433326885	NBPF8
chr1:clu_1545_+	<=1 sample with coverage>min_coverage	NA	NA	NA	NA	NBPF8
chr1:clu_1546_+	<=1 sample with coverage>min_coverage	NA	NA	NA	NA	NA
chr1:clu_1547_+	Success	3.3565913241377	1	0.00957027694792243	0.0896153014842897	AL592284.1
chr1:clu_1548_+	Success	5.20660723087531	10	0.405018421137617	0.653316030097518	RP11-640M9.2
chr1:clu_1549_+	Success	5.06831711655832	8	0.255566692467642	0.524488743650227	RP11-640M9.2
chr1:clu_155_+	Success	2.05516971676661	4	0.391278939959232	0.643603289180966	KCNAB2
chr1:clu_1550_+	Success	2.57259412075246	2	0.0763372602762311	0.288775428446846	RP11-640M9.2
chr1:clu_1551_+	Success	0.000102163647056841	1	0.98859517924998	0.996771572464352	RP11-640M9.2
chr1:clu_1552_+	Success	16.4890024574852	8	6.215280962928e-05	0.0024906242938637	RP11-640M9.2,NBPF9
chr1:clu_1553_+	Success	1.43228761990923	1	0.0905496113800881	0.316164545345723	NOTCH2NL
chr1:clu_1554_+	Success	5.95176807793996	4	0.0180831981467427	0.132066216998859	RP11-458D21.5
chr1:clu_1555_+	Success	0.965043386906018	2	0.380966670415636	0.636040878350015	RP11-458D21.5,NBPF10
chr1:clu_1556_+	Success	5.23650227566759	10	0.400019302902805	0.64975693752271	NBPF9,RP11-458D21.5,NBPF10
chr1:clu_1557_+	Not enough valid samples	NA	NA	NA	NA	NA
chr1:clu_1558_+	Success	0.207856009505576	2	0.812323995224984	0.906458890258438	NBPF9
chr1:clu_1559_+	Success	0.208718314917348	1	0.518218895321703	0.734273934026475	NA
chr1:clu_156_+	Success	0.470200284258681	2	0.62487710270149	0.79952593038591	KCNAB2
chr1:clu_1560_+	Success	0.0412638944727775	1	0.773900612930312	0.885969617283911	NA
chr1:clu_1561_+	Success	4.43882162692353	11	0.633185392707486	0.804129899400958	SEC22B
chr1:clu_1562_+	Success	0.659946362208188	1	0.25061130420387	0.519295285233215	NOTCH2NL,RP11-458D21.5
chr1:clu_1563_+	Success	0.22505675570028	2	0.798470899698266	0.899570350522202	RP11-458D21.5
chr1:clu_1564_+	Success	6.67443821063989	13	0.42123895138315	0.665992419466525	NBPF10,RP11-458D21.5
chr1:clu_1565_+	Success	2.40476427601811	2	0.0902867758598705	0.315798021587611	NBPF10
chr1:clu_1566_+	Success	0.838270941557084	2	0.432457621856803	0.67422602513972	NBPF10
chr1:clu_1567_+	Success	0.597923298071237	2	0.549952538524339	0.754085807929697	NBPF10
chr1:clu_1568_+	Success	0.0970532814349596	1	0.659520514058919	0.819649979388343	NBPF10
chr1:clu_1569_+	Success	0.438969987198789	4	0.927704135793192	0.966110659046038	NBPF10
chr1:clu_157_+	Success	0.897772522997741	2	0.407476293685752	0.655570314341432	KCNAB2
chr1:clu_1570_+	Success	1.981968299393	2	0.137797742993603	0.388172064875764	NBPF10
chr1:clu_1571_+	Success	5.61840815507571	15	0.735633307746953	0.863336960731973	NBPF10
chr1:clu_1572_+	Success	2.1351028551112	2	0.118232428941587	0.359334426320522	NBPF10
chr1:clu_1573_+	Success	0.357866411196426	1	0.397547197920856	0.647797555112893	NBPF10
chr1:clu_1574_+	Success	0.101806190264767	1	0.651820701418716	0.815079284321159	NA
chr1:clu_1575_+	Success	4.27734859464402	2	0.0138794132945215	0.112410434511465	ANKRD34A
chr1:clu_1576_+	Success	3.89060762613826	9	0.556336087317047	0.757965491785891	ANKRD34A,LIX1L
chr1:clu_1577_+	Success	0.159266327326804	4	0.988586633586385	0.996771572464352	LIX1L
chr1:clu_1578_+	Success	0.109130023313014	1	0.640368885528472	0.808383857781189	RBM8A
chr1:clu_1579_+	Success	0.0197942689092088	1	0.842287240151358	0.922667836995163	RBM8A
chr1:clu_158_+	Success	2.60601824495916	5	0.390554982322737	0.642864466329405	KCNAB2
chr1:clu_1580_+	Success	0.120120629929033	2	0.886813454020605	0.945303109891664	RBM8A
chr1:clu_1581_+	Success	0.945272921663218	6	0.929484679457884	0.967054276523605	PEX11B
chr1:clu_1582_+	Success	0.679743541854464	3	0.715058043258878	0.852010249497124	PEX11B
chr1:clu_1583_+	Success	0.914181765619418	3	0.608782250227421	0.790302997866169	PEX11B
chr1:clu_1584_+	<=1 sample with coverage>min_coverage	NA	NA	NA	NA	ITGA10
chr1:clu_1585_+	Not enough valid samples	NA	NA	NA	NA	ITGA10
chr1:clu_1586_+	Success	0.578504732649634	2	0.560736190541767	0.76058554127903	ITGA10
chr1:clu_1587_+	Success	3.74368956477019	2	0.0236666223115584	0.155187500185404	ANKRD35
chr1:clu_1588_+	Success	1.30083542767153	2	0.272304207511599	0.541605607074672	ANKRD35
chr1:clu_1589_+	Success	5.30918614817858	2	0.00494595035083881	0.0597123423681729	ANKRD35
chr1:clu_159_+	Success	0.180005639320925	1	0.548499971698617	0.753263686184976	KCNAB2
chr1:clu_1590_+	Success	10.5338466636954	9	0.0123532212892763	0.104654274984926	PIAS3
chr1:clu_1591_+	Success	1.47864771689959	1	0.0854908298315418	0.307068210176474	PIAS3
chr1:clu_1592_+	Success	1.20503040582383	1	0.120557682755154	0.36298039531764	PIAS3
chr1:clu_1593_+	Success	0.107502066243512	1	0.642873172597878	0.810171252220428	PIAS3
chr1:clu_1594_+	Success	5.12984513591618	4	0.0362732164244356	0.194506314092567	PIAS3
chr1:clu_1595_+	Success	48.1301433579956	7	6.374963227089e-18	6.95990151963679e-15	RNF115
chr1:clu_1596_+	Success	1.6066623916995	2	0.200555875211658	0.466823217214037	RNF115
chr1:clu_1597_+	Success	0.900182184802702	1	0.179668450612115	0.443052316926296	RNF115
chr1:clu_1598_+	Success	6.05049162499654	3	0.00704511984487712	0.0743703680401736	GPR89C
chr1:clu_1599_+	Success	2.55712031749772	2	0.0775276743871283	0.291114398310923	GPR89C
chr1:clu_16_+	Success	3.99223889608783	4	0.09214845046354	0.318769273540576	RP11-54O7.16
chr1:clu_160_+	Success	0.883535067855433	1	0.183745088831466	0.447845039896864	RNF207
chr1:clu_1600_+	Success	0.000338491394046514	1	0.979242269191354	0.991932991807613	GPR89C
chr1:clu_1601_+	<=1 sample with coverage>min_coverage	NA	NA	NA	NA	PDZK1
chr1:clu_1602_+	Success	0.208690442706015	1	0.518246833079607	0.734273934026475	NA
chr1:clu_1603_+	Success	3.240037114361	2	0.0391624415830195	0.202869210515833	NA
chr1:clu_1604_+	Success	0.526800706282614	2	0.590491105402163	0.779784020019975	RP11-94I2.4
chr1:clu_1605_+	Success	7.67920501909202	8	0.0525398072529196	0.237791634318626	RP11-94I2.1
chr1:clu_1606_+	Success	3.84071082379432	10	0.659923215540187	0.819901342746343	RP11-94I2.1
chr1:clu_1607_+	<=1 sample with coverage>min_coverage	NA	NA	NA	NA	NA
chr1:clu_1608_+	<=1 sample with coverage>min_coverage	NA	NA	NA	NA	NA
chr1:clu_1609_+	<=1 sample with coverage>min_coverage	NA	NA	NA	NA	HYDIN2
chr1:clu_161_+	Success	5.26858409635042	2	0.00515089858835891	0.0613169691876652	RNF207
chr1:clu_1610_+	Success	0.392247849136652	1	0.375769712316661	0.631929561046253	NBPF12
chr1:clu_1611_+	Success	7.31684520741692	7	0.0409923655316905	0.20764139872218	NBPF12
chr1:clu_1612_+	Success	0.575644390269815	1	0.283279525178743	0.552052351943931	NBPF12
chr1:clu_1613_+	Success	0.08881425456957	2	0.91501551774198	0.959608021413691	NBPF12
chr1:clu_1614_+	Success	1.58051498750319	6	0.788381459571927	0.894512534117995	NBPF12
chr1:clu_1615_+	Success	7.68896313611413	2	0.000457852656589117	0.0119775522713348	NBPF12
chr1:clu_1616_+	Not enough valid samples	NA	NA	NA	NA	NA
chr1:clu_1617_+	Success	1.22194722664062	5	0.784919947728373	0.89258459162436	NBPF12
chr1:clu_1618_+	Success	0.245919305768524	1	0.483108286371363	0.710851687715676	NBPF12
chr1:clu_1619_+	Not enough valid samples	NA	NA	NA	NA	NBPF12
chr1:clu_162_+	Success	2.30094203491214	1	0.0319368404367908	0.181832828505499	RNF207
chr1:clu_1620_+	Success	0.00597268544645146	1	0.912968607079352	0.958873692139331	NBPF12
chr1:clu_1621_+	<=1 sample with coverage>min_coverage	NA	NA	NA	NA	NBPF12
chr1:clu_1622_+	Success	0.01822544828633	1	0.848587346970729	0.925520860851089	NBPF12
chr1:clu_1623_+	Success	15.1615699932117	14	0.00688677489049402	0.0734723916601695	RP11-337C18.8,RP11-337C18.10,CHD1L
chr1:clu_1624_+	Success	1.0144347298874	4	0.730448825061462	0.860623892444125	CHD1L
chr1:clu_1625_+	Success	2.1582687205123	2	0.115524953987962	0.355392953317133	CHD1L
chr1:clu_1626_+	Success	0.397803217407557	1	0.372410228287393	0.629295662981748	CHD1L
chr1:clu_1627_+	Success	0.811807104176125	1	0.202588573347817	0.468860656680088	CHD1L
chr1:clu_1628_+	Success	2.42997142884406	1	0.0274872464892465	0.167962802583357	BCL9
chr1:clu_1629_+	Success	0.185870252871396	1	0.542057068637569	0.749136860401875	BCL9
chr1:clu_163_+	Success	6.7126619085725	2	0.0012154244658721	0.024322846673658	RNF207
chr1:clu_1630_+	Success	1.40104309164599	3	0.423156609273672	0.667135006001099	BCL9
chr1:clu_1631_+	Success	1.36964960367573	2	0.254196013298542	0.523127909392801	BCL9
chr1:clu_1632_+	Success	2.02968393759647	1	0.0439269400167988	0.215722374658667	BCL9
chr1:clu_1633_+	Success	10.8923082004212	9	0.009587233820952	0.0896822563574925	GPR89B
chr1:clu_1634_+	Success	2.23260593394298	2	0.10724858293989	0.343504506894443	GPR89B
chr1:clu_1635_+	Success	5.89679847838715	3	0.00812471522278787	0.0811299053212084	GPR89B
chr1:clu_1636_+	Success	2.68015872000024	2	0.0685522726740115	0.273271049379946	GPR89B
chr1:clu_1637_+	Success	0.000371965375421723	1	0.978240321612663	0.991376887670871	GPR89B
chr1:clu_1638_+	Success	0.208690442706015	1	0.518246833079607	0.734273934026475	NA
chr1:clu_1639_+	Success	3.240037114361	2	0.0391624415830195	0.202869210515833	NA
chr1:clu_164_+	Success	0.509654315083594	2	0.600703196959393	0.785644429864179	RNF207
chr1:clu_1640_+	Success	0.526800706282614	2	0.590491105402163	0.779784020019975	RP6-74O6.3
chr1:clu_1641_+	Success	9.09507045815121	9	0.0330305640310087	0.185056286951697	XXyac-YX155B6.2
chr1:clu_1642_+	Success	6.19454891549367	13	0.496024825642829	0.719301149945587	XXyac-YX155B6.2
chr1:clu_1643_+	Success	5.56104890539055	3	0.0110836397324382	0.097963948678095	RP11-495P10.1
chr1:clu_1644_+	Success	0.513685153820873	1	0.310777108012857	0.576103492226617	NA
chr1:clu_1645_+	Success	0	5	1	1	NA
chr1:clu_1646_+	Success	3.63363028554886e-09	3	0.999999999999835	1	NA
chr1:clu_1647_+	Not enough valid samples	NA	NA	NA	NA	NA
chr1:clu_1648_+	Success	6.05090670105346	10	0.278300314006483	0.547539791230807	NBPF15
chr1:clu_1649_+	Success	9.15964950338457	8	0.0189559893963439	0.136153333779676	NBPF15,NBPF16
chr1:clu_165_+	Success	0.139062558922348	1	0.597932722164842	0.784150529625296	RNF207
chr1:clu_1650_+	Success	1.94791118980538	2	0.142571565713889	0.395594626226006	NBPF15
chr1:clu_1651_+	Success	0.85951903197747	2	0.423365658700631	0.667250463438449	NBPF16
chr1:clu_1652_+	Success	4.95927280459728	10	0.447668443633839	0.684835838931555	NBPF15,NBPF16
chr1:clu_1653_+	Success	0.171122712429451	2	0.842718155134233	0.922818505023141	NA
chr1:clu_1654_+	Success	4.67906662358655	6	0.154416007401433	0.411427085396441	NBPF15,NBPF16
chr1:clu_1655_+	Not enough valid samples	NA	NA	NA	NA	NA
chr1:clu_1656_+	Success	0.0207288646768973	1	0.838656939848501	0.920846969377279	NA
chr1:clu_1657_+	Success	0.248259107208924	1	0.481033996635306	0.70935043884908	RP11-14N7.2
chr1:clu_1658_+	Success	9.75013191491144	8	0.0124014572752578	0.10482986828564	RP11-14N7.2
chr1:clu_1659_+	Success	2.47472509958538	3	0.175536292451857	0.43880946989606	RP11-403I13.5
chr1:clu_166_+	Success	0.689496678507936	1	0.240272689673025	0.508622453927205	RNF207
chr1:clu_1660_+	Success	5.1355034929627	7	0.173728852648242	0.436735649683032	RP11-403I13.8,RP11-403I13.7,RP11-403I13.4
chr1:clu_1661_+	Success	31.5879538103109	34	0.00172632777077948	0.0305800265472203	RP11-353N4.6,RP11-353N4.8,RP11-353N4.4,RP11-353N4.7
chr1:clu_1662_+	Success	2.77564730974154	3	0.135602618579322	0.384887691269485	RP11-353N4.6
chr1:clu_1663_+	Not enough valid samples	NA	NA	NA	NA	RP5-998N21.7
chr1:clu_1664_+	Success	13.3064164043899	10	0.00299777403351092	0.0437043964010164	HIST2H4A
chr1:clu_1665_+	Success	0.615253949222279	2	0.540503617405967	0.748366059547585	NA
chr1:clu_1666_+	Success	0.881358528102737	4	0.779295953291005	0.889173461127637	BOLA1
chr1:clu_1667_+	Success	4.14468227220777	2	0.0158484706510369	0.121649860467597	VPS45
chr1:clu_1668_+	Success	0.0438637406952864	1	0.767086319108511	0.881789211742454	VPS45
chr1:clu_1669_+	Success	0.186276575124793	2	0.830043993711251	0.916166574117947	VPS45
chr1:clu_167_+	Success	0.76532439044928	2	0.465183005572083	0.698044467952072	RNF207
chr1:clu_1670_+	Success	0.502423740384756	1	0.316140395480426	0.580839995869777	VPS45
chr1:clu_1671_+	Success	1.74660944071911	5	0.624413945043166	0.799312976003171	VPS45
chr1:clu_1672_+	Success	1.63846457718682	4	0.512595917812613	0.731023288023029	VPS45
chr1:clu_1673_+	Success	7.54955665561647	3	0.0017338790463384	0.0306526605496795	VPS45,PLEKHO1
chr1:clu_1674_+	Success	9.43461476505036	13	0.127214357037938	0.37283983457119	PLEKHO1
chr1:clu_1675_+	Success	2.72254558401585	5	0.364004406839836	0.622759872671483	NA
chr1:clu_1676_+	Success	1.74849480536885	1	0.0614804906979573	0.25862445650312	CA14
chr1:clu_1677_+	Success	1.74450093085193	3	0.322191346370982	0.5859748512146	CA14
chr1:clu_1678_+	Success	0.0601532411165522	1	0.728702322316324	0.859872358782022	CA14
chr1:clu_1679_+	Success	0.867784706246425	2	0.419880678765169	0.664979598533224	CA14
chr1:clu_168_+	Success	0.525660743536505	1	0.305202932747431	0.5714889159893	RNF207
chr1:clu_1680_+	Success	3.40695304563792	4	0.146055365364764	0.39981913662481	C1orf54
chr1:clu_1681_+	Success	6.70465506274468	7	0.0627417561655788	0.261157310739534	C1orf54
chr1:clu_1682_+	Success	11.1026892011485	3	5.91171624170915e-05	0.00239832128190693	C1orf54
chr1:clu_1683_+	Success	3.18537728598847	5	0.271795476668355	0.541185253866445	C1orf51
chr1:clu_1684_+	Success	1.5326885036593	2	0.215954292246743	0.483361714026312	C1orf51
chr1:clu_1685_+	Success	2.19048638936289	1	0.0363422505660204	0.194653916841632	C1orf51
chr1:clu_1686_+	Success	0.479586679820159	2	0.619039200330696	0.796334568934012	MRPS21
chr1:clu_1687_+	Success	0.51323410174939	1	0.3109896310104	0.57611302712821	MRPS21
chr1:clu_1688_+	Success	1.21324568354217	1	0.119299654929499	0.360872684525571	PRPF3
chr1:clu_1689_+	Success	4.91411888527091	5	0.0802509381849077	0.296393362782789	PRPF3
chr1:clu_169_+	Success	7.00154315545683	3	0.00290095478558417	0.042709322044041	HES3
chr1:clu_1690_+	Success	0.993375586830098	3	0.575161096986413	0.770054389676121	PRPF3
chr1:clu_1691_+	Success	1.71701566774085	1	0.0638660268457209	0.263190659474703	PRPF3
chr1:clu_1692_+	Success	2.03600561433473	1	0.0435993330111658	0.214714477897511	PRPF3
chr1:clu_1693_+	Success	8.93026555153665	7	0.0126153568007048	0.105981508936701	PRPF3
chr1:clu_1694_+	Success	1.58075245667624	4	0.531170907201206	0.742225191270743	RPRD2
chr1:clu_1695_+	Success	1.0410464039017	5	0.837673318084354	0.920239986676645	LINC00568
chr1:clu_1696_+	Success	0.156649203110646	2	0.855003938938268	0.928766033666159	RPRD2
chr1:clu_1697_+	Success	0.82372635003594	2	0.438793506047253	0.679103720834121	RPRD2
chr1:clu_1698_+	Success	1.41608480397082	3	0.418231569482164	0.663945425368539	RPRD2
chr1:clu_1699_+	Success	0.177269413620991	1	0.551554987206481	0.75501100491689	TARS2
chr1:clu_17_+	<=1 sample with coverage>min_coverage	NA	NA	NA	NA	NA
chr1:clu_170_+	Success	5.66718716863886	2	0.00345757719226851	0.0477960916935733	ESPN
chr1:clu_1700_+	Success	5.2696851717883	7	0.160011613094618	0.418951744815896	TARS2
chr1:clu_1701_+	Success	2.31975808540665	5	0.461436346668563	0.695270141967891	TARS2
chr1:clu_1702_+	Success	0.0246177420854252	1	0.824398967910206	0.913253892860278	TARS2
chr1:clu_1703_+	Success	0.697085585794497	1	0.237701949723145	0.505740725301995	TARS2
chr1:clu_1704_+	Success	1.55297238369167	3	0.37557726375732	0.631841744784449	TARS2
chr1:clu_1705_+	Success	1.10488983319135	3	0.530024651652373	0.741612172766847	TARS2
chr1:clu_1706_+	Success	0.63617114014562	1	0.259327729223689	0.528320814899288	ECM1
chr1:clu_1707_+	Success	0.854380291055804	2	0.425546824559179	0.669014078200572	NA
chr1:clu_1708_+	Success	3.11559301320722	6	0.397797210387313	0.647973158367249	NA
chr1:clu_1709_+	Success	3.26045877734123	5	0.258776121267129	0.52789984892799	SETDB1
chr1:clu_171_+	Success	2.75119540678506	4	0.239519404997793	0.507935807318019	ESPN
chr1:clu_1710_+	Success	0.961798178796016	2	0.382204994767453	0.636819566992717	SETDB1
chr1:clu_1711_+	Success	1.07286247691874	1	0.142967488725666	0.396133875901146	SETDB1
chr1:clu_1712_+	Success	0.00739546488480869	1	0.903201583925172	0.953958736249807	SETDB1
chr1:clu_1713_+	Success	2.45319006180466	3	0.178782219614982	0.44230998426148	SETDB1
chr1:clu_1714_+	Success	2.92202212435848	2	0.0538247368703074	0.24072881874354	SETDB1
chr1:clu_1715_+	Success	1.41496953940441	2	0.242933013220312	0.511635836538055	SETDB1
chr1:clu_1716_+	Success	0.239047231558004	1	0.489286716652209	0.715191628168958	SETDB1
chr1:clu_1717_+	Success	1.20649162065439	1	0.120332853277003	0.362714515170683	SETDB1
chr1:clu_1718_+	Success	0.498125365192323	1	0.318219425237307	0.582589981087522	SETDB1
chr1:clu_1719_+	Success	7.02938418168924	14	0.44534198453448	0.683383506940107	PRUNE
chr1:clu_172_+	Success	0.0306995012871312	2	0.969766943013846	0.987046452427928	ZBTB48
chr1:clu_1720_+	Success	1.37074858899541	4	0.601972916802124	0.786383945691649	PRUNE
chr1:clu_1721_+	Success	0.0163137059892975	1	0.856657539265673	0.929450687043711	C1orf56
chr1:clu_1722_+	Not enough valid samples	NA	NA	NA	NA	NA
chr1:clu_1723_+	Success	5.72805319582039	2	0.00325340481442239	0.0460623991722644	MLLT11
chr1:clu_1724_+	Success	2.81668012713453	1	0.017621820347702	0.130141819953082	PIP5K1A
chr1:clu_1725_+	Success	2.07397354257702	2	0.125685371986895	0.37065830123922	GABPB2
chr1:clu_1726_+	Success	0.438695886662629	2	0.644876865467882	0.811218935439036	GABPB2
chr1:clu_1727_+	Success	1.8516860799736	2	0.15697227525291	0.414646222690242	GABPB2
chr1:clu_1728_+	Success	0.963234368162375	2	0.381656470005198	0.636512486201747	SCNM1
chr1:clu_1729_+	Success	2.20597407544301	4	0.353116196537791	0.613597623871013	SCNM1
chr1:clu_173_+	Success	6.974449546492	10	0.175335265990522	0.438708748808167	ZBTB48
chr1:clu_1730_+	Success	0.0876845819204846	1	0.675383489182998	0.828595583445486	SCNM1
chr1:clu_1731_+	Success	0.631061309849201	2	0.532026855926802	0.742850776013979	PIP5K1A
chr1:clu_1732_+	Success	0.445646306201525	3	0.827528577738792	0.914890732663436	PIP5K1A
chr1:clu_1733_+	Success	0.812498134933776	2	0.443748137699972	0.682600734456194	PIP5K1A
chr1:clu_1734_+	Success	5.22491608045493	3	0.0151051049529064	0.118130961673247	PIP5K1A
chr1:clu_1735_+	Success	2.16723075698246	4	0.362629680582111	0.621728618995587	PSMD4
chr1:clu_1736_+	Success	3.96457348670083	3	0.0474989462656195	0.225139964407489	PSMD4
chr1:clu_1737_+	Success	0.962254807148383	1	0.165360374460427	0.425830267159361	PSMD4
chr1:clu_1738_+	<=1 sample with coverage>min_coverage	NA	NA	NA	NA	NA
chr1:clu_1739_+	Success	9.07013205477688	12	0.111497519981839	0.349687903978918	ZNF687
chr1:clu_174_+	Success	0.000453764706506377	1	0.975967180150055	0.990326546164774	ZBTB48
chr1:clu_1740_+	Success	1.47988934557725	2	0.227662878894512	0.495277402347274	ZNF687
chr1:clu_1741_+	Success	0.583021773276428	1	0.28021567901579	0.549394049579645	ZNF687
chr1:clu_1742_+	Success	0.369610595390384	1	0.389910472730475	0.642341614069328	CGN
chr1:clu_1743_+	Success	0.606223312440704	1	0.270848114862335	0.540189868675015	TUFT1,RP11-74C1.4
chr1:clu_1744_+	Success	0.288523220103798	2	0.749369404510125	0.87168772536352	TUFT1
chr1:clu_1745_+	Success	0.578076952546837	1	0.282264617137824	0.551080049887306	TUFT1
chr1:clu_1746_+	Success	1.10295219006139	2	0.331889834123351	0.595305427551885	TUFT1
chr1:clu_1747_+	Success	5.55196957883254	6	0.0852166980352227	0.306576681149125	SNX27
chr1:clu_1748_+	Success	2.40114410784554	2	0.0906142215188044	0.316245371101608	SNX27
chr1:clu_1749_+	Success	4.52179662657545	5	0.107337952074914	0.343656321113617	SNX27
chr1:clu_175_+	Success	1.28205331726008	2	0.277466987382439	0.546686881731007	ZBTB48
chr1:clu_1750_+	Not enough valid samples	NA	NA	NA	NA	RIIAD1
chr1:clu_1751_+	Success	2.51277203629695	1	0.0249760775414674	0.159835728759054	RIIAD1
chr1:clu_1752_+	Success	3.6335242714772	8	0.508113401334293	0.727744833949988	RIIAD1
chr1:clu_1753_+	Not enough valid samples	NA	NA	NA	NA	RP11-98D18.15
chr1:clu_1754_+	Success	3.27855045891795	3	0.0874375824339605	0.310648175752129	OAZ3
chr1:clu_1755_+	Success	5.87958892686856	7	0.108761783122664	0.345830230977122	RP11-98D18.9
chr1:clu_1756_+	Success	4.82362998142298	6	0.140314326013998	0.392332146713798	AL450992.2
chr1:clu_1757_+	Success	1.99742721336617	1	0.0456393947538772	0.220019411722425	AL450992.2
chr1:clu_1758_+	<=1 sample with coverage>min_coverage	NA	NA	NA	NA	NA
chr1:clu_1759_+	Not enough valid samples	NA	NA	NA	NA	NA
chr1:clu_176_+	Success	0.464291507661642	2	0.628580291786146	0.801952523611698	PHF13
chr1:clu_1760_+	Not enough valid samples	NA	NA	NA	NA	NA
chr1:clu_1761_+	Success	0.777161729902218	1	0.212498314376254	0.480124617687224	CHTOP
chr1:clu_1762_+	Success	1.50232378046894	3	0.390909168694056	0.643188872660513	CHTOP
chr1:clu_1763_+	Success	11.140503542736	4	0.000176188470638976	0.00571350717757246	SNAPIN
chr1:clu_1764_+	Success	3.65698366330946	3	0.0625361133242199	0.260778667233351	INTS3
chr1:clu_1765_+	Success	0.857586752776257	1	0.190315508111825	0.455415649744921	INTS3
chr1:clu_1766_+	Success	3.13879753720539	10	0.791426613151949	0.896187666010743	INTS3
chr1:clu_1767_+	Success	3.01529406946224	2	0.0490314147250066	0.229066600801146	INTS3
chr1:clu_1768_+	Success	2.04932736742558	6	0.663327623539971	0.822022187967861	INTS3
chr1:clu_1769_+	Success	0.0958055039024828	1	0.661579158524346	0.820941666981779	INTS3
chr1:clu_177_+	Success	3.20286181381368	2	0.0406457169016096	0.206611533045183	THAP3
chr1:clu_1770_+	Success	3.52904977072188	2	0.029332775490509	0.174014102813465	INTS3
chr1:clu_1771_+	Success	4.02863936771428	2	0.0177985307413044	0.130823461518483	INTS3
chr1:clu_1772_+	Success	9.56074291400182	4	0.000743903462322059	0.017062200373679	SLC27A3
chr1:clu_1773_+	Success	1.4425096910104	4	0.577247813568406	0.771417126806905	SLC27A3
chr1:clu_1774_+	Success	1.24018894015657	1	0.115274554351124	0.355070655508342	SLC27A3
chr1:clu_1775_+	<=1 sample with coverage>min_coverage	NA	NA	NA	NA	NA
chr1:clu_1776_+	<=1 sample with coverage>min_coverage	NA	NA	NA	NA	NA
chr1:clu_1777_+	Success	3.9131124840228	3	0.0497430082362476	0.231138205962225	CREB3L4
chr1:clu_1778_+	Success	2.2110632685368	3	0.219342492227541	0.487340688343292	CREB3L4
chr1:clu_1779_+	Success	4.16752718248767	2	0.0154905180262594	0.120055791151932	CREB3L4
chr1:clu_178_+	Success	2.61721546096101	3	0.155414103089286	0.412877276303116	THAP3
chr1:clu_1780_+	Success	0.538707239073119	2	0.583502093708191	0.775597910278123	RPS27
chr1:clu_1781_+	Success	2.3145372609215	3	0.201062064563466	0.467310442303868	NA
chr1:clu_1782_+	Success	2.33409962325277	2	0.0968976876866732	0.326057947424889	UBAP2L
chr1:clu_1783_+	Success	2.15579965521283	2	0.115810545069504	0.355749483148087	UBAP2L
chr1:clu_1784_+	Success	2.88813256985929	2	0.0556800942717029	0.24507322625645	UBAP2L
chr1:clu_1785_+	Success	0.056468044951373	1	0.736825883533008	0.864053439123837	UBAP2L
chr1:clu_1786_+	Success	0.595161366495887	1	0.275264466889874	0.544666739365993	UBAP2L
chr1:clu_1787_+	Success	7.43184055533129	1	0.000115566777005947	0.00410808119530516	UBAP2L
chr1:clu_1788_+	Success	0.441065488130334	1	0.34761868581042	0.608614785285879	UBAP2L
chr1:clu_1789_+	Success	9.72723699250491	4	0.000639738555534033	0.015264553421482	UBAP2L
chr1:clu_179_+	Success	7.75114275733722	7	0.0300735877456352	0.176121741847099	THAP3
chr1:clu_1790_+	Success	4.19367422966388	4	0.0783763669602751	0.292862224854834	HAX1
chr1:clu_1791_+	Success	0.472759720544786	2	0.623279814521092	0.79896451514916	HAX1
chr1:clu_1792_+	Success	7.48522703698472	4	0.00476289129033539	0.0583240494025143	ATP8B2
chr1:clu_1793_+	Success	1.92155916151478	2	0.146378556304256	0.400035161187728	ATP8B2
chr1:clu_1794_+	Success	0.0107023860778099	1	0.883681646401029	0.943750176210516	ATP8B2
chr1:clu_1795_+	Success	0.349605040387971	1	0.403049245898854	0.651705055350342	ATP8B2
chr1:clu_1796_+	Success	9.86400771129138	6	0.00309549527819134	0.0445474845914468	ATP8B2
chr1:clu_1797_+	Success	0.464534868470565	1	0.335104770067449	0.597581206847322	ATP8B2
chr1:clu_1798_+	Success	0.0289181214563854	1	0.809949120872619	0.905359851413984	ATP8B2
chr1:clu_1799_+	Success	6.43303403904292	2	0.00160756600982166	0.0292295005538595	ATP8B2
chr1:clu_18_+	Success	1.94486730295897	2	0.143006198578486	0.396152303664928	NA
chr1:clu_180_+	Success	22.3139328301695	12	1.19326299079881e-05	0.000635833161333567	CAMTA1
chr1:clu_1800_+	Success	3.45908911708329	2	0.0314584038943838	0.180265567419419	ATP8B2
chr1:clu_1801_+	Success	1.56199704691693	2	0.209716838360795	0.477065266093786	ATP8B2
chr1:clu_1802_+	Success	1.24218228717018	3	0.478123383067212	0.707372369445462	ATP8B2
chr1:clu_1803_+	Success	3.97355742709604	3	0.0471174204803029	0.224063497934065	IL6R
chr1:clu_1804_+	Not enough valid samples	NA	NA	NA	NA	TDRD10
chr1:clu_1805_+	Success	0.0967984103883595	1	0.659939723942303	0.819901342746343	CHRNB2
chr1:clu_1806_+	Success	2.45983489820173	3	0.177774709383459	0.441301007278529	CHRNB2
chr1:clu_1807_+	Success	2.12169731706035	3	0.236353011914044	0.504184023474127	CHRNB2
chr1:clu_1808_+	<=1 sample with coverage>min_coverage	NA	NA	NA	NA	NA
chr1:clu_1809_+	Not enough valid samples	NA	NA	NA	NA	NA
chr1:clu_181_+	Success	8.83545640311058	4	0.0014308844257621	0.0270186739061036	CAMTA1-IT1,CAMTA1
chr1:clu_1810_+	Success	5.62091345719591	7	0.128412971537609	0.374379457115699	CKS1B
chr1:clu_1811_+	Success	7.33232388920078	11	0.198369953170008	0.464546328675787	FLAD1
chr1:clu_1812_+	Success	4.56797731626557	3	0.0275368558370845	0.168107864224167	FLAD1
chr1:clu_1813_+	Success	2.58608478053219	1	0.0229515342534947	0.152519241708038	FLAD1
chr1:clu_1814_+	Success	5.1611288927798	4	0.0353354393803636	0.191907450952673	ZBTB7B
chr1:clu_1815_+	Success	1.58779694204634	3	0.365336318341099	0.6240086886014	ADAM15
chr1:clu_1816_+	Success	2.16190040214724	2	0.115106165048525	0.354913743473605	ADAM15
chr1:clu_1817_+	Success	1.40773154976068	3	0.420960737442353	0.665788239056285	ADAM15
chr1:clu_1818_+	Success	0.0301398929727839	2	0.970309784533283	0.987352155181866	ADAM15
chr1:clu_1819_+	Success	0.0315122976665805	1	0.801777773052124	0.901371225578572	ADAM15
chr1:clu_182_+	Not enough valid samples	NA	NA	NA	NA	NA
chr1:clu_1820_+	Success	8.95080813455752	14	0.211298545636539	0.478712762212474	ADAM15
chr1:clu_1821_+	Not enough valid samples	NA	NA	NA	NA	EFNA4,EFNA3
chr1:clu_1822_+	Success	7.65135786203609	4	0.00411283965614169	0.0532156174523532	EFNA3
chr1:clu_1823_+	Success	5.15442716400503	3	0.016115222309973	0.122961909942785	EFNA3
chr1:clu_1824_+	Success	3.11019707273249	2	0.0445921665741755	0.217515589808366	EFNA1
chr1:clu_1825_+	Success	24.5500184673037	18	0.000103137125211149	0.00376171033741539	SLC50A1
chr1:clu_1826_+	Success	2.12372780472731	3	0.23595341815781	0.503897217156054	SLC50A1
chr1:clu_1827_+	Success	8.92942895220131	11	0.0849139194739015	0.305886184187801	TRIM46
chr1:clu_1828_+	Success	1.43522165089325	2	0.238062591380322	0.506069709312616	TRIM46
chr1:clu_1829_+	Success	0.25658505344154	2	0.773689186832903	0.88586221823235	TRIM46
chr1:clu_183_+	Success	3.76665080571365	1	0.00605688076252487	0.0676445771725584	CAMTA1
chr1:clu_1830_+	Not enough valid samples	NA	NA	NA	NA	NA
chr1:clu_1831_+	Not enough valid samples	NA	NA	NA	NA	RP11-263K19.4
chr1:clu_1832_+	Success	5.82290923156575	7	0.11282455464802	0.351777466859337	RP11-263K19.4,MTX1
chr1:clu_1833_+	Success	3.87764255804359	4	0.100965082749213	0.333124479872898	MTX1
chr1:clu_1834_+	Success	0.0580446390702321	1	0.733315309186889	0.862076710895711	MTX1P1
chr1:clu_1835_+	Success	1.82288840872675	2	0.161558429573374	0.421116515625545	HCN3
chr1:clu_1836_+	Success	11.7005845847161	16	0.103423922369578	0.337593108902729	HCN3
chr1:clu_1837_+	Success	5.20507932980507	2	0.00548861501289724	0.0636117402615307	HCN3
chr1:clu_1838_+	Success	5.6006853044164	6	0.0823486766895519	0.300519670447188	FDPS
chr1:clu_1839_+	Success	0.790117112883308	2	0.453791647322022	0.689650442085056	FDPS
chr1:clu_184_+	Success	1.07073168245876	1	0.143365078304775	0.396467841880023	CAMTA1
chr1:clu_1840_+	Success	3.93136758964101	3	0.048935394524729	0.228846181741538	FDPS
chr1:clu_1841_+	Success	1.66680544310134	4	0.503624589641441	0.725054011368341	RUSC1
chr1:clu_1842_+	Success	9.18474354730461	6	0.00537221673539955	0.062870804190911	RUSC1
chr1:clu_1843_+	Success	1.73994448599433	1	0.0621189074199139	0.259904050699444	RUSC1
chr1:clu_1844_+	Success	7.1993177922709	1	0.000147909440954408	0.0049976911448756	RUSC1
chr1:clu_1845_+	Success	2.80400580642163	2	0.0605669565289182	0.256426859775778	RUSC1
chr1:clu_1846_+	Success	1.43139779047942	2	0.23897465218478	0.507240373593106	RUSC1
chr1:clu_1847_+	Success	6.30974251107909	4	0.0132927771574349	0.10965527928937	RUSC1
chr1:clu_1848_+	Not enough valid samples	NA	NA	NA	NA	NA
chr1:clu_1849_+	Success	3.94006957234524	3	0.0485549201328149	0.227967762920973	DAP3
chr1:clu_185_+	Success	17.9617560374427	12	0.000333292818229198	0.00933010989560242	CAMTA1
chr1:clu_1850_+	Success	3.94670215730002	5	0.162208997721866	0.42198389457652	DAP3
chr1:clu_1851_+	Success	0.0176155819692667	1	0.851112093525781	0.926714524120212	DAP3
chr1:clu_1852_+	Success	1.38638514710692	2	0.249977304533473	0.5187086869871	DAP3
chr1:clu_1853_+	Success	3.05279460079328	4	0.191400357385853	0.456823976642892	DAP3
chr1:clu_1854_+	Success	1.35611149951342	3	0.438154118589225	0.678758076486277	MSTO1
chr1:clu_1855_+	Success	0.438089083071191	1	0.349250589912036	0.610125053395171	MSTO1
chr1:clu_1856_+	Success	0.526090449637195	2	0.590910654610005	0.779904672828459	MSTO1,MSTO2P
chr1:clu_1857_+	Success	9.90817964585176	5	0.0013528656754677	0.0259831656646023	MSTO1,MSTO2P
chr1:clu_1858_+	Success	1.83334816916886	8	0.885874459504969	0.944921216722456	MSTO1,MSTO2P
chr1:clu_1859_+	Success	3.31109849057475	1	0.0100715520328248	0.0922611491154325	MSTO1,MSTO2P
chr1:clu_186_+	Success	0.473689209586325	1	0.330387497039062	0.593846535032089	CAMTA1
chr1:clu_1860_+	Success	0.960345167303785	4	0.750343179980701	0.872222460942453	MSTO1
chr1:clu_1861_+	Success	0.145489182875252	1	0.589594251651763	0.779422852320078	MSTO1
chr1:clu_1862_+	Success	1.49123005225954	2	0.225095605823001	0.493277626926	MSTO1
chr1:clu_1863_+	Success	2.13318080207	4	0.371156273445988	0.628474795398252	MSTO1
chr1:clu_1864_+	Success	0.525623299027416	1	0.305220158759112	0.5714889159893	MSTO2P
chr1:clu_1865_+	Success	5.49964912074779	7	0.138649634170872	0.389668068373534	MSTO2P
chr1:clu_1866_+	Success	0.288312413357687	1	0.447638330416628	0.684816758273474	MSTO2P
chr1:clu_1867_+	Success	0.110780319225498	1	0.637853354442072	0.807181441131338	MSTO2P
chr1:clu_1868_+	Success	0.0102084999608678	1	0.88637858238144	0.945139597794362	MSTO2P
chr1:clu_1869_+	Success	1.46802342809679	3	0.401590960086957	0.650885892207376	SYT11
chr1:clu_187_+	Success	0.313819938266533	1	0.428222346481824	0.671030098887009	CAMTA1
chr1:clu_1870_+	Success	1.71227002949308	2	0.180455687584957	0.443972418001381	SYT11
chr1:clu_1871_+	Success	18.0934208753024	5	8.7147694046534e-07	6.73188531574241e-05	LAMTOR2
chr1:clu_1872_+	Success	19.760741815222	20	0.00573890269265948	0.0654016586378259	LMNA
chr1:clu_1873_+	Success	3.34041535863935	4	0.15374724204873	0.41049118279507	LMNA
chr1:clu_1874_+	Success	0.222931022167295	1	0.504306582121089	0.725247030695021	LMNA
chr1:clu_1875_+	Success	1.61603495809334	1	0.0722093653433402	0.280620364692876	LMNA
chr1:clu_1876_+	Success	1.20947702233843	2	0.298353270732197	0.566028253682586	LMNA
chr1:clu_1877_+	Success	7.14990293608889	7	0.0460988239391656	0.221300480878177	SEMA4A
chr1:clu_1878_+	Success	3.01718831168967	3	0.109949653269789	0.347724462330322	SEMA4A
chr1:clu_1879_+	Success	1.05671948203644	4	0.714903826994977	0.851909142244014	SEMA4A
chr1:clu_188_+	Success	0.528246611142094	2	0.589637928398411	0.779422852320078	CAMTA1
chr1:clu_1880_+	Success	30.8150817490387	27	0.000160634877234706	0.00534314887181035	SLC25A44,PMF1-BGLAP,PMF1
chr1:clu_1881_+	Success	0.298950550791687	1	0.439379973317215	0.679466491773918	PMF1,PMF1-BGLAP
chr1:clu_1882_+	Success	1.8738308890012	1	0.0528814378304069	0.238590518796038	PMF1-BGLAP,PMF1
chr1:clu_1883_+	Success	1.61791723618205	3	0.356673598746511	0.616812180394148	TMEM79
chr1:clu_1884_+	<=1 sample with coverage>min_coverage	NA	NA	NA	NA	TSACC
chr1:clu_1885_+	Not enough valid samples	NA	NA	NA	NA	TSACC
chr1:clu_1886_+	Not enough valid samples	NA	NA	NA	NA	NA
chr1:clu_1887_+	Success	0.127096854472711	1	0.614137515945442	0.793195601090483	APOA1BP
chr1:clu_1888_+	Success	2.00961286159509	3	0.259395568931778	0.528354871632667	APOA1BP
chr1:clu_1889_+	Success	2.90114094656747	4	0.214408568446599	0.481986730025068	APOA1BP,HAPLN2
chr1:clu_189_+	Success	0.588741617796813	1	0.277868954927712	0.547129328950485	CAMTA1
chr1:clu_1890_+	Success	0.0523516586915349	1	0.746256849546111	0.869847681662047	HAPLN2
chr1:clu_1891_+	Success	0.897696103073031	2	0.407507434183298	0.655590828934156	HAPLN2
chr1:clu_1892_+	Success	0.350663872675966	1	0.402337911920753	0.651312659508393	BCAN
chr1:clu_1893_+	Success	4.15542069479571	2	0.0156791935867995	0.121021697050412	BCAN
chr1:clu_1894_+	Success	6.60300185370625	2	0.00135629053480778	0.0260082738815658	BCAN
chr1:clu_1895_+	Success	38.6029102961184	15	2.25628444766444e-10	4.41629476610781e-08	RRNAD1
chr1:clu_1896_+	Success	0.278127409168889	2	0.75720034110208	0.876192278258098	RRNAD1
chr1:clu_1897_+	Success	1.89106709157056	1	0.0518025477366645	0.236086026693376	RRNAD1
chr1:clu_1898_+	Success	4.52337677130959	2	0.0108523159375278	0.0966576195965923	PRCC
chr1:clu_1899_+	Success	2.62506918294457	5	0.386121890873659	0.639703998675793	PRCC
chr1:clu_19_+	Success	3.12644435805487	4	0.181041633985446	0.44466627655201	SAMD11
chr1:clu_190_+	Success	0.399679943315277	2	0.670534620783486	0.825714241640061	CAMTA1
chr1:clu_1900_+	Success	0.954051013092567	3	0.59169777170926	0.780661186452879	PRCC
chr1:clu_1901_+	Success	1.20591924415503	1	0.120420866488539	0.362806090698267	NTRK1
chr1:clu_1902_+	Success	11.579897315738	7	0.00159873183084965	0.0291335668092775	KIRREL
chr1:clu_1903_+	Success	3.05263979094707	2	0.0472340715964119	0.224404090848092	KIRREL
chr1:clu_1904_+	Success	0.372086332055915	3	0.862768128376927	0.932708447112554	KIRREL
chr1:clu_1905_+	Success	0.845374805856864	2	0.42939638776524	0.671862643221711	KIRREL
chr1:clu_1906_+	Success	0.0448070309561643	1	0.764668370434543	0.880581033197019	CD1D
chr1:clu_1907_+	Not enough valid samples	NA	NA	NA	NA	CD1D
chr1:clu_1908_+	Success	8.18519155134675	5	0.00586245119150999	0.0662528649174063	IFI16
chr1:clu_1909_+	Success	0.350948105595307	2	0.704020287621381	0.846081524230696	CADM3
chr1:clu_191_+	Success	27.680350006136	4	2.72999079199514e-11	6.70608588099647e-09	CAMTA1
chr1:clu_1910_+	Success	0.0385735524114352	1	0.781201453177176	0.890479030003283	CADM3
chr1:clu_1911_+	Success	0.27767528400193	1	0.45613965895647	0.691383602809251	DUSP23
chr1:clu_1912_+	Success	6.57129580040635	4	0.0105996788885215	0.0952536352870264	NA
chr1:clu_1913_+	Success	3.35999747075721	8	0.567122294572447	0.765123981003005	KCNJ9
chr1:clu_1914_+	Success	5.59489599152585	6	0.0826848327562945	0.30136921506129	PEA15
chr1:clu_1915_+	Success	0.00588888593483716	1	0.91357889877337	0.959040784396848	PEA15
chr1:clu_1916_+	Not enough valid samples	NA	NA	NA	NA	RP11-574F21.2
chr1:clu_1917_+	Success	1.96783677096028	4	0.414781483389587	0.66126363011122	NCSTN
chr1:clu_1918_+	Success	8.4785187870948	6	0.00944244121496956	0.0889190919048231	NCSTN,NHLH1
chr1:clu_1919_+	Success	2.29869128196515	2	0.100390140176016	0.332192846818042	NCSTN
chr1:clu_192_+	Success	2.61538687323173	8	0.732649983554832	0.861739257866841	VAMP3
chr1:clu_1920_+	Success	2.97160531381382	1	0.0147740819531124	0.116586119448458	NCSTN
chr1:clu_1921_+	Success	21.8254108117058	4	7.581639353975e-09	1.0346621106151e-06	VANGL2
chr1:clu_1922_+	Success	13.3898865602605	5	6.29601065098995e-05	0.00251681616983308	VANGL2
chr1:clu_1923_+	Success	2.05383047453506	3	0.25007091392187	0.518718601045902	VANGL2
chr1:clu_1924_+	Success	0.0367173792182598	1	0.78639988946134	0.893357693466511	KLHDC9
chr1:clu_1925_+	Success	1.71207033999963	5	0.634895896530003	0.805156214436748	KLHDC9
chr1:clu_1926_+	Success	7.59585530926051	8	0.0555232268230631	0.244728311523602	NIT1
chr1:clu_1927_+	Success	0.247057912360702	1	0.482097051363569	0.710085785134019	NIT1
chr1:clu_1928_+	Success	0.416113263859756	1	0.36162949448553	0.620902195938338	NIT1
chr1:clu_1929_+	Success	26.4132496719358	12	4.42267510422746e-07	3.67650770212506e-05	UFC1
chr1:clu_193_+	Success	3.13426497066962	5	0.280959710550111	0.549974883242346	PER3
chr1:clu_1930_+	Success	0.814470447194253	2	0.442873790333872	0.682079085319741	UFC1
chr1:clu_1931_+	Success	0.163875162128534	2	0.848847983641525	0.925582665756492	UFC1
chr1:clu_1932_+	Success	2.89311097597965	2	0.0554035850083986	0.244425874317864	UFC1
chr1:clu_1933_+	Success	3.89582173844519	6	0.253768957948222	0.52263320624767	USP21
chr1:clu_1934_+	Success	1.07090908936925	3	0.543499095899336	0.750089451311597	USP21
chr1:clu_1935_+	Success	0.662414449472863	3	0.723245822300211	0.85674297245344	USP21
chr1:clu_1936_+	Success	0.374606267556715	1	0.386725661382627	0.639953744390257	USP21
chr1:clu_1937_+	Success	9.95242345654697	31	0.937821746121184	0.971108537573773	PPOX
chr1:clu_1938_+	Success	0.954852076617271	1	0.166996125496958	0.428049209126085	PPOX
chr1:clu_1939_+	Success	0.458989142018254	2	0.63192210626094	0.803663925057914	NDUFS2
chr1:clu_194_+	Success	0.211359555356694	1	0.515583369833438	0.732786718379285	PER3
chr1:clu_1940_+	Success	1.47099320177222	4	0.567580309004361	0.76542587139841	NDUFS2
chr1:clu_1941_+	Success	0.0344651877590678	1	0.792900564915946	0.896988391216623	NDUFS2
chr1:clu_1942_+	Success	0.54820639352954	2	0.577985559879348	0.771985637635241	TOMM40L
chr1:clu_1943_+	Success	2.5904685034111	8	0.738073898126732	0.864878338691432	TOMM40L
chr1:clu_1944_+	Success	0.0193859704724559	1	0.843901161654184	0.92342688250943	TOMM40L
chr1:clu_1945_+	Success	0.217562145942225	1	0.509485188997088	0.728740678659493	TOMM40L
chr1:clu_1946_+	Success	2.52572350033734	7	0.653684835008441	0.816466219025008	SDHC
chr1:clu_1947_+	Success	0.411928771092789	2	0.662371454366735	0.821502253959744	SDHC
chr1:clu_1948_+	Success	7.45760402777933	2	0.000577037081333021	0.01419357781954	FCRLB
chr1:clu_1949_+	Success	13.4388471551774	10	0.00272289998467966	0.0407845589473558	DUSP12
chr1:clu_195_+	Success	1.22105241756185	2	0.294919624950131	0.562836742189139	PER3
chr1:clu_1950_+	Success	0.490905521704349	3	0.805653029452936	0.903135224629863	DUSP12
chr1:clu_1951_+	Success	6.34389634361014	2	0.00175744128408215	0.0310116094582049	ATF6
chr1:clu_1952_+	Success	1.58254584460951	3	0.366864982893224	0.625128667611029	ATF6
chr1:clu_1953_+	Success	2.87952949505166	1	0.0164038548883741	0.12421470203621	ATF6
chr1:clu_1954_+	Success	4.68656900674432	3	0.0247199703613659	0.158946780530002	ATF6
chr1:clu_1955_+	Success	0.668215101633564	4	0.85516499829864	0.928866607193738	ATF6
chr1:clu_1956_+	<=1 sample with coverage>min_coverage	NA	NA	NA	NA	NA
chr1:clu_1957_+	Success	0.335719620876262	3	0.879900266625489	0.941898374069985	NOS1AP
chr1:clu_1958_+	Success	0.926519878009458	5	0.86908309255477	0.935931241870304	NOS1AP
chr1:clu_1959_+	Success	0.00904775287418147	1	0.892991763454982	0.948476755956757	NOS1AP
chr1:clu_196_+	Success	0.201994915360729	1	0.525035902355804	0.73846232026448	PER3
chr1:clu_1960_+	Success	4.76090652028651	1	0.00203043885309651	0.0339182014327707	NOS1AP,RP11-565P22.6,C1orf226
chr1:clu_1961_+	Success	2.32952317394665	4	0.32410294855222	0.588036552161239	UHMK1
chr1:clu_1962_+	Success	1.16982298131279	4	0.673560544048275	0.827570508381429	UHMK1
chr1:clu_1963_+	Success	9.91291111830878	7	0.00595844901088595	0.0668903791225981	UAP1
chr1:clu_1964_+	Success	3.01877970851569	4	0.196360817395315	0.462508898159671	UAP1
chr1:clu_1965_+	Success	4.57755220591389	6	0.165041179720822	0.425373939779156	UAP1
chr1:clu_1966_+	Success	4.993270595019	2	0.00678344227957915	0.0727173763372123	UAP1,DDR2
chr1:clu_1967_+	Success	3.57485936423291	4	0.128184659026437	0.37416577228387	HSD17B7
chr1:clu_1968_+	Success	4.08908947194709	1	0.00423973017840426	0.0542855626621899	HSD17B7
chr1:clu_1969_+	Success	2.48193246924063	2	0.083581550650867	0.302934563034042	HSD17B7
chr1:clu_197_+	Success	0.897497793821003	1	0.180318683289093	0.443920454565538	PER3
chr1:clu_1970_+	Success	1.02732428535546	2	0.357963488448888	0.617763265204555	HSD17B7
chr1:clu_1971_+	Success	0.846712785157351	1	0.193150018493202	0.458739531983897	NUF2
chr1:clu_1972_+	Success	0.287463351659881	2	0.750164058534778	0.872109900624976	PBX1
chr1:clu_1973_+	Success	7.85147832397706	2	0.000389176214253307	0.0105343461322593	PBX1
chr1:clu_1974_+	Success	0.0476531193485243	1	0.757536746145445	0.876361024300981	PBX1
chr1:clu_1975_+	Success	1.9123843702655	2	0.147727728725308	0.4019781547796	MGST3
chr1:clu_1976_+	Success	1.86603094806378	1	0.0533774642890238	0.239859274037817	MGST3
chr1:clu_1977_+	Success	1.50679636798623	2	0.221618827076535	0.489762973448382	UCK2
chr1:clu_1978_+	Success	1.47411813948929	2	0.228980566954536	0.496530296297517	UCK2
chr1:clu_1979_+	Success	0.608326658419173	2	0.544260841811978	0.750568165540509	UCK2
chr1:clu_198_+	Success	0.774099714135943	1	0.213401450975357	0.48102824421835	PER3
chr1:clu_1980_+	Success	5.68912151732519	4	0.0226263762025553	0.151136809851168	RP11-479J7.2
chr1:clu_1981_+	<=1 sample with coverage>min_coverage	NA	NA	NA	NA	NA
chr1:clu_1982_+	Success	1.98086410076075	3	0.265626558922604	0.534518525590662	POGK
chr1:clu_1983_+	Success	4.90570633986499	6	0.132821805279227	0.38115668642308	POGK
chr1:clu_1984_+	Success	0.0184172568331178	1	0.847802366386807	0.925246925133929	POGK
chr1:clu_1985_+	<=1 sample with coverage>min_coverage	NA	NA	NA	NA	NA
chr1:clu_1986_+	Success	5.97597118464205	10	0.288285700667159	0.556860430450455	POU2F1
chr1:clu_1987_+	Success	3.85113750676237	4	0.103113568453082	0.337050332969491	POU2F1
chr1:clu_1988_+	Success	4.58566314898985	2	0.0101969854245226	0.0929035397917347	POU2F1
chr1:clu_1989_+	Success	0.356515948012486	2	0.700111305996738	0.843497911484288	POU2F1
chr1:clu_199_+	Success	0.0992525765536101	1	0.65593015849659	0.817628517412503	PER3
chr1:clu_1990_+	Success	2.68830530277774	4	0.250790282305871	0.51941637280912	MPZL1
chr1:clu_1991_+	Success	1.44337727666061	1	0.0893106695681491	0.314137045689433	MPZL1
chr1:clu_1992_+	Success	1.46704697248754	2	0.230605464975669	0.498368710191777	DCAF6
chr1:clu_1993_+	Success	0.742756131325223	3	0.685618106690127	0.834106727176764	DCAF6
chr1:clu_1994_+	Success	5.91159541894558	10	0.297063997770973	0.564800973161384	DCAF6
chr1:clu_1995_+	Success	0.332690148168808	1	0.414666897618873	0.661160706005109	DCAF6
chr1:clu_1996_+	Success	1.33666107199497	2	0.262721413627378	0.531938072309243	DCAF6
chr1:clu_1997_+	Success	0.777475939590204	2	0.459564517224376	0.693809389918147	TIPRL
chr1:clu_1998_+	Success	0.0359439017199747	2	0.964694409662329	0.984373139642837	SFT2D2
chr1:clu_1999_+	Success	8.19689777684039	12	0.173857801107948	0.436827495653876	XCL1
chr1:clu_2_+	Success	10.9756932759683	6	0.00123567991771368	0.0245482081186234	RP4-669L17.10
chr1:clu_20_+	Success	1.76835705275107	2	0.170613066954597	0.432822956026666	SAMD11
chr1:clu_200_+	Success	3.40266886128302	2	0.0332843200824816	0.18539970083132	PARK7
chr1:clu_2000_+	Success	4.53411139923992	2	0.0107364434007265	0.0960092805343329	ATP1B1
chr1:clu_2001_+	Success	0.00271846552044508	1	0.941220812541876	0.973048880462665	BLZF1
chr1:clu_2002_+	Success	0.620476771729045	4	0.871310950129641	0.937105981923149	BLZF1
chr1:clu_2003_+	Success	0.831498404636477	2	0.435396397317291	0.676553423911224	BLZF1
chr1:clu_2004_+	Success	1.31044015422799	2	0.269701320079133	0.538943495722578	C1orf112
chr1:clu_2005_+	Success	1.98344837803674	1	0.046403215725676	0.222218889305657	C1orf112
chr1:clu_2006_+	Success	7.31772304093363	3	0.00215623678292077	0.0353348088419327	C1orf112
chr1:clu_2007_+	Success	4.65267247079373	6	0.157119869105478	0.414864531556358	C1orf112
chr1:clu_2008_+	Success	0.0343206908517004	1	0.79332529454297	0.897229644043438	C1orf112
chr1:clu_2009_+	Success	1.51191896426516	3	0.387964419217018	0.640897913641993	NA
chr1:clu_201_+	Success	0.19591822597431	4	0.983139805438188	0.994199673612582	PARK7
chr1:clu_2010_+	Success	5.51243450247193	7	0.137537919556319	0.387704023145626	GORAB
chr1:clu_2011_+	Success	0.620270705353676	1	0.265366736290633	0.534355372867552	GORAB
chr1:clu_2012_+	Success	0.51762183609199	1	0.308930253890737	0.574902819825682	FMO2
chr1:clu_2013_+	Success	1.15189887629185	5	0.80570892181144	0.903135224629863	FMO2
chr1:clu_2014_+	Success	1.98730486791237	2	0.137064334578991	0.387254502544852	FMO2
chr1:clu_2015_+	Success	0.485758249398714	1	0.324302259503467	0.588118365957014	PRRC2C
chr1:clu_2016_+	Success	5.64931696439817	2	0.00351992018481326	0.0483271115841013	PRRC2C
chr1:clu_2017_+	Success	0.302312021801583	1	0.436819162952229	0.677585522123012	PRRC2C
chr1:clu_2018_+	Success	0.250513194469022	1	0.479049482657411	0.707884901463718	PRRC2C
chr1:clu_2019_+	Success	1.25174788208824	2	0.286004457651916	0.554590819386682	PRRC2C
chr1:clu_202_+	Success	0.199521022630506	2	0.819123000511738	0.910302085458356	PARK7
chr1:clu_2020_+	Success	1.61143497502053	2	0.199600986043251	0.465708670552012	PRRC2C
chr1:clu_2021_+	Success	1.56612794460784	1	0.0767574579222952	0.289699404645036	PRRC2C
chr1:clu_2022_+	Success	0.487334469176602	1	0.323518513023287	0.587496896071601	PRRC2C
chr1:clu_2023_+	Success	1.02680482977667	2	0.358149482883709	0.617907218169467	PRRC2C
chr1:clu_2024_+	Success	0.103051179049544	1	0.649839640642087	0.814157868618947	PRRC2C
chr1:clu_2025_+	Success	8.0613111277853	7	0.0240193754098354	0.156286559209015	PRRC2C
chr1:clu_2026_+	Success	1.36733318296888	2	0.254785520717342	0.523585470670611	METTL13
chr1:clu_2027_+	Success	7.33243966208545	3	0.00212662733220575	0.0351072157943334	METTL13
chr1:clu_2028_+	Success	1.4634873025725	4	0.570119464195063	0.76702355495904	METTL13
chr1:clu_2029_+	Success	1.51429701611272	2	0.219962760785833	0.488144840303875	METTL13
chr1:clu_203_+	<=1 sample with coverage>min_coverage	NA	NA	NA	NA	NA
chr1:clu_2030_+	Success	0.731853447723552	4	0.833050299036201	0.917829340928652	DNM3
chr1:clu_2031_+	Success	0.0710605258354917	2	0.931405516324456	0.968096591945844	DNM3
chr1:clu_2032_+	Success	0.0871955272734795	1	0.676238463342039	0.829059952225465	DNM3
chr1:clu_2033_+	Success	3.05247305064404	4	0.191446721439813	0.456862201753115	DNM3
chr1:clu_2034_+	Success	2.83178493976993	4	0.225721305219628	0.49363085272459	SUCO
chr1:clu_2035_+	Success	0.802260837783251	2	0.448314251700338	0.685332966326028	SUCO
chr1:clu_2036_+	Success	2.85955727702867	3	0.126104939302061	0.371201884871503	SUCO
chr1:clu_2037_+	Success	0.0120181521535869	1	0.87679257291855	0.939948471644381	SUCO
chr1:clu_2038_+	Success	2.3579179765693	1	0.0298860313940183	0.175567480133532	PRDX6
chr1:clu_2039_+	Success	4.24071183613705	1	0.00358791209617931	0.0489641516592583	PRDX6
chr1:clu_204_+	Success	6.87873422493431	9	0.13121786765641	0.378632833319147	SLC45A1
chr1:clu_2040_+	Success	9.39777932825018	10	0.0429375627054162	0.212940974263222	KLHL20
chr1:clu_2041_+	Success	7.64017167280963	6	0.0181848311217491	0.132598605365653	KLHL20
chr1:clu_2042_+	Success	1.56187355086149	8	0.926353246952044	0.965562198614736	KLHL20
chr1:clu_2043_+	Success	3.78178493287032	2	0.0227819907877378	0.151835968213583	DARS2
chr1:clu_2044_+	Success	4.32656635897456	3	0.0342765004528926	0.188468963710147	DARS2
chr1:clu_2045_+	Success	3.67281121307315	10	0.692462627953553	0.838489848098713	DARS2
chr1:clu_2046_+	Success	5.18688756536199	4	0.0345808429678198	0.189575160350555	ZBTB37
chr1:clu_2047_+	Success	3.55208063949613	3	0.0686508694146207	0.273440947301279	ZBTB37
chr1:clu_2048_+	Success	0.00345436395599563	1	0.933757110821962	0.969218118044166	NA
chr1:clu_2049_+	Success	0.266240336715541	1	0.465565796045164	0.698490868927591	RABGAP1L
chr1:clu_205_+	Success	0.125519337632738	1	0.616344662050246	0.794594229607078	SLC45A1
chr1:clu_2050_+	Success	0.682323401764847	1	0.242733770614535	0.51158054069447	RABGAP1L
chr1:clu_2051_+	Success	0.660524703107342	2	0.516580212126052	0.733534494991029	RABGAP1L
chr1:clu_2052_+	Success	0.00878941018962109	1	0.894521482144914	0.949506220212114	RABGAP1L
chr1:clu_2053_+	Success	5.99264894475607	2	0.00249704075868494	0.0386872013350465	RABGAP1L
chr1:clu_2054_+	Success	2.65447008975229	1	0.0212162590104128	0.145268028928605	RABGAP1L
chr1:clu_2055_+	Success	2.20516524611847	2	0.110232308338302	0.347963286429386	RABGAP1L
chr1:clu_2056_+	Success	3.35664782487584	7	0.459329253973844	0.693582091175343	RABGAP1L
chr1:clu_2057_+	Success	0.0141999397234258	1	0.866172135967041	0.934546356544419	RABGAP1L
chr1:clu_2058_+	Success	0.604007060249955	1	0.271725777168812	0.541127511411697	RABGAP1L
chr1:clu_2059_+	Success	1.26003473538003	3	0.471674996804439	0.703061921055986	RABGAP1L
chr1:clu_206_+	Success	1.27641101617519	1	0.1100974439315	0.347846279581104	SLC45A1
chr1:clu_2060_+	Success	0.0960027630735567	2	0.908461505919274	0.956077021228759	CACYBP
chr1:clu_2061_+	Success	0.568903983280052	1	0.286115992115663	0.554719517626299	CACYBP
chr1:clu_2062_+	Success	0.853023904379938	1	0.191498951078698	0.456883836807757	CACYBP
chr1:clu_2063_+	Success	0.274487614486759	1	0.45873671755558	0.69304948481774	CACYBP
chr1:clu_2064_+	Success	0.18528203248303	1	0.542696964861144	0.749666553978752	RP11-195C7.1
chr1:clu_2065_+	Success	0.0229418994396724	2	0.977319264920664	0.990917729983267	RP11-195C7.1
chr1:clu_2066_+	Success	7.22525182914893	6	0.024989277872505	0.159835728759054	NA
chr1:clu_2067_+	Success	7.97423440323564	6	0.014033245130083	0.113134115522784	BRINP2
chr1:clu_2068_+	Success	3.61046335670426	2	0.027039315115302	0.166551468442787	BRINP2
chr1:clu_2069_+	Success	1.75785081752807	1	0.0607899121649814	0.256995748623472	BRINP2
chr1:clu_207_+	Success	0.0993857392005282	1	0.655714305921394	0.817400932115708	NA
chr1:clu_2070_+	Success	2.64597710048042	3	0.151625323620734	0.407907158261036	RASAL2
chr1:clu_2071_+	<=1 sample with coverage>min_coverage	NA	NA	NA	NA	RASAL2
chr1:clu_2072_+	Success	2.56833998870752	4	0.273558580921502	0.542806834296188	RASAL2
chr1:clu_2073_+	Success	0.389853575561233	1	0.377230718340817	0.63314785641485	RASAL2
chr1:clu_2074_+	Success	0.257929148286976	1	0.472613782074241	0.703676133879424	NA
chr1:clu_2075_+	Success	0.767943760911407	1	0.215230978796079	0.482752356787958	RASAL2
chr1:clu_2076_+	Success	0.344775030594519	4	0.952611331802682	0.979068706397045	RASAL2
chr1:clu_2077_+	Success	2.61347026346129	2	0.0732798017892241	0.282764953039804	RASAL2
chr1:clu_2078_+	Success	4.52745945602055	2	0.0108080996751179	0.096403618180622	RASAL2
chr1:clu_2079_+	Success	7.41299869198065	15	0.464022131020088	0.697256513411721	C1orf220,TEX35,C1ORF220,RALGPS2
chr1:clu_208_+	Success	4.92908341548485	3	0.0198110545677817	0.139739141197907	RP3-510D11.2
chr1:clu_2080_+	Success	1.84620239301506	2	0.157835426534309	0.415846874575216	RALGPS2
chr1:clu_2081_+	Success	2.6706166678141	7	0.618396632077339	0.795882119228973	RALGPS2
chr1:clu_2082_+	Success	1.34302783497131	2	0.261054042169766	0.530191154930072	RALGPS2
chr1:clu_2083_+	Success	1.99655367245896	2	0.135802497574894	0.385187974329253	RALGPS2
chr1:clu_2084_+	Success	0.517366698817568	2	0.596088162727185	0.783194676578516	RALGPS2
chr1:clu_2085_+	Success	5.46131769225849	6	0.0907971110227985	0.316590394074201	FAM20B
chr1:clu_2086_+	Success	1.16811107268131	3	0.505617243046044	0.725883800403528	FAM20B
chr1:clu_2087_+	Success	9.29807263228395	8	0.017175235033084	0.128062913720429	TOR3A
chr1:clu_2088_+	Success	0.806465512825298	2	0.446433193346091	0.683947123484473	SOAT1
chr1:clu_2089_+	Success	1.79454661857926	2	0.166202788523923	0.426992459205763	SOAT1
chr1:clu_209_+	Not enough valid samples	NA	NA	NA	NA	NA
chr1:clu_2090_+	Success	0.783293581118429	1	0.210703333493772	0.478094150994292	AXDND1
chr1:clu_2091_+	Success	6.88660873840854	10	0.183589436369914	0.447721663077127	FAM163A
chr1:clu_2092_+	Success	2.36973635106187	7	0.69172148089646	0.838046487037492	FAM163A
chr1:clu_2093_+	Success	0.376406005367542	1	0.385587389341173	0.639143865784907	TOR1AIP1
chr1:clu_2094_+	Success	2.84982238566226	8	0.680834758025087	0.831425553686819	TOR1AIP1
chr1:clu_2095_+	Success	0.0920773402750399	1	0.667826820578856	0.824356886551531	TOR1AIP1
chr1:clu_2096_+	Success	1.58613335857808	3	0.365820015076184	0.624463865262238	TOR1AIP1
chr1:clu_2097_+	Success	1.79307935143476	2	0.16644683140912	0.42730659875104	CEP350
chr1:clu_2098_+	Success	0.12143925605551	1	0.622134788113357	0.798184002434416	CEP350
chr1:clu_2099_+	Success	0.446798185445914	6	0.989326239738227	0.997087840477637	CEP350
chr1:clu_21_+	Success	5.15641672410266	2	0.00576231068514291	0.0655467843598949	SAMD11
chr1:clu_210_+	Success	2.46906320848063	4	0.2937052340949	0.561522286169035	H6PD
chr1:clu_2100_+	Success	2.64525453101578	5	0.3814641587417	0.636417142078915	CEP350
chr1:clu_2101_+	Success	5.67149992634563	3	0.0100086318504119	0.092051103553552	CEP350
chr1:clu_2102_+	Success	0.372863424865912	1	0.387832516997826	0.640768623996896	CEP350
chr1:clu_2103_+	Success	1.83548910297168	2	0.159535453418479	0.418387546653867	CEP350
chr1:clu_2104_+	Success	0.114603861856153	2	0.89171931798481	0.947965516364645	CEP350
chr1:clu_2105_+	Success	4.22938488594218	2	0.0145613446820417	0.115683102018763	CEP350
chr1:clu_2106_+	Success	1.52062837371898	1	0.0811730515888173	0.298320680094779	CEP350
chr1:clu_2107_+	Success	1.09159963246339	2	0.33567910081882	0.598214543823557	CEP350
chr1:clu_2108_+	Success	0.01046538899746	1	0.884967690407315	0.944474976179073	CEP350
chr1:clu_2109_+	Success	0.320572133812078	2	0.72573370148207	0.858266995576652	CEP350
chr1:clu_211_+	Success	10.330106650993	5	0.000938946178283544	0.0202144990328187	H6PD,SPSB1
chr1:clu_2110_+	Success	0.547846432735241	2	0.578193649470376	0.772114047426749	QSOX1
chr1:clu_2111_+	Success	1.5637402587688	3	0.372384745159614	0.629295662981748	QSOX1
chr1:clu_2112_+	Success	1.43046594366325	2	0.239197443741244	0.507515923712527	LHX4
chr1:clu_2113_+	Success	4.04382762953605	4	0.0884195318349861	0.312740329699139	LHX4
chr1:clu_2114_+	Success	1.5389407429102	2	0.214608306441601	0.482230675410237	XPR1
chr1:clu_2115_+	Success	0.135306307505516	1	0.602921120780879	0.787056206844444	XPR1
chr1:clu_2116_+	<=1 sample with coverage>min_coverage	NA	NA	NA	NA	KIAA1614
chr1:clu_2117_+	Success	1.47750231153398	2	0.228206967056957	0.495670899886875	KIAA1614
chr1:clu_2118_+	Success	0.91224981236968	1	0.176778606328581	0.440179519707775	CACNA1E
chr1:clu_2119_+	Success	0.734129667081305	1	0.225620532477132	0.493610221770086	CACNA1E
chr1:clu_212_+	Success	0.772405212474098	1	0.213903200896674	0.481416938790266	H6PD
chr1:clu_2120_+	Success	1.38217267935215	5	0.736260873154364	0.863745399551116	CACNA1E
chr1:clu_2121_+	Success	55.202122569056	6	1.67739633372703e-21	2.77995909761334e-18	CACNA1E
chr1:clu_2122_+	Success	0.0184497425366033	1	0.847669838303294	0.925192073464122	CACNA1E
chr1:clu_2123_+	Success	2.44752426283776	4	0.298236675571296	0.565869912105288	CACNA1E
chr1:clu_2124_+	Success	0.130702635751675	1	0.609156354162455	0.79045039813125	CACNA1E
chr1:clu_2125_+	Success	1.48357901774034	1	0.0849710086930953	0.306006500959029	CACNA1E
chr1:clu_2126_+	Success	3.31478961507952	1	0.0100298954420278	0.0921800445086349	CACNA1E
chr1:clu_2127_+	Success	0.329583036224165	1	0.416854505498931	0.662857489663936	CACNA1E
chr1:clu_2128_+	Success	12.8557168194839	9	0.00227720177977714	0.0365371150354902	CACNA1E
chr1:clu_2129_+	Success	0.447607339394381	2	0.639155605992442	0.80774471425859	CACNA1E
chr1:clu_213_+	Success	5.18614800856449	5	0.0653480313054591	0.26645227238824	SLC25A33
chr1:clu_2130_+	Success	17.7980779144345	9	4.67498693036369e-05	0.00198168622003311	CACNA1E
chr1:clu_2131_+	Success	3.56467823807498	6	0.309049978555546	0.575038494033306	NPL
chr1:clu_2132_+	Success	2.04791710162722	2	0.129003324758973	0.375240043936269	NPL
chr1:clu_2133_+	Success	1.35015922539117	2	0.259198986300033	0.528214161188582	NPL
chr1:clu_2134_+	Success	5.0732619009359	3	0.017360824355699	0.128781509855222	DHX9
chr1:clu_2135_+	Success	1.42570613530734	3	0.415106321222178	0.66153362058273	DHX9
chr1:clu_2136_+	Success	0.887876912609784	2	0.411528536973481	0.658566302702611	LAMC1
chr1:clu_2137_+	Success	0.362306205278941	1	0.394635109876035	0.645914701046626	LAMC1
chr1:clu_2138_+	Success	0.499998029368911	1	0.317311461534858	0.581953885319772	LAMC1
chr1:clu_2139_+	Success	0.861697012241535	1	0.189256745091642	0.454103609470622	LAMC2
chr1:clu_214_+	Success	0.0272818845125755	1	0.815304154503386	0.908259661966885	TMEM201
chr1:clu_2140_+	Success	7.94867764934497	11	0.144984511739289	0.39845376838444	SMG7
chr1:clu_2141_+	Success	0.569393077273617	1	0.285908965329841	0.554521922533457	SMG7
chr1:clu_2142_+	Success	5.67169696243582	3	0.010006809173592	0.092051103553552	SMG7
chr1:clu_2143_+	Success	0.969523195082616	1	0.163772112980713	0.423806170062124	SMG7
chr1:clu_2144_+	<=1 sample with coverage>min_coverage	NA	NA	NA	NA	NA
chr1:clu_2145_+	Success	6.1466702928883	1	0.000454577359880067	0.0119236151166833	SMG7
chr1:clu_2146_+	Success	4.09707661309128	2	0.0166211946297567	0.125319624150601	SMG7
chr1:clu_2147_+	Success	0.575793436760023	1	0.283217207678591	0.552018495439241	SMG7
chr1:clu_2148_+	Success	1.45555602891545	2	0.233270622623239	0.501159825899727	SMG7
chr1:clu_2149_+	Success	45.8953884345374	11	7.42547708839368e-15	3.61194320669003e-12	RGL1
chr1:clu_215_+	Success	3.68093749466425	9	0.599498253594988	0.784967077126627	TMEM201
chr1:clu_2150_+	Success	2.68995310596512	2	0.0678841226575382	0.271719004565928	RGL1
chr1:clu_2151_+	Success	0.0194738266395689	1	0.843552403768108	0.923333170945623	RGL1
chr1:clu_2152_+	Success	1.89413308683197	3	0.285253924847053	0.553856857835468	RGL1
chr1:clu_2153_+	Success	4.11067897048451	10	0.607224818722078	0.789613381882922	TSEN15
chr1:clu_2154_+	Success	0.186783943569367	1	0.541065858240429	0.748601516239286	C1orf21
chr1:clu_2155_+	Success	3.55599905845156	6	0.310613831515122	0.576078891765096	C1orf21
chr1:clu_2156_+	Success	3.54476149765674	3	0.0690984526227465	0.274327355187828	RNF2
chr1:clu_2157_+	Success	10.9652842082287	6	0.00124645479530959	0.0247023306328217	RNF2
chr1:clu_2158_+	Success	0.838248973535272	1	0.195390443614387	0.461371197972924	RNF2
chr1:clu_2159_+	Success	6.40467935155311	3	0.0050675516625157	0.0607228647872522	SWT1
chr1:clu_216_+	Success	1.79320958093967	3	0.309725595205001	0.575467391529631	PIK3CD
chr1:clu_2160_+	Success	0.00649955204495711	1	0.909227001711518	0.956593064982311	SWT1
chr1:clu_2161_+	Success	0.412968239152349	1	0.363450176663705	0.622442488617358	SWT1
chr1:clu_2162_+	Success	2.52985905077958	2	0.0796702489540243	0.295355106572942	SWT1
chr1:clu_2163_+	Success	0.135879297571933	1	0.602154524118319	0.786474800356478	SWT1
chr1:clu_2164_+	Success	1.80720513901451	3	0.306223824333186	0.572504918937322	SWT1
chr1:clu_2165_+	Success	0.365803071533477	1	0.392363069933473	0.644415647469716	SWT1
chr1:clu_2166_+	Not enough valid samples	NA	NA	NA	NA	NA
chr1:clu_2167_+	Success	2.53274102448358	5	0.407941097691578	0.65591869565127	C1orf27
chr1:clu_2168_+	Success	0.258778388101575	1	0.471885756551831	0.703228524790151	C1orf27
chr1:clu_2169_+	Success	0.626035399007378	3	0.740544551158399	0.866432802662934	C1orf27
chr1:clu_217_+	Success	3.95847803408196	5	0.160872117871691	0.420197048164088	PIK3CD
chr1:clu_2170_+	Success	1.85888953322728	3	0.29359574341366	0.561461850436587	C1orf27
chr1:clu_2171_+	Success	0.0740411509721639	1	0.700374756718554	0.843741796532638	C1orf27
chr1:clu_2172_+	Success	0.535787432642792	3	0.783940072230825	0.892261306254214	C1orf27
chr1:clu_2173_+	Success	3.9642592812354	9	0.541365618791711	0.748708431789456	C1orf27
chr1:clu_2174_+	Success	0.127329010938396	2	0.880443949248747	0.942068560593049	NA
chr1:clu_2175_+	Success	4.10030160915946	2	0.0165676776847798	0.125031249919439	NA
chr1:clu_2176_+	Success	1.99947121363621	5	0.549568226411605	0.753779752685927	RP11-295K2.3
chr1:clu_2177_+	Success	2.35253105944469	3	0.194712446906851	0.460579927300528	NA
chr1:clu_2178_+	Not enough valid samples	NA	NA	NA	NA	NA
chr1:clu_2179_+	Success	4.59183076912177	10	0.514766771271665	0.73213029284676	RP11-547I7.2
chr1:clu_218_+	Success	0.18363436396325	1	0.544496822466291	0.750661813642003	PIK3CD
chr1:clu_2180_+	Success	0.781684513527807	1	0.211172610965868	0.478515714410872	RGS2
chr1:clu_2181_+	Success	12.8471216432699	14	0.0283011623147002	0.170769811269824	TROVE2
chr1:clu_2182_+	Success	0.363802111166763	1	0.393660857233481	0.645248101876464	TROVE2
chr1:clu_2183_+	Success	0.0655327946930413	1	0.717329747848819	0.853464777387747	CDC73
chr1:clu_2184_+	Success	1.25207552165659	4	0.643892638892308	0.810811263773939	CDC73
chr1:clu_2185_+	Success	0.50928094332145	1	0.312860376703869	0.577773839307009	CDC73
chr1:clu_2186_+	Success	0.553011747618882	2	0.575214797185259	0.770054389676121	CDC73
chr1:clu_2187_+	Not enough valid samples	NA	NA	NA	NA	NA
chr1:clu_2188_+	Success	4.34040093740987	6	0.19234125598404	0.457890874292819	CRB1
chr1:clu_2189_+	Success	0.780472813898498	2	0.458189321802864	0.692616048849519	CRB1
chr1:clu_219_+	Success	4.20071791925329	5	0.135455532441869	0.384714698423897	PIK3CD
chr1:clu_2190_+	Success	3.2002447239592	3	0.0936706569039107	0.32079744888	C1orf53
chr1:clu_2191_+	Success	0.00452904564653522	1	0.924176616974694	0.964296874960428	NEK7
chr1:clu_2192_+	Success	12.172961682129	2	5.1683261594384e-06	0.000315030640058374	NEK7
chr1:clu_2193_+	Success	1.98261783187445	4	0.410731135570136	0.657753693761915	NEK7
chr1:clu_2194_+	<=1 sample with coverage>min_coverage	NA	NA	NA	NA	RP11-92G12.3
chr1:clu_2195_+	Success	0.310822293755336	2	0.732844095270684	0.861770208874157	CAMSAP2
chr1:clu_2196_+	Success	1.10759387288635	2	0.330352876574754	0.593814105937721	CAMSAP2
chr1:clu_2197_+	Success	0.0135885624204093	1	0.86905822273374	0.935924974784321	CAMSAP2
chr1:clu_2198_+	Success	0.169339490704687	1	0.560592733129815	0.760516937812301	CAMSAP2
chr1:clu_2199_+	Success	0.0019078376611219	1	0.950745076308184	0.978309882720581	CAMSAP2
chr1:clu_22_+	Success	2.2461894527587	6	0.610356103980222	0.791138628982174	SAMD11
chr1:clu_220_+	Success	0.272464509691304	1	0.460397129035038	0.69442621123549	PIK3CD
chr1:clu_2200_+	Success	1.03565939265474	1	0.150091686240228	0.405501157779979	CAMSAP2
chr1:clu_2201_+	Success	1.0371664236287	1	0.14979542656807	0.40530283862674	NA
chr1:clu_2202_+	Success	2.88177923788405	2	0.0560349745373711	0.246018075428642	C1orf106
chr1:clu_2203_+	Success	3.52239714697862	4	0.133539902394059	0.38221275063896	RP11-168O16.1
chr1:clu_2204_+	Success	1.71054694366881	1	0.0643683481730319	0.264354972961682	NA
chr1:clu_2205_+	Success	23.8282484984074	17	9.68877979385226e-05	0.00356858058590838	RPS10P7,NAV1,RP11-134G8.7
chr1:clu_2206_+	Success	3.67386116073521	3	0.0616029534622637	0.258912761551444	NAV1
chr1:clu_2207_+	Success	7.28853423244527	4	0.00566379514890666	0.0648228127476644	NAV1
chr1:clu_2208_+	Success	0.0150034702444231	1	0.86247448308572	0.93253463795762	NA
chr1:clu_2209_+	Success	1.76072195970482	3	0.317991547859066	0.582454953201403	NAV1
chr1:clu_221_+	Success	1.4464484149928	1	0.088970820337911	0.313600520681402	PIK3CD
chr1:clu_2210_+	Success	1.75051468431775e-07	1	0.999527895746725	1	NAV1
chr1:clu_2211_+	Success	5.20434063703715	4	0.0340784013387413	0.187816279017398	NAV1
chr1:clu_2212_+	Success	15.631704406851	2	1.62643620532798e-07	1.50764498738789e-05	NAV1
chr1:clu_2213_+	Success	0.17160418387185	1	0.557983119771771	0.758719468823604	NAV1
chr1:clu_2214_+	Success	1.61929015696478	3	0.356283009611406	0.616375377815295	NAV1
chr1:clu_2215_+	Success	7.37546736835429	4	0.00524667630814646	0.0619773888778378	IPO9
chr1:clu_2216_+	Success	1.79702400532369	2	0.16579154954807	0.42647117847778	IPO9
chr1:clu_2217_+	Success	2.11156902134098	2	0.121047890632199	0.363537882333362	IPO9
chr1:clu_2218_+	Success	0.414443848667361	2	0.660707631974073	0.820469255970952	IPO9
chr1:clu_2219_+	Success	0.341717653738044	2	0.710548797186399	0.849477252590948	IPO9
chr1:clu_222_+	Success	0.929703191329992	1	0.172693327845898	0.435372004195859	PIK3CD
chr1:clu_2220_+	Success	2.52681289960128	2	0.0799133065839486	0.295770742742415	IPO9
chr1:clu_2221_+	Success	2.46552806210184	4	0.294445002458882	0.562258404568279	SHISA4
chr1:clu_2222_+	Success	2.39698203908119	3	0.18752091534523	0.451855533169108	SHISA4
chr1:clu_2223_+	Success	1.08190864574236	1	0.141293296254617	0.393783405412633	NA
chr1:clu_2224_+	Success	4.09552994636761	3	0.0422237747021624	0.211002053308762	TIMM17A
chr1:clu_2225_+	Success	6.84316763657353	4	0.00836645643989265	0.0826368392512034	RNPEP
chr1:clu_2226_+	Success	0.924045312873204	2	0.396910163278495	0.647425193788279	RNPEP
chr1:clu_2227_+	Success	4.00961811271918	7	0.33090072820862	0.594346599490852	RNPEP
chr1:clu_2228_+	Success	0.380637247890377	2	0.683425758795422	0.833142569423641	PPP1R12B
chr1:clu_2229_+	Success	2.34467427481422	2	0.0958784270633162	0.324532711119637	PPP1R12B
chr1:clu_223_+	Success	0.0351077416352155	1	0.79102329488261	0.895937464364804	PIK3CD
chr1:clu_2230_+	Success	0.871238533599552	1	0.186825271789892	0.451388746816444	PPP1R12B
chr1:clu_2231_+	Success	5.0957019580394	5	0.0699900383870509	0.276178390913011	PPP1R12B
chr1:clu_2232_+	Success	2.76054229568626	2	0.0632574548115687	0.261925400930395	PPP1R12B
chr1:clu_2233_+	Success	1.46091377835673	1	0.0873888370332797	0.310528254342144	PPP1R12B
chr1:clu_2234_+	Success	3.88544176505525	7	0.353230204003943	0.613674193825078	PPP1R12B
chr1:clu_2235_+	Success	0.300305065152088	1	0.438345328380931	0.678881143623566	PPP1R12B
chr1:clu_2236_+	Success	3.18014678989562	3	0.0953380406670795	0.323760174175191	PPP1R12B
chr1:clu_2237_+	Not enough valid samples	NA	NA	NA	NA	NA
chr1:clu_2238_+	Success	0.419383044142819	5	0.9744951084625	0.989254694265108	NA
chr1:clu_2239_+	Not enough valid samples	NA	NA	NA	NA	NA
chr1:clu_224_+	Success	3.73887261687014	2	0.0237808982077607	0.155386551369974	PIK3CD
chr1:clu_2240_+	Success	3.52053785704925	2	0.029583519183679	0.174760983045233	PCAT6
chr1:clu_2241_+	Success	0.0839428529469899	1	0.681997724195342	0.832070091518038	RP11-480I12.7
chr1:clu_2242_+	Success	0.372431005642284	2	0.689057190976207	0.836388339308603	TMEM183A
chr1:clu_2243_+	Success	1.98005549245227	1	0.0465906314630351	0.222706055183157	TMEM183A
chr1:clu_2244_+	Success	0.0581915194742351	1	0.732990974776149	0.861860412124008	TMEM183A
chr1:clu_2245_+	Success	8.0610155116301	5	0.00650416986836357	0.0706351960895132	TMEM183A
chr1:clu_2246_+	Success	1.94517930984932	1	0.0485640526548535	0.227988852640258	TMEM183A
chr1:clu_2247_+	Success	7.0306590651735	4	0.00710190326603896	0.0747129348088282	PPFIA4
chr1:clu_2248_+	<=1 sample with coverage>min_coverage	NA	NA	NA	NA	NA
chr1:clu_2249_+	Success	1.34029420533619	3	0.44353617641151	0.682435470454852	PPFIA4
chr1:clu_225_+	Success	0.573137970663083	1	0.284330084574593	0.553089788896062	PIK3CD
chr1:clu_2250_+	Success	3.20109651623761	2	0.0407175320560431	0.206739523809564	PPFIA4
chr1:clu_2251_+	Success	0.628860581760819	4	0.868506819774629	0.93574420133248	PPFIA4
chr1:clu_2252_+	Success	1.48577155364001	2	0.226327649371572	0.494035237302882	PPFIA4
chr1:clu_2253_+	Success	0.412889354865001	3	0.843291686773443	0.923191774839951	PPFIA4
chr1:clu_2254_+	Success	0.10689378247946	1	0.643814808783239	0.810762435465323	PPFIA4
chr1:clu_2255_+	Success	1.68073037583324	2	0.186237902689759	0.450857372902015	PPFIA4
chr1:clu_2256_+	Success	0.0226655166636078	1	0.83139649332755	0.916774880682123	PPFIA4
chr1:clu_2257_+	Success	0.113870017949466	2	0.892373940938943	0.948107509448095	PPFIA4
chr1:clu_2258_+	Success	10.6220239203549	4	0.000283266612971683	0.00823955324374531	PPFIA4
chr1:clu_2259_+	Success	6.16543562407924	4	0.015053168690147	0.117950099613753	ADORA1
chr1:clu_226_+	<=1 sample with coverage>min_coverage	NA	NA	NA	NA	NA
chr1:clu_2260_+	Success	8.76942328644418	10	0.0632590596101126	0.261925400930395	ADORA1,RP11-134P9.3
chr1:clu_2261_+	Success	0.90884576854296	2	0.402989098389928	0.651650694977249	ATP2B4
chr1:clu_2262_+	Success	4.89930726017337	2	0.00745174340276718	0.0769272329553581	ATP2B4
chr1:clu_2263_+	Success	0.178789548814422	1	0.549853826436145	0.754047973174637	ATP2B4
chr1:clu_2264_+	Success	1.64421940152897	2	0.193163286925028	0.458739531983897	ATP2B4
chr1:clu_2265_+	Success	0.569025297503686	2	0.566076926480964	0.764116752420136	ATP2B4
chr1:clu_2266_+	Success	0.5045200457389	2	0.603795300021279	0.787424593723334	ATP2B4
chr1:clu_2267_+	Success	16.1917653291384	15	0.00570675575336891	0.0651475215409581	ZC3H11A
chr1:clu_2268_+	Success	3.23718336998604	2	0.0392743607988585	0.203277504391816	ZC3H11A
chr1:clu_2269_+	Success	0.829163587323819	2	0.436414156041613	0.677363632899516	ZC3H11A
chr1:clu_227_+	Success	6.5021171878426	7	0.072005288453216	0.280228067867245	NMNAT1,RP11-84A14.4
chr1:clu_2270_+	Success	0.167340380606447	2	0.845911630414647	0.924442315737676	ZC3H11A
chr1:clu_2271_+	Success	4.49459568127349	6	0.174186854215357	0.437142095468981	SNRPE
chr1:clu_2272_+	Success	3.8265403662881	5	0.176419941417229	0.439720729637615	SOX13
chr1:clu_2273_+	Success	2.69480801997997	4	0.249604048258687	0.51842383051074	SOX13
chr1:clu_2274_+	Success	0.326117671944758	1	0.419314617764615	0.664564963817928	SOX13
chr1:clu_2275_+	Success	0.00984198702349204	1	0.888423290807958	0.946222421394904	MDM4
chr1:clu_2276_+	Success	1.5596828804953	2	0.210202720014844	0.477595589493099	MDM4
chr1:clu_2277_+	Success	4.33387433932808	4	0.0699624595958087	0.276145712017553	MDM4
chr1:clu_2278_+	Success	6.54455623334161	5	0.0225578461338462	0.150847942395876	MDM4
chr1:clu_2279_+	Success	3.43654851978499	9	0.650329958864515	0.81433945565368	NFASC
chr1:clu_228_+	Success	0.577145268259414	2	0.561499009820455	0.761031914959974	NMNAT1
chr1:clu_2280_+	Success	2.54118737276212	2	0.0787728115487768	0.2936167188882	NFASC
chr1:clu_2281_+	Success	0.461819212096685	1	0.336521450916109	0.598918823965392	NFASC
chr1:clu_2282_+	Success	0.153972714561291	1	0.578943697133999	0.772611639498458	NFASC
chr1:clu_2283_+	Success	2.7113322207324	4	0.246611434818082	0.515075608085829	NFASC
chr1:clu_2284_+	Success	2.70734002818062	2	0.0667140283436054	0.26911844145603	NFASC
chr1:clu_2285_+	Success	4.26690578789567	4	0.0738689475553806	0.284012171266888	NFASC
chr1:clu_2286_+	Success	21.8412724939335	5	2.68663037009213e-08	3.18819960029604e-06	NFASC
chr1:clu_2287_+	Success	0.747773155252503	1	0.221357908489119	0.489526470346949	NFASC
chr1:clu_2288_+	Success	0.739138313221133	1	0.224044354856361	0.49209026778157	NA
chr1:clu_2289_+	Success	1.10072330049127	2	0.33263040493174	0.595915806581754	CNTN2
chr1:clu_229_+	Success	1.68826977696153	3	0.337131043383907	0.599562390241012	UBE4B
chr1:clu_2290_+	Success	1.44600005263464	2	0.235510435917056	0.50362985140459	CNTN2
chr1:clu_2291_+	Success	0.00739917956778413	1	0.903177396093487	0.953958736249807	CNTN2
chr1:clu_2292_+	Success	3.44079654373544	2	0.0320391545731651	0.182034419454727	CNTN2
chr1:clu_2293_+	Success	0.076947519589794	3	0.984664661421707	0.994768458790603	CNTN2
chr1:clu_2294_+	Success	0.0932361625723388	1	0.665869033466055	0.823333492429653	CNTN2
chr1:clu_2295_+	Success	20.3639140878568	6	3.27602057922394e-07	2.80885890116393e-05	TMCC2
chr1:clu_2296_+	Success	0.433106706273975	2	0.648491290023646	0.813277589605434	TMCC2
chr1:clu_2297_+	Success	3.20252835346491	2	0.0406592728966115	0.206635917879138	TMCC2
chr1:clu_2298_+	Success	3.8335352427647	4	0.104563879368467	0.339442237973664	RP11-576D8.4
chr1:clu_2299_+	Success	0.642038294061308	3	0.732917676584837	0.861829350701713	RP11-576D8.4
chr1:clu_23_+	Success	0.641945280079995	2	0.526267689615103	0.738904441802189	SAMD11
chr1:clu_230_+	Success	0.227152899219419	1	0.500297260049723	0.722586976362573	UBE4B
chr1:clu_2300_+	Success	0.081532844090475	1	0.686349553885182	0.834769204159655	CDK18
chr1:clu_2301_+	Success	0.576716546201737	1	0.28283163467322	0.551608844445007	CDK18
chr1:clu_2302_+	Success	0.675830996009914	1	0.244987775171151	0.513547143678094	CDK18
chr1:clu_2303_+	Success	0.311878824205223	2	0.732070232046027	0.861505537438651	MFSD4
chr1:clu_2304_+	Success	0.931526019339799	2	0.393952072950909	0.645497299486224	MFSD4
chr1:clu_2305_+	Success	19.9844220845653	14	0.000257992198909522	0.00765854908774981	NA
chr1:clu_2306_+	Success	2.10971031852932	3	0.238724689661694	0.507016482724769	NA
chr1:clu_2307_+	Success	1.1572456216993	5	0.804136170395396	0.902509680542745	FAM72A
chr1:clu_2308_+	Success	0.540639106667982	2	0.582375933068691	0.774750804650196	SRGAP2
chr1:clu_2309_+	Success	0.560706777148937	1	0.289614282649302	0.557847568896635	SRGAP2
chr1:clu_231_+	Success	0.13155531441771	1	0.607991119958123	0.790104433777732	UBE4B
chr1:clu_2310_+	Success	3.06409001773477	1	0.0133043757448875	0.10968798052871	SRGAP2
chr1:clu_2311_+	Success	4.33905552253441	1	0.00322054614605251	0.045702545236688	SRGAP2
chr1:clu_2312_+	Success	1.01340739253828	2	0.362980054488964	0.622025431545862	SRGAP2
chr1:clu_2313_+	Success	0.00851997080485489	1	0.896141482071563	0.950512765077088	SRGAP2
chr1:clu_2314_+	Success	1.24176540546659	4	0.647587264818727	0.812685920973125	SRGAP2
chr1:clu_2315_+	Success	3.16413748336345	3	0.0966865784961465	0.325707276120212	SRGAP2
chr1:clu_2316_+	Success	5.81570289422314	3	0.00875861784697739	0.0848722162138367	IKBKE
chr1:clu_2317_+	Success	0.469695049419641	1	0.332434741995047	0.595695606356445	IKBKE
chr1:clu_2318_+	Success	0.0934994195314971	1	0.665426284670682	0.82309625082028	IKBKE
chr1:clu_2319_+	Success	0.744921090896	1	0.222240947842426	0.490424645584164	IKBKE
chr1:clu_232_+	Success	0.609302747301825	2	0.543729854042809	0.750172821457193	UBE4B
chr1:clu_2320_+	Success	2.47666511958687	1	0.0260404608748948	0.163243818083795	IKBKE
chr1:clu_2321_+	Success	5.29337291907996	8	0.226231547478758	0.493935192253307	IKBKE
chr1:clu_2322_+	Success	0.0928592563079746	1	0.666504211867843	0.823682784747579	RASSF5
chr1:clu_2323_+	Success	2.36553793312942	3	0.192581949109389	0.458221550648739	RASSF5
chr1:clu_2324_+	Success	6.01933975297334	10	0.282476167733021	0.551230205138052	DYRK3
chr1:clu_2325_+	Success	1.99765925549275	1	0.0456268280377658	0.219980415570893	MAPKAPK2
chr1:clu_2326_+	Success	0.210952032305499	2	0.80981291080795	0.90532240693314	MAPKAPK2
chr1:clu_2327_+	Success	1.77526057312991	1	0.0595267515142802	0.253994248319009	MAPKAPK2
chr1:clu_2328_+	Success	0.0540781031381812	1	0.742253112475712	0.867536084880748	MAPKAPK2
chr1:clu_2329_+	Success	2.16309757050863	2	0.114968446042395	0.354774772765205	MAPKAPK2
chr1:clu_233_+	Success	2.80091418812026	2	0.0607544961913306	0.256890235251216	KIF1B
chr1:clu_2330_+	Success	0.13196703436364	1	0.607430187914494	0.789673521007419	PFKFB2
chr1:clu_2331_+	Success	0.36045408747475	1	0.395846172810452	0.646580366492192	PFKFB2
chr1:clu_2332_+	Success	2.55976987119493	4	0.275250421693271	0.544666739365993	PFKFB2
chr1:clu_2333_+	Success	0.715265193585196	1	0.231677898530246	0.499398304260068	PFKFB2
chr1:clu_2334_+	Success	0.85403722495235	1	0.1912353914848	0.456676398593143	CD55
chr1:clu_2335_+	Success	0.50239278895846	1	0.316155302272924	0.580845661918644	CD55
chr1:clu_2336_+	Success	0.109384922619938	2	0.896385312100252	0.950555946472216	CD55
chr1:clu_2337_+	Success	0.00420567356900392	1	0.92692575321035	0.965808546235869	CD55
chr1:clu_2338_+	Success	0.293843634502991	2	0.745393036083825	0.869327346463198	CD55
chr1:clu_2339_+	Success	0.110538698221944	1	0.638220219745402	0.807404004579775	CD46
chr1:clu_234_+	Success	1.29753509716829	2	0.273204386020028	0.542488815810281	KIF1B
chr1:clu_2340_+	Success	8.42996593282987	8	0.0316010983254986	0.180652822857042	CD46
chr1:clu_2341_+	Success	0.617108879062698	1	0.266588349892559	0.535367030815547	CD46
chr1:clu_2342_+	<=1 sample with coverage>min_coverage	NA	NA	NA	NA	CR1
chr1:clu_2343_+	Success	2.4012089372336	3	0.186850124924004	0.451426593921387	CD46
chr1:clu_2344_+	Not enough valid samples	NA	NA	NA	NA	NA
chr1:clu_2345_+	Success	0.653527661211371	1	0.25292849812065	0.521799117501025	NA
chr1:clu_2346_+	Success	3.49154712019742	3	0.0724385730518689	0.280997604063582	CAMK1G
chr1:clu_2347_+	Success	0.797515214172506	3	0.660517161047203	0.820317771567371	CAMK1G
chr1:clu_2348_+	Success	1.35807155176815	1	0.0993377860658158	0.330111342777832	CAMK1G
chr1:clu_2349_+	Success	0.529180899665789	3	0.78713400441509	0.893711128935775	CAMK1G
chr1:clu_235_+	Success	13.0247122464716	3	9.31283216369618e-06	0.000514657065658301	KIF1B
chr1:clu_2350_+	Success	0.572325118457172	1	0.284671849123292	0.553360895607272	G0S2
chr1:clu_2351_+	Success	0.368625396099787	1	0.390542973120562	0.642864466329405	DIEXF
chr1:clu_2352_+	Success	0.0608312081916722	1	0.727238412577772	0.859147212319852	DIEXF
chr1:clu_2353_+	Success	0.267571211288214	2	0.76523583525289	0.88086390229942	DIEXF
chr1:clu_2354_+	Success	5.5379952153271	14	0.680056237622015	0.830982512513853	SYT14
chr1:clu_2355_+	Success	0.687507391825875	3	0.711401712684461	0.849962420780031	SYT14
chr1:clu_2356_+	Success	5.35065080516506	8	0.2192049047218	0.48729944633834	SYT14
chr1:clu_2357_+	Success	0.0593775671265746	2	0.942350901257304	0.973531362182067	SERTAD4
chr1:clu_2358_+	Success	2.0540342027881	2	0.128216607040443	0.374236792258194	SERTAD4
chr1:clu_2359_+	Success	5.83159923658604	7	0.112193074473125	0.350802776824924	HHAT
chr1:clu_236_+	Success	9.56497925022768	5	0.00181788267050972	0.0316144275113176	UBE4B
chr1:clu_2360_+	Success	0.000223782425152308	1	0.983121429872593	0.994199673612582	HHAT
chr1:clu_2361_+	Success	3.23626554715133	4	0.166529395900179	0.427429219538159	HHAT
chr1:clu_2362_+	Success	7.60016336465742	2	0.000500369684041295	0.0128626000415005	HHAT
chr1:clu_2363_+	Success	0.355197099360836	1	0.399312978534739	0.649167681086472	HHAT
chr1:clu_2364_+	Success	0.512868823810322	1	0.311161878395339	0.576218316007712	RCOR3
chr1:clu_2365_+	Success	5.71175254794548	7	0.121183115572459	0.363667783578239	RCOR3
chr1:clu_2366_+	Success	1.5482390039183	3	0.37698803858667	0.633067985965518	RCOR3
chr1:clu_2367_+	Success	0.102724733564258	1	0.650357688575542	0.81433945565368	RCOR3
chr1:clu_2368_+	Success	0.411144282074019	3	0.844128809799773	0.923474622724957	RCOR3
chr1:clu_2369_+	Success	7.58090906462894	8	0.0560743354133536	0.246068999322743	RCOR3
chr1:clu_237_+	Success	3.35636013756448	5	0.242897222249183	0.511631694043907	UBE4B
chr1:clu_2370_+	Success	0.00104887322811464	1	0.963468732505924	0.983977868397953	RCOR3
chr1:clu_2371_+	Success	3.0080559849556	3	0.110828968558593	0.348742483591567	TRAF5
chr1:clu_2372_+	Success	3.12895248593804	5	0.281926367566851	0.550813668662683	TRAF5
chr1:clu_2373_+	Success	1.76731493973162	2	0.170790957728006	0.432996297062902	LINC00467
chr1:clu_2374_+	Success	2.80249582057058	2	0.0606584808591494	0.256668690796352	LINC00467
chr1:clu_2375_+	Success	0.880093804772287	3	0.62363663680688	0.799088319067477	PPP2R5A
chr1:clu_2376_+	Success	4.10257557958857	3	0.0419567683985726	0.210100303195747	PPP2R5A
chr1:clu_2377_+	Success	3.58690907445771	2	0.027683766778365	0.168765099395732	PPP2R5A
chr1:clu_2378_+	Success	2.53891814570765	1	0.0242335938499106	0.156993796108749	PPP2R5A
chr1:clu_2379_+	Success	0.0573719985122807	1	0.734806483769053	0.863024330410945	PPP2R5A
chr1:clu_238_+	Success	0.152315322826809	1	0.580993879880153	0.774086031475621	UBE4B
chr1:clu_2380_+	Success	3.32659051430528	5	0.247737418235967	0.51624949159851	NENF
chr1:clu_2381_+	Success	0.21307678466269	2	0.808094085602428	0.904615360620724	ATF3
chr1:clu_2382_+	Success	4.35364914790898	2	0.0128597995432733	0.107246493254367	TATDN3
chr1:clu_2383_+	Success	15.6809812473948	19	0.0368282376489947	0.196070057158372	TATDN3
chr1:clu_2384_+	Success	5.48987086824945	8	0.202849704501245	0.469131540961416	FLVCR1
chr1:clu_2385_+	Success	0.887911435147544	2	0.411514330209253	0.658566302702611	FLVCR1
chr1:clu_2386_+	Success	8.41120367524218	4	0.00209269448651884	0.0347216685067156	FLVCR1
chr1:clu_2387_+	Success	14.8822110720539	12	0.00302962279563339	0.0439803852804607	VASH2
chr1:clu_2388_+	Success	0.359104392640376	1	0.396732089281597	0.64719919027479	VASH2
chr1:clu_2389_+	Success	2.289830876829	3	0.205293757626085	0.472168440849542	VASH2
chr1:clu_239_+	Success	0.908167293661791	2	0.403262609145167	0.651869535066127	UBE4B
chr1:clu_2390_+	Success	1.63369030850663	7	0.859215153128791	0.930626478743076	RPS6KC1
chr1:clu_2391_+	Success	0.492318458565933	4	0.912116518567668	0.958347536104514	RPS6KC1
chr1:clu_2392_+	Success	8.70726325735814	10	0.0656801945982168	0.267054610235051	RPS6KC1
chr1:clu_2393_+	Success	2.16194475307094	2	0.115101060096986	0.354913743473605	PROX1
chr1:clu_2394_+	Success	0.0920313754551501	1	0.667904776616042	0.824374016368946	PROX1
chr1:clu_2395_+	Success	5.11062841408602	6	0.115638352906769	0.355452458234165	SMYD2
chr1:clu_2396_+	Success	0.0742012381051609	4	0.997379552349604	1	SMYD2
chr1:clu_2397_+	Success	0.300637653988815	2	0.740345985565617	0.86623777477085	SMYD2
chr1:clu_2398_+	Success	1.39351322585526	1	0.0950304172841558	0.323275818498358	SMYD2
chr1:clu_2399_+	Success	0.822763665092793	3	0.649111420237943	0.813706506622592	KCNK2
chr1:clu_24_+	Success	2.52365488692413	1	0.0246642040240445	0.15871595164012	SAMD11
chr1:clu_240_+	Success	0.764312162662463	2	0.465654115131145	0.698516717727032	UBE4B
chr1:clu_2400_+	Success	0.296962188375574	2	0.743072108594246	0.867877273277071	KCNK2
chr1:clu_2401_+	Success	0.0648604410877169	2	0.937198248619239	0.970908948473951	KCNK2
chr1:clu_2402_+	Success	0.0138270986467433	1	0.867924397820387	0.935378616228451	KCNK2
chr1:clu_2403_+	Success	0.185911483639757	2	0.83034709103132	0.916277548949802	KCTD3
chr1:clu_2404_+	Success	3.07761277497411	5	0.291406534713046	0.559294563082115	KCTD3
chr1:clu_2405_+	Success	0.470342388090131	1	0.332101796953435	0.595453866675119	KCTD3
chr1:clu_2406_+	Success	4.86320158234867	4	0.045297393678413	0.219052572424417	KCTD3
chr1:clu_2407_+	Success	0.461925663569446	1	0.336465767346898	0.598916229188313	KCTD3
chr1:clu_2408_+	Success	2.6603180791916	2	0.0699259762089377	0.276023886001037	SPATA17
chr1:clu_2409_+	Success	1.52161313165277	5	0.693321539774455	0.838986105988075	SPATA17
chr1:clu_241_+	Success	0.0169877001185768	1	0.853759152595647	0.928156788030173	UBE4B
chr1:clu_2410_+	Success	0.143341638266961	1	0.592353846556184	0.781014719363347	RRP15
chr1:clu_2411_+	Success	1.25834858669532	2	0.284122843531855	0.55298061514764	RRP15
chr1:clu_2412_+	Success	4.98959890937431	2	0.00680839472795936	0.0729530260828605	RRP15
chr1:clu_2413_+	Success	0.118060322256156	2	0.888642446080537	0.946314438173318	TGFB2
chr1:clu_2414_+	Success	0.750188366426983	2	0.472277583120957	0.703462641539693	LYPLAL1
chr1:clu_2415_+	Success	5.0038011370716	10	0.439826563260176	0.679803662820398	LYPLAL1
chr1:clu_2416_+	Success	3.20442527286195	8	0.601534725098789	0.786041426427067	NA
chr1:clu_2417_+	Success	0.513185876755472	2	0.598585518130491	0.784450272423912	NA
chr1:clu_2418_+	Success	0.701406487381568	1	0.236253154264668	0.50414716318349	NA
chr1:clu_2419_+	Success	0.401668576037991	2	0.669202498684689	0.824939456562896	IARS2
chr1:clu_242_+	Success	3.74121966092753	4	0.112486142141699	0.351305628501877	UBE4B
chr1:clu_2420_+	Success	0.0166885917028594	1	0.855037939642303	0.928766033666159	IARS2
chr1:clu_2421_+	Success	0.0929471171348837	1	0.666356008621498	0.823623939508041	IARS2
chr1:clu_2422_+	Success	0.297033801971708	1	0.440850498040203	0.680528634992147	IARS2
chr1:clu_2423_+	Success	0.261699983830255	1	0.469394945094287	0.701301713880644	IARS2
chr1:clu_2424_+	Success	0.0560069027855832	1	0.737862992422134	0.864753601018775	IARS2
chr1:clu_2425_+	Success	3.25559044091096	4	0.164087259179049	0.424241814346252	MARK1
chr1:clu_2426_+	Success	1.89478144775876	3	0.285102477396766	0.553794299032065	MARK1
chr1:clu_2427_+	Success	0.771101604444993	4	0.819140322335656	0.910302085458356	MARK1
chr1:clu_2428_+	Success	1.20316092270787	1	0.120846008989797	0.363281260269505	MARK1
chr1:clu_2429_+	Success	2.06995116717371	4	0.387403105352756	0.640465967724722	MARK1
chr1:clu_243_+	Success	2.39578967209786	2	0.0911007108213059	0.31706812414577	UBE4B
chr1:clu_2430_+	Success	2.5189262128621	1	0.0247992156089194	0.159283653242332	MARC2
chr1:clu_2431_+	Success	0.28544391643004	5	0.989297324992374	0.997087840477637	MARC2
chr1:clu_2432_+	Success	0.29032646107747	1	0.446056510046886	0.683728040859397	MARC2
chr1:clu_2433_+	Success	0.225440861488323	2	0.79816426129867	0.899461950989789	MARC1
chr1:clu_2434_+	Success	0.0526497757106767	1	0.745560337048095	0.869339863477844	MARC1
chr1:clu_2435_+	Success	1.38237487270703	4	0.597932721708153	0.784150529625296	MARC1
chr1:clu_2436_+	Success	5.74949370777466	1	0.000696341143200886	0.0161828495857693	MARC1
chr1:clu_2437_+	Success	7.9824522811723	4	0.00306661983900182	0.0443508878629144	MIA3
chr1:clu_2438_+	Success	3.22857021266896	2	0.039614098051827	0.20417972093963	MIA3
chr1:clu_2439_+	Success	2.21668116504816	3	0.218311790828199	0.486171976410796	MIA3
chr1:clu_244_+	Success	7.89098120501058	3	0.00125687560785998	0.0248187466794827	KIF1B
chr1:clu_2440_+	Success	0.268425917615559	1	0.463740364396261	0.696944030664543	MIA3
chr1:clu_2441_+	Success	3.19740433650895	2	0.0408681463789762	0.207268624285405	MIA3
chr1:clu_2442_+	Success	0.751164677696579	2	0.471816718204591	0.703187827589897	MIA3
chr1:clu_2443_+	Success	1.13170501691116	4	0.687438519255314	0.835349171716407	MIA3
chr1:clu_2444_+	Success	0.0570210019618571	2	0.944574231246229	0.974874740701986	MIA3
chr1:clu_2445_+	Success	9.66583177284974	15	0.199095988776892	0.465182233919244	BROX
chr1:clu_2446_+	Success	1.33868406950387	4	0.613180666234315	0.792873475865735	BROX
chr1:clu_2447_+	Success	0.73661163546069	1	0.22483782197157	0.492929508485039	BROX
chr1:clu_2448_+	Success	0.0854203969537366	1	0.679365646091886	0.830809977846334	BROX
chr1:clu_2449_+	Success	0.552830636934232	2	0.575318984165401	0.770054389676121	BROX
chr1:clu_245_+	Success	0.00262062475314906	1	0.942286390451418	0.973526220318521	KIF1B
chr1:clu_2450_+	Success	10.8607194081123	29	0.831538827550382	0.916842566064965	RP11-452F19.3,DISP1
chr1:clu_2451_+	Success	3.54624881776203	6	0.312377770364316	0.577404152798271	DISP1
chr1:clu_2452_+	Success	0.29286272913123	1	0.444076834133965	0.682765093944205	DISP1
chr1:clu_2453_+	Success	0.0127084095692567	1	0.873332836639456	0.938186956032639	CAPN2
chr1:clu_2454_+	Success	2.27813008945589	1	0.0327986189128796	0.184408714645326	CAPN2
chr1:clu_2455_+	Success	1.47273055972619e-07	1	0.999566971293876	1	CAPN2
chr1:clu_2456_+	Success	12.6157069317467	11	0.00843133758555876	0.0829179489851572	RP11-504P24.3,RP11-504P24.4
chr1:clu_2457_+	Success	1.69709941267648	1	0.065426140446604	0.266555155357443	FBXO28
chr1:clu_2458_+	Not enough valid samples	NA	NA	NA	NA	NA
chr1:clu_2459_+	Success	9.53911641920058	5	0.00185869499509867	0.0320631412971217	FBXO28
chr1:clu_246_+	Success	1.00396879158507	2	0.366422297802831	0.624728259971097	KIF1B
chr1:clu_2460_+	Success	5.23819433352037	8	0.233167591009601	0.501072069757638	DEGS1
chr1:clu_2461_+	Success	4.60129011936954	1	0.002416742398267	0.0379214746996038	CNIH4
chr1:clu_2462_+	Success	10.2759523899274	5	0.000984124799595138	0.0209575497526266	CNIH4
chr1:clu_2463_+	Success	1.35353213951203	3	0.439028128759641	0.679125092501021	CNIH4
chr1:clu_2464_+	Success	44.149040930648	25	5.4127009727905e-09	7.59773103120641e-07	CNIH3
chr1:clu_2465_+	Success	8.47146414353119	7	0.0177679216305701	0.130712071936659	DNAH14
chr1:clu_2466_+	Success	0.459745986282996	2	0.631444020580077	0.803496938202973	DNAH14
chr1:clu_2467_+	Success	0.253825865943611	1	0.476157174118638	0.705994441143038	DNAH14
chr1:clu_2468_+	<=1 sample with coverage>min_coverage	NA	NA	NA	NA	DNAH14
chr1:clu_2469_+	Success	6.46835364799324	6	0.0440521229343563	0.216099525475985	DNAH14
chr1:clu_247_+	Success	4.9604414538635	2	0.00700983263174376	0.0741731784115743	KIF1B
chr1:clu_2470_+	Success	6.99697900622209	3	0.00291338849887149	0.0427985090906712	DNAH14
chr1:clu_2471_+	Success	4.74711783797284	5	0.0909017719214821	0.316725138018056	DNAH14
chr1:clu_2472_+	Success	8.08574316531394	5	0.00637115115839234	0.0698328490467366	DNAH14
chr1:clu_2473_+	Success	1.56443576311221	5	0.680125352255834	0.831029623361197	DNAH14
chr1:clu_2474_+	Success	11.1204320023398	16	0.135583259649064	0.384860600755629	DNAH14
chr1:clu_2475_+	Success	1.07858605456954	2	0.340076034813446	0.602270845115525	DNAH14
chr1:clu_2476_+	Success	6.80933478563611	6	0.0341983427083332	0.188203659229578	DNAH14
chr1:clu_2477_+	Success	1.1339929934814	2	0.321745958531516	0.585468246849692	DNAH14
chr1:clu_2478_+	Success	5.2164503863778	4	0.0337339233628497	0.186929158684124	DNAH14
chr1:clu_2479_+	Success	0.743512532014336	2	0.475440977462568	0.705578760074938	DNAH14
chr1:clu_248_+	Success	0.607548006291893	1	0.27032521298361	0.539694708577365	KIF1B
chr1:clu_2480_+	Success	7.59402948044686	2	0.000503448326109964	0.0129091402992987	DNAH14
chr1:clu_2481_+	Success	4.67567007629737	5	0.0958446606609601	0.324512378990853	DNAH14
chr1:clu_2482_+	Success	3.71131054394925	4	0.115170178951265	0.354968363970935	DNAH14
chr1:clu_2483_+	Success	2.43411121770529	4	0.301087888483328	0.568294858553822	DNAH14
chr1:clu_2484_+	Not enough valid samples	NA	NA	NA	NA	NA
chr1:clu_2485_+	Not enough valid samples	NA	NA	NA	NA	NA
chr1:clu_2486_+	Success	7.78475486747629	5	0.00818690864833047	0.0814364517075983	SRP9
chr1:clu_2487_+	Success	0.682211904430915	1	0.242772265858806	0.51158054069447	EPHX1
chr1:clu_2488_+	Success	2.34373471913364	5	0.455198885712579	0.690592781897084	H3F3A
chr1:clu_2489_+	Not enough valid samples	NA	NA	NA	NA	RP11-396C23.2
chr1:clu_249_+	Success	0.985489262835472	4	0.741096895520198	0.866799240237273	KIF1B,PGD
chr1:clu_2490_+	Success	0.128073519355894	3	0.968053374790125	0.986159441381491	PSEN2
chr1:clu_2491_+	Success	4.2846826216919	4	0.0728123236766761	0.281735579263717	PSEN2
chr1:clu_2492_+	Success	1.97206696316971	4	0.413619295125422	0.660239478215593	PSEN2
chr1:clu_2493_+	Success	1.42198411683353	1	0.0917174532724348	0.318084622463748	PSEN2
chr1:clu_2494_+	Success	1.16526913396592	1	0.126858004576189	0.372311500597075	PSEN2
chr1:clu_2495_+	Success	7.34408107894683	11	0.1972226988809	0.463295112045507	ADCK3
chr1:clu_2496_+	Success	0.526020892580277	4	0.901804729284541	0.953446770788935	ADCK3
chr1:clu_2497_+	Success	3.20700024271162	2	0.0404778550739012	0.20621379891188	ADCK3
chr1:clu_2498_+	Success	4.81366090103296	2	0.00811808572273719	0.0810966721171931	ADCK3
chr1:clu_2499_+	Not enough valid samples	NA	NA	NA	NA	NA
chr1:clu_25_+	Success	3.014312250888	3	0.110225855512626	0.347963286429386	KLHL17
chr1:clu_250_+	Success	0.884670422849013	2	0.412850216857647	0.659746072721097	PGD
chr1:clu_2500_+	Success	17.0670629279412	10	0.000175279947438722	0.00570286658126953	ZNF678
chr1:clu_2501_+	Success	4.81855999794699	2	0.00807841169682587	0.0809103493361847	ZNF678
chr1:clu_2502_+	Success	10.7352790042551	10	0.0180410698599802	0.131876167408268	SNAP47
chr1:clu_2503_+	Success	3.38242278138762	4	0.148849274808663	0.40371072220795	SNAP47
chr1:clu_2504_+	Not enough valid samples	NA	NA	NA	NA	NA
chr1:clu_2505_+	Success	6.24400645358037	5	0.0286794298334156	0.171906742697519	ARF1
chr1:clu_2506_+	Success	4.05397547038922	10	0.618293190802657	0.795811531856006	NA
chr1:clu_2507_+	Success	15.8721276426659	5	6.67578837105062e-06	0.000391378051171057	GUK1
chr1:clu_2508_+	Success	0.841749669925775	4	0.793712763054655	0.897431919544133	GUK1,GJC2
chr1:clu_2509_+	Success	0.966132072632718	2	0.380552143125122	0.63572873064688	GUK1
chr1:clu_251_+	Success	4.9960041157683	11	0.531106161621129	0.742180869167845	APITD1,APITD1-CORT,CORT
chr1:clu_2510_+	Success	0.661447139949814	1	0.250073277814981	0.518718601045902	GUK1
chr1:clu_2511_+	Success	0.9840340350529	1	0.160653074816807	0.419917688523534	GUK1
chr1:clu_2512_+	Success	0.00168160105567949	1	0.953754107760609	0.979595374744861	GUK1
chr1:clu_2513_+	Success	0.0863857868578464	1	0.677660278101656	0.830021572293485	OBSCN
chr1:clu_2514_+	Success	0.745370722155897	1	0.222101456209267	0.490299817663676	OBSCN
chr1:clu_2515_+	Success	20.5692090082193	20	0.00357570101455406	0.0489060732583592	OBSCN
chr1:clu_2516_+	Success	2.3327682675922	2	0.0970267788857522	0.326237464565131	OBSCN
chr1:clu_2517_+	Success	0.835335372471718	2	0.43372899627296	0.675205666588615	OBSCN
chr1:clu_2518_+	Success	0.0716059768483461	1	0.705108546913539	0.846589089359128	OBSCN
chr1:clu_2519_+	Success	5.32694527433432	4	0.0307419307515185	0.178208886830838	OBSCN
chr1:clu_252_+	Success	2.31994844164967	2	0.0982786525589369	0.328444756691249	PEX14
chr1:clu_2520_+	Success	0.193301974471652	1	0.534089933936357	0.744026112991138	OBSCN
chr1:clu_2521_+	Success	5.46424437987298	8	0.205784143714663	0.472499748367437	OBSCN
chr1:clu_2522_+	Success	0.0595111531981729	1	0.730097305551552	0.86041428047501	OBSCN
chr1:clu_2523_+	Success	1.09759688539907	7	0.948251506279532	0.976751180953943	OBSCN
chr1:clu_2524_+	Success	0.0879712885380286	1	0.674883565835483	0.828282793596787	OBSCN
chr1:clu_2525_+	Success	1.00838937803027	1	0.155568860287034	0.413199034278083	OBSCN
chr1:clu_2526_+	Success	0.78316448443114	1	0.2107409383322	0.478094150994292	OBSCN
chr1:clu_2527_+	Success	1.40231297464788	1	0.093992764044007	0.321302230719553	OBSCN
chr1:clu_2528_+	Success	0.257704747471507	2	0.772823376481153	0.88546933611191	OBSCN
chr1:clu_2529_+	Success	0.110946371109549	2	0.894986744788129	0.949811230750782	OBSCN
chr1:clu_253_+	Success	5.46265965680504	3	0.0121366330311392	0.10340975445488	PEX14
chr1:clu_2530_+	Success	0.960483999694929	1	0.165749987955991	0.426386593271016	OBSCN
chr1:clu_2531_+	Success	4.56665282288759	2	0.0103926877312948	0.0940645459747206	OBSCN
chr1:clu_2532_+	Success	0.519605805631272	1	0.30800490116839	0.574115900500885	OBSCN
chr1:clu_2533_+	Success	12.6774664472223	9	0.00260264767371238	0.0396605079286029	OBSCN
chr1:clu_2534_+	Success	1.01913149820066	2	0.360908253564378	0.620530360412771	OBSCN
chr1:clu_2535_+	Success	0.511581087034074	2	0.599546893213467	0.78498899163173	OBSCN
chr1:clu_2536_+	Success	1.5182372688123	2	0.219097757209319	0.487105335955138	OBSCN
chr1:clu_2537_+	Success	0.558068451537849	2	0.57231344808013	0.76831336009474	OBSCN
chr1:clu_2538_+	Success	0.00442195237244647	1	0.925075763893934	0.964865235852177	OBSCN
chr1:clu_2539_+	Success	1.9715665320258	7	0.786303606275889	0.893325668118631	RP11-245P10.4
chr1:clu_254_+	<=1 sample with coverage>min_coverage	NA	NA	NA	NA	NA
chr1:clu_2540_+	Success	3.29458444796197	3	0.0862114625471118	0.308572950780721	NA
chr1:clu_2541_+	Success	0.322103418576205	1	0.422191533325422	0.666576514877886	RNF187
chr1:clu_2542_+	Success	0.00809729387310654	1	0.898736234755276	0.951681810009683	RNF187
chr1:clu_2543_+	Success	13.9936130326168	14	0.0142835600379627	0.11434528615041	DUSP5P1,RHOU
chr1:clu_2544_+	Success	2.2774334513233	3	0.207448186816656	0.474386611902602	RAB4A
chr1:clu_2545_+	Success	1.20885521516175	1	0.119970161576591	0.361952864350286	RAB4A
chr1:clu_2546_+	Success	1.35483972892234	2	0.257988639255786	0.527037459270552	URB2
chr1:clu_2547_+	Success	1.44622459788297	5	0.716562630299646	0.852943336943243	GALNT2
chr1:clu_2548_+	Success	0.164552214533614	2	0.848273463584692	0.925305335208427	GALNT2
chr1:clu_2549_+	Success	1.77964701401623	2	0.168697684678227	0.430386150431289	COG2
chr1:clu_255_+	Success	1.90613665606452	2	0.148653578564912	0.403402654734619	PEX14
chr1:clu_2550_+	Success	1.27339157584129	4	0.63627859244922	0.806078673760643	COG2
chr1:clu_2551_+	Success	0.818429219987593	3	0.651061591147888	0.814722488830989	COG2
chr1:clu_2552_+	Success	0.485712340716162	1	0.324325124329668	0.588118365957014	NA
chr1:clu_2553_+	Success	16.4555131087873	15	0.00482869404726932	0.0588707952535918	ARV1
chr1:clu_2554_+	Success	0.751836165623502	3	0.681423017928764	0.831757671656079	TRIM67
chr1:clu_2555_+	Success	0.338228869924933	4	0.954200111458929	0.979808218040064	TRIM67
chr1:clu_2556_+	Success	1.74390219660017	3	0.322347298169045	0.586193382134551	TRIM67
chr1:clu_2557_+	Success	2.26851873891155	5	0.474943297087055	0.705352355865783	TRIM67
chr1:clu_2558_+	Not enough valid samples	NA	NA	NA	NA	NA
chr1:clu_2559_+	Success	1.99539733947859	4	0.407253087941981	0.655374789790087	GNPAT
chr1:clu_256_+	Success	0.892716904774261	1	0.181483499074201	0.445212779300725	PEX14
chr1:clu_2560_+	Success	1.76305732089531	3	0.317390900523011	0.581955470143073	GNPAT
chr1:clu_2561_+	Success	0.518697447161685	3	0.792204522270579	0.896613351487121	GNPAT
chr1:clu_2562_+	Success	9.01284403706859	5	0.00291438200014057	0.0427985090906712	GNPAT
chr1:clu_2563_+	Success	6.20968250295755	3	0.00607634196627485	0.0677694902295385	GNPAT
chr1:clu_2564_+	Success	1.54730385183484	3	0.377267294341233	0.63314785641485	SPRTN
chr1:clu_2565_+	Success	1.17600943601747	2	0.308507403971378	0.574660104254401	TSNAX-DISC1,TSNAX
chr1:clu_2566_+	Success	1.46572307148017	6	0.81740060448677	0.909314908358366	TSNAX-DISC1,TSNAX
chr1:clu_2567_+	Success	0.215098335643006	2	0.806462132305655	0.90359640579731	TSNAX,TSNAX-DISC1
chr1:clu_2568_+	Success	4.04274059068742	1	0.00446212819255756	0.0560664695580973	DISC1
chr1:clu_2569_+	Success	0.736074998291059	1	0.225006778827572	0.493123880850239	DISC1
chr1:clu_257_+	Success	0.95661088835206	2	0.384192754169905	0.638236670379267	TARDBP
chr1:clu_2570_+	Success	1.11870167551388	3	0.524618701155409	0.738229572692343	NTPCR
chr1:clu_2571_+	Success	7.17582377353756	5	0.0135234427537054	0.110787596972952	NTPCR
chr1:clu_2572_+	Success	0.0836509950871687	2	0.919752198122427	0.962111010977233	MLK4
chr1:clu_2573_+	Success	8.46924669461168	4	0.00198686484554096	0.0335323541726493	MLK4
chr1:clu_2574_+	Not enough valid samples	NA	NA	NA	NA	NA
chr1:clu_2575_+	Not enough valid samples	NA	NA	NA	NA	NA
chr1:clu_2576_+	Success	50.2579600495774	18	1.78163472927181e-13	7.00239460915158e-11	SLC35F3
chr1:clu_2577_+	Success	1.11955885906991	2	0.326423761747669	0.59017374075761	COA6
chr1:clu_2578_+	Success	1.35536379672396	4	0.607338730779208	0.789673280340118	COA6
chr1:clu_2579_+	Success	13.6521806065321	11	0.00413269558580412	0.0533601055019634	GGPS1
chr1:clu_258_+	Success	1.61646902982102	5	0.664123424355051	0.822561380404863	TARDBP
chr1:clu_2580_+	Success	1.59213346355341	1	0.0743503394445161	0.284948734423093	TBCE
chr1:clu_2581_+	Success	0.323509467418262	2	0.723605107217747	0.856931986450543	TBCE
chr1:clu_2582_+	Success	12.6210545339563	13	0.0214491270675728	0.146440960000703	TBCE
chr1:clu_2583_+	Success	0.908365320090525	3	0.611300946446736	0.791832002688823	TBCE
chr1:clu_2584_+	Not enough valid samples	NA	NA	NA	NA	NA
chr1:clu_2585_+	Success	6.67134366438859	7	0.064186206940307	0.263839036209031	GPR137B
chr1:clu_2586_+	Success	18.6919858960596	6	1.48197620815061e-06	0.000107790594484828	GPR137B
chr1:clu_2587_+	Success	0.0802499614999448	1	0.688696666423437	0.836221549953969	EDARADD
chr1:clu_2588_+	Success	0.22977952701126	2	0.794708795013231	0.897938142871714	EDARADD
chr1:clu_2589_+	<=1 sample with coverage>min_coverage	NA	NA	NA	NA	NA
chr1:clu_259_+	Success	3.68988346277547	2	0.0249749123796632	0.159835728759054	TARDBP
chr1:clu_2590_+	Success	4.90593770210171	4	0.0437186949162451	0.215192807718589	LGALS8
chr1:clu_2591_+	Success	1.07270514584161	4	0.709034879731204	0.848661857582087	LGALS8
chr1:clu_2592_+	Success	5.15146074329914	2	0.00579093946953759	0.0657962685473896	LGALS8
chr1:clu_2593_+	Success	2.79649404772232	3	0.13318148417996	0.381676085648793	LGALS8
chr1:clu_2594_+	Success	1.7949167546999	4	0.464351053413686	0.697541749064699	ACTN2
chr1:clu_2595_+	Success	14.5529508518771	8	0.000303809903659977	0.00869299752877751	ACTN2
chr1:clu_2596_+	Success	3.61047348851935	5	0.204719960561087	0.471527751636457	MTR
chr1:clu_2597_+	Success	0.474309877636642	2	0.622314381376246	0.798247649999572	MTR
chr1:clu_2598_+	Success	1.27574653814645	3	0.466056963399193	0.698864956043065	MTR
chr1:clu_2599_+	Success	0.977547581271665	2	0.376232648369947	0.632328564799479	MTR
chr1:clu_26_+	Success	3.10171587250943	3	0.102121566419557	0.335287184772353	KLHL17
chr1:clu_260_+	Success	0.364357201335764	1	0.393300218258545	0.645113729394499	RP4-635E18.6
chr1:clu_2600_+	Success	1.2705564095304	2	0.280675407851074	0.549828845923114	MTR
chr1:clu_2601_+	Success	0.678145349218539	2	0.507557461818004	0.727315759875168	MTR
chr1:clu_2602_+	Success	0.640232608598765	1	0.257812553952441	0.52681864140686	MTR
chr1:clu_2603_+	Success	0.0232752199694914	1	0.829178329638234	0.915854505193779	MTR
chr1:clu_2604_+	Success	1.21640682910875	3	0.487555601308823	0.713931600748149	NA
chr1:clu_2605_+	Success	1.81641039460885	3	0.303939859438368	0.570739645849007	RYR2
chr1:clu_2606_+	Success	5.82681106811915	1	0.000640776473089896	0.0152791360481441	RYR2
chr1:clu_2607_+	Success	1.88301276197546	4	0.438595844854757	0.679042583394224	RYR2
chr1:clu_2608_+	Success	0.201357583407855	1	0.525690352662021	0.738575596399854	RYR2
chr1:clu_2609_+	Success	3.27907812384693	1	0.0104404486158779	0.0942537302553229	RYR2
chr1:clu_261_+	Success	2.48777155956168	5	0.418872235678864	0.664281418595401	UBIAD1
chr1:clu_2610_+	Success	7.29541894790805	4	0.00562960770044139	0.0646182494720537	RYR2
chr1:clu_2611_+	Success	0.320590993737312	2	0.72572001432779	0.858266995576652	RYR2
chr1:clu_2612_+	Success	3.23970537232395	2	0.0391754355663721	0.202872348892199	RYR2
chr1:clu_2613_+	Success	0.740716524135351	1	0.223550443151304	0.491729422034269	RYR2
chr1:clu_2614_+	Success	3.31902559087246	2	0.0361880765719416	0.194325501574261	RYR2
chr1:clu_2615_+	Success	15.5387581047798	12	0.00191709834898591	0.0327538334925863	CHRM3
chr1:clu_2616_+	Success	2.8179377696415	8	0.687944094284542	0.835798145509305	CHRM3
chr1:clu_2617_+	Success	2.08257168138061	3	0.244174947918451	0.512942017231042	FMN2
chr1:clu_2618_+	Success	1.34274806614212	2	0.261127087170879	0.530273743050392	FMN2
chr1:clu_2619_+	Success	1.64711271954366	8	0.914560219986327	0.959424354686041	FMN2
chr1:clu_262_+	Success	3.69612245040696	2	0.02481957927475	0.159372776132426	PTCHD2
chr1:clu_2620_+	Success	0.0418486594189176	1	0.77234807128222	0.885172472858474	FMN2
chr1:clu_2621_+	Success	0.187171546990555	2	0.829301460012483	0.915937939592493	FMN2
chr1:clu_2622_+	Success	5.87469056629652	3	0.00829289137111777	0.0821248659890435	FMN2
chr1:clu_2623_+	Success	4.14307301693316	3	0.0404536879879469	0.20615786883855	FMN2
chr1:clu_2624_+	<=1 sample with coverage>min_coverage	NA	NA	NA	NA	NA
chr1:clu_2625_+	Success	1.66960823720456	6	0.765223620125897	0.88086390229942	RP11-527D7.1
chr1:clu_2626_+	Success	15.8845379326231	28	0.284009689335665	0.552839337032841	SDCCAG8
chr1:clu_2627_+	Success	4.7698551404028	4	0.0489376536338332	0.228846181741538	SDCCAG8
chr1:clu_2628_+	Success	0.286180931586557	1	0.449321898384703	0.6861687714321	SDCCAG8
chr1:clu_2629_+	<=1 sample with coverage>min_coverage	NA	NA	NA	NA	RP11-278H7.1
chr1:clu_263_+	Success	0.541565521946993	1	0.297998174598779	0.565570282000441	PTCHD2
chr1:clu_2630_+	Success	3.74847307780601	7	0.379031229628915	0.634677071589604	ZBTB18
chr1:clu_2631_+	<=1 sample with coverage>min_coverage	NA	NA	NA	NA	C1orf101
chr1:clu_2632_+	<=1 sample with coverage>min_coverage	NA	NA	NA	NA	C1orf101
chr1:clu_2633_+	Not enough valid samples	NA	NA	NA	NA	C1orf101
chr1:clu_2634_+	Success	4.34707598684213	5	0.121903073773909	0.365012943451226	DESI2
chr1:clu_2635_+	Success	2.60868454800493	4	0.265712273767638	0.534542955347569	DESI2
chr1:clu_2636_+	Success	18.0864339016334	7	6.72457235183696e-06	0.000393299422706426	COX20
chr1:clu_2637_+	Success	0.708087954048366	2	0.492585143037286	0.717319047789206	NA
chr1:clu_2638_+	Success	10.2667502213881	19	0.363139830740982	0.622190721366873	EFCAB2
chr1:clu_2639_+	Success	3.75402520989473	3	0.0573519626618216	0.249040531519589	EFCAB2
chr1:clu_264_+	Success	0.302973164134528	1	0.436318184443479	0.677283301235633	PTCHD2
chr1:clu_2640_+	Success	2.37379674037595	2	0.0931264771517545	0.320089559692941	KIF26B
chr1:clu_2641_+	Success	10.2136038936414	1	6.19428652160027e-06	0.000366649521108072	KIF26B
chr1:clu_2642_+	Success	1.64618940410264	2	0.192783129331312	0.458389427979771	KIF26B
chr1:clu_2643_+	Success	0.255969029454157	1	0.47430108664308	0.705008413581262	KIF26B
chr1:clu_2644_+	Success	0.988062416807225	2	0.372297349716024	0.629252497473287	KIF26B
chr1:clu_2645_+	Success	0.00520111107573484	1	0.918763592824266	0.961487864909874	CNST
chr1:clu_2646_+	Success	5.11894763810051	5	0.0687684704889681	0.273675673280884	CNST
chr1:clu_2647_+	Success	0.873256016184627	1	0.186315819991164	0.450923797418636	CNST
chr1:clu_2648_+	Success	5.68869694155495	3	0.00985077805552295	0.0912043700203018	CNST
chr1:clu_2649_+	Success	3.5195197869034	4	0.133839488968365	0.38251310375374	CNST
chr1:clu_265_+	Success	0.455960848529912	3	0.822549917623722	0.912172247368874	PTCHD2
chr1:clu_2650_+	Success	1.32916193787969	2	0.264699002577707	0.533864169203998	SCCPDH
chr1:clu_2651_+	Success	0.0101439560147583	1	0.886735911359417	0.945285956454819	SCCPDH
chr1:clu_2652_+	Success	0.130602856333098	2	0.877566225062545	0.940421360031516	SCCPDH
chr1:clu_2653_+	Success	4.88532433586326	3	0.0206197704151607	0.143018699474318	RP11-439E19.3
chr1:clu_2654_+	Success	8.07677642910051	2	0.000310670892646323	0.0088458169701142	NA
chr1:clu_2655_+	Not enough valid samples	NA	NA	NA	NA	NA
chr1:clu_2656_+	<=1 sample with coverage>min_coverage	NA	NA	NA	NA	NA
chr1:clu_2657_+	Not enough valid samples	NA	NA	NA	NA	NA
chr1:clu_2658_+	Success	11.5108202733045	16	0.11315722529845	0.35225581812746	NA
chr1:clu_2659_+	Success	1.41992002408526	1	0.0919533669245535	0.31855877579317	NA
chr1:clu_266_+	Success	5.69617142229765	2	0.00335880030013302	0.0469725305850371	PTCHD2
chr1:clu_2660_+	<=1 sample with coverage>min_coverage	NA	NA	NA	NA	NLRP3
chr1:clu_2661_+	Not enough valid samples	NA	NA	NA	NA	NLRP3
chr1:clu_2662_+	Success	0.793505405979431	1	0.2077537257753	0.474643452084018	TRIM58
chr1:clu_2663_+	Success	0.26807409268217	1	0.464033441806461	0.697256513411721	TRIM58
chr1:clu_2664_+	Success	1.40497180648497	1	0.0936816684794286	0.32079744888	TRIM58
chr1:clu_2665_+	Success	7.71348929205033	5	0.00868553917352672	0.0843971230332663	TRIM58,OR2W3
chr1:clu_2666_+	Success	2.40993283397404	3	0.185472759302506	0.449935373877781	OR2L13
chr1:clu_2667_+	Success	1.20915174963255	1	0.11992474410681	0.36190311751987	ZNF672
chr1:clu_2668_+	Success	0.593150220148118	2	0.552583779408151	0.755640284425169	ZNF672
chr1:clu_2669_+	Success	1.76723221038037	4	0.472657340484367	0.703676133879424	PGBD2
chr1:clu_267_+	Success	1.88015459342236	2	0.152566518153508	0.408915700201566	PTCHD2
chr1:clu_2670_-	Success	7.5262620207352	3	0.00177230923041783	0.0311973415195978	WASH7P
chr1:clu_2671_-	Success	1.71306092101588	1	0.0641726293378655	0.263805297191866	WASH7P
chr1:clu_2672_-	Success	0.237965702634028	2	0.788229724833517	0.894452999103264	WASH7P
chr1:clu_2673_-	Success	3.74489679338649	5	0.186686454051211	0.451233660743385	WASH7P
chr1:clu_2674_-	Success	2.44217130338075	5	0.430157764240642	0.672518482668613	WASH7P
chr1:clu_2675_-	Success	8.27144398633391	10	0.0851106811467562	0.306410441316738	WASH7P
chr1:clu_2676_-	Success	0.366375042490233	1	0.391993228754523	0.64419536712982	RP11-34P13.7
chr1:clu_2677_-	Success	1.94051532459775	2	0.143629914675281	0.396738675254801	RP11-34P13.14
chr1:clu_2678_-	Success	10.5759371580784	3	9.79005292090576e-05	0.00360281280862306	RP11-34P13.13
chr1:clu_2679_-	Success	10.791284462241	3	7.9666660633406e-05	0.00306200924021416	RP11-34P13.13
chr1:clu_268_+	Success	3.37850443764432	1	0.00933801575933224	0.0883774564130675	PTCHD2
chr1:clu_2680_-	Success	0.000757704204829679	1	0.968947595832858	0.986668184090118	RP5-857K21.4
chr1:clu_2681_-	Success	53.3099031316015	18	1.33583373327846e-14	6.25030242687974e-12	NA
chr1:clu_2682_-	Success	7.90458005411807	1	7.00624928103054e-05	0.00276030489918003	NA
chr1:clu_2683_-	Success	14.8841440720416	4	5.45584695518863e-06	0.000328480766006694	NA
chr1:clu_2684_-	Success	12.8424443154636	4	3.66277368009132e-05	0.00161824108029862	RP11-206L10.3
chr1:clu_2685_-	Success	3.21293616725734	2	0.040238293294151	0.205645179574362	NA
chr1:clu_2686_-	Success	9.05466137801977	2	0.000116845106302911	0.00414774799678879	RP11-206L10.2
chr1:clu_2687_-	<=1 sample with coverage>min_coverage	NA	NA	NA	NA	NA
chr1:clu_2688_-	<=1 sample with coverage>min_coverage	NA	NA	NA	NA	NA
chr1:clu_2689_-	Success	64.5395666798649	93	0.00793077021469901	0.0801214908241718	NA
chr1:clu_269_+	Success	0.9349889602031	1	0.171477608333239	0.433678787455065	PTCHD2
chr1:clu_2690_-	Not enough valid samples	NA	NA	NA	NA	NA
chr1:clu_2691_-	Success	31.1684665723756	17	4.30218245086404e-07	3.60071416743611e-05	RP11-206L10.2,RP11-206L10.8,RP11-206L10.10
chr1:clu_2692_-	Success	82.8513737764915	153	0.228178912394026	0.495644675488238	NA
chr1:clu_2693_-	Not enough valid samples	NA	NA	NA	NA	NA
chr1:clu_2694_-	Success	11.3677157597231	8	0.00372105779625649	0.0500580088916443	NA
chr1:clu_2695_-	Success	2.92145276523294	2	0.0538553912012575	0.240808741820135	NA
chr1:clu_2696_-	Not enough valid samples	NA	NA	NA	NA	NA
chr1:clu_2697_-	Success	1.33973834094931	2	0.261914191833868	0.531120391035609	NA
chr1:clu_2698_-	Success	1.56745620800103	1	0.0766325026765064	0.289450159452148	NA
chr1:clu_2699_-	Success	1.54352820202348	3	0.378396580183692	0.634051475175052	NOC2L
chr1:clu_27_+	Success	0.752545478194179	2	0.471165683023608	0.702622517567669	KLHL17
chr1:clu_270_+	Success	1.32108636955579	1	0.104061140051755	0.338626667116499	PTCHD2
chr1:clu_2700_-	<2 introns used in >=min_samples_per_intron samples	NA	NA	NA	NA	NOC2L
chr1:clu_2701_-	Success	1.85976641768696	1	0.0537794157317569	0.240652966161352	NOC2L
chr1:clu_2702_-	Success	2.3750541923888	1	0.0292964491005969	0.173855921415258	NOC2L
chr1:clu_2703_-	Success	1.17442089516635	2	0.308997870045016	0.575006869339858	NOC2L
chr1:clu_2704_-	Success	3.7627377907811	2	0.0232200815471877	0.153640321391486	NOC2L
chr1:clu_2705_-	Success	0.809663594707814	1	0.203185626928392	0.469528738473083	NOC2L
chr1:clu_2706_-	Success	0.223284789062859	3	0.930462869480801	0.967609337694998	NA
chr1:clu_2707_-	Success	2.58494242707093	6	0.522216232482253	0.736753332154628	HES4
chr1:clu_2708_-	Success	10.3025085334957	10	0.0240225279032461	0.156286559209015	ACAP3
chr1:clu_2709_-	<=1 sample with coverage>min_coverage	NA	NA	NA	NA	RP11-54O7.18
chr1:clu_271_+	Success	4.19540550607417	3	0.038588965476843	0.201399819109529	PTCHD2
chr1:clu_2710_-	Success	2.25465032980333	3	0.211462188539821	0.478884109174136	C1orf159
chr1:clu_2711_-	Success	8.16229169740382	5	0.00597595831025421	0.0670150321443687	C1orf159
chr1:clu_2712_-	Success	0.359291359897441	2	0.698170902712015	0.842245261616663	C1orf159
chr1:clu_2713_-	Success	0.0257128314231636	1	0.820600826625683	0.911073881049805	C1orf159
chr1:clu_2714_-	Success	26.4903434410089	13	9.10695030750606e-07	7.0018053467522e-05	C1orf159
chr1:clu_2715_-	Success	3.24731087333203	3	0.0898748504857472	0.315077897261747	SDF4
chr1:clu_2716_-	Success	1.41214445973696	2	0.243620288683381	0.512429728249596	SDF4
chr1:clu_2717_-	Success	4.19455560628921	7	0.29953541720476	0.566954673749909	SDF4
chr1:clu_2718_-	Success	0.231944247792683	2	0.792990333035725	0.897069287151722	FAM132A
chr1:clu_2719_-	Success	1.68785869454405	2	0.184915059987002	0.449407263281121	UBE2J2
chr1:clu_272_+	Success	16.7807094059772	7	2.08037506974569e-05	0.00100498276107705	FBXO44
chr1:clu_2720_-	Success	9.18558730623772	11	0.0733581026764771	0.282870991793135	UBE2J2
chr1:clu_2721_-	Success	0.0327102211717829	2	0.967818972405971	0.986105974389168	ACAP3
chr1:clu_2722_-	Success	0.508643470730021	3	0.797069126426376	0.899031201281588	ACAP3
chr1:clu_2723_-	Success	0.1475832133533	1	0.586928626163286	0.777835958014749	ACAP3
chr1:clu_2724_-	Success	5.12392856925516	3	0.0165726037329367	0.125037588859803	ACAP3
chr1:clu_2725_-	Success	2.0861243342224	1	0.0410912287889791	0.207890750344338	ACAP3
chr1:clu_2726_-	Success	0.949206860968843	1	0.168255981527863	0.429705677417602	ACAP3
chr1:clu_2727_-	Success	0.0139252495997653	1	0.867460781132539	0.935065509275742	ACAP3
chr1:clu_2728_-	Success	27.5740057232697	8	4.13193532213152e-09	5.9530161419648e-07	ACAP3
chr1:clu_2729_-	Success	4.15007494672136	2	0.0157632350377981	0.12130826663095	CPSF3L
chr1:clu_273_+	Success	2.96087924994572	4	0.205068088388218	0.471996121074049	FBXO44
chr1:clu_2730_-	Success	0.392053514225921	1	0.375888000273481	0.631977056412712	CPSF3L
chr1:clu_2731_-	Success	1.14992079255617	2	0.316661850361464	0.581302432060351	CPSF3L
chr1:clu_2732_-	Success	2.81574649852337	4	0.228410648907576	0.496003658512212	CPSF3L
chr1:clu_2733_-	Success	0.0545443485461874	7	0.99999687697092	1	CPSF3L
chr1:clu_2734_-	Success	2.20963779521526	1	0.0355351194131372	0.192311619480945	CPSF3L
chr1:clu_2735_-	Success	10.275589743469	14	0.113699527850469	0.35304917859725	CCNL2
chr1:clu_2736_-	Success	2.27540180661344	5	0.473114999098504	0.703960426237268	DVL1
chr1:clu_2737_-	Success	0.313255185131084	1	0.428638229666901	0.671371800857925	DVL1
chr1:clu_2738_-	Success	0.606776715858587	1	0.270629513980474	0.539995020402352	DVL1
chr1:clu_2739_-	Success	4.08376089741887	1	0.00426471366727351	0.054482485101296	DVL1
chr1:clu_274_+	Success	10.1238155707415	8	0.00943869957337791	0.0889094005635872	FBXO44,FBXO6
chr1:clu_2740_-	Success	0.0109521464946738	1	0.882341987078085	0.94301492420346	DVL1
chr1:clu_2741_-	Success	0.225244628574728	2	0.798320902765795	0.899461950989789	DVL1
chr1:clu_2742_-	Success	0.278421584997091	2	0.756977623825247	0.876017093748629	DVL1
chr1:clu_2743_-	Success	0.38253061951815	1	0.381749247255027	0.636553854645298	DVL1
chr1:clu_2744_-	Success	1.64354692887059	3	0.349442982696125	0.610279915284843	DVL1
chr1:clu_2745_-	Success	1.94684524087643	5	0.564821345043181	0.763235440641278	DVL1
chr1:clu_2746_-	Success	0.000101438240818652	1	0.988635738220662	0.996771572464352	MXRA8
chr1:clu_2747_-	Success	4.6279166329914	5	0.0992847285319727	0.330040628324599	AURKAIP1
chr1:clu_2748_-	Not enough valid samples	NA	NA	NA	NA	NA
chr1:clu_2749_-	Success	0.0071432851942177	1	0.904858292339886	0.954723343520956	CCNL2
chr1:clu_275_+	Success	2.10420266144956	2	0.121942865264294	0.365012943451226	FBXO44
chr1:clu_2750_-	Success	5.54208741551338	10	0.350997738628827	0.611583677380347	CCNL2
chr1:clu_2751_-	Success	0.683914685903801	2	0.5046376227998	0.725300444756997	CCNL2
chr1:clu_2752_-	Success	0.224710036903957	1	0.502610480772408	0.724196019124554	CCNL2
chr1:clu_2753_-	Success	0.153787704907586	1	0.57917183573153	0.772798077473179	CCNL2
chr1:clu_2754_-	Success	4.4852707960481	7	0.254777969043251	0.523585470670611	MRPL20
chr1:clu_2755_-	Success	2.16410453520211	2	0.114852735144537	0.354677447577922	MRPL20
chr1:clu_2756_-	Success	2.03006056133447	2	0.131327567534913	0.378750678440043	ANKRD65
chr1:clu_2757_-	Success	3.51731047397755	2	0.0296791507695663	0.174966705550111	TMEM240
chr1:clu_2758_-	Success	0.844185235164318	1	0.193815916387871	0.459510769048342	TMEM240
chr1:clu_2759_-	Success	0.49795335256124	1	0.318302996666188	0.582656131868294	SSU72
chr1:clu_276_+	Success	0.681394490669732	2	0.505911012052492	0.726104134475515	FBXO44
chr1:clu_2760_-	Success	0.673104023240739	2	0.510122685065873	0.729325652434341	GNB1
chr1:clu_2761_-	Success	1.54221944409073	3	0.378788699296879	0.634367000456329	GNB1
chr1:clu_2762_-	<=1 sample with coverage>min_coverage	NA	NA	NA	NA	NA
chr1:clu_2763_-	Success	0.0154916657463389	1	0.860277580425192	0.931245505094398	CDK11B
chr1:clu_2764_-	Success	2.52952410424268	2	0.0796969386975741	0.295392750001744	CDK11A
chr1:clu_2765_-	Success	2.67467211187977e-05	1	0.994164387282503	0.999290099286005	CDK11B
chr1:clu_2766_-	Success	6.28019496158595	5	0.027865791192448	0.169370092229837	CDK11B,CDK11A
chr1:clu_2767_-	Success	0.00524453721365603	1	0.918426339475613	0.961358637095929	CDK11B
chr1:clu_2768_-	<=1 sample with coverage>min_coverage	NA	NA	NA	NA	NA
chr1:clu_2769_-	Success	25.1114076930098	10	2.42868389515751e-07	2.1498884880215e-05	CDK11B,CDK11A
chr1:clu_277_+	Success	4.26974804613747	9	0.480820038740903	0.709179384782269	DRAXIN
chr1:clu_2770_-	Success	1.92939020763333	7	0.795891976089004	0.898460786310926	SLC35E2B,RP1-283E3.8,CDK11A,SLC35E2
chr1:clu_2771_-	Success	8.96974522307573	10	0.0559929702174175	0.245965543080428	SLC35E2B,SLC35E2,RP1-283E3.8
chr1:clu_2772_-	Success	9.75986284660212	6	0.00337026456747043	0.0470524944402543	SLC35E2B,SLC35E2
chr1:clu_2773_-	Success	0.257497387814055	2	0.77298364548786	0.885529054895024	CDK11A
chr1:clu_2774_-	Success	2.99918657692615	5	0.306377249807305	0.572646296586764	CDK11B,CDK11A
chr1:clu_2775_-	Success	4.62431259635385	3	0.0261615596570049	0.163606321841776	NA
chr1:clu_2776_-	Success	0.21827717814115	1	0.508790226537513	0.728258437298083	NA
chr1:clu_2777_-	Success	0.167716367156345	1	0.562477473531387	0.761882277001078	SLC35E2B
chr1:clu_2778_-	Success	3.52820196082689	1	0.00789823859652131	0.0799078591450773	CDK11A
chr1:clu_2779_-	Success	8.60087942888276	5	0.00413263159785223	0.0533601055019634	NADK
chr1:clu_278_+	Success	22.5946556781428	4	3.63144409279962e-09	5.315830566055e-07	DRAXIN,AGTRAP
chr1:clu_2780_-	Success	1.16421936084043	2	0.312166256144566	0.57725143022156	NADK
chr1:clu_2781_-	Success	0.650970337209401	3	0.728672295544085	0.859872358782022	NADK
chr1:clu_2782_-	Success	0.96771326297312	5	0.858005942228608	0.930049341729038	NADK
chr1:clu_2783_-	Success	0.689197413703369	1	0.240374755917811	0.508695730496925	GNB1
chr1:clu_2784_-	Success	6.00499670292311	4	0.0172771062189848	0.128466942512787	TMEM52
chr1:clu_2785_-	Success	0.531763399229966	1	0.302412180132637	0.569398762900095	RP11-181G12.2
chr1:clu_2786_-	Success	7.03313134538075	13	0.369194031453792	0.627196570563595	C1orf86
chr1:clu_2787_-	Success	3.12437731326645	9	0.714786797134869	0.851832518506557	C1orf86
chr1:clu_2788_-	Success	1.44631775462699	3	0.408476595878977	0.656221144362809	C1orf86
chr1:clu_2789_-	Success	1.46856377136334	4	0.56840149138884	0.765991794778427	C1orf86
chr1:clu_279_+	Success	4.92563055844505	3	0.01987371839134	0.139962143183507	AGTRAP
chr1:clu_2790_-	Not enough valid samples	NA	NA	NA	NA	MORN1
chr1:clu_2791_-	Success	5.61524470979634	1	0.000804644231350559	0.0181365317483579	MORN1
chr1:clu_2792_-	Success	7.27902708886177	6	0.0239870969728371	0.156230606126259	MORN1
chr1:clu_2793_-	Success	0.660038504634855	1	0.250578230399004	0.519295285233215	MORN1
chr1:clu_2794_-	Success	3.75213267394884	2	0.0234676436169467	0.154359892508805	MORN1
chr1:clu_2795_-	Success	0.0390194195929325	1	0.779972919222945	0.889573998247379	PEX10
chr1:clu_2796_-	Success	2.22327478409943	3	0.217107782607294	0.484809247384834	PEX10
chr1:clu_2797_-	Success	0.75416080468392	2	0.470405210985434	0.702085172114816	PANK4
chr1:clu_2798_-	Success	0.0175443409409581	1	0.851409953146298	0.926941546347432	PANK4
[truncated: 50,883 more rows]
