# Supplementary material for: Rapid and inducible mislocalization of endogenous TDP43 in a novel human model of amyotrophic lateral sclerosis
Source: eLife. 2025 Jul 24;13:RP95062. doi: 10.7554/eLife.95062 (PMC12289307; doi:10.7554/eLife.95062)
Supplement: Figure 3—figure supplement 3—source data 2. [file elife-95062-fig3-figsupp3-data2.txt]

intron	logef	nes0	nesm	deltapsi
chr1:29206:30564:clu_1_+	-0.661179578695439	0.0510225357362255	0.0191554242843599	-0.0318671114518656
chr1:29206:30976:clu_1_+	0.396649688937958	0.0345878687690844	0.0373992552180558	0.00281138644897143
chr1:30039:30564:clu_1_+	0.188779621149525	0.241182936494943	0.211840457763264	-0.0293424787316791
chr1:30039:30976:clu_1_+	-0.350570453063701	0.0303220277236087	0.0155304416809691	-0.0147915860426395
chr1:30667:30976:clu_1_+	0.426320721671658	0.642884631276138	0.716074421053351	0.0731897897772127
chr1:714472:717317:clu_10_+	1.01045436533825	0.291545181011843	0.534204460848285	0.242659279836442
chr1:714472:721773:clu_10_+	0.286045644540206	0.146062186265116	0.129697835936432	-0.0163643503286847
chr1:714472:739299:clu_10_+	0.280743771184981	0.253003477220538	0.223469804254942	-0.0295336729655961
chr1:714472:739302:clu_10_+	-1.24001182915136	0.122496619264329	0.0236461639221651	-0.0988504553421638
chr1:719873:721773:clu_10_+	-0.33723195191208	0.186892536238174	0.0889817350381765	-0.0979108011999976
chr1:1559325:1559998:clu_100_+	-0.137408215111492	0.0123788122165405	0.00943238335613941	-0.00294642886040111
chr1:1559325:1560175:clu_100_+	0.137408215111492	0.987621187783459	0.990567616643861	0.0029464288604012
chr1:51984118:52026554:clu_1000_+	0.0496835416429951	0.300377072274987	0.330369831922311	0.0299927596473241
chr1:51984118:52039665:clu_1000_+	0.00131732895918277	0.235724539414461	0.247020626564582	0.011296087150121
chr1:52026695:52027143:clu_1000_+	-1.02772568403103	0.276831933187186	0.103666134879729	-0.173165798307456
chr1:52026695:52039665:clu_1000_+	0.501078889355375	0.0907084239858173	0.156682225800852	0.0659738018150346
chr1:52026893:52039665:clu_1000_+	0.475645924073481	0.0963580311375492	0.162261180832526	0.0659031496949768
chr1:52117713:52135106:clu_1001_+	-0.280613823885195	0.421918045340188	0.398733853611139	-0.0231841917290496
chr1:52117713:52179675:clu_1001_+	0.0481024026419653	0.0726499784786013	0.0953784241815318	0.0227284457029305
chr1:52135184:52179675:clu_1001_+	-0.247219265927425	0.486580704939409	0.475458882281129	-0.0111218226582795
chr1:52135334:52179675:clu_1001_+	0.292167155325624	0.0118738348952716	0.0198976429737018	0.0080238080784302
chr1:52135556:52179675:clu_1001_+	0.187563531845031	0.0069774363465298	0.0105311969524981	0.00355376060596833
chr1:52179751:52205815:clu_1002_+	-0.192845894276895	0.259128125898898	0.211092651246812	-0.0480354746520855
chr1:52179751:52211208:clu_1002_+	0.208416699524568	0.379706704111706	0.462032957808668	0.0823262536969624
chr1:52195673:52211208:clu_1002_+	0.313150742233629	0.0410061211055376	0.0554062551316001	0.0144001340260625
chr1:52195796:52211208:clu_1002_+	-0.0292977907824828	0.118736569841845	0.113912425123763	-0.00482414471808194
chr1:52205883:52211208:clu_1002_+	-0.245649066717985	0.189730556455769	0.146610040746824	-0.0431205157089442
chr1:52205898:52211208:clu_1002_+	-0.0537746899808328	0.0116919225862454	0.0109456699423322	-0.000746252643913176
chr1:52212429:52214041:clu_1003_+	0.130786742559635	0.474003577847582	0.473803115319734	-0.000200462527848
chr1:52212429:52215817:clu_1003_+	-0.112673032708986	0.0162474989561256	0.0127312068066357	-0.00351629214948994
chr1:52214070:52215174:clu_1003_+	-0.189831354229587	0.0118365567182429	0.00858616055855317	-0.00325039615968968
chr1:52214070:52215817:clu_1003_+	0.148463864200583	0.483727645905803	0.492146359994218	0.00841871408841427
chr1:52215260:52215817:clu_1003_+	0.0232537801783553	0.0141847205722459	0.0127331573208593	-0.00145156325138662
chr1:52215867:52218175:clu_1004_+	-0.191478777164661	0.0164454427717504	0.013987335540353	-0.00245810723139743
chr1:52215867:52221992:clu_1004_+	0.0465665895552859	0.133653744331482	0.144228916770503	0.0105751724390206
chr1:52215867:52226362:clu_1004_+	-0.0703442288402491	0.673768833578095	0.646857184881638	-0.0269116486964577
chr1:52218397:52226362:clu_1004_+	-0.935620683997425	0.0145747366071081	0.00588997448633537	-0.00868476212077269
chr1:52222030:52222613:clu_1004_+	0.574133010889189	0.00603391138421919	0.0110354316443845	0.0050015202601653
chr1:52222030:52226362:clu_1004_+	0.0920691279920609	0.151178863414214	0.170735483575153	0.0195566201609388
chr1:52222667:52226362:clu_1004_+	0.484674961565799	0.0043444679131308	0.0072656731016338	0.002921205188503
chr1:52238395:52242505:clu_1005_+	0.0251119187059367	0.349284195107751	0.337530680701941	-0.0117535144058099
chr1:52238395:52246836:clu_1005_+	0.243247942642773	0.00654315123716102	0.00786423623466919	0.00132108499750817
chr1:52242590:52246836:clu_1005_+	0.0261123390186966	0.267770274558161	0.259018725224809	-0.00875154933335148
chr1:52242590:52249587:clu_1005_+	-0.407803449588399	0.00395750336670761	0.00248052071459346	-0.00147698265211416
chr1:52248315:52249587:clu_1005_+	0.113331249220993	0.37244487573022	0.393105837123987	0.0206609613937674
chr1:52247007:52247260:clu_1006_+	0.0586143979577224	0.00346034727557777	0.00428714198711891	0.000826794711541142
chr1:52247007:52248231:clu_1006_+	-0.157016126267369	0.994658526727648	0.99328766960069	-0.0013708571269585
chr1:52247404:52248231:clu_1006_+	0.0984017283096468	0.00188112599677391	0.00242518841219112	0.00054406241541721
chr1:52250254:52251480:clu_1007_+	0.173443623743079	0.994385219082311	0.996024452578407	0.0016392334960964
chr1:52250258:52251480:clu_1007_+	-0.173443623743079	0.00561478091768912	0.00397554742159265	-0.00163923349609648
chr1:52252289:52252968:clu_1008_+	0.852826393942034	0.000410190947690719	0.00225392713991301	0.0018437361922223
chr1:52252289:52253025:clu_1008_+	-0.852826393942034	0.999589809052309	0.997746072860087	-0.00184373619222244
chr1:52522051:52525507:clu_1009_+	-0.13577938992084	0.39044067409255	0.384736260692287	-0.00570441340026234
chr1:52522051:52530497:clu_1009_+	-0.190117894397642	0.0552799225436867	0.0515913127831435	-0.00368860976054323
chr1:52524416:52525507:clu_1009_+	0.281950674181834	0.000976486926803635	0.00146114178575146	0.000484654858947826
chr1:52525573:52526100:clu_1009_+	0.256816874582063	0.00322390096904083	0.00470426902409134	0.00148036805505051
chr1:52525573:52530497:clu_1009_+	-0.107664786984511	0.546387438633838	0.553756438946096	0.00736900031225818
chr1:52526331:52530497:clu_1009_+	-0.105205477460903	0.00369157683408126	0.00375057676863031	5.89999345490403e-05
chr1:1560281:1560345:clu_101_+	0.314530095888844	0.0111441675303554	0.0207026809118178	0.00955851338146242
chr1:1560281:1560371:clu_101_+	-0.314530095888844	0.988855832469645	0.979297319088182	-0.00955851338146241
chr1:52530610:52536822:clu_1010_+	0.00239324721918146	0.00264994326132457	0.00267398240793748	2.40391466129158e-05
chr1:52530610:52549012:clu_1010_+	-0.00295544152775667	0.482745107557618	0.48452584267515	0.00178073511753174
chr1:52530610:52551784:clu_1010_+	0.0221979138247825	0.0464483920105328	0.0478072443954015	0.00135885238486869
chr1:52536999:52549012:clu_1010_+	-0.00818088565492175	0.00326242296525089	0.00325739142306115	-5.03154218973838e-06
chr1:52549213:52551784:clu_1010_+	-0.0134548338612855	0.464894134205273	0.46173553909845	-0.00315859510682359
chr1:52608075:52682041:clu_1011_+	0.0747238665953545	0.960843674833189	0.966094928297472	0.00525125346428235
chr1:52665103:52682041:clu_1011_+	-0.0747238665953545	0.0391563251668107	0.0339050717025285	-0.00525125346428221
chr1:52682146:52683108:clu_1012_+	-0.688427758138266	0.00314844397936856	0.00124085461966957	-0.00190758935969899
chr1:52682146:52698843:clu_1012_+	0.236082142030823	0.441209499044639	0.438307935736807	-0.00290156330783226
chr1:52682146:52703160:clu_1012_+	0.885802336321903	0.001209622470349	0.00230119923380445	0.00109157676345545
chr1:52683167:52698843:clu_1012_+	-0.686690373210946	0.00351499442505862	0.00138772722610123	-0.00212726719895739
chr1:52698948:52703160:clu_1012_+	0.253233652996486	0.550917440080585	0.556762283183618	0.00584484310303324
chr1:52729544:52732327:clu_1013_+	-0.0701228282852474	0.421101208655537	0.39118462740834	-0.0299165812471977
chr1:52729544:52734135:clu_1013_+	0.128579482669174	0.30744898971629	0.348388394417996	0.0409394047017064
chr1:52732503:52734135:clu_1013_+	-0.0379686758250537	0.270146098657241	0.259154266321921	-0.0109918323353206
chr1:52732503:52734243:clu_1013_+	-0.0204879785588729	0.00130370297093138	0.00127271185174333	-3.09911191880504e-05
chr1:52761649:52769487:clu_1014_+	0.29600703343501	0.00155266338636337	0.00242252597303206	0.000869862586668691
chr1:52761649:52769493:clu_1014_+	-0.139212636232761	0.472524054288916	0.477091358939177	0.00456730465026034
chr1:52761649:52798440:clu_1014_+	-0.0686177739255919	0.00414891373073782	0.00449542744659732	0.0003465137158595
chr1:52769597:52798440:clu_1014_+	-0.160749546923392	0.520242872259583	0.514079642741768	-0.00616322951781534
chr1:52780766:52798440:clu_1014_+	0.0725729236467349	0.00153149633439889	0.00191104489942577	0.000379548565026884
chr1:52798590:52800360:clu_1015_+	-0.12089800795874	0.450409571081721	0.466866845515319	0.016457274433598
chr1:52798590:52803444:clu_1015_+	0.310620693651491	0.00214915779447302	0.00342972988161222	0.0012805720871392
chr1:52800440:52803444:clu_1015_+	-0.189722685692752	0.547441271123806	0.529703424603069	-0.0177378465207371
chr1:52803573:52805798:clu_1016_+	0.275601953348293	0.00153348170097129	0.00174164796224498	0.000208166261273689
chr1:52803606:52805798:clu_1016_+	0.111556421651902	0.511219435303581	0.492770913585922	-0.0184485217176595
chr1:52803606:52810440:clu_1016_+	-0.580127680922183	0.0071268635153753	0.00343986629122512	-0.00368699722415018
chr1:52805903:52810440:clu_1016_+	0.192969305921987	0.480120219480072	0.502047572160608	0.0219273526805358
chr1:52870551:52870932:clu_1017_+	-0.0467601381958627	0.00630090688547142	0.00581891882844625	-0.000481988057025166
chr1:52870551:52871352:clu_1017_+	0.0334505840036514	0.986388821388258	0.987012046290627	0.000623224902368436
chr1:52870985:52871352:clu_1017_+	0.0133095541922113	0.00731027172627042	0.00716903488092722	-0.000141236845343199
chr1:52880319:52880404:clu_1018_+	-0.124071329523961	0.00293488809590669	0.00324795422635058	0.000313066130443895
chr1:52880319:52880413:clu_1018_+	0.356977959658353	0.00892020766993191	0.0159702005667771	0.00704999289684514
chr1:52880319:52880434:clu_1018_+	-0.232906630134392	0.988144904234161	0.980781845206872	-0.00736305902728907
chr1:53019083:53072356:clu_1019_+	-2.22434744297371	0.00513445109982066	0.00344921846654674	-0.00168523263327392
chr1:53068219:53070353:clu_1019_+	-0.532591607177028	0.0394350579121457	0.143823345823833	0.104388287911687
chr1:53068219:53072356:clu_1019_+	-2.27522039966993	0.854136137882057	0.545330681990136	-0.308805455891921
chr1:53069267:53070353:clu_1019_+	-0.712277660391529	0.00376651420776315	0.0114775674423999	0.00771105323463676
chr1:53069267:53072356:clu_1019_+	-1.88383945362839	0.0412732758844393	0.0389741239332798	-0.00229915195115947
chr1:53069810:53072356:clu_1019_+	-0.840689818100862	0.00215141403107396	0.00576587932271311	0.00361446529163915
chr1:53070501:53071818:clu_1019_+	5.11226234010787	0.000103693804510834	0.106961783100612	0.106858089296102
chr1:53070501:53072356:clu_1019_+	-1.47700987571634	0.0539126793216152	0.0764684307376805	0.0225557514160653
chr1:53071932:53072356:clu_1019_+	4.83371391754992	8.67758565742809e-05	0.0677489691827984	0.0676621933262241
chr1:1560808:1560908:clu_102_+	-0.163707627543236	0.00404416579875513	0.00352823204454857	-0.000515933754206561
chr1:1560808:1560926:clu_102_+	-0.0236207578846033	0.418248686040793	0.41976065390396	0.00151196786316637
chr1:1560808:1560938:clu_102_+	-0.0554570171848285	0.0597796602445409	0.0581158070426388	-0.00166385320190208
chr1:1560808:1562030:clu_102_+	0.238559864664327	0.017151454861889	0.022373385453256	0.00522193059136699
chr1:1561033:1561289:clu_102_+	0.132752148332666	0.00843361216785244	0.00989675133196277	0.00146313916411034
chr1:1561033:1562030:clu_102_+	-0.0384128632024006	0.481469709339356	0.476115129590166	-0.00535457974918963
chr1:1561351:1562030:clu_102_+	-0.0901137471819245	0.010872711546813	0.0102100406334675	-0.000662670913345513
chr1:53072617:53073206:clu_1020_+	0.958813941692801	0.0104431433828488	0.0279961912135386	0.0175530478306899
chr1:53072617:53073934:clu_1020_+	-0.00129805812024661	0.8110325679067	0.832404962849302	0.0213723949426019
chr1:53072617:53108535:clu_1020_+	-0.55284279243644	0.0299874144601721	0.0177297476474754	-0.0122576668126967
chr1:53098711:53108535:clu_1020_+	-0.153234236252271	0.0382778848385436	0.0337488714249653	-0.00452901341357823
chr1:53099347:53108535:clu_1020_+	-0.251438854883844	0.110258989411735	0.0881202268647187	-0.0221387625470168
chr1:53192355:53220099:clu_1021_+	0.101271740045855	0.00871817752881806	0.00873578012310799	1.76025942899265e-05
chr1:53192355:53222130:clu_1021_+	0.102378217072189	0.974340709580945	0.977388830045581	0.00304812046463654
chr1:53192355:53222133:clu_1021_+	-0.537351817358052	0.0102591128766892	0.00542794086175401	-0.00483117201493521
chr1:53220216:53222130:clu_1021_+	0.333701860240007	0.00668200001354803	0.00844744896955676	0.00176544895600874
chr1:53222295:53222870:clu_1022_+	-0.215087006964441	0.0266642353541323	0.0201921908730759	-0.00647204448105641
chr1:53222295:53236692:clu_1022_+	0.0679884280693011	0.954650510903116	0.959481968774743	0.00483145787162753
chr1:53222982:53236692:clu_1022_+	0.14709857889514	0.0186852537427519	0.0203258403521808	0.00164058660942891
chr1:53237446:53245525:clu_1023_+	0.121997084840142	0.389728336772823	0.385720705894465	-0.00400763087835804
chr1:53237446:53250549:clu_1023_+	-0.26371017680819	0.00518186871271221	0.00348728015999298	-0.00169458855271923
chr1:53245665:53250549:clu_1023_+	0.141713091968048	0.605089794514465	0.610792013945542	0.00570221943107707
chr1:53262456:53267491:clu_1024_+	0.164908372886696	0.532528445117908	0.553169014658939	0.020640569541031
chr1:53262456:53279208:clu_1024_+	-0.248950766030866	0.00382377408924912	0.00262585366883262	-0.0011979204204165
chr1:53267811:53279208:clu_1024_+	0.0840423931441702	0.463647780792843	0.444205131672229	-0.0194426491206144
chr1:53279584:53282204:clu_1025_+	-0.0967972946946933	0.474955435870755	0.47175861186699	-0.00319682400376486
chr1:53279584:53287111:clu_1025_+	-0.00763950900341706	0.00361081168833242	0.00392096123202435	0.000310149543691931
chr1:53282301:53287111:clu_1025_+	-0.0857107029963079	0.519482985528818	0.521738815330323	0.00225582980150496
chr1:53282301:53287118:clu_1025_+	0.190147506694418	0.00195076691209473	0.00258161157066268	0.000630844658567952
chr1:53267624:53267764:clu_1026_+	-0.179865022304411	0.00184085963836493	0.00128538586343029	-0.000555473774934637
chr1:53267652:53267764:clu_1026_+	0.179865022304411	0.998159140361635	0.99871461413657	0.000555473774934589
chr1:53341355:53516743:clu_1027_+	0	0.5	0.5	0
chr1:53341585:53516743:clu_1027_+	0	0.5	0.5	0
chr1:53413752:53416427:clu_1028_+	0.0823964054226275	0.236133082086585	0.239292258661062	0.00315917657447715
chr1:53413752:53420412:clu_1028_+	-0.0435800831903954	0.0133203058950757	0.011900771530995	-0.00141953436408072
chr1:53416558:53420412:clu_1028_+	0.10559006159352	0.284617143563941	0.295192790095998	0.010575646532057
chr1:53416558:53427175:clu_1028_+	-0.188271658176422	0.00347490858121861	0.00268636827753588	-0.000788540303682728
chr1:53420476:53427175:clu_1028_+	0.0438652743506699	0.46245455987318	0.450927811434409	-0.0115267484387707
chr1:53440504:53442355:clu_1029_+	-0.0437469766230671	0.449746104031919	0.465805088540067	0.0160589845081482
chr1:53440504:53443889:clu_1029_+	0.161630225835244	0.0161718558078052	0.0205679432218944	0.00439608741408919
chr1:53442441:53443889:clu_1029_+	-0.117883249212177	0.534082040160276	0.513626968238038	-0.0204550719222374
chr1:1562824:1563008:clu_103_+	0.416174058540004	0.0018063764904826	0.00414261737810809	0.00233624088762548
chr1:1562824:1563053:clu_103_+	-0.416174058540004	0.998193623509517	0.995857382621892	-0.00233624088762541
chr1:53453808:53458930:clu_1030_+	-0.157096004529473	0.517550916642729	0.439310829178539	-0.07824008746419
chr1:53453808:53480562:clu_1030_+	0.157096004529473	0.482449083357271	0.560689170821461	0.0782400874641901
chr1:53480715:53493641:clu_1031_+	-2.00465898148039e-06	0.994185432277018	0.994185409100073	-2.31769450298458e-08
chr1:53480715:53493650:clu_1031_+	2.00465898148039e-06	0.00581456772298167	0.00581459089992659	2.31769449144867e-08
chr1:53493743:53504589:clu_1032_+	-0.0116655896012599	0.421240785213311	0.423711238605338	0.00247045339202651
chr1:53493743:53513530:clu_1032_+	0.0359388819407421	0.0231789620535496	0.024451635527128	0.00127267347357838
chr1:53504718:53513530:clu_1032_+	-0.024273292339482	0.555580252733139	0.551837125867534	-0.00374312686560474
chr1:53527980:53529042:clu_1034_+	0.0551282479490954	0.109820409436643	0.119775284402667	0.00995487496602374
chr1:53527980:53535473:clu_1034_+	-0.0677071801301188	0.622594455277248	0.600540985378869	-0.0220534698983785
chr1:53529231:53535473:clu_1034_+	0.0125789321810235	0.267585135286109	0.279683730218464	0.0120985949323548
chr1:53535839:53537207:clu_1035_+	-3.78315316342483	0.480190051515255	0.517546160976742	0.0373561094614872
chr1:53535839:53543357:clu_1035_+	7.79930333971663	3.34516944176785e-07	0.0386501336746472	0.038649799157703
chr1:53543018:53543357:clu_1035_+	-4.0161501762918	0.519809613967801	0.443803705348611	-0.0760059086191901
chr1:53537300:53538605:clu_1036_+	-0.31302262438424	0.124364552919257	0.0788490477398952	-0.0455155051793617
chr1:53537300:53540250:clu_1036_+	0.109784184519936	0.0967311356018392	0.0936027891922009	-0.00312834640963836
chr1:53537300:53540278:clu_1036_+	0.203238439864305	0.778904311478904	0.827548163067904	0.0486438515889999
chr1:53540342:53541534:clu_1037_+	-0.548506057492759	0.526859008766519	0.330738874672768	-0.196120134093751
chr1:53540342:53542862:clu_1037_+	0.871546674999391	0.164093153519435	0.426189122331694	0.262095968812258
chr1:53541643:53542862:clu_1037_+	-0.323040617506632	0.309047837714045	0.243072002995538	-0.0659758347185071
chr1:53544694:53546365:clu_1038_+	0.955451337779365	0.0177692277573589	0.108955442158047	0.0911862144006885
chr1:53544694:53546400:clu_1038_+	-0.955451337779365	0.982230772242641	0.891044557841953	-0.0911862144006884
chr1:53662767:53666391:clu_1039_+	-0.175552565637446	0.327583088353943	0.32698864731428	-0.00059444103966344
chr1:53662767:53675687:clu_1039_+	-0.0610051272203959	0.00846671347511767	0.00947705465054178	0.00101034117542411
chr1:53666471:53667995:clu_1039_+	-0.197251769740308	0.289842618634139	0.283106344310643	-0.00673627432349616
chr1:53666471:53675687:clu_1039_+	0.610161468402731	0.00611909265689652	0.0134007621968612	0.00728166953996471
chr1:53668101:53675687:clu_1039_+	-0.176352005804581	0.367988486879904	0.367027191527675	-0.000961295352229219
chr1:1563209:1563396:clu_104_+	0.151172592464843	0.00198228089561785	0.00223492893523763	0.000252648039619785
chr1:1563209:1563399:clu_104_+	0.032818762640067	0.988499730924059	0.990089974805134	0.00159024388107454
chr1:1563245:1563399:clu_104_+	-0.18399135510491	0.00951798818032302	0.00767509625962865	-0.00184289192069437
chr1:53676922:53678936:clu_1040_+	-0.113857304815916	0.11207673646712	0.0913371805325318	-0.0207395559345886
chr1:53676991:53678936:clu_1040_+	0.113857304815916	0.88792326353288	0.908662819467468	0.0207395559345886
chr1:53794047:53796840:clu_1041_+	-4.36046676485768	0.901421377185865	0.867942896466587	-0.0334784807192777
chr1:53795352:53796840:clu_1041_+	8.72093352971537	8.03702888984655e-08	0.0371397343389118	0.0371396539686229
chr1:53795492:53796840:clu_1041_+	-4.36046676485768	0.0985785424438464	0.0949173691945012	-0.00366117324934521
chr1:53803663:53804451:clu_1042_+	-0.424826843139778	0.815694566791884	0.654254157189158	-0.161440409602727
chr1:53803663:53804455:clu_1042_+	0.424826843139778	0.184305433208116	0.345745842810842	0.161440409602727
chr1:54412222:54413461:clu_1043_+	0.243887763277879	0.170030297902956	0.205268941178742	0.0352386432757862
chr1:54412222:54413535:clu_1043_+	0.167432228422387	0.0962193671172215	0.107610637819814	0.0113912707025925
chr1:54412222:54417659:clu_1043_+	-0.0592976605605847	0.47379253426029	0.42238976183003	-0.0514027724302603
chr1:54413494:54417659:clu_1043_+	0.29785122202158	0.147460980488897	0.187892773025455	0.0404317925365577
chr1:54413654:54417659:clu_1043_+	-0.325739375614903	0.108601372305955	0.0741730805304051	-0.0344282917755504
chr1:54417523:54417659:clu_1043_+	-0.324134177546358	0.00389544792468027	0.00266480561555447	-0.00123064230912581
chr1:54418145:54423822:clu_1044_+	0.147953450614161	0.481028272123122	0.469051698250785	-0.0119765738723367
chr1:54418145:54426029:clu_1044_+	-0.360155984178336	0.0191603717835522	0.0112404815796916	-0.00791989020386058
chr1:54423953:54426029:clu_1044_+	0.212202533564175	0.499811356093326	0.519707820169523	0.0198964640761972
chr1:54426147:54427664:clu_1045_+	0.690293104831233	0.00171604073282876	0.00679040035527715	0.00507435962244839
chr1:54426147:54427707:clu_1045_+	-0.690293104831233	0.998283959267171	0.993209599644723	-0.00507435962244829
chr1:54432053:54433338:clu_1046_+	-0.358781462189228	0.996861047336655	0.993588050128835	-0.00327299720781993
chr1:54432057:54433338:clu_1046_+	0.358781462189228	0.00313895266334536	0.00641194987116529	0.00327299720781993
chr1:54519431:54520054:clu_1047_+	-0.137589223448635	0.334101649762958	0.322341365845053	-0.0117602839179051
chr1:54519431:54534429:clu_1047_+	-0.191442754443629	0.0348657489372895	0.0318748484703268	-0.00299090046696276
chr1:54520197:54520672:clu_1047_+	-0.294726137615059	0.0154437012873961	0.0127334216332931	-0.00271027965410301
chr1:54520197:54523049:clu_1047_+	-0.372669889220168	0.00799257286271663	0.00609578709009615	-0.00189678577262048
chr1:54520197:54534429:clu_1047_+	0.0392850458504226	0.302292866677371	0.348081418305221	0.0457885516278499
chr1:54520197:54554270:clu_1047_+	1.177591676324	0.00285983490533772	0.0102790787126193	0.00741924380728153
chr1:54534570:54554270:clu_1047_+	-0.220448717446929	0.302443625566931	0.268594079943391	-0.0338495456235401
chr1:54554463:54561958:clu_1048_+	0.133117606504309	0.958152314331387	0.967114580384266	0.00896226605287898
chr1:54554463:54576725:clu_1048_+	0.344363049775823	0.00658742983891689	0.00821300544821267	0.00162557560929577
chr1:54562517:54570238:clu_1048_+	-0.172148502639027	0.0184962858355302	0.0137579117525204	-0.00473837408300981
chr1:54562517:54576725:clu_1048_+	-0.305332153641105	0.0167639699941657	0.0109145024150008	-0.00584946757916495
chr1:54665914:54670691:clu_1049_+	0.283981168885105	0.00184183445369259	0.00244575744646371	0.000603922992771119
chr1:54666173:54670691:clu_1049_+	-0.134583798144373	0.00422466555134782	0.0036912602818735	-0.000533405269474322
chr1:54666262:54670691:clu_1049_+	0.0196392834409525	0.495168859529531	0.504793662997901	0.00962480346837041
chr1:54666262:54675619:clu_1049_+	0.00336047403646712	0.0055916489949827	0.00560829273169641	1.66437367137093e-05
chr1:54666354:54670691:clu_1049_+	-0.179389156061458	0.0021043084655616	0.00175805727194776	-0.000346251193613839
chr1:54666910:54670691:clu_1049_+	-0.0749744471761785	0.00248286346828385	0.00230262484850894	-0.000180238619774919
chr1:54671083:54675619:clu_1049_+	-0.0192992131360976	0.485883373266733	0.476411057963033	-0.00947231530370007
chr1:54673177:54675619:clu_1049_+	0.101265688155582	0.00270244626986824	0.00298928645857606	0.000286840188707824
chr1:1563559:1563632:clu_105_+	-0.0955561282881597	0.00202872614915435	0.00167640028414022	-0.00035232586501413
chr1:1563559:1563653:clu_105_+	0.0955561282881598	0.997971273850846	0.99832359971586	0.000352325865014214
chr1:54675804:54678174:clu_1050_+	0.0099007703084338	0.533500358488117	0.533355034603098	-0.000145323885019422
chr1:54675804:54681814:clu_1050_+	-0.0215319990566898	0.0163878178383557	0.0158763890572949	-0.000511428781060804
chr1:54678331:54681814:clu_1050_+	0.011631228748256	0.450111823673527	0.450768576339608	0.000656752666080285
chr1:54682017:54682618:clu_1051_+	0.252489553684041	0.00118387996237826	0.00112657316459274	-5.73067977855174e-05
chr1:54682017:54683845:clu_1051_+	0.311350770683217	0.961733137287171	0.970665097727167	0.00893196043999589
chr1:54682017:54686284:clu_1051_+	0.477241507912268	0.00566512961893276	0.00674947691823028	0.00108434729929752
chr1:54682017:54686351:clu_1051_+	-1.03998673922183	0.00209175249421544	0.000546571151411202	-0.00154518134280423
chr1:54682017:54690164:clu_1051_+	0.048473925631767	0.00387919355811431	0.00301016512877427	-0.000869028429340032
chr1:54682017:54690798:clu_1051_+	-0.0495690186894608	0.0254469070791881	0.0179021159098245	-0.00754479116936365
chr1:55181692:55182273:clu_1053_+	-0.462043888617953	0.994598730093337	0.989562548143711	-0.00503618194962552
chr1:55181816:55182272:clu_1053_+	0.516887586985101	0.00204882199148437	0.00542555430758342	0.00337673231609905
chr1:55181816:55182273:clu_1053_+	-0.0548436983671482	0.00335244791517877	0.00501189754870526	0.00165944963352649
chr1:55182390:55183165:clu_1054_+	-0.0744706816596458	0.986953705162926	0.984890065687153	-0.00206363947577271
chr1:55182390:55183170:clu_1054_+	0.0744706816596458	0.0130462948370741	0.0151099343128467	0.00206363947577262
chr1:55188472:55194019:clu_1055_+	-0.150345503510761	0.497251549032135	0.498489119194709	0.0012375701625737
chr1:55188472:55197159:clu_1055_+	0.309791003818789	0.00349139189285282	0.00554514470168208	0.00205375280882927
chr1:55194105:55197159:clu_1055_+	-0.159445500308028	0.499257059075012	0.495965736103609	-0.00329132297140283
chr1:55197373:55199302:clu_1056_+	0.104341036166986	0.34023063534169	0.343536640211046	0.00330600486935634
chr1:55197373:55203255:clu_1056_+	0.08157421418625	0.0140091602770023	0.0138268816847506	-0.000182278592251745
chr1:55199383:55203255:clu_1056_+	0.123787666665691	0.268655331888553	0.276592676168391	0.00793734427983828
chr1:55199383:55207084:clu_1056_+	-0.381471623310849	0.00708246881909834	0.00439945177724122	-0.00268301704185713
chr1:55203337:55207084:clu_1056_+	0.0717687062919219	0.370022403673657	0.361644350158571	-0.00837805351508569
chr1:57111154:57111402:clu_1058_+	0.184295958152822	0.0162286788382086	0.0170178765447945	0.000789197706585837
chr1:57111154:57120677:clu_1058_+	0.204915891720305	0.00508439084947865	0.00544272328533378	0.000358332435855132
chr1:57111154:57140054:clu_1058_+	0.0797634474388464	0.389852794178785	0.368234912458718	-0.0216178817200671
chr1:57111154:57157067:clu_1058_+	1.24344602005727	0.00232390131980768	0.00702785695045972	0.00470395563065204
chr1:57111154:57158031:clu_1058_+	-0.191785824694283	0.0716503898883196	0.0515834657651036	-0.020066924123216
chr1:57111159:57140054:clu_1058_+	-1.22897212745673	0.00562602019344877	0.00143565126722293	-0.00419036892622584
chr1:57111668:57140054:clu_1058_+	0.397607361478264	0.00696981122051288	0.00904655407859161	0.00207674285807873
chr1:57111668:57158031:clu_1058_+	-1.22304376231766	0.0063318209146808	0.00162536517857971	-0.00470645573610108
chr1:57122737:57157067:clu_1058_+	0.149156643751532	0.00682417414697322	0.00690894115619281	8.47670092195899e-05
chr1:57140195:57157067:clu_1058_+	0.248817206511881	0.199597961936336	0.223254143321293	0.0236561813849574
chr1:57140195:57158031:clu_1058_+	-0.0876351369894865	0.0249854128193075	0.0199622990966538	-0.0050231137226537
chr1:57157160:57158031:clu_1058_+	0.223434322347241	0.264524643694142	0.288460210897057	0.0239355672029148
chr1:57171891:57173148:clu_1059_+	-0.160447210713249	0.875783801462846	0.836470965275331	-0.0393128361875146
chr1:57172142:57173148:clu_1059_+	0.160447210713249	0.124216198537154	0.163529034724669	0.0393128361875146
chr1:1564102:1564414:clu_106_+	0.072559349984088	0.0275586995411421	0.0237278337543174	-0.00383086578682473
chr1:1564102:1564513:clu_106_+	0.234449664909417	0.953241667071711	0.964962550214595	0.011720883142884
chr1:1564102:1564519:clu_106_+	-0.307009014893505	0.0191996333871465	0.0113096160310873	-0.00789001735605919
chr1:59250977:59280940:clu_1060_+	0.370536331892669	0.209128994775752	0.278982742471273	0.0698537476955208
chr1:59250977:59290625:clu_1060_+	0.443631524532834	0.0930407753660883	0.133530737930571	0.0404899625644828
chr1:59250977:59309496:clu_1060_+	1.34573013516602	0.0305659251264846	0.108123954659324	0.0775580295328395
chr1:59250977:59320203:clu_1060_+	-0.0365360391480529	0.177032491456861	0.157190677648604	-0.0198418138082567
chr1:59250977:59359217:clu_1060_+	-0.00687699059547816	0.219299102519338	0.200581751932641	-0.0187173505866962
chr1:59250977:59364719:clu_1060_+	-0.518598093761602	0.196445602339538	0.107710793566766	-0.0887348087727723
chr1:59359389:59364719:clu_1060_+	-1.59788686808639	0.0744871084159382	0.0138793417908201	-0.060607766625118
chr1:59762579:59787208:clu_1061_+	0.298937404893282	0.101757356169416	0.145201904478726	0.0434445483093092
chr1:59762579:59805630:clu_1061_+	-0.21879123060488	0.0105187797253023	0.00894386363465787	-0.00157491609064446
chr1:59762579:59811919:clu_1061_+	0.0688428531958484	0.0311526664360726	0.035316115520299	0.00416344908422635
chr1:59762579:59844421:clu_1061_+	-1.21266447391217	0.00856571558995737	0.00269581318694063	-0.00586990240301674
chr1:59762822:59787208:clu_1061_+	-0.182688422112006	0.041402807974968	0.0364979822173107	-0.00490482575765728
chr1:59762822:59805630:clu_1061_+	0.550923871510246	0.00375801117474364	0.00689923434895285	0.00314122317420921
chr1:59762822:59811919:clu_1061_+	-0.654530403160973	0.0234934748525207	0.0129201616388611	-0.0105733132136596
chr1:59787422:59797515:clu_1061_+	-1.21004133188519	0.00903267696428551	0.00285024267378907	-0.00618243429049644
chr1:59787422:59805630:clu_1061_+	-0.164624004307265	0.135386404170886	0.121523253857706	-0.0138631503131798
chr1:59787422:59811919:clu_1061_+	1.23616251137871	0.00718931551900081	0.0261894111631082	0.0190000956441074
chr1:59787422:59844421:clu_1061_+	-0.236885090897098	0.0305329308557606	0.0254958936506533	-0.00503703720510735
chr1:59787422:59922633:clu_1061_+	0.173235169576483	0.00547726586575455	0.00689252790053993	0.00141526203478537
chr1:59805741:59811919:clu_1061_+	-0.24952136092912	0.153060885923989	0.126205448657884	-0.0268554372661053
chr1:59805741:59844421:clu_1061_+	0.767445829060952	0.00524025084141345	0.0119461839444678	0.00670593310305435
chr1:59812070:59844421:clu_1061_+	-0.0126085548392427	0.2011549027501	0.210200831103071	0.00904592835297036
chr1:59844509:59922633:clu_1061_+	-0.150885938981107	0.228868533792037	0.208274830267885	-0.0205937035241522
chr1:59858966:59922633:clu_1061_+	1.19769317201353	0.00340802139379138	0.0119463017551484	0.00853828036135701
chr1:60091721:60103900:clu_1062_+	-0.214477572900644	0.508451016457034	0.504651469163514	-0.00379954729351972
chr1:60091721:60125891:clu_1062_+	0.308724035392095	0.0211092075901202	0.0353539484441246	0.0142447408540043
chr1:60104047:60106952:clu_1062_+	0.0354690766292836	0.0434671800387365	0.0553929301262899	0.0119257500875534
chr1:60104047:60125891:clu_1062_+	-0.303464749251311	0.396537003954367	0.36006383545225	-0.0364731685021173
chr1:60107023:60125891:clu_1062_+	0.173749210130576	0.0304355919597423	0.0445378168138216	0.0141022248540793
chr1:60133075:60139711:clu_1063_+	-0.0716728853964671	0.508223802553774	0.530699419451955	0.0224756168981808
chr1:60133075:60223603:clu_1063_+	0.506268464446054	0.0282834327663747	0.052640798584913	0.0243573658185382
chr1:60139805:60223603:clu_1063_+	-0.221750137273902	0.448846329087751	0.40337926150611	-0.0454670675816408
chr1:60139805:60238440:clu_1063_+	-0.212845441775685	0.0146464355921002	0.013280520457022	-0.00136591513507819
chr1:60280852:60281201:clu_1064_+	0.14238148031479	0.0250179741746009	0.0329881755861877	0.00797020141158679
chr1:60280852:60287530:clu_1064_+	-0.14238148031479	0.974982025825399	0.967011824413812	-0.00797020141158677
chr1:60287615:60294452:clu_1065_+	-0.0971567413772914	0.926517715644221	0.912142122686914	-0.0143755929573073
chr1:60287762:60294452:clu_1065_+	0.0971567413772914	0.073482284355779	0.0878578773130862	0.0143755929573072
chr1:60314855:60320386:clu_1066_+	0.280362243634138	0.0129590353702843	0.0203234906517515	0.00736445528146719
chr1:60314855:60324100:clu_1066_+	-0.177880593032685	0.977337714791442	0.969299412981129	-0.00803830181031295
chr1:60320434:60324100:clu_1066_+	-0.102481650601452	0.00970324983827357	0.0103770963671194	0.000673846528845834
chr1:60328549:60329497:clu_1067_+	0.550375860880385	0.00885091798223274	0.0192456911061519	0.0103947731239191
chr1:60328549:60330304:clu_1067_+	-0.222915357118034	0.470285903266733	0.471922894521466	0.00163699125473366
chr1:60328549:60331544:clu_1067_+	-0.260409371161967	0.0106192447402637	0.0102640621362206	-0.000355182604043078
chr1:60329540:60330304:clu_1067_+	0.192825223615949	0.00925888458505145	0.0140806141100661	0.00482172952501464
chr1:60330917:60331544:clu_1067_+	-0.259876356216334	0.500985049425719	0.484486738126095	-0.0164983112996244
chr1:60559175:60560634:clu_1068_+	-0.28250963939742	0.144071675733653	0.130132635484105	-0.0139390402495476
chr1:60559175:60563036:clu_1068_+	0.59737004777504	0.0466507772155474	0.101576535055356	0.0549257578398087
chr1:60559175:60563066:clu_1068_+	0.333531987339516	0.0513150576715191	0.0858214638903814	0.0345064062188623
chr1:60560316:60560634:clu_1068_+	-0.801045724041868	0.115551971416417	0.0621423420084436	-0.0534096294079731
chr1:60560316:60563036:clu_1068_+	-0.151771242746256	0.128687086196282	0.132471224102917	0.00378413790663559
chr1:60560316:60563066:clu_1068_+	-0.600474473743812	0.202783557778601	0.133275396457365	-0.0695081613212358
chr1:60560670:60563036:clu_1068_+	-0.586639509063298	0.143150223770337	0.0953932674784786	-0.0477569562918585
chr1:60560670:60563066:clu_1068_+	-0.0373759645058343	0.119574852673084	0.138009084370721	0.0184342316976376
chr1:60560675:60563036:clu_1068_+	0.872005526004968	0.0175909320132538	0.0504076015216453	0.0328166695083915
chr1:60560675:60563066:clu_1068_+	0.656908992378962	0.0306238655313069	0.0707704496305862	0.0401465840992794
chr1:60580645:60598496:clu_1069_+	0.44713584243403	0.0115706013092352	0.0192800250627699	0.00770942375353466
chr1:60580645:60614185:clu_1069_+	0.0229524251885715	0.00370046950481506	0.00403448380995544	0.000334014305140378
chr1:60580645:60629786:clu_1069_+	-0.214150126937682	0.00703893100259931	0.00605432214371464	-0.000984608858884663
chr1:60580645:60708497:clu_1069_+	-0.231651199924345	0.00391862153908866	0.0033120090839586	-0.000606612455130051
chr1:60580849:60708497:clu_1069_+	0.299693225652367	0.00270297162224178	0.00388650862805699	0.00118353700581521
chr1:60580955:60596401:clu_1069_+	0.356563055708879	0.00181203471695262	0.00275792795827937	0.000945893241326749
chr1:60580955:60598496:clu_1069_+	-0.237097387849989	0.315807679674375	0.265470113436283	-0.0503375662380918
chr1:60580955:60598516:clu_1069_+	-0.227700354263997	0.0125449313696884	0.0106449179473834	-0.00190001342230503
chr1:60580955:60601534:clu_1069_+	-0.217538585692353	0.0030651669600162	0.00262749176792001	-0.000437675192096189
chr1:60580955:60607274:clu_1069_+	-0.142685804084667	0.00354599315400406	0.00327591987777244	-0.000270073276231625
chr1:60580955:60614185:clu_1069_+	0.179871343537029	0.0320889116401493	0.040929378979514	0.00884046733936473
chr1:60580955:60614909:clu_1069_+	0.179820863056394	0.0187152414022259	0.0238700691815393	0.00515482777931336
chr1:60580955:60629786:clu_1069_+	-0.0662973918893455	0.062199758163424	0.0620239099598537	-0.000175848203570313
chr1:60580955:60708497:clu_1069_+	0.0788426609827734	0.0294154344452203	0.0339140171481021	0.00449858270288183
chr1:60598593:60599143:clu_1069_+	-0.0296776134779163	0.148544662017851	0.153649539160786	0.00510487714293548
chr1:60598593:60614185:clu_1069_+	0.266212653567883	0.0446875358585312	0.0621389814033974	0.0174514455448662
chr1:60598593:60614909:clu_1069_+	-0.0361631356436127	0.00384277030140697	0.00394913528170506	0.000106364980298087
chr1:60598593:60629786:clu_1069_+	-0.224121280145276	0.0132084696525957	0.0112481449244454	-0.00196032472815036
chr1:60598593:60708497:clu_1069_+	0.0488300112192807	0.0128462911499697	0.01437299918485	0.00152670803488033
chr1:60599401:60614185:clu_1069_+	-0.227108807073326	0.0197148965508385	0.0167388430275436	-0.0029760535232949
chr1:60599401:60614909:clu_1069_+	-0.233432871555566	0.00811634902525691	0.00684770657394591	-0.001268642451311
chr1:60599875:60614185:clu_1069_+	-0.194284462865214	0.00222607437508428	0.00195310699791818	-0.000272967377166096
chr1:60612978:60614185:clu_1069_+	-0.225907234318841	0.00225495731240246	0.00191686309200411	-0.000338094220398352
chr1:60614325:60614909:clu_1069_+	0.0445305393842435	0.117333599352112	0.130714810234343	0.0133812108822307
chr1:60615016:60623559:clu_1069_+	-0.208785720422011	0.00337616193532949	0.00291952244655302	-0.000456639488776464
chr1:60615016:60629786:clu_1069_+	-0.0206386559110013	0.0197261067369367	0.0205892800206535	0.00086317328371675
chr1:60615016:60708497:clu_1069_+	0.91222637487375	0.00225694543830554	0.00598768543972237	0.00373074000141683
chr1:60624147:60629786:clu_1069_+	-0.224872461684315	0.00310849449312051	0.00264516196252099	-0.000463332530599515
chr1:60629916:60653441:clu_1069_+	-0.216387902593802	0.00513998197023585	0.00441111681993388	-0.000728865150301971
chr1:60629916:60708497:clu_1069_+	-0.232870645864043	0.0537781026175997	0.0453977234412779	-0.00838037917632182
chr1:60629928:60708497:clu_1069_+	-0.219474503750874	0.0256728952575917	0.0219644998704903	-0.00370839538710133
chr1:60677790:60708497:clu_1069_+	0.110557764998729	0.00246907361495343	0.00293840531999775	0.000469331705044325
chr1:60695407:60708497:clu_1069_+	0.683609385344248	0.00356988583584268	0.00753537981280841	0.00396549397696574
chr1:1564691:1564765:clu_107_+	0.107159747562067	0.477285832830827	0.469553377256843	-0.00773245557398383
chr1:1564691:1564775:clu_107_+	-0.280139795782585	0.00174168187090763	0.0011632503767236	-0.000578431494184037
chr1:1564691:1564804:clu_107_+	-0.273124188241333	0.00161443412195833	0.00108585425681667	-0.000528579865141663
chr1:1564691:1565019:clu_107_+	0.30661536389811	0.00251705693691571	0.00302288717609459	0.000505830239178873
chr1:1564946:1565019:clu_107_+	0.13948887256374	0.516840994239391	0.525174630933522	0.00833363669413056
chr1:60708569:60710694:clu_1070_+	0.3398877841101	0.0247538681189961	0.0316747274548764	0.00692085933588023
chr1:60708569:60720150:clu_1070_+	0.075880224803271	0.223989645337833	0.220110484511611	-0.00387916082622122
chr1:60708569:60724187:clu_1070_+	0.293532258154196	0.0062237969385553	0.00760314511144701	0.00137934817289171
chr1:60708569:60732252:clu_1070_+	0.334198928357017	0.00968553517679889	0.0123231801666233	0.00263764498982441
chr1:60708569:60752808:clu_1070_+	-0.132271119514319	0.00587137340507772	0.00468547374616209	-0.00118589965891563
chr1:60708569:60772159:clu_1070_+	-0.349246847635348	0.00790306577285487	0.00507665957978864	-0.00282640619306623
chr1:60708569:60798926:clu_1070_+	0.546956257442225	0.00778732712990088	0.0122570773877532	0.00446975025785232
chr1:60708569:60825916:clu_1070_+	-0.523539566872879	0.012753763371441	0.00688218645922069	-0.0058715769122203
chr1:60720298:60724187:clu_1070_+	-0.0218701096807221	0.195318256547792	0.174061689987382	-0.0212565665604106
chr1:60720298:60732252:clu_1070_+	0.449805201024106	0.0163337560029862	0.0233288002862824	0.00699504428329611
chr1:60720298:60798926:clu_1070_+	-0.264406977166714	0.00479282030593672	0.0033513445534997	-0.00144147575243702
chr1:60724624:60725656:clu_1070_+	-0.069351270495309	0.00885537050992321	0.0075256893540422	-0.00132968115588101
chr1:60724624:60725659:clu_1070_+	-0.274732259438508	0.0145678772520066	0.0100818444825529	-0.00448603276945371
chr1:60724624:60798947:clu_1070_+	-0.820036179812995	0.010760888214503	0.00431687384163558	-0.00644401437286739
chr1:60724799:60725656:clu_1070_+	0.0350771022093609	0.0276712058389672	0.026104795877544	-0.0015664099614232
chr1:60724799:60725659:clu_1070_+	0.638176207129353	0.0148125919879987	0.0255414700929949	0.0107288781049963
chr1:60724799:60798947:clu_1070_+	-0.818811112880666	0.00378934858751552	0.00152201115409966	-0.00226733743341586
chr1:60725699:60732252:clu_1070_+	0.334518676314224	0.106676349353112	0.13577073996078	0.0290943906076684
chr1:60725699:60761310:clu_1070_+	0.286569546978746	0.00282089646809291	0.00342216657204017	0.000601270103947265
chr1:60725699:60798407:clu_1070_+	-0.534260519781071	0.00904964019173806	0.00483129260777797	-0.00421834758396008
chr1:60725699:60798926:clu_1070_+	0.659911891318585	0.00672162483185515	0.0118448287541398	0.00512320392228465
chr1:60725699:60798947:clu_1070_+	-0.209567432092259	0.00764938029703017	0.00565028947713937	-0.00199909081989079
chr1:60732468:60733976:clu_1070_+	0.313025043481167	0.0206568959954416	0.0257317033966456	0.005074807401204
chr1:60732468:60746037:clu_1070_+	0.600118656918921	0.00956734478989919	0.015881008250727	0.00631366346082783
chr1:60732468:60746131:clu_1070_+	-0.129535528130476	0.0461121216198041	0.0368992011723836	-0.00921292044742056
chr1:60732468:60746134:clu_1070_+	0.55345459204161	0.022789904621418	0.036104655685501	0.013314751064083
chr1:60734104:60746134:clu_1070_+	-0.278792113018894	0.0116915468000255	0.00805846865371336	-0.00363307814631211
chr1:60734104:60752808:clu_1070_+	-0.817957040294585	0.00543308453113483	0.00218409064072056	-0.00324899389041427
chr1:60747657:60752803:clu_1070_+	-0.799519466998121	0.0111795571756578	0.00457779281811328	-0.00660176435754454
chr1:60747657:60752808:clu_1070_+	0.196964918685978	0.0203222746662277	0.0225409138341269	0.00221863916789918
chr1:60747657:60761513:clu_1070_+	-0.00470523101758132	0.00534695142569328	0.0048475378376307	-0.000499413588062581
chr1:60761394:60761513:clu_1070_+	0.152670455559697	0.00394658888298359	0.00418778376925226	0.000241194886268667
chr1:60771373:60772159:clu_1070_+	0.185223693829891	0.00642875279459602	0.00704736522370449	0.000618612429108473
chr1:60799110:60807620:clu_1070_+	-0.0684223861919733	0.0946164559855927	0.0804840156432928	-0.0141324403422998
chr1:60799110:60825916:clu_1070_+	0.121053722663969	0.0131201390706106	0.0134886916547951	0.000368552584184471
chr1:61543300:61543588:clu_1071_+	0.615583849959961	0.117326768806214	0.260856169808546	0.143529401002332
chr1:61543300:61553821:clu_1071_+	-0.242954047234174	0.0753146356053628	0.0709618796756816	-0.00435275592968121
chr1:61548490:61553821:clu_1071_+	-0.372629802725787	0.807358595588423	0.668181950515772	-0.139176645072651
chr1:61554352:61743192:clu_1072_+	0.694697188018344	0.48524655840997	0.547396290267225	0.0621497318572548
chr1:61554352:61798184:clu_1072_+	-1.23435279205842	0.0556999756375404	0.00912890377944684	-0.0465710718580935
chr1:61743257:61798184:clu_1072_+	0.539655604040079	0.459053465952489	0.443474805953328	-0.0155786599991613
chr1:61849037:61865048:clu_1073_+	-0.575237123017662	0.0236198132963919	0.00759802131243289	-0.016021791983959
chr1:61849037:61869776:clu_1073_+	0.575237123017663	0.976380186703608	0.992401978687567	0.0160217919839589
chr1:61869939:61872234:clu_1074_+	-0.555957198116276	0.0667891921013956	0.0229997346373686	-0.043789457464027
chr1:61869954:61872234:clu_1074_+	0.555957198116276	0.933210807898604	0.977000265362631	0.0437894574640271
chr1:61872399:61892137:clu_1075_+	0.197356470092478	0.465772505981438	0.379584876849783	-0.0861876291316545
chr1:61872399:61920975:clu_1075_+	-0.849783933632008	0.0659486275402901	0.0188613821739393	-0.0470872453663509
chr1:61892228:61920975:clu_1075_+	0.652427463539531	0.468278866478272	0.601553740976277	0.133274874498005
chr1:62271196:62274146:clu_1076_+	0.840309005050451	0.482173242980311	0.515993567195784	0.0338203242154728
chr1:62271196:62288617:clu_1076_+	-1.60388649273432	0.0325214135123911	0.00302071656335673	-0.0295006969490344
chr1:62274202:62288617:clu_1076_+	0.763577487683868	0.485305343507298	0.480985716240859	-0.00431962726643825
chr1:62288751:62290117:clu_1077_+	0.81359148156333	0.0307037703709381	0.138834772584241	0.108131002213303
chr1:62288751:62293094:clu_1077_+	-0.81359148156333	0.969296229629062	0.861165227415759	-0.108131002213303
chr1:62293255:62299030:clu_1078_+	-0.0136159366566091	0.260961615483751	0.22120980425145	-0.0397518112323011
chr1:62293255:62299326:clu_1078_+	-0.336441283645184	0.0528045746630419	0.0324114172052509	-0.020393157457791
chr1:62293255:62321702:clu_1078_+	-0.0399410575480785	0.0463774502370317	0.0382914447372599	-0.00808600549977185
chr1:62299049:62299326:clu_1078_+	0.0404856558656051	0.221508068513937	0.198204409689014	-0.0233036588249234
chr1:62299457:62321702:clu_1078_+	0.349512621984267	0.418348291102239	0.509882924117026	0.0915346330147873
chr1:62330305:62336904:clu_1079_+	-0.510714793026693	0.0600633151427853	0.0582666318532955	-0.00179668328948977
chr1:62330305:62340915:clu_1079_+	-0.523659681227004	0.904350503381167	0.866015183120402	-0.0383353202607647
chr1:62331193:62340915:clu_1079_+	1.55803407326496	0.00619600062155227	0.0475738484531814	0.0413778478316291
chr1:62337010:62340915:clu_1079_+	-0.523659599011267	0.0293901808544955	0.0281443365731209	-0.00124584428137461
chr1:1569291:1569368:clu_108_+	0.365098853292776	0.790588965929428	0.886821440426556	0.0962324744971282
chr1:1569291:1569381:clu_108_+	-0.365098853292776	0.209411034070573	0.113178559573444	-0.0962324744971283
chr1:62393501:62455840:clu_1080_+	0.452246844043433	0.0215899477828681	0.0438446134575238	0.0222546656746558
chr1:62418083:62455840:clu_1080_+	-0.316365609108706	0.313133802928838	0.294842753892724	-0.0182910490361139
chr1:62418083:62483528:clu_1080_+	-0.201445832198872	0.00192478567613962	0.0020330680227109	0.000108282346571283
chr1:62456036:62457154:clu_1080_+	-0.168701242053699	0.0320975300609925	0.035031758685493	0.00293422862450051
chr1:62456036:62483528:clu_1080_+	-0.301623864124793	0.327438665669528	0.31289075188587	-0.0145479137836578
chr1:62456036:62503649:clu_1080_+	0.802962323425108	0.00571798805679801	0.0164900394629352	0.0107720514061371
chr1:62483619:62503649:clu_1080_+	-0.267072619982472	0.298097279824836	0.294867014592743	-0.00323026523209302
chr1:62503721:62516638:clu_1081_+	0.000977680742021869	0.418427284292915	0.406350568929136	-0.0120767153637794
chr1:62503721:62545122:clu_1081_+	-0.0568880259780144	0.0276962123013864	0.0253846101997369	-0.00231160210164945
chr1:62516730:62545122:clu_1081_+	0.0559103452359925	0.553876503405698	0.568264820871127	0.0143883174654288
chr1:62550320:62565991:clu_1082_+	-0.28728123188588	0.0391138869218125	0.0262595333422662	-0.0128543535795463
chr1:62550320:62574109:clu_1082_+	0.184579619740044	0.35761350976954	0.384854447006633	0.0272409372370933
chr1:62550320:62579725:clu_1082_+	0.226573167010893	0.0187824480694268	0.0210800848580412	0.00229763678861439
chr1:62566032:62574109:clu_1082_+	0.0350905588169462	0.0194893380524649	0.0180616493521648	-0.00142768870030012
chr1:62566080:62574109:clu_1082_+	-0.253264355697446	0.0201177576648307	0.0139736204277409	-0.00614413723708976
chr1:62574192:62579725:clu_1082_+	0.0943022420154425	0.544883059521925	0.535770665013154	-0.00911239450877144
chr1:62614062:62619012:clu_1083_+	-0.223960608664813	0.00444621996835711	0.00311278590015278	-0.00133343406820433
chr1:62614062:62619030:clu_1083_+	0.334841877868328	0.24715988323663	0.302566696500429	0.0554068132637995
chr1:62614062:62626580:clu_1083_+	0.0541265850727233	0.40522236548165	0.374648024510873	-0.0305743409707774
chr1:62614062:62630899:clu_1083_+	-0.232830063328484	0.00814232118024479	0.00565007977846244	-0.00249224140178235
chr1:62619153:62626580:clu_1083_+	0.0678222090522459	0.335029210133118	0.314022413310083	-0.0210067968230352
chr1:62902138:62905470:clu_1084_+	1.16696572819494	0.0136311838572324	0.00317012572988045	-0.010461058127352
chr1:62902233:62905470:clu_1084_+	2.34682551290124	0.0798736041047534	0.0604439429143961	-0.0194296611903573
chr1:62903071:62905470:clu_1084_+	2.67829750323441	0.888275465532069	0.936383233066541	0.048107767534472
chr1:62903071:62905660:clu_1084_+	-6.19208874433059	0.0182197465059452	2.69828918257439e-06	-0.0182170482167627
chr1:63154323:63175309:clu_1085_+	-0.160580860766308	0.19714902859076	0.172634387052872	-0.0245146415378876
chr1:63154323:63213408:clu_1085_+	-0.153162207233808	0.0105864208489742	0.00933907150697245	-0.0012473493420017
chr1:63154323:63269390:clu_1085_+	-0.161004084439327	0.0246142356971748	0.0215444403369463	-0.00306979536022855
chr1:63154395:63175309:clu_1085_+	0.659764000148824	0.0220318794780564	0.0438182934150525	0.0217864139369961
chr1:63154395:63269390:clu_1085_+	0.552538654344836	0.00614487345221917	0.0109786636364706	0.00483379018425138
chr1:63220535:63269390:clu_1085_+	-0.160605902156373	0.00367604991588339	0.00321886816870042	-0.00045718174718297
chr1:63249648:63269390:clu_1085_+	-0.149932392254568	0.0168835870006314	0.0149424550069774	-0.00194113199365402
chr1:63249896:63269390:clu_1085_+	0.21802349763154	0.233862941482821	0.299033509042647	0.0651705675598258
chr1:63249896:63269394:clu_1085_+	-0.161325540964495	0.00577570793923773	0.00505375843520638	-0.000721949504031347
chr1:63249944:63269390:clu_1085_+	-0.161154597866131	0.464188008887544	0.406235069154829	-0.057952939732715
chr1:63250164:63269390:clu_1085_+	-0.161360189913481	0.0111776001786679	0.00978008835207168	-0.00139751182659626
chr1:63250931:63269390:clu_1085_+	-0.161200376530709	0.00390966652803027	0.00342139589125454	-0.000488270636775725
chr1:63300523:63307099:clu_1086_+	-0.211239150033449	0.543713819090772	0.573753612441864	0.0300397933510912
chr1:63300523:63329663:clu_1086_+	-0.279049872687962	0.0376179438516628	0.0370937117621051	-0.000524232089557729
chr1:63303202:63307099:clu_1086_+	0.841329258670588	0.00237181093397306	0.00717067072452687	0.00479885979055381
chr1:63307218:63329663:clu_1086_+	-0.351040235949177	0.416296426123592	0.381982005071504	-0.0343144210520873
chr1:63286880:63294711:clu_1087_+	0.163691233160969	0.988525591369596	0.991702573070512	0.0031769817009154
chr1:63286880:63294792:clu_1087_+	-0.163691233160969	0.0114744086304038	0.0082974269294883	-0.00317698170091551
chr1:63294847:63299709:clu_1088_+	0.703060090132459	0.987961339729053	0.997022355340112	0.00906101561105899
chr1:63297066:63299709:clu_1088_+	-0.703060090132459	0.0120386602709466	0.0029776446598876	-0.00906101561105904
chr1:63833358:63836442:clu_1089_+	-8.9469948699366	0.999999999581745	0.975895121218916	-0.0241048783628289
chr1:63834667:63836442:clu_1089_+	8.9469948699366	4.18254672696814e-10	0.0241048787810835	0.0241048783628289
chr1:1569704:1569827:clu_109_+	0.279527819858644	0.102157196293619	0.0948323086497836	-0.00732488764383565
chr1:1569707:1569827:clu_109_+	0.51251810895104	0.725730749842557	0.850450968360336	0.12472021851778
chr1:1569711:1569827:clu_109_+	-0.792045928809684	0.172112053863824	0.0547167229898799	-0.117395330873944
chr1:63836730:63862184:clu_1090_+	-0.121942784184016	0.466951241805703	0.491890415722104	0.0249391739164005
chr1:63836730:63867925:clu_1090_+	0.35224910682018	0.00569868426020947	0.00964518012939664	0.00394649586918717
chr1:63862268:63867925:clu_1090_+	-0.230306322636165	0.527350073934087	0.4984644041485	-0.0288856697855876
chr1:63872797:63876817:clu_1091_+	0.382647824822849	0.944930064987488	0.968647749112204	0.0237176841247161
chr1:63872797:63876926:clu_1091_+	0.0662663438364797	0.0225240895176358	0.016827155951145	-0.00569693356649081
chr1:63872797:63894621:clu_1091_+	-0.448914168659329	0.0325458454948762	0.0145250949366509	-0.0180207505582253
chr1:63876826:63877597:clu_1092_+	-0.164981246490168	0.0311441969941004	0.0225888637494278	-0.00855533324467265
chr1:63877002:63877597:clu_1092_+	0.164981246490168	0.9688558030059	0.977411136250572	0.00855533324467261
chr1:63877732:63879732:clu_1093_+	-0.0133065307091038	0.972988043180457	0.972279716048243	-0.00070832713221336
chr1:63877732:63879739:clu_1093_+	0.0133065307091038	0.0270119568195434	0.0277202839517568	0.00070832713221345
chr1:63879817:63881544:clu_1094_+	-0.0118476902393739	0.531849637838619	0.539324052463041	0.00747441462442144
chr1:63879817:63881565:clu_1094_+	0.875821687544164	0.00174679501172739	0.00430341051674011	0.00255661550501272
chr1:63879817:63885041:clu_1094_+	-0.823879439469482	0.00637213896970915	0.00286870078471071	-0.00350343818499844
chr1:63881628:63885041:clu_1094_+	-0.0400945578353086	0.460031428179944	0.453503836235509	-0.00652759194443581
chr1:63885111:63894404:clu_1095_+	0.182426940419881	0.506789722629145	0.499144811234439	-0.0076449113947068
chr1:63885111:63894599:clu_1095_+	-0.401347436996021	0.00629029729626797	0.00345573111077257	-0.0028345661854954
chr1:63894472:63894599:clu_1095_+	0.21892049657614	0.486919980074587	0.497399457654789	0.0104794775802021
chr1:63989290:63991243:clu_1096_+	0.230788810240577	0.0218964667841066	0.0248829616959001	0.00298649491179353
chr1:63989305:63991243:clu_1096_+	0.102989287298187	0.969503047323009	0.969559752616821	5.67052938126311e-05
chr1:63989415:63991243:clu_1096_+	-0.333778097538764	0.00860048589288478	0.00555728568727845	-0.00304320020560633
chr1:63991430:63997001:clu_1097_+	1.35604714014831	0.00046930242027877	0.0053147984592516	0.00484549603897283
chr1:63991430:63997491:clu_1097_+	-1.10112135929129	0.558597468140212	0.541998705127864	-0.0165987630123484
chr1:63991430:63998341:clu_1097_+	-0.736337103099376	0.0174898310623257	0.0244404214263165	0.00695059036399085
chr1:63997063:63997491:clu_1097_+	1.55437372505098	0.00044113878898989	0.00609174049794569	0.0056506017089558
chr1:63997702:63998341:clu_1097_+	-1.07296240280862	0.423002259588194	0.422154334488623	-0.000847925099571045
chr1:63999887:64000315:clu_1098_+	-0.0534077595992503	0.120436862635183	0.109572503838866	-0.0108643587963171
chr1:63999887:64011587:clu_1098_+	0.0534077595992503	0.879563137364817	0.890427496161134	0.0108643587963171
chr1:64011728:64014320:clu_1099_+	3.40691284734272	0.000109134567207039	0.00564925166333564	0.0055401170961286
chr1:64011728:64016823:clu_1099_+	-0.577042199356666	0.00634065932070642	0.00610876358970443	-0.000231895731001993
chr1:64011728:64017396:clu_1099_+	-0.656520356851154	0.271122841873119	0.241250421920116	-0.0298724199530029
chr1:64016886:64017396:clu_1099_+	0.133798045549739	0.0100141454583448	0.019640239976062	0.00962609451771721
chr1:64016886:64021029:clu_1099_+	-0.642222702391795	0.00990966381404176	0.00894479284732887	-0.00096487096671289
chr1:64017505:64018855:clu_1099_+	-0.448355102616846	0.00679818264225355	0.00744903170971826	0.000650849067464708
chr1:64017505:64021029:clu_1099_+	-0.475542930826662	0.325207112217581	0.346784362700307	0.0215772504827263
chr1:64017505:64022785:clu_1099_+	0.0129001628816251	0.00291258212228282	0.00506180943187276	0.00214922730958994
chr1:64018992:64021029:clu_1099_+	-0.2460783351657	0.00369255327915928	0.00495314964383006	0.00126059636467078
chr1:64018992:64022785:clu_1099_+	0.0762803711236931	0.0067593777775473	0.0125158400857836	0.00575646230823635
chr1:64021186:64022785:clu_1099_+	-0.584129799688955	0.357133746927758	0.341642336431942	-0.015491410495816
chr1:739602:740156:clu_11_+	-0.157429719386001	0.726209865027143	0.659399137567364	-0.0668107274597799
chr1:739602:742597:clu_11_+	0.157429719386001	0.273790134972857	0.340600862432636	0.0668107274597799
chr1:1624061:1628731:clu_110_+	-0.557160486524731	0.149324063266372	0.0793033814124935	-0.0700206818538782
chr1:1624061:1628751:clu_110_+	1.45530711165265	0.0231821975093296	0.0921128205956965	0.0689306230863669
chr1:1624061:1630812:clu_110_+	-0.602320432445695	0.123253537174926	0.062567468392903	-0.0606860687820234
chr1:1624061:1681354:clu_110_+	-0.199840376288629	0.0832350814948234	0.0631903073572361	-0.0200447741375873
chr1:1624061:1683422:clu_110_+	-0.659360234443121	0.0861759533710777	0.0413202762823744	-0.0448556770887033
chr1:1630686:1630812:clu_110_+	0.688733733706884	0.125225342608405	0.231174070439369	0.105948727830964
chr1:1677336:1681354:clu_110_+	-1.05418338546075	0.107130632996616	0.0346115680542708	-0.0725190649423455
chr1:1677336:1681374:clu_110_+	1.31526675267123	0.0238958110589659	0.0825407669622647	0.0586449559032988
chr1:1677336:1683422:clu_110_+	-1.02394925324648	0.123452342497287	0.0411090514497815	-0.0823432910475057
chr1:1683296:1683422:clu_110_+	0.637506570378645	0.155125038022197	0.27207028905361	0.116945251031414
chr1:63998427:63999080:clu_1100_+	0.00258669890317304	0.0176415742823978	0.0177314551637829	8.98808813850904e-05
chr1:63998427:63999125:clu_1100_+	-0.00258669890317304	0.982358425717602	0.982268544836217	-8.98808813851737e-05
chr1:64034190:64036692:clu_1101_+	0.180273774957517	0.982650414131347	0.987838359916851	0.00518794578550408
chr1:64034190:64036696:clu_1101_+	-0.180273774957517	0.017349585868653	0.0121616400831489	-0.00518794578550417
chr1:64036799:64038113:clu_1102_+	-1.15192396553394	0.184334571552058	0.243263934185892	0.058929362633834
chr1:64036799:64048982:clu_1102_+	-1.01248491360432	0.00389603675959546	0.00591087246413884	0.00201483570454338
chr1:64036799:64095096:clu_1102_+	-0.608911104822579	0.00112135991312325	0.00254708505675506	0.00142572514363181
chr1:64059405:64059765:clu_1102_+	-0.0840075340413435	0.000705264978180715	0.0027077805469958	0.00200251556881509
chr1:64059405:64095096:clu_1102_+	-1.51848013079998	0.809928518081739	0.740839795808449	-0.06908872227329
chr1:64089431:64095096:clu_1102_+	4.37580764880217	1.42487153038484e-05	0.00473053193776965	0.0047162832224658
chr1:64120137:64120665:clu_1103_+	-2.52753504644516	0.00343810861975701	0.00117877011655925	-0.00225933850319776
chr1:64120137:64125257:clu_1103_+	-1.45636619032306	0.99123328438826	0.991946214195105	0.000712929806844897
chr1:64120137:64193407:clu_1103_+	6.51143628321338	1.74780469306305e-06	0.00504867943211275	0.00504693162741969
chr1:64120782:64125257:clu_1103_+	-2.52753504644516	0.00532685918729025	0.00182633625622352	-0.00350052293106673
chr1:64240179:64474977:clu_1104_+	-0.671386366746312	0.523847281899739	0.485921206250887	-0.037926075648852
chr1:64240179:64515363:clu_1104_+	1.28904842479534	0.00856083146002254	0.0564005211535851	0.0478396896935626
chr1:64475048:64515363:clu_1104_+	-0.617662058049023	0.467591886640238	0.457678272595528	-0.00991361404471069
chr1:64516388:64590145:clu_1105_+	1.18168299199126	0.0073862264107508	0.0732803439382948	0.0658941175275441
chr1:64516388:64603052:clu_1105_+	-1.18168299199126	0.992613773589249	0.926719656061705	-0.0658941175275441
chr1:64936625:65016277:clu_1106_+	-0.101140885694735	0.199251706625341	0.19825376947206	-0.000997937153280365
chr1:64936625:65047839:clu_1106_+	0.919392885910891	0.00175942275872987	0.00485737680457817	0.00309795404584831
chr1:64938133:65016277:clu_1106_+	-0.333163185377544	0.00667075533792828	0.00526293991116305	-0.00140781542676523
chr1:64972170:65016277:clu_1106_+	0.0369440567207332	0.0616709908090229	0.0704481930112944	0.00877720220227152
chr1:65016339:65047839:clu_1106_+	-0.186000366092117	0.413366574875766	0.377833756239211	-0.0355328186365554
chr1:65016339:65068489:clu_1106_+	-0.3321555142845	0.0149758497641703	0.0118272152206918	-0.00314863454347854
chr1:65047987:65068489:clu_1106_+	-0.00387699118272702	0.302304699829042	0.331516749341002	0.0292120495119598
chr1:65107652:65113484:clu_1107_+	0.159685399488835	0.502552455729489	0.509105765333502	0.00655330960401335
chr1:65107652:65117844:clu_1107_+	-0.300824224248803	0.0106406553273794	0.00680139821301351	-0.00383925711436588
chr1:65113717:65117844:clu_1107_+	0.141138824759968	0.486806888943131	0.484092836453484	-0.0027140524896474
chr1:65120486:65124388:clu_1108_+	-0.0833910672811049	0.435881170038949	0.398981297291105	-0.0368998727478442
chr1:65120486:65129378:clu_1108_+	0.014287672887223	0.00717020191705405	0.00723664308928501	6.64411722309643e-05
chr1:65124556:65129378:clu_1108_+	0.069103394393882	0.556948628043997	0.59378205961961	0.0368334315756133
chr1:65095164:65098282:clu_1109_+	0.0588171781400731	0.541922309012916	0.527478615789434	-0.0144436932234828
chr1:65095164:65099727:clu_1109_+	-0.189758652803753	0.0233202058187457	0.0177029276919448	-0.00561727812680095
chr1:65098426:65099727:clu_1109_+	0.13094147466368	0.434757485168338	0.454818456518622	0.0200609713502838
chr1:1632510:1632587:clu_111_+	0.365098853292776	0.790588965929428	0.886821440426556	0.0962324744971282
chr1:1632510:1632600:clu_111_+	-0.365098853292776	0.209411034070573	0.113178559573444	-0.0962324744971283
chr1:65130362:65131740:clu_1110_+	0.255094113669417	0.481407740540541	0.483353920995624	0.00194618045508221
chr1:65130362:65137247:clu_1110_+	-0.508731712279864	0.00614199885007853	0.00287300622121294	-0.0032689926288656
chr1:65131850:65137247:clu_1110_+	0.253637598610447	0.51245026060938	0.513773072783164	0.00132281217378349
chr1:65211104:65211266:clu_1111_+	0.535790916688906	0.0477210222381994	0.095292238729855	0.0475712164916556
chr1:65211104:65234339:clu_1111_+	-0.1890182419748	0.874467817914032	0.845884379422275	-0.0285834384917578
chr1:65211431:65214708:clu_1111_+	0.42969185309342	0.0135056349179204	0.0242540662670823	0.0107484313491619
chr1:65211431:65234339:clu_1111_+	-0.776464527807528	0.0643055249298478	0.0345693155807882	-0.0297362093490596
chr1:65268744:65270417:clu_1112_+	0.0685066482514463	0.115808506589756	0.130593387280862	0.0147848806911057
chr1:65268744:65270456:clu_1112_+	-0.0685066482514463	0.884191493410244	0.869406612719138	-0.0147848806911057
chr1:65280523:65290937:clu_1113_+	0.003155465433855	0.0695665920753622	0.0674244750351783	-0.00214211704018397
chr1:65280523:65296522:clu_1113_+	0.0389880345577403	0.866561130390575	0.870518363493043	0.00395723310246832
chr1:65280523:65308026:clu_1113_+	-0.0921360867671096	0.0209320695273758	0.0184435457933772	-0.00248852373399863
chr1:65291091:65296522:clu_1113_+	0.0499925867755143	0.0429402080066869	0.0436136156784012	0.000673407671714331
chr1:65613348:65613961:clu_1114_+	-0.341445618319343	0.227477584458792	0.160292954083311	-0.0671846303754816
chr1:65613348:65656393:clu_1114_+	0.332858706428547	0.102279775161105	0.141453024169996	0.0391732490088915
chr1:65613740:65613961:clu_1114_+	0.195647273182341	0.032830401165459	0.0395829805908638	0.00675257942540487
chr1:65614235:65656393:clu_1114_+	0.0749012493551103	0.56400549384987	0.602665466221818	0.0386599723719484
chr1:65614823:65656393:clu_1114_+	-0.261961610646656	0.0734067453647744	0.0560055749340113	-0.0174011704307631
chr1:65656512:65661592:clu_1115_+	1.40617148379456	0.00849349144849095	0.00508341855307011	-0.00341007289542084
chr1:65656512:65684437:clu_1115_+	1.92757415544353	0.978021249532534	0.985962074160291	0.00794082462775714
chr1:65661692:65684437:clu_1115_+	2.4554393801808	0.00523722465090565	0.00895080460431366	0.00371357995340801
chr1:65667047:65684437:clu_1115_+	-5.78918501941888	0.0082480343680699	3.70268232554108e-06	-0.00824433168574436
chr1:65720332:65811294:clu_1116_+	0.0459479634692898	0.0280944700507286	0.0310851102939674	0.00299064024323878
chr1:65720332:65830318:clu_1116_+	-0.134461117840237	0.234097199174191	0.21626045752039	-0.0178367416538004
chr1:65720332:65831568:clu_1116_+	0.250542051010253	0.00155514127463331	0.00211132699022653	0.00055618571559322
chr1:65720332:65845085:clu_1116_+	-0.0745458735552269	0.00169710201006016	0.00166459929973577	-3.25027103243935e-05
chr1:65730615:65811294:clu_1116_+	-0.0381525673077681	0.00428379165409828	0.00435748110133496	7.36894472366722e-05
chr1:65730615:65830318:clu_1116_+	-0.121593596794427	0.00764372507791719	0.00715276985475888	-0.000490955223158308
chr1:65775621:65811294:clu_1116_+	0.077420239628706	0.00541329868317764	0.00618104342085739	0.000767744737679752
chr1:65775621:65830318:clu_1116_+	-0.0113631607099576	0.0584729206529503	0.0610937031215318	0.00262078246858151
chr1:65776059:65830318:clu_1116_+	-0.0960013002567787	0.00238040451336103	0.00228525438720739	-9.51501261536383e-05
chr1:65811406:65811909:clu_1116_+	0.0733191247451345	0.00162263623896036	0.00184518486465922	0.000222548625698862
chr1:65811406:65830318:clu_1116_+	0.120064312034548	0.0269482313146731	0.0321107283111637	0.0051624969964906
chr1:65830468:65831568:clu_1116_+	-0.0610629635120971	0.31655916782937	0.31471120712606	-0.0018479607033095
chr1:65831879:65845085:clu_1116_+	-0.0301131109114397	0.31123191152588	0.319141133708107	0.00790922218222684
chr1:65845207:65847504:clu_1117_+	0.0119127070798554	0.00397291261185265	0.00449807188778271	0.000525159275930069
chr1:65845207:65849876:clu_1117_+	-0.113667479263744	0.992282036376633	0.990863262887793	-0.00141877348883956
chr1:65847558:65849876:clu_1117_+	0.101754772183888	0.00374505101151462	0.00463866522442398	0.000893614212909355
chr1:65871816:65874324:clu_1118_+	-0.277783471695068	0.998607086624562	0.997574760820652	-0.00103232580390966
chr1:65871816:65874327:clu_1118_+	0.277783471695068	0.00139291337543801	0.00242523917934765	0.00103232580390964
chr1:65877061:65878607:clu_1119_+	0.301604758610871	0.00374956810143761	0.0068329085573834	0.00308334045594579
chr1:65877109:65878607:clu_1119_+	-0.301604758610871	0.996250431898562	0.993167091442617	-0.00308334045594594
chr1:1632923:1633047:clu_112_+	0.260268973773595	0.101881349573872	0.0965479164957958	-0.00533343307807632
chr1:1632926:1633047:clu_112_+	0.461317294406352	0.727430515869825	0.842857021340736	0.115426505470911
chr1:1632930:1633047:clu_112_+	-0.721586268179947	0.170688134556303	0.0605950621634682	-0.110093072392835
chr1:65879992:65890986:clu_1120_+	0.761964855796641	0.00704853064804321	0.0106216331599696	0.00357310251192638
chr1:65886423:65890986:clu_1120_+	0.359789831671662	0.974085554282407	0.981809917462902	0.00772436318049508
chr1:65887142:65890986:clu_1120_+	-0.562219744417153	0.0136545997071232	0.00547375826289763	-0.00818084144422558
chr1:65888413:65890986:clu_1120_+	-0.55953494305115	0.00521131536242667	0.00209469111423072	-0.00311662424819595
chr1:65891061:65893465:clu_1121_+	-0.348836896503973	0.00820394250592765	0.0043974388471658	-0.00380650365876185
chr1:65891061:65895545:clu_1121_+	0.278201915344595	0.505927917049256	0.507674489598665	0.00174657254940869
chr1:65891061:65897486:clu_1121_+	0.456120277586252	0.137766161892238	0.165161271912401	0.0273951100201631
chr1:65891061:65952075:clu_1121_+	-0.322205997487343	0.00312690767285401	0.00172130532071725	-0.00140560235213676
chr1:65891061:65983078:clu_1121_+	0.0252903229598409	0.00398728551556352	0.00310696186381332	-0.000880323651750194
chr1:65891061:66031229:clu_1121_+	0.015674695770679	0.0376566703159545	0.0290619325031366	-0.0085947378128179
chr1:65895731:65897486:clu_1121_+	0.231022893346477	0.299767454462376	0.286940326132492	-0.0128271283298844
chr1:66030489:66031229:clu_1121_+	-0.335267211016528	0.00356366058582976	0.00193627382160915	-0.0016273867642206
chr1:66058548:66062131:clu_1122_+	0.259471483173579	0.851564826462072	0.90601070889061	0.0544458824285387
chr1:66058548:66062136:clu_1122_+	-0.259471483173579	0.148435173537928	0.0939892911093897	-0.0544458824285387
chr1:66088664:66098835:clu_1123_+	-0.229619494212991	0.394197753300499	0.29132864322301	-0.102869110077489
chr1:66088664:66101874:clu_1123_+	0.229619494212991	0.605802246699501	0.70867135677699	0.102869110077489
chr1:66258313:66378928:clu_1124_+	0.604073813755978	0.0393197507761173	0.0676063295759209	0.0282865787998036
chr1:66258931:66378928:clu_1124_+	0.0469442208746012	0.184202203434771	0.181431677003062	-0.00277052643170828
chr1:66258931:66384280:clu_1124_+	-0.959457785765775	0.0106235886761781	0.0038248525997553	-0.00679873607642277
chr1:66258931:66713143:clu_1124_+	-0.0884819016238305	0.0224297628216593	0.019294261372316	-0.00313550144934328
chr1:66379039:66384280:clu_1124_+	0.197817671502852	0.241756833736006	0.27689847257405	0.0351416388380439
chr1:66379039:66713143:clu_1124_+	0.642469563767435	0.00915960770583287	0.0163654720959631	0.00720586439013028
chr1:66384518:66713143:clu_1124_+	0.184814295443229	0.298219189994231	0.337155378956404	0.0389361889621733
chr1:66458825:66713143:clu_1124_+	-0.62817987795449	0.194289062855205	0.0974235558225282	-0.0968655070326768
chr1:66723546:66731721:clu_1125_+	-0.0526222873390919	0.594470055192096	0.561640197336181	-0.0328298578559151
chr1:66723546:66798191:clu_1125_+	-1.01740661300636	0.0095743627549969	0.00344697052180942	-0.00612739223318748
chr1:66731770:66798191:clu_1125_+	0.0870684108362594	0.392944747317751	0.426900425110164	0.0339556777924132
chr1:66731770:66798194:clu_1125_+	0.982960489509193	0.00301083473515627	0.00801240703184556	0.00500157229668929
chr1:66798303:66821210:clu_1126_+	0.487807840926971	0.827517207195088	0.927152382289876	0.0996351750947876
chr1:66820577:66821210:clu_1126_+	-0.487807840926971	0.172482792804911	0.072847617710124	-0.0996351750947875
chr1:66821303:66827298:clu_1127_+	-1.14331058443085	0.998501087351709	0.985441204174917	-0.0130598831767916
chr1:66826469:66827298:clu_1127_+	1.14331058443085	0.00149891264829128	0.0145587958250829	0.0130598831767916
chr1:67098777:67101627:clu_1128_+	0.266587859110058	0.0433747601891622	0.0620780525927244	0.0187032924035621
chr1:67098777:67105460:clu_1128_+	-0.151558499239966	0.412879237205506	0.38897831034069	-0.0239009268648163
chr1:67098777:67108493:clu_1128_+	-0.205227052538177	0.00841140247864531	0.0075103953553264	-0.00090100712331891
chr1:67101698:67105460:clu_1128_+	0.209822242704314	0.0545995022927991	0.0738306492866947	0.0192311469938956
chr1:67105516:67108493:clu_1128_+	-0.11962455003623	0.480735097833887	0.467602592424564	-0.0131325054093226
chr1:67155999:67161117:clu_1129_+	0.0307106237783205	0.374115745757388	0.375234207710472	0.00111846195308402
chr1:67155999:67184977:clu_1129_+	-0.094711323919619	0.159281638780109	0.140926313632103	-0.0183553251480064
chr1:67161176:67184977:clu_1129_+	0.0640007001412986	0.466602615462503	0.483839478657425	0.0172368631949225
chr1:66999090:66999929:clu_1130_+	-0.589623666690555	0.11752906856795	0.0541867321118797	-0.0633423364560698
chr1:66999355:66999929:clu_1130_+	0.272396470539122	0.508013296921602	0.554617201055741	0.0466039041341391
chr1:66999385:66999929:clu_1130_+	0.133446744912773	0.00983504450464929	0.00934435835783969	-0.000490686146809602
chr1:66999529:66999929:clu_1130_+	-0.548187078519665	0.0168196125265217	0.00808275350188001	-0.0087368590246417
chr1:66999572:66999929:clu_1130_+	0.0636312804244529	0.258674946692695	0.229196010150067	-0.0294789365426277
chr1:66999620:66999929:clu_1130_+	0.668336249333873	0.0891280307865821	0.144572944822592	0.0554449140360099
chr1:67108547:67109227:clu_1131_+	0.0220098246460107	0.991731910897933	0.992085156689628	0.000353245791695045
chr1:67108547:67109231:clu_1131_+	-0.0220098246460107	0.00826808910206659	0.00791484331037148	-0.000353245791695102
chr1:67139049:67139234:clu_1132_+	0.0777649886231803	0.00878257052981916	0.0102453331542053	0.00146276262438617
chr1:67139049:67142687:clu_1132_+	-0.0777649886231803	0.991217429470181	0.989754666845795	-0.00146276262438616
chr1:67142779:67143461:clu_1133_+	0.221075585745507	0.00254299358570322	0.00403377537500871	0.00149078178930549
chr1:67142779:67145361:clu_1133_+	-0.243246651870811	0.992643820749686	0.989708507534652	-0.00293531321503393
chr1:67143625:67145361:clu_1133_+	0.0221710661253041	0.00481318566461066	0.00625771709033899	0.00144453142572833
chr1:67145435:67147552:clu_1134_+	0.3391843401239	0.0386443303847138	0.0464954036028737	0.00785107321815988
chr1:67145435:67149790:clu_1134_+	-0.00305617755063103	0.0012272696118181	0.00104865117574763	-0.000178618436070467
chr1:67145435:67154819:clu_1134_+	-0.997492098985262	0.00317954484035148	0.00100502759904318	-0.0021745172413083
chr1:67145435:67154831:clu_1134_+	0.141200649449997	0.914514596542254	0.902675495049462	-0.011839101492792
chr1:67148052:67154831:clu_1134_+	0.3097825992525	0.0351918739395633	0.0411147463238676	0.00592287238430422
chr1:67149870:67154831:clu_1134_+	0.210380687709496	0.00724238468129911	0.0076606762490058	0.000418291567706694
chr1:67206405:67206955:clu_1135_+	0.709425672380822	0.997703992486048	0.999443416283138	0.00173942379709058
chr1:67206405:67207026:clu_1135_+	-0.709425672380822	0.00229600751395214	0.000556583716861533	-0.0017394237970906
chr1:67220460:67221327:clu_1136_+	0.58949479612886	0.0239336339240008	0.0738324895157441	0.0498988555917433
chr1:67220460:67236070:clu_1136_+	-0.58949479612886	0.976066366075999	0.926167510484256	-0.0498988555917432
chr1:67236161:67241197:clu_1137_+	0.268768399796789	0.0948304124302346	0.128201049470517	0.0333706370402819
chr1:67236161:67241962:clu_1137_+	0.0425368171210391	0.581062181589292	0.626491846678489	0.0454296650891973
chr1:67241259:67241962:clu_1137_+	-0.311305216917828	0.324107405980473	0.245307103850994	-0.0788003021294793
chr1:67390778:67391825:clu_1138_+	0.282700784124813	0.693283067086674	0.754820458663487	0.0615373915768123
chr1:67391064:67391825:clu_1138_+	-0.343576802136106	0.0769531100605559	0.0447888948427471	-0.0321642152178088
chr1:67391217:67391825:clu_1138_+	0.0608760180112931	0.22976382285277	0.200390646493766	-0.0293731763590036
chr1:67391925:67394570:clu_1139_+	0.230476253132298	0.172906561112126	0.231271459247186	0.0583648981350604
chr1:67391925:67394573:clu_1139_+	-0.405451421481021	0.121411745832476	0.0859788023790061	-0.0354329434534699
chr1:67391925:67394612:clu_1139_+	-0.690452309590191	0.0593609823471205	0.0316123989160942	-0.0277485834310262
chr1:67391925:67405711:clu_1139_+	-0.0882586457344989	0.175962314378235	0.171121833567923	-0.00484048081031235
chr1:67394646:67405711:clu_1139_+	-0.0240635079098763	0.352377365093601	0.365404050742757	0.0130266856491556
chr1:67396083:67405711:clu_1139_+	-0.129718361134685	0.115993511144379	0.108221544751272	-0.00777196639310751
chr1:67397455:67405711:clu_1139_+	1.10746799271797	0.00198752009206262	0.00638991039576275	0.00440239030370012
chr1:1822822:1823339:clu_114_+	0.00182936431296625	0.449232098136908	0.359714692393197	-0.0895174057437109
chr1:1822822:1823415:clu_114_+	-0.488617020078375	0.0937792584509557	0.0459828656617114	-0.0477963927892443
chr1:1822822:1823467:clu_114_+	0.486787655765409	0.456988643412136	0.594302441945091	0.137313798532955
chr1:67405735:67405869:clu_1140_+	-0.0655950759803068	0.158062865350564	0.163508764725343	0.00544589937477938
chr1:67405735:67411833:clu_1140_+	-0.139260432456978	0.328077778551648	0.315279363313293	-0.0127984152383553
chr1:67405735:67423742:clu_1140_+	0.411574431833987	0.00421038381423749	0.00701883379771176	0.00280844998347428
chr1:67405905:67411833:clu_1140_+	-0.135282218219526	0.156341086057996	0.150841058121172	-0.00550002793682416
chr1:67411978:67423742:clu_1140_+	-0.0714367051771768	0.353307886225554	0.36335198004248	0.0100440938169258
chr1:67425426:67428771:clu_1141_+	-0.161964087070353	0.494412280601943	0.499709774015414	0.0052974934134708
chr1:67425426:67436491:clu_1141_+	0.353383378569062	0.00579294037931594	0.00980257590450629	0.00400963552519034
chr1:67428843:67436491:clu_1141_+	-0.191419291498709	0.499794779018741	0.49048765008008	-0.00930712893866115
chr1:67438674:67442278:clu_1142_+	0.929636231751551	0.975134627549855	0.996043266294245	0.0209086387443898
chr1:67438674:67442359:clu_1142_+	-0.929636231751551	0.0248653724501449	0.00395673370575517	-0.0209086387443898
chr1:67442405:67445035:clu_1143_+	0.273731357813712	0.0109728920515515	0.0165195048804523	0.00554661282890074
chr1:67442405:67447462:clu_1143_+	-0.141083369786612	0.980052142210612	0.97448095304511	-0.00557118916550203
chr1:67444521:67447462:clu_1143_+	-0.1326479880271	0.00897496573783604	0.00899954207443735	2.45763366013181e-05
chr1:68151221:68151708:clu_1144_+	-0.107977345140182	0.407196619711279	0.40104604652531	-0.00615057318596873
chr1:68151221:68152033:clu_1144_+	0.322633989135852	0.0279574861369401	0.0423545741862166	0.0143970880492765
chr1:68151809:68152033:clu_1144_+	-0.107466223073111	0.561599094241641	0.553399103856808	-0.00819999038483266
chr1:68151809:68152124:clu_1144_+	-0.107190420922559	0.00324679991014062	0.00320027543166559	-4.65244784750326e-05
chr1:70034324:70144064:clu_1145_+	0.427898206111787	0.956354818616434	0.951106258498504	-0.00524856011792918
chr1:70034397:70144064:clu_1145_+	-2.12142539886803	0.00898626993442206	0.000698284295518769	-0.00828798563890329
chr1:70034503:70144064:clu_1145_+	0.608630680427824	0.0251681818889489	0.0299883761216078	0.00482019423265883
chr1:70035187:70144064:clu_1145_+	1.08489651232842	0.00949072956019526	0.018207081084369	0.0087163515241737
chr1:70144161:70181825:clu_1146_+	0.249085419156901	0.281117706313295	0.321875113736113	0.0407574074228182
chr1:70144161:70189397:clu_1146_+	1.62220128073844	0.00133590326416728	0.00603824668872826	0.00470234342456098
chr1:70144161:70189933:clu_1146_+	-0.349274182657751	0.00560802310830132	0.00352975628672557	-0.00207826682157575
chr1:70144161:70225874:clu_1146_+	0.0664269965256862	0.419224291087003	0.399869328289848	-0.019354962797155
chr1:70144161:70225879:clu_1146_+	0.000914639232085927	0.00341684519212542	0.00305242710548136	-0.000364418086644066
chr1:70181897:70225874:clu_1146_+	0.0556687951347827	0.0166041035971676	0.0156680468333606	-0.000936056763806935
chr1:70181901:70189933:clu_1146_+	-1.71076762334184	0.0125761967364419	0.00202859410971734	-0.0105476026267246
chr1:70181901:70225874:clu_1146_+	0.065744675211692	0.260116930701499	0.247938486950026	-0.0121784437514728
chr1:70303966:70339150:clu_1147_+	-0.481933555413074	0.623078947870125	0.530000586747333	-0.0930783611227919
chr1:70303966:70344237:clu_1147_+	0.588478107242337	0.00267630022525648	0.00663960099907726	0.00396330077382078
chr1:70303966:70397190:clu_1147_+	-0.106544551829263	0.374244751904618	0.463359812253589	0.089115060348971
chr1:70446136:70449173:clu_1148_+	-0.663376839952867	0.0117257722199738	0.00654406300486244	-0.00518170921511134
chr1:70446136:70451925:clu_1148_+	-0.0127340991612418	0.31707210427152	0.339183412559056	0.0221113082875363
chr1:70446136:70451932:clu_1148_+	0.901437136560565	0.00853431487090504	0.02277533405473	0.014241019183825
chr1:70446136:70460244:clu_1148_+	-0.677656192661077	0.0144230296605733	0.00793525835498587	-0.00648777130558744
chr1:70446136:70477480:clu_1148_+	0.716440452737806	0.00693234337897632	0.0153756371371935	0.00844329375821718
chr1:70452069:70460244:clu_1148_+	-0.23055097538272	0.340093439527633	0.292602584246438	-0.0474908552811956
chr1:70460316:70477480:clu_1148_+	-0.0335594821404647	0.301218996070418	0.315583710642734	0.0143647145723159
chr1:70478772:70482129:clu_1149_+	8.06447774276988	2.77123783324191e-09	0.0272515198108881	0.0272515170396503
chr1:70478772:70482148:clu_1149_+	-8.06447774276988	0.999999997228762	0.972748480189112	-0.0272515170396505
chr1:70486812:70486943:clu_1150_+	0.842451711354352	0.00714818005762936	0.0106247360330826	0.00347655597545322
chr1:70486812:70488809:clu_1150_+	0.608374162803934	0.151629944395843	0.178340119575507	0.0267101751796643
chr1:70486812:70493854:clu_1150_+	0.651858631556088	0.0645882984629255	0.0793419712106957	0.0147536727477702
chr1:70486812:70501804:clu_1150_+	0.311061198518551	0.0589817184913129	0.0515299973348914	-0.00745172115642154
chr1:70486812:70503796:clu_1150_+	-3.76448311194555	0.00706043952848918	0.000104758200805968	-0.00695568132768322
chr1:70489057:70493854:clu_1150_+	0.559233070627556	0.073852165758337	0.0826962104326337	0.00884404467429666
chr1:70489057:70501804:clu_1150_+	0.00661383641793014	0.0353694729323774	0.0227903752863262	-0.0125790976460512
chr1:70494054:70501804:clu_1150_+	0.370031909920575	0.195031834489026	0.18074190623272	-0.0142899282563058
chr1:70502307:70503796:clu_1150_+	0.414858590746563	0.40633794588406	0.393829925693338	-0.0125080201907227
chr1:70501915:70502127:clu_1151_+	0.402837473250606	0.945795004125362	0.975033276343819	0.0292382722184564
chr1:70501915:70502187:clu_1151_+	-0.402837473250606	0.0542049958746379	0.0249667236561814	-0.0292382722184565
chr1:70505476:70507103:clu_1152_+	0.70999516927897	0.00649078015073805	0.0143331231186899	0.00784234296795187
chr1:70505476:70509637:clu_1152_+	-0.113716393431098	0.27273307461188	0.264270297796774	-0.00846277681510621
chr1:70505476:70518709:clu_1152_+	-0.113810585236787	0.0485729864439689	0.0470613569115704	-0.00151162953239851
chr1:70505476:70541760:clu_1152_+	-0.110830577953422	0.00673873623723742	0.00654850701732811	-0.000190229219909314
chr1:70507308:70509637:clu_1152_+	-0.104006656411997	0.00387238260013936	0.00378883498501666	-8.35476151226948e-05
chr1:70509777:70518638:clu_1152_+	-0.107471280554397	0.00417359872837389	0.00406942880710808	-0.000104169921265815
chr1:70509777:70518709:clu_1152_+	-0.104858757787888	0.310275630458352	0.303322784857519	-0.00695284560083298
chr1:70518828:70541760:clu_1152_+	-0.0553009179033813	0.34714281076931	0.356605666505993	0.0094628557366836
chr1:70555502:70573435:clu_1153_+	0.175483452579222	0.892506545453068	0.921836911108263	0.0293303656551959
chr1:70555502:70573452:clu_1153_+	-0.175483452579222	0.107493454546933	0.0781630888917367	-0.0293303656551959
chr1:70671463:70687295:clu_1154_+	0.247796292152853	0.0285436284079796	0.0308014679937481	0.00225783958576855
chr1:70671463:70687298:clu_1154_+	0.0611483844660747	0.178589589316042	0.159903591649668	-0.0186859976663739
chr1:70671463:70694105:clu_1154_+	-0.182314073121221	0.00566786227719444	0.00397820324281838	-0.00168965903437606
chr1:70687083:70687298:clu_1154_+	-0.193211810365088	0.00535931328034549	0.00372086570609156	-0.00163844757425393
chr1:70687427:70694105:clu_1154_+	-0.173970470365922	0.00396473871171082	0.00280611735755164	-0.00115862135415918
chr1:70687522:70688449:clu_1154_+	-0.174299685735528	0.00194157815612658	0.00137373562127687	-0.000567842534849706
chr1:70687522:70694105:clu_1154_+	0.19882231761517	0.768988051070138	0.790155743309568	0.0211676922394298
chr1:70688481:70694105:clu_1154_+	0.21602904535366	0.00694523878046293	0.0072602751192773	0.000315036338814371
chr1:70694238:70694893:clu_1155_+	0.278759085952028	0.00451889805070777	0.00705805028639303	0.00253915223568526
chr1:70694238:70696240:clu_1155_+	-0.19630417804855	0.0230592263667285	0.0223964705452248	-0.000662755821503724
chr1:70694238:70696778:clu_1155_+	-0.228782693871924	0.0140195440451604	0.0131814595070857	-0.000838084538074685
chr1:70694238:70697542:clu_1155_+	-0.0136084850090256	0.0176365770358683	0.0205633033228862	0.00292672628701781
chr1:70694238:70697951:clu_1155_+	-0.154565286746302	0.633802908466476	0.64182414159458	0.00802123312810366
chr1:70695733:70696240:clu_1155_+	1.97044938235441	0.000335653080996964	0.0028459980852829	0.00251034500428593
chr1:70696301:70696778:clu_1155_+	-0.138423987490069	0.108983660135837	0.11215878275512	0.00317512261928297
chr1:70696877:70697542:clu_1155_+	-0.264065020636191	0.00316336104686373	0.00287114716257721	-0.00029221388428652
chr1:70696886:70697542:clu_1155_+	-0.195046943118646	0.0335226363922688	0.0326001071346198	-0.00092252925764906
chr1:70696886:70697951:clu_1155_+	-0.250291673963152	0.00182253601033259	0.0016771213867252	-0.000145414623607397
chr1:70696940:70697542:clu_1155_+	-0.260400285655775	0.00170338134089687	0.0015517085403461	-0.000151672800550778
chr1:70697249:70697542:clu_1155_+	-0.27224765665984	0.00119546802366819	0.00107619502749654	-0.000119272996171647
chr1:70697658:70697951:clu_1155_+	-0.275472257106962	0.156236150004195	0.140195514651663	-0.0160406353525319
chr1:70710498:70712501:clu_1156_+	0.27928850650514	0.995683465568598	0.996788344768935	0.00110487920033731
chr1:70710498:70712503:clu_1156_+	-0.577705228081213	0.002003444537392	0.000851277843720561	-0.00115216669367144
chr1:70710510:70712501:clu_1156_+	0.298416721576073	0.00231308989401025	0.00236037738734441	4.72874933341591e-05
chr1:70712590:70712800:clu_1157_+	0.0723700167621734	0.0117145618307567	0.0112164748530033	-0.000498086977753484
chr1:70712590:70715614:clu_1157_+	-0.307991609875161	0.0387500815800095	0.0253637815222226	-0.0133863000577868
chr1:70712590:70715635:clu_1157_+	0.130309077907131	0.938033503891765	0.951724617489601	0.0136911135978357
chr1:70712832:70715635:clu_1157_+	0.166994080493355	0.00959312718730731	0.0100968347685606	0.000503707581253329
chr1:70715383:70715635:clu_1157_+	-0.0616815652874985	0.00190872551016136	0.00159829136661254	-0.00031043414354882
chr1:70716186:70716263:clu_1158_+	0.33675260993457	0.00298212614056985	0.0049133928059336	0.00193126666536374
chr1:70716186:70716291:clu_1158_+	-0.100576565412481	0.510043715443215	0.542666770640834	0.0326230551976189
chr1:70716186:70716294:clu_1158_+	-0.236176044522089	0.486974158416215	0.452419836553232	-0.0345543218629826
chr1:70820790:70831829:clu_1159_+	0.601024682528715	0.0112534189579824	0.0265970892841692	0.0153436703261868
chr1:70820790:70832127:clu_1159_+	-0.337644813861593	0.399685972066264	0.369495834540352	-0.0301901375259124
chr1:70820794:70831829:clu_1159_+	0.440813375009604	0.023827461060305	0.0479787031757615	0.0241512421154565
chr1:70820794:70832127:clu_1159_+	-0.337846001321705	0.249467845113845	0.23057798623114	-0.0188898588827052
chr1:70820891:70831829:clu_1159_+	0.377061247897995	0.0425348704517967	0.0803579139375585	0.0378230434857618
chr1:70820891:70832127:clu_1159_+	-0.330414923064698	0.145429657350683	0.135420222625412	-0.0100094347252717
chr1:70832011:70832127:clu_1159_+	-0.412993567188318	0.127800774999123	0.109572250205607	-0.0182285247935159
chr1:1991030:2066701:clu_116_+	0.122172110138487	0.189294801144425	0.210051551875475	0.0207567507310497
chr1:2005368:2066701:clu_116_+	-0.00597238859628215	0.771235311452714	0.752872900441598	-0.0183624110111168
chr1:2005714:2066701:clu_116_+	-0.371669037509912	0.0219533774904348	0.0148667510074807	-0.00708662648295406
chr1:2065439:2066701:clu_116_+	0.255469315967707	0.0175165099124255	0.0222087966754466	0.00469228676302112
chr1:70832220:70832616:clu_1160_+	-0.281191966220731	0.100831724895907	0.103925101943171	0.00309337704726391
chr1:70832220:70833300:clu_1160_+	-0.374885877955495	0.803722051313105	0.754290082778065	-0.0494319685350407
chr1:70832220:70833305:clu_1160_+	-0.138221730038942	0.0304391120627135	0.0361948204646105	0.00575570840189702
chr1:70832220:70850941:clu_1160_+	0.718147781638241	0.00739543087966916	0.0207059176766335	0.0133104867969643
chr1:70832667:70833300:clu_1160_+	0.0761517925769268	0.0576116808486051	0.0848840771375206	0.0272723962889155
chr1:70877266:70881639:clu_1161_+	0.0611815119852289	0.509559928433429	0.492454345081456	-0.0171055833519729
chr1:70877266:70883620:clu_1161_+	-0.443020549652448	0.00657449242262218	0.0038376093343571	-0.00273688308826508
chr1:70877339:70881639:clu_1161_+	0.257293579680889	0.037601081718301	0.0442121295197703	0.00661104780146934
chr1:70881720:70883620:clu_1161_+	0.124545457986331	0.446264497425648	0.459495916064417	0.0132314186387686
chr1:70887358:70889968:clu_1162_+	-0.337267621061933	0.572436833520976	0.53172672515983	-0.0407101083611466
chr1:70887358:70895477:clu_1162_+	0.532347241195106	0.00910905963963822	0.0201884696757596	0.0110794100361214
chr1:70890099:70895477:clu_1162_+	-0.195079620133173	0.418454106839386	0.448084805164411	0.0296306983250252
chr1:71557387:71558816:clu_1163_+	-0.285835618072842	0.160819015435231	0.103286126029254	-0.0575328894059779
chr1:71557387:71627966:clu_1163_+	-0.843864786475892	0.0427733721045032	0.0157227710683667	-0.0270506010361365
chr1:71557387:71681303:clu_1163_+	0.228293729156272	0.0384146913122666	0.04125584396035	0.00284115264808348
chr1:71557387:71688740:clu_1163_+	0.219719245135316	0.212877132821058	0.226669605727984	0.0137924729069264
chr1:71557387:71702813:clu_1163_+	0.231868344333999	0.221549001698435	0.238786825083544	0.0172378233851094
chr1:71558934:71681303:clu_1163_+	0.528653554511475	0.0171811726518767	0.0249164143770112	0.00773524172513454
chr1:71558934:71702813:clu_1163_+	-0.457743045921467	0.046868191464637	0.0253468700183592	-0.0215213214462778
chr1:71688797:71702813:clu_1163_+	0.378908577333139	0.259517422511992	0.324015543735131	0.0644981212231382
chr1:71702878:71833738:clu_1164_+	0.427429964996136	0.122485758291529	0.247081547585424	0.124595789293895
chr1:71702878:71867406:clu_1164_+	-0.427429964996136	0.877514241708471	0.752918452414576	-0.124595789293895
chr1:71867562:71868179:clu_1165_+	1.37936426579082	0.185151664538715	0.110095981168052	-0.0750556833706636
chr1:71867562:71873304:clu_1165_+	-8.76009632657413	0.216273794130227	5.07850588350809e-06	-0.216268715624344
chr1:71867562:71929014:clu_1165_+	1.83338155043071	0.33408507335176	0.312808192658232	-0.0212768806935278
chr1:71867562:71952081:clu_1165_+	2.20047526608752	0.188806514633829	0.255190672940014	0.0663841583061848
chr1:71950519:71952081:clu_1165_+	3.34687524426508	0.0756829533454689	0.321900074727819	0.24621712138235
chr1:72749088:72999447:clu_1166_+	-0.15313878832852	0.427194483858323	0.396599816594017	-0.0305946672643062
chr1:72749088:73020894:clu_1166_+	0.322423662366458	0.138121041996102	0.206310279285876	0.068189237289774
chr1:72999494:73020894:clu_1166_+	-0.169284874037937	0.434684474145575	0.397089904120107	-0.0375945700254677
chr1:74665515:74667002:clu_1169_+	-0.169435972437395	0.956869865466273	0.940507732577899	-0.0163621328883737
chr1:74665529:74667002:clu_1169_+	0.169435972437395	0.0431301345337275	0.0594922674221013	0.0163621328883738
chr1:2075780:2077466:clu_117_+	0.0882922166128565	0.547099837724098	0.545727873407774	-0.00137196431632358
chr1:2075780:2080311:clu_117_+	-0.562501468197904	0.00795703141757444	0.00414023046717608	-0.00381680095039836
chr1:2076950:2077466:clu_117_+	0.375500811938864	0.00515639175776864	0.00685470176012013	0.00169831000235149
chr1:2077547:2080311:clu_117_+	0.0987084396461844	0.439786739100559	0.44327719436493	0.00349045526437042
chr1:74667094:74670075:clu_1170_+	0.132653531791985	0.437206491201103	0.496095443949568	0.0588889527484653
chr1:74667094:74701786:clu_1170_+	0.0984505404806058	0.221942440881618	0.243368757528223	0.0214263166466058
chr1:74667094:74715143:clu_1170_+	0.572374781260587	0.00925979426453876	0.0163097944255082	0.00705000016096945
chr1:74672458:74701786:clu_1170_+	-0.275854613746436	0.0334285720987195	0.025210626015886	-0.00821794608283341
chr1:74701894:74715143:clu_1170_+	-0.304375772697492	0.290501057116082	0.212925138795031	-0.0775759183210509
chr1:74701902:74715143:clu_1170_+	-0.22324846708925	0.00766164443793961	0.00609023928578335	-0.00157140515215626
chr1:74801833:74807767:clu_1171_+	0.641441152599742	0.0380867510526632	0.0900133005729349	0.0519265495202717
chr1:74801833:74808526:clu_1171_+	-0.247227021973906	0.775026026967414	0.753191416517586	-0.0218346104498275
chr1:74807970:74808526:clu_1171_+	-0.394214130625835	0.186887221979923	0.156795282909479	-0.0300919390704443
chr1:74808863:74811562:clu_1172_+	0.278905328081584	0.129328567805312	0.193589357191201	0.0642607893858887
chr1:74808863:74818950:clu_1172_+	-0.20565050112904	0.842923848120241	0.777204717280936	-0.065719130839305
chr1:74815301:74818950:clu_1172_+	-0.073254826952544	0.0277475840744464	0.0292059255278627	0.00145834145341638
chr1:74819813:74832909:clu_1173_+	0.0459968258159865	0.0183583482430432	0.0200917776533986	0.00173342941035539
chr1:74819813:74832940:clu_1173_+	-0.0459968258159865	0.981641651756957	0.979908222346601	-0.00173342941035526
chr1:74836076:74841249:clu_1174_+	0.077718292494482	0.174589385614977	0.197435586040258	0.022846200425281
chr1:74836076:74883852:clu_1174_+	0.0278695800002758	0.189556046469036	0.203937089926012	0.014381043456976
chr1:74836076:74901764:clu_1174_+	-0.105587872494758	0.635854567915987	0.59862732403373	-0.037227243882257
chr1:74929234:74930319:clu_1175_+	0.219340937472693	0.429292289409385	0.538409850992188	0.109117561582803
chr1:74929234:74954873:clu_1175_+	-0.219340937472693	0.570707710590615	0.461590149007812	-0.109117561582803
chr1:75199102:75202226:clu_1176_+	-0.219884224213533	0.230883553294023	0.220651089078773	-0.0102324642152497
chr1:75199102:75217976:clu_1176_+	-0.377181806968519	0.0116922966970631	0.00954771469208371	-0.00214458200497938
chr1:75199215:75202226:clu_1176_+	-0.225381949929799	0.0851622244393009	0.0809417225491795	-0.00422050189012135
chr1:75202306:75204374:clu_1176_+	-0.0529664847294902	0.294018572034626	0.332031505787573	0.038012933752947
chr1:75202306:75217976:clu_1176_+	0.80062287133016	0.00182410466554516	0.00483685905422414	0.00301275438867897
chr1:75214506:75217033:clu_1176_+	0.333190081993411	0.00787890577600892	0.0130910988986283	0.0052121931226194
chr1:75214506:75217976:clu_1176_+	-0.258398487482229	0.368540343093434	0.338900009939539	-0.0296403331538951
chr1:75218109:75225514:clu_1177_+	-0.847106515152474	0.0105929702648149	0.0058521974733819	-0.00474077279143296
chr1:75218109:75227542:clu_1177_+	1.10786391600881	0.00400982632650655	0.0156480293679797	0.0116382030414732
chr1:75218109:75229578:clu_1177_+	-0.26075740085634	0.985397203408679	0.978499773158638	-0.00689743025004019
chr1:76190502:76194074:clu_1178_+	0.002063196525464	0.00306172370546922	0.00307531861915718	1.35949136879534e-05
chr1:76190502:76194086:clu_1178_+	-0.0255156154159592	0.35981645390035	0.351582956768302	-0.00823349713204863
chr1:76190502:76198329:clu_1178_+	0.01376961836362	0.119692820682288	0.121639956728944	0.00194713604665621
chr1:76194173:76198329:clu_1178_+	0.00968280052687516	0.517429001711893	0.523701767883597	0.00627276617170436
chr1:76198607:76198736:clu_1179_+	0.179485740935455	0.00748341979041894	0.0100610899199221	0.00257767012950314
chr1:76198607:76199213:clu_1179_+	-0.154550969539868	0.294205060895398	0.283220549725363	-0.0109845111700355
chr1:76198607:76200476:clu_1179_+	-0.202230232824942	0.0206663909707381	0.0189684752614041	-0.00169791570933404
chr1:76198607:76205665:clu_1179_+	-0.146546913021681	0.00279481517038825	0.00271208834138766	-8.27268290005969e-05
chr1:76198834:76199213:clu_1179_+	0.0129254669658128	0.00409802001357851	0.00466426041021132	0.000566240396632811
chr1:76199313:76200476:clu_1179_+	-0.0941304775990413	0.303898808265111	0.310773447445653	0.00687463918054138
chr1:76200554:76205665:clu_1179_+	0.277862912422468	0.00183773967051133	0.00272617402452963	0.000888434354018303
chr1:76200556:76205665:clu_1179_+	-0.113681444048532	0.363075566604689	0.36410031563992	0.00102474903523042
chr1:76200560:76205665:clu_1179_+	0.240865916710329	0.00194017861916591	0.00277359923160999	0.00083342061244408
chr1:2082417:2087434:clu_118_+	-0.179936568579652	0.573199119068268	0.572759000266014	-0.000440118802253697
chr1:2082417:2100957:clu_118_+	0.522469047230516	0.00251439916125698	0.00507167615223832	0.00255727699098134
chr1:2087531:2100933:clu_118_+	-0.157856249132341	0.00789006809627566	0.00806002744197823	0.000169959345702566
chr1:2087531:2100957:clu_118_+	-0.184676229518523	0.416396413674199	0.414109296139769	-0.00228711753443023
chr1:76198426:76198523:clu_1180_+	-0.123262074874177	0.00798204367058908	0.00634510229350539	-0.00163694137708369
chr1:76198426:76198538:clu_1180_+	0.111196154113119	0.957406070161104	0.962154067703666	0.00474799754256161
chr1:76198430:76198538:clu_1180_+	0.0120659207610575	0.034611886168307	0.0315008300028291	-0.00311105616547789
chr1:76205795:76211491:clu_1181_+	-0.0446230742205398	0.512212946688297	0.502743782814702	-0.00946916387359542
chr1:76205795:76211520:clu_1181_+	-0.180904793782853	0.00238751687293005	0.00204482529009557	-0.000342691582834486
chr1:76205795:76215104:clu_1181_+	0.234582469969025	0.00546929765834593	0.00709716895421991	0.00162787129587399
chr1:76211599:76215104:clu_1181_+	-0.00905460196563154	0.479930238780427	0.488114222940983	0.00818398416055582
chr1:76216231:76216455:clu_1182_+	-0.46284365542907	0.0117222636955831	0.00543486368611833	-0.00628740000946477
chr1:76216231:76226807:clu_1182_+	0.313963075887495	0.976537369390668	0.984529907053091	0.00799253766242303
chr1:76216576:76226807:clu_1182_+	0.148880579541574	0.0117403669137486	0.0100352292607903	-0.00170513765295822
chr1:76251959:76252385:clu_1183_+	-0.239102632493498	0.0315852558661286	0.0230675380528074	-0.00851771781332121
chr1:76251959:76253182:clu_1183_+	0.0226208245550628	0.481836169826928	0.457173761899128	-0.0246624079278001
chr1:76252482:76253182:clu_1183_+	0.0916960714034276	0.0809169178885611	0.0822659714041024	0.00134905351554135
chr1:76252482:76253194:clu_1183_+	0.508154616090247	0.00260185127161287	0.00401170521945611	0.00140985394784324
chr1:76252539:76253182:clu_1183_+	0.204074575635231	0.0167773508269722	0.019085768350707	0.00230841752373481
chr1:76252550:76253182:clu_1183_+	0.287381921239985	0.16744646239531	0.207034231947779	0.0395877695524691
chr1:76252550:76253194:clu_1183_+	-0.810405752492875	0.00618544294078446	0.00255137243326408	-0.00363407050752038
chr1:76252594:76253182:clu_1183_+	-0.0381765065865853	0.00371810522834874	0.00331970605752175	-0.000398399170826983
chr1:76252601:76253182:clu_1183_+	-0.0123806349302907	0.0940078505660635	0.0861281426360742	-0.00787970792998931
chr1:76252601:76253194:clu_1183_+	-0.421080774252151	0.00482988389806504	0.00294050169942295	-0.00188938219864209
chr1:76252650:76253182:clu_1183_+	0.0901322729910924	0.107519517148419	0.109141282903423	0.00162176575500317
chr1:76253038:76253182:clu_1183_+	0.317086018840355	0.00257519214280646	0.00328001739631497	0.000704825253508507
chr1:76253289:76254844:clu_1184_+	-0.0803760548607305	0.437832794205973	0.427161325438153	-0.0106714687678192
chr1:76253289:76255637:clu_1184_+	-0.0599369690687012	0.00114919416499804	0.00114433618816303	-4.85797683501157e-06
chr1:76255041:76255637:clu_1184_+	-0.0357088344792214	0.255744645650157	0.260908912777957	0.00516426712780083
chr1:76255041:76256970:clu_1184_+	0.034340035359118	0.00106520870344126	0.00116557147119212	0.000100362767750854
chr1:76255742:76255837:clu_1184_+	0.135816169315881	0.0121497382732056	0.0147143692528134	0.00256463097960782
chr1:76255742:76256970:clu_1184_+	-0.0590855885927929	0.262927381984417	0.262038911600905	-0.000888470383512252
chr1:76256202:76256970:clu_1184_+	0.0649512423264467	0.029131037017809	0.032866573270816	0.00373553625300692
chr1:76257256:76257866:clu_1185_+	-0.022371190610035	0.542899280254234	0.540044766654344	-0.00285451359989031
chr1:76257256:76257882:clu_1185_+	0.0292407631855102	0.0216256751922576	0.0226513952631907	0.00102572007093312
chr1:76257256:76259769:clu_1185_+	0.00608664428668527	0.00107703051519819	0.00110229435884651	2.52638436483215e-05
chr1:76257991:76259769:clu_1185_+	-0.0129562168621604	0.43439801403831	0.436201543723619	0.00180352968530889
chr1:76259918:76260195:clu_1186_+	0.156924348669165	0.99436507976016	0.995493825002981	0.00112874524282147
chr1:76259918:76260898:clu_1186_+	-0.174023475268032	0.0026347682418228	0.00189455105146385	-0.000740217190358955
chr1:76259922:76260195:clu_1186_+	0.0170991265988666	0.00300015199801771	0.0026116239455551	-0.000388528052462614
chr1:76260958:76261054:clu_1187_+	0.0493104572487199	0.657384452074615	0.679239915392087	0.0218554633174726
chr1:76260958:76269416:clu_1187_+	-0.0493104572487199	0.342615547925385	0.320760084607913	-0.0218554633174726
chr1:76540569:76775191:clu_1188_+	-0.312901130486914	0.00298585557166811	0.00170956567051537	-0.00127628990115275
chr1:76540569:76779358:clu_1188_+	0.67395749906316	0.00830509796575459	0.0127570133047708	0.00445191533901617
chr1:76540569:76779490:clu_1188_+	0.213539101091267	0.459268906282893	0.445157938650823	-0.0141109676320701
chr1:76540569:76877693:clu_1188_+	-0.285954143503026	0.0186283313018181	0.0109570557781388	-0.00767127552367922
chr1:76775297:76779490:clu_1188_+	-0.293063393005494	0.00351965005538576	0.00205556823070399	-0.00146408182468177
chr1:76779684:76788571:clu_1188_+	-0.317634085403346	0.0405543589266826	0.0231099515994506	-0.017444407327232
chr1:76779684:76877693:clu_1188_+	0.322056152244354	0.466737799895798	0.504252906765598	0.0375151068697998
chr1:76878102:76878177:clu_1189_+	7.18397773834894	4.76145702621616e-06	0.0257262915847941	0.0257215301277679
chr1:76878102:77042531:clu_1189_+	-1.43679554766979	0.016439283148722	0.0160164376185724	-0.000422845530149575
chr1:76878102:77042928:clu_1189_+	-1.43679554766979	0.0151853956840013	0.0147948022116192	-0.000390593472382145
chr1:76878102:77093137:clu_1189_+	-1.43679554766979	0.945765371157378	0.921438722839063	-0.0243266483183145
chr1:76878342:77093137:clu_1189_+	-1.43679554766979	0.00702754311085675	0.00684678308832558	-0.000180760022531167
chr1:77043026:77093137:clu_1189_+	-1.43679554766979	0.015577645442016	0.0151769626576256	-0.000400682784390356
chr1:2101043:2103494:clu_119_+	-0.225245652735188	0.998006981553962	0.996876331688407	-0.00113064986555478
chr1:2103084:2103494:clu_119_+	0.225245652735188	0.00199301844603846	0.00312366831159324	0.00113064986555479
chr1:77093244:77094305:clu_1190_+	-0.565231760485024	0.991675586484889	0.974660874314776	-0.0170147121701129
chr1:77093244:77094310:clu_1190_+	0.565231760485023	0.00832441351511128	0.0253391256852243	0.017014712170113
chr1:77334427:77336953:clu_1192_+	0.0654262780340154	0.0200469411304929	0.0253458928293958	0.00529895169890295
chr1:77334427:77509889:clu_1192_+	-0.173112837376346	0.285985528160972	0.284844156553019	-0.00114137160795297
chr1:77334427:77515943:clu_1192_+	0.471118828261119	0.00430038896047935	0.00815750321061888	0.00385711425013953
chr1:77334427:77528660:clu_1192_+	0.235172851113545	0.00662123352732719	0.00992015332579348	0.00329891979846629
chr1:77334427:77533769:clu_1192_+	0.116359185797962	0.00335528026446063	0.00446383530051927	0.00110855503605864
chr1:77334516:77509889:clu_1192_+	-0.560796023566494	0.00243487984832848	0.00164578130419301	-0.000789098544135467
chr1:77334520:77336953:clu_1192_+	1.48745699409694	0.000393843601256794	0.00206425509960248	0.00167041149834568
chr1:77334520:77509889:clu_1192_+	-0.503056400797391	0.00279409049597315	0.00200083399107302	-0.000793256504900135
chr1:77510298:77515921:clu_1192_+	-0.548838891871947	0.00142124803429485	0.000972203952747151	-0.000449044081547699
chr1:77510298:77515943:clu_1192_+	-0.193885757279409	0.298445685448043	0.291143432511679	-0.00730225293636377
chr1:77510298:77515947:clu_1192_+	-0.0328886866136458	0.0105750268612152	0.0121183449816997	0.00154331812048451
chr1:77510298:77528660:clu_1192_+	-0.551002951651425	0.0112791590194712	0.0076988238997125	-0.00358033511975875
chr1:77516050:77528660:clu_1192_+	-0.184301598105848	0.347739831384992	0.342498346986684	-0.00524148439830757
chr1:77516050:77533766:clu_1192_+	-0.0826683863751579	0.00189718340921988	0.00206848369424571	0.000171300285025828
chr1:77516050:77533769:clu_1192_+	0.455017396334085	0.00270967985347318	0.00505795235901603	0.00234827250554285
chr1:77534528:77536491:clu_1193_+	0.218029558937351	0.311470334343163	0.411638701021111	0.100168366677949
chr1:77534528:77544025:clu_1193_+	-0.218029558937351	0.688529665656837	0.588361298978889	-0.100168366677949
chr1:77685245:77686473:clu_1194_+	-1.06289319051929	0.06506047224749	0.0168877932208553	-0.0481726790266348
chr1:77685338:77686473:clu_1194_+	0.287459691681586	0.860895360962331	0.86229697847283	0.00140161751049905
chr1:77685338:77686551:clu_1194_+	0.7754334988377	0.0740441667901787	0.120815228306314	0.0467710615161356
chr1:77686678:77695441:clu_1195_+	1.39349083538762	0.00881676189953714	0.0175413814759578	0.00872461957642063
chr1:77686678:77712832:clu_1195_+	0.533311161568108	0.0775218996979586	0.0652540996185598	-0.0122678000793988
chr1:77686678:77723649:clu_1195_+	-4.74288832262846	0.00608545057189149	2.61849538495127e-05	-0.00605926561804198
chr1:77686678:77752626:clu_1195_+	-0.677808363875733	0.0512741816907782	0.0128558147614198	-0.0384183669293584
chr1:77714916:77715900:clu_1195_+	2.62553990755527	0.00124382123962584	0.00848368945453666	0.00723986821491082
chr1:77714916:77723649:clu_1195_+	0.329148194171614	0.007281917171207	0.0049976090510651	-0.0022843081201419
chr1:77747507:77752626:clu_1195_+	-0.221329307904288	0.00730500871113724	0.00289113213798884	-0.0044138765731484
chr1:77748058:77752626:clu_1195_+	0.760535895725878	0.840470959017865	0.887950088546622	0.0474791295287579
chr1:77752812:77759478:clu_1196_+	-0.0255967821509689	0.782599928844058	0.773764094045325	-0.00883583479873262
chr1:77752812:77759550:clu_1196_+	0.025596782150969	0.217400071155942	0.226235905954675	0.00883583479873268
chr1:77763632:77779480:clu_1197_+	0.388599410567309	0.0037237507105864	0.00843956464045787	0.00471581392987148
chr1:77763632:77788698:clu_1197_+	0.516031454150833	0.00399778632864626	0.01029205401025	0.0062942676816037
chr1:77763632:77806062:clu_1197_+	-0.440300211506628	0.514488165210896	0.50901232935194	-0.00547583585895528
chr1:77763632:77876666:clu_1197_+	-0.0192341678580156	0.00346783885507619	0.00522731269875915	0.00175947384368296
chr1:77806253:77876666:clu_1197_+	-0.445096485353498	0.474322458894795	0.467028739298593	-0.0072937195962029
chr1:77952037:77984249:clu_1198_+	-0.189499656778802	0.305312379469888	0.298908308156713	-0.00640407131317411
chr1:77952037:77987512:clu_1198_+	0.645688029617947	0.00373748463583854	0.00843510303846526	0.00469761840262672
chr1:77952037:78001532:clu_1198_+	-0.136756681168092	0.00422085643805608	0.00435612302658943	0.000135266588533342
chr1:77984412:77987512:clu_1198_+	-0.128322954732424	0.269297057102369	0.280281145665238	0.0109840885628691
chr1:77987628:78001532:clu_1198_+	-0.191108736938628	0.417432222353849	0.408019320112994	-0.00941290224085517
chr1:78001723:78022928:clu_1199_+	-0.995048225858093	0.0124469055107548	0.00171975075905631	-0.0107271547516985
chr1:78001723:78024287:clu_1199_+	0.995048225858093	0.987553094489245	0.998280249240944	0.0107271547516985
chr1:756004:757261:clu_12_+	-0.149520949003968	0.0804132719566496	0.0753326210921807	-0.00508065086446886
chr1:756004:758870:clu_12_+	-0.0612121798962824	0.101850584296189	0.104224754467997	0.00237417017180852
chr1:756249:758870:clu_12_+	1.50277069754819	0.0430047801964673	0.210258335306817	0.167253555110349
chr1:756319:758870:clu_12_+	-0.322998110382116	0.137237022062633	0.108090233860904	-0.029146788201729
chr1:756494:758870:clu_12_+	-0.323012593993981	0.400073962804852	0.315100555413146	-0.0849734073917062
chr1:756494:758905:clu_12_+	-0.323013419871569	0.121336471539408	0.0955652243149519	-0.0257712472244559
chr1:756879:758870:clu_12_+	-0.323013444400278	0.116083907143802	0.0914282755440039	-0.0246556315997979
chr1:2116137:2116361:clu_120_+	-0.0988518714102883	0.997647258338467	0.997134419706982	-0.000512838631484214
chr1:2116137:2116526:clu_120_+	0.0988518714102883	0.00235274166153331	0.00286558029301759	0.000512838631484281
chr1:78245421:78248923:clu_1200_+	-0.465972100070159	0.747224843569288	0.741175766932116	-0.0060490766371718
chr1:78245421:78248928:clu_1200_+	-0.437334647229125	0.185752977724317	0.18960194181015	0.00384896408583346
chr1:78245652:78248923:clu_1200_+	0.615898889935478	0.00442759548007059	0.0129565222491057	0.00852892676903512
chr1:78245877:78248923:clu_1200_+	-0.870977261875308	0.0591972510681833	0.0391633597173554	-0.0200338913508278
chr1:78246896:78248923:clu_1200_+	1.15838511923911	0.00339733215814154	0.0171024092912726	0.0137050771331311
chr1:78248952:78267016:clu_1201_+	-0.442737933445179	0.0101216087974719	0.0048343949219708	-0.00528721387550108
chr1:78249036:78253693:clu_1201_+	0.396999625507808	0.0621528806347364	0.0687459673371913	0.00659308670245487
chr1:78249036:78265991:clu_1201_+	-0.275099151825321	0.0180726300967289	0.0102074799345173	-0.00786515016221159
chr1:78249036:78267016:clu_1201_+	0.308254118551582	0.892315439882592	0.903155828951985	0.0108403890693926
chr1:78266047:78267016:clu_1201_+	0.0125833412111108	0.0173374405884708	0.013056328854336	-0.00428111173413487
chr1:78267193:78268955:clu_1202_+	-0.052360279274713	0.304371987062596	0.287289582049218	-0.0170824050133784
chr1:78267193:78272660:clu_1202_+	-0.327864893277314	0.00457726629470925	0.00327998036391716	-0.00129728593079209
chr1:78267193:78279419:clu_1202_+	0.318977959021195	0.00407745579428212	0.00557923439121381	0.00150177859693169
chr1:78269091:78272660:clu_1202_+	0.00820580196879952	0.361921654778796	0.362938702044712	0.00101704726591656
chr1:78272786:78279419:clu_1202_+	0.053041411562033	0.325051636069617	0.340912501150939	0.0158608650813222
chr1:78309092:78324623:clu_1203_+	0.100592081104344	0.378983087611794	0.374227549710233	-0.00475553790156108
chr1:78309092:78329579:clu_1203_+	-0.0937374279539204	0.00297926767776766	0.00242230718751508	-0.000556960490252577
chr1:78309092:78332023:clu_1203_+	-0.250257066641482	0.00325675981077871	0.00226427831628032	-0.000992481494498389
chr1:78327007:78329579:clu_1203_+	0.059203290964988	0.308522441562591	0.292299291548464	-0.0162231500141266
chr1:78329713:78332023:clu_1203_+	0.18419912252607	0.306258443337069	0.328786573237507	0.0225281299004387
chr1:78332076:78333933:clu_1204_+	-0.0862895600719246	0.00629361359480716	0.00605666372458399	-0.000236949870223164
chr1:78332076:78338686:clu_1204_+	0.0631118738980909	0.113466798189183	0.126790409588064	0.0133236113988806
chr1:78332076:78338689:clu_1204_+	-0.0828895475779523	0.398480249140939	0.384783812399045	-0.0136964367418934
chr1:78332076:78340531:clu_1204_+	0.160796275873137	0.016251593293967	0.0200233780340632	0.00377178474009624
chr1:78338805:78340531:clu_1204_+	-0.0547290421213514	0.465507745781104	0.462345736254244	-0.00316200952686035
chr1:78324741:78324999:clu_1205_+	-0.0510819006105813	0.444308681791436	0.44109373432543	-0.00321494746600554
chr1:78324741:78325725:clu_1205_+	0.0902357219897136	0.00443921372956471	0.00507604668821888	0.000636832958654171
chr1:78325071:78325725:clu_1205_+	-0.0391538213791323	0.551252104479	0.553830218986351	0.00257811450735124
chr1:78383958:78390873:clu_1206_+	0.193885033669423	0.373894024241766	0.440362574308618	0.0664685500668522
chr1:78383958:78392099:clu_1206_+	-0.141429189642288	0.213906591713604	0.18016106017906	-0.0337455315345438
chr1:78390914:78392099:clu_1206_+	-0.0524558440271354	0.41219938404463	0.379476365512321	-0.0327230185323084
chr1:78444977:78458438:clu_1207_+	0.0546656611018036	0.00676489585127933	0.0088726916448698	0.00210779579359047
chr1:78444977:78470764:clu_1207_+	-0.425091480438211	0.0147264003329627	0.0119545985635852	-0.00277180176937748
chr1:78444977:78478735:clu_1207_+	-0.480787025875322	0.232337089692438	0.17838924667787	-0.0539478430145675
chr1:78444977:78546359:clu_1207_+	-0.468314098630775	0.00243917014305235	0.00189630917082302	-0.000542860972229332
chr1:78444982:78478735:clu_1207_+	-0.475928584040814	0.00485449023132051	0.00374544783261258	-0.00110904239870793
chr1:78445303:78446889:clu_1207_+	0.302840612582199	0.00107301217869462	0.00180376492247732	0.000730752743782699
chr1:78445303:78458438:clu_1207_+	0.19631966051069	0.00540374257136337	0.00816598307756324	0.00276224050619988
chr1:78445303:78470764:clu_1207_+	0.337067351618508	0.00893918238652861	0.0155502568904713	0.00661107450394273
chr1:78445303:78478735:clu_1207_+	-0.0792397470588928	0.0300815714624204	0.034509638824204	0.00442806736178365
chr1:78446986:78458438:clu_1207_+	2.91865816942509	9.86757924463578e-05	0.00226892969574946	0.0021702539033031
chr1:78458550:78470764:clu_1207_+	-0.471276881240113	0.0024183027593187	0.00187452398317582	-0.000543778776142883
chr1:78458550:78478735:clu_1207_+	0.813697586284773	0.00459067349328738	0.0128621643805573	0.00827149088726997
chr1:78471005:78478735:clu_1207_+	-0.139451358530999	0.17314501046667	0.187025275992271	0.0138802655256012
chr1:78479303:78481698:clu_1207_+	-0.176840605114614	0.502579149072592	0.522946001334259	0.0203668522616665
chr1:78479303:78490702:clu_1207_+	-0.477588796108391	0.00300774487597307	0.00231675492895873	-0.000690989947014336
chr1:78479303:78546359:clu_1207_+	-0.479165703062382	0.00213243943752436	0.00163995134705179	-0.000492488090472566
chr1:78490797:78546359:clu_1207_+	-0.472908313059583	0.00298631422907358	0.0023110391975404	-0.000675275031533184
chr1:78492237:78546359:clu_1207_+	-0.476656448362968	0.00242213502305517	0.00186742153596012	-0.000554713487095048
chr1:81772194:81792402:clu_1208_+	-0.282637861471808	0.115142777173543	0.10112392571717	-0.0140188514563725
chr1:81772194:81879856:clu_1208_+	1.41368384122407	0.0311496737637451	0.149201736714308	0.118052062950563
chr1:81772194:81910706:clu_1208_+	-0.282761514305595	0.446139959463674	0.391773126569027	-0.0543668328946469
chr1:81792460:81879856:clu_1208_+	-0.282761522757702	0.0520207918105069	0.0456815123810968	-0.00633927942941007
chr1:81792460:81910706:clu_1208_+	-0.282761431023265	0.0856641128687026	0.0752250485894799	-0.0104390642792226
chr1:81880036:81910706:clu_1208_+	-0.282761511665695	0.269882684919829	0.236994650028918	-0.0328880348909111
chr1:82046665:82165432:clu_1209_+	-0.172008210639846	0.136515149573334	0.14072237308688	0.00420722351354591
chr1:82046665:82227496:clu_1209_+	-0.393449861261782	0.753637348174222	0.62254941139186	-0.131087936782362
chr1:82165493:82227496:clu_1209_+	0.565458071901629	0.109847502252443	0.23672821552126	0.126880713268816
chr1:82227537:82302570:clu_1210_+	-0.308773814198873	0.0476953230908145	0.0306354543840883	-0.0170598687067262
chr1:82266164:82302570:clu_1210_+	-0.346728826743512	0.0447970372971512	0.027702194295746	-0.0170948430014053
chr1:82266197:82302570:clu_1210_+	0.109435345117464	0.161731860789597	0.157822909185945	-0.00390895160365201
chr1:82266446:82302570:clu_1210_+	-0.0684388246634465	0.0589199461394876	0.048126805104968	-0.0107931410345196
chr1:82266753:82302570:clu_1210_+	0.279717223224308	0.169072774999214	0.195614310019174	0.0265415350199599
chr1:82267914:82302570:clu_1210_+	0.17648389146842	0.506648243637462	0.528688442360726	0.0220401987232637
chr1:82268421:82302570:clu_1210_+	0.158305005795639	0.0111348140462737	0.011409884649353	0.000275070603079332
chr1:82302742:82348739:clu_1211_+	-0.640694951895209	0.00693109573396867	0.00238042334292334	-0.00455067239104533
chr1:82302742:82356141:clu_1211_+	0.0412603565804318	0.00494048121173204	0.00335576069008756	-0.00158472052164448
chr1:82302742:82372702:clu_1211_+	0.438703957168634	0.972599271934989	0.983021990035207	0.0104227181002181
chr1:82348802:82372702:clu_1211_+	-0.251245987116871	0.00846768651731623	0.00429291817710069	-0.00417476834021554
chr1:82356245:82372702:clu_1211_+	0.411976625263013	0.00706146460199446	0.0069489077546818	-0.000112556847312658
chr1:82402521:82406877:clu_1212_+	-0.409828403504647	0.0140828103894231	0.0103873452280703	-0.00369546516135277
chr1:82402521:82407715:clu_1212_+	0.619563176638245	0.01223022839893	0.0252527619243136	0.0130225335253837
chr1:82402521:82407718:clu_1212_+	-0.127605351334962	0.434736979987454	0.425216131596734	-0.00952084839071987
chr1:82402521:82407721:clu_1212_+	0.484709532758168	0.000740258236726714	0.00133564601218303	0.00059538777545632
chr1:82402521:82407723:clu_1212_+	0.057433063931793	0.00482827202828725	0.0056824554728954	0.000854183444608152
chr1:82402521:82408653:clu_1212_+	0.285267759433278	0.0195088712227875	0.0288352554908513	0.00932638426806378
chr1:82406848:82407715:clu_1212_+	-0.39633605454441	0.00512194148262717	0.00382921277340065	-0.00129272870922653
chr1:82406991:82407715:clu_1212_+	-0.39066020934428	0.00291040930949994	0.00218823492721056	-0.000722174382289383
chr1:82407729:82408653:clu_1212_+	-0.122543514033184	0.505840228944265	0.497272956574341	-0.00856727236992338
chr1:82409453:82415873:clu_1213_+	0.395904484680984	0.996871462109369	0.998580266045998	0.00170880393662887
chr1:82409453:82416071:clu_1213_+	-0.395904484680984	0.00312853789063104	0.00141973395400227	-0.00170880393662876
chr1:82417826:82418671:clu_1214_+	-0.209655891164248	0.511105164034429	0.507482462872195	-0.0036227011622334
chr1:82417826:82421561:clu_1214_+	0.200466689965513	0.0310064015172017	0.046395526816356	0.0153891252991543
chr1:82418709:82421561:clu_1214_+	-0.233304855820002	0.454326100572524	0.440562819021349	-0.0137632815511751
chr1:82418857:82421561:clu_1214_+	0.242494057018737	0.003562333875846	0.0055591912901001	0.0019968574142541
chr1:82421744:82427212:clu_1215_+	0.249121275859365	0.0133065637560049	0.0186711026975501	0.00536453894154512
chr1:82421744:82431742:clu_1215_+	-0.175225959132505	0.438870745341757	0.402855241164683	-0.0360155041770736
chr1:82421744:82432088:clu_1215_+	-0.0387446295694435	0.000961543914005316	0.00101170663384512	5.01627198397997e-05
chr1:82431867:82432088:clu_1215_+	-0.0351506871574163	0.546861146988233	0.577461949503922	0.0306008025156888
chr1:82435071:82435998:clu_1216_+	-0.351200061301286	0.998170383474158	0.996313621201242	-0.00185676227291576
chr1:82435071:82436047:clu_1216_+	0.351200061301286	0.00182961652584187	0.0036863787987577	0.00185676227291583
chr1:82445644:82446479:clu_1217_+	0.093910547144558	0.107452998766978	0.118269873247791	0.0108168744808127
chr1:82445644:82447492:clu_1217_+	-0.0165438407082523	0.757526441153467	0.746592557637919	-0.0109338835155475
chr1:82446523:82446808:clu_1217_+	0.0177687128072692	0.0499280439167261	0.0509251321067112	0.000997088189985042
chr1:82446523:82447492:clu_1217_+	-0.156389403136058	0.0308929023287827	0.0264734422835725	-0.00441946004521013
chr1:82446834:82447492:clu_1217_+	0.061253983892483	0.0541996138340464	0.0577389947240064	0.00353938088996
chr1:82451039:82452585:clu_1218_+	0.53060257250894	0.313129763979976	0.373962278554482	0.0608325145745059
chr1:82451039:82452944:clu_1218_+	-0.459977914116072	0.00906709251166509	0.00402131278165369	-0.0050457797300114
chr1:82451039:82452973:clu_1218_+	-1.2624333422655	0.0171018180872152	0.00339969632273154	-0.0137021217644837
chr1:82451039:82453553:clu_1218_+	-1.26350923538337	0.00760881380651128	0.00151094113615834	-0.00609787267035294
chr1:82451039:82453884:clu_1218_+	-1.25346938756894	0.00278102943645422	0.000557823010041947	-0.00222320642641228
chr1:82451039:82455341:clu_1218_+	-1.2554818021034	0.00370497188431026	0.00074165473734632	-0.00296331714696394
chr1:82451039:82456075:clu_1218_+	-0.323196295879293	0.0777566395722281	0.0395403758107883	-0.0382162637614398
chr1:82452713:82452944:clu_1218_+	-0.270247526779471	0.00534893841111484	0.00286791493116447	-0.00248102347995037
chr1:82452713:82452973:clu_1218_+	0.47313213924004	0.00789046900652769	0.00889707338752886	0.00100660438100117
chr1:82452713:82453553:clu_1218_+	0.30641512444961	0.15301326310852	0.146039101358701	-0.00697416174981919
chr1:82452713:82453563:clu_1218_+	1.85394814455784	0.000515317114142815	0.00231153084074483	0.00179621372660201
chr1:82452713:82453884:clu_1218_+	0.528500000715336	0.0084874708078793	0.0101150632984281	0.00162759249054883
chr1:82452713:82455341:clu_1218_+	0.396712545310314	0.0376303066382577	0.0393091365074719	0.00167882986921424
chr1:82452713:82456075:clu_1218_+	0.710296726796389	0.102752049548328	0.146870346534097	0.0441182969857691
chr1:82453025:82453553:clu_1218_+	-0.277312966258088	0.0142526680687937	0.00758798313996799	-0.00666468492882569
chr1:82453025:82455341:clu_1218_+	-0.327292294887143	0.00681109219465277	0.00344938125205824	-0.00336171094259452
chr1:82453025:82456075:clu_1218_+	0.0175739963122365	0.00712260099450344	0.00509256502366276	-0.00203003597084068
chr1:82453570:82455341:clu_1218_+	0.335087621017306	0.00430343685745969	0.0042267622226006	-7.66746348590894e-05
chr1:82453570:82456075:clu_1218_+	0.168602190663592	0.0319794079519038	0.0265924956917204	-0.00538691226018343
chr1:82453604:82455341:clu_1218_+	0.453640709674668	0.0131460308400911	0.0145369729080729	0.00139094206798181
chr1:82453604:82456075:clu_1218_+	0.259481651806764	0.0756473579494758	0.0688891603375916	-0.00675819761188422
chr1:82454110:82456075:clu_1218_+	0.563047439265499	0.00870836397279184	0.010743125413512	0.00203476144072013
chr1:82455379:82456075:clu_1218_+	-0.121656997776642	0.00373961862003111	0.0023262587944754	-0.00141335982555571
chr1:82455393:82456075:clu_1218_+	0.2175369006994	0.0875014786371663	0.076411046005	-0.0110904326321663
chr1:84544054:84644860:clu_1219_+	-0.656990498769955	0.0776117323651941	0.0407688498651997	-0.0368428824999943
chr1:84630105:84630618:clu_1219_+	-0.0179577031515299	0.00342067892245023	0.00340440963373287	-1.62692887173649e-05
chr1:84630105:84639012:clu_1219_+	-0.120497143288077	0.133178452226231	0.119627533772048	-0.0135509184541831
chr1:84630105:84640716:clu_1219_+	-0.101562921725616	0.013548932857884	0.0124029589044324	-0.00114597395345153
chr1:84630105:84644860:clu_1219_+	0.312911158845181	0.0128616426424186	0.0178205235413726	0.00495888089895403
chr1:84630696:84639012:clu_1219_+	0.23575557979767	0.0769398150170073	0.0986885835651693	0.021748768548162
chr1:84630696:84640716:clu_1219_+	0.246375679035349	0.00355285191068339	0.00460580062244467	0.00105294871176128
chr1:84639035:84640716:clu_1219_+	0.00672961442439229	0.254884992249899	0.260013160205568	0.0051281679556695
chr1:84640739:84641482:clu_1219_+	0.074892179653568	0.132104310000482	0.144268221499618	0.012163911499136
chr1:84640739:84644860:clu_1219_+	-0.0620225170611608	0.153893097901077	0.146558676972742	-0.00733442092833528
chr1:84641490:84644860:clu_1219_+	0.0823665722401776	0.138003493906673	0.151841281417672	0.0138377875109988
chr1:2161174:2200410:clu_122_+	-0.693251295184499	0.00494157963299637	0.00185507794685486	-0.0030865016861415
chr1:2161174:2234417:clu_122_+	0.289238125435262	0.992063911973841	0.994777032806909	0.00271312083306752
chr1:2172231:2234417:clu_122_+	0.404013169749237	0.00299450839316266	0.00336788924623657	0.000373380853073904
chr1:84668488:84670162:clu_1220_+	0.229933388066648	0.027810716532383	0.0420759177083223	0.0142652011759393
chr1:84668488:84670165:clu_1220_+	-0.0205686916513181	0.0492044167864591	0.0579473841928082	0.00874296740634903
chr1:84668488:84679836:clu_1220_+	-0.20936469641533	0.922984866681158	0.899976698098869	-0.0230081685822884
chr1:84648011:84649720:clu_1221_+	-0.0229897999039933	0.500979921255958	0.497741166738691	-0.00323875451726702
chr1:84648011:84650783:clu_1221_+	0.0335258604196907	0.00555516856824606	0.00584016238281936	0.000284993814573296
chr1:84649818:84650783:clu_1221_+	-0.0105360605156975	0.493464910175796	0.49641867087849	0.00295376070269376
chr1:84764250:84768886:clu_1222_+	0.28037884643275	0.0199131911400625	0.0341729038980159	0.0142597127579534
chr1:84767484:84767597:clu_1222_+	0.828603018743117	0.0259279124731504	0.0769837934674695	0.0510558809943191
chr1:84767484:84767605:clu_1222_+	-0.64069538402339	0.0570626920622978	0.0389830507920741	-0.0180796412702237
chr1:84767484:84768886:clu_1222_+	-0.641885390388808	0.441380449038691	0.301175642910148	-0.140204806128542
chr1:84767697:84768886:clu_1222_+	0.658668882225722	0.108342373892425	0.271411749909591	0.163069376017166
chr1:84768373:84768886:clu_1222_+	-0.485069972989391	0.347373381393374	0.277272859022701	-0.0701005223706725
chr1:84768970:84791320:clu_1223_+	0.267097598798348	0.385824559424595	0.451164967085136	0.0653404076605401
chr1:84768970:84815314:clu_1223_+	0.596924060440555	0.00539648959960033	0.00877604127466004	0.0033795516750597
chr1:84791431:84815314:clu_1223_+	0.0223116370029789	0.560562577551645	0.513168995498666	-0.0473935820529789
chr1:84791431:84835530:clu_1223_+	-0.542484843428038	0.0324972332866179	0.016911989533699	-0.0155852437529189
chr1:84810956:84815314:clu_1223_+	-0.343848452813844	0.0157191401375413	0.00997800660783932	-0.00574113352970202
chr1:84945192:84946639:clu_1224_+	1.75582137088724	0.959766565805937	0.960975420759491	0.00120885495355416
chr1:84945396:84946639:clu_1224_+	-7.55468057264923	0.00504770910552301	4.57236997221187e-07	-0.00504725186852579
chr1:84945452:84946639:clu_1224_+	1.76042585532411	0.0129153488849216	0.012991296875969	7.59479910473655e-05
chr1:84945532:84946639:clu_1224_+	2.29303639666789	0.00548867086204873	0.00940423282069902	0.00391556195865029
chr1:84945648:84946639:clu_1224_+	1.74539694976999	0.0167817053415693	0.0166285923068432	-0.000153113034726059
chr1:84961138:84961565:clu_1225_+	-0.249623518207448	0.997092773799818	0.995219400940422	-0.00187337285939571
chr1:84961138:84961567:clu_1225_+	0.249623518207448	0.00290722620018219	0.0047805990595779	0.00187337285939571
chr1:84961746:84961927:clu_1226_+	-0.0762798051191833	0.990696726304081	0.992010120791409	0.00131339448732826
chr1:84961746:84961939:clu_1226_+	0.576271689425217	0.00149251853653077	0.00287008409471045	0.00137756555817968
chr1:84961755:84961927:clu_1226_+	-0.499991884306034	0.00781075515938821	0.00511979511388019	-0.00269096004550802
chr1:85463042:85463140:clu_1227_+	-1.21925344799092	0.365771414094977	0.0190646199934077	-0.346706794101569
chr1:85463042:85537611:clu_1227_+	-1.21925367047532	0.152794896909299	0.00796392469767884	-0.14483097221162
chr1:85528169:85537611:clu_1227_+	2.43850711846624	0.481433688995724	0.972971455308913	0.491537766313189
chr1:85551713:85555799:clu_1228_+	-0.134123155105692	0.493228228853335	0.453224600919465	-0.0400036279338705
chr1:85551713:85559141:clu_1228_+	0.137939077503478	0.102212143332061	0.123288671353492	0.0210765280214302
chr1:85555915:85559141:clu_1228_+	-0.00381592239778559	0.404559627814603	0.423486727727044	0.0189270999124403
chr1:85564341:85564967:clu_1229_+	0.179874701962626	0.237993266825359	0.309178304316144	0.0711850374907852
chr1:85564341:85570207:clu_1229_+	-0.179874701962626	0.762006733174641	0.690821695683856	-0.0711850374907851
chr1:87170654:87181407:clu_1230_+	0.0225492702608987	0.435888523488644	0.43105731094042	-0.00483121254822483
chr1:87170654:87185190:clu_1230_+	-0.0701379494693498	0.0271830598726859	0.0245021601597961	-0.0026808997128898
chr1:87181548:87185190:clu_1230_+	0.0475886792084511	0.53692841663867	0.544440528899784	0.0075121122611147
chr1:87190088:87194086:clu_1231_+	0.0499861376143389	0.386571728015778	0.383560584707777	-0.0030111433080009
chr1:87190088:87200285:clu_1231_+	-0.114740400445999	0.00765152054329948	0.00643890185569255	-0.00121261868760693
chr1:87195794:87200285:clu_1231_+	0.0647542628316599	0.605776751440922	0.61000051343653	0.00422376199560781
chr1:87194124:87195771:clu_1232_+	0.0754449807828277	0.856759240708604	0.874299407804419	0.0175401670958157
chr1:87194172:87195771:clu_1232_+	-0.0754449807828277	0.143240759291396	0.125700592195581	-0.0175401670958157
chr1:87200862:87204344:clu_1233_+	0.105145615256913	0.00488518502434525	0.00561179707926238	0.00072661205491713
chr1:87200862:87207891:clu_1233_+	-0.0036108794622166	0.493807742787599	0.508799283853395	0.0149915410657959
chr1:87200862:87208811:clu_1233_+	-0.0359167814016726	0.00317681547541485	0.00316920484212281	-7.6106332920307e-06
chr1:87204468:87207891:clu_1233_+	0.000496749827228854	0.00397416781338982	0.0041116744243663	0.000137506610976473
chr1:87208119:87208811:clu_1233_+	-0.0661147042202524	0.494156088899251	0.478308039800853	-0.0158480490983975
chr1:87380843:87424123:clu_1234_+	-1.15506128605375	0.00614559365614911	0.0013491145013912	-0.00479647915475791
chr1:87380843:87453415:clu_1234_+	0.182023276291354	0.00428998678153647	0.00358615758973961	-0.000703829191796859
chr1:87380843:87538617:clu_1234_+	0.367715553592798	0.979291142648919	0.985667357191838	0.00637621454291826
chr1:87424190:87538617:clu_1234_+	0.233090126447362	0.0075350700400151	0.00662885868819568	-0.000906211351819427
chr1:87453544:87538617:clu_1234_+	0.372232329722234	0.00273820687337983	0.00276851202883579	3.03051554559602e-05
chr1:87597935:87599297:clu_1235_+	-0.086363254970383	0.479904379197271	0.429322556046464	-0.0505818231508068
chr1:87597942:87599297:clu_1235_+	0.315606594694933	0.297916657676346	0.398379578687304	0.100462921010958
chr1:87598834:87599297:clu_1235_+	-0.22924333972455	0.222178963126384	0.172297865266232	-0.0498810978601516
chr1:87569272:87570150:clu_1236_+	0.0965552598915505	0.0983187846547655	0.116815803786012	0.0184970191312462
chr1:87569272:87570153:clu_1236_+	-0.0965552598915505	0.901681215345234	0.883184196213988	-0.018497019131246
chr1:87599401:87599648:clu_1237_+	0.0994812553515289	0.870159414559233	0.891032527041693	0.0208731124824595
chr1:87599401:87633819:clu_1237_+	-0.0994812553515289	0.129840585440767	0.108967472958307	-0.0208731124824595
chr1:87794927:87797696:clu_1238_+	0.388265548440621	0.965206839123387	0.983688721008478	0.0184818818850911
chr1:87797497:87797696:clu_1238_+	-0.388265548440621	0.0347931608766132	0.0163112789915223	-0.0184818818850909
chr1:87797934:87805219:clu_1239_+	-0.0170294514316219	0.995790001214287	0.994976033860593	-0.000813967353694656
chr1:87800243:87805219:clu_1239_+	-0.653098611366776	0.00229085375384646	0.00121171615360275	-0.00107913760024371
chr1:87800998:87805219:clu_1239_+	0.670128062798398	0.00191914503186618	0.00381224998580445	0.00189310495393827
chr1:2235541:2235732:clu_124_+	0.031765840398251	0.596441741239638	0.611635548421588	0.0151938071819501
chr1:2235547:2235732:clu_124_+	-0.031765840398251	0.403558258760362	0.388364451578412	-0.0151938071819502
chr1:89150311:89156772:clu_1240_+	-1.04517596042334	0.0321883152067876	0.00409540462293698	-0.0280929105838506
chr1:89150311:89206671:clu_1240_+	1.04517596042334	0.967811684793212	0.995904595377063	0.0280929105838508
chr1:89237562:89250322:clu_1241_+	0.390114089125746	0.45924051224715	0.462758316127054	0.00351780387990436
chr1:89237562:89251787:clu_1241_+	0.163630900002094	0.00378272293461985	0.00303919224733134	-0.000743530687288513
chr1:89250459:89251787:clu_1241_+	-0.963780421469866	0.0231526590718995	0.00602456925456132	-0.0171280898173382
chr1:89250507:89251787:clu_1241_+	0.410035432342026	0.513824105746331	0.528177922371054	0.0143538166247223
chr1:89251896:89270074:clu_1242_+	0.150681228297539	0.449466847226121	0.475480026393571	0.0260131791674498
chr1:89251896:89270529:clu_1242_+	-0.246280954043773	0.0919732347613716	0.0654180493992408	-0.0265551853621308
chr1:89270217:89270529:clu_1242_+	0.0955997257462346	0.458559918012508	0.459101924207189	0.000542006194680866
chr1:89271354:89271574:clu_1243_+	-0.497156673895967	0.991837511898905	0.978240325553893	-0.0135971863450116
chr1:89271354:89271585:clu_1243_+	0.497156673895967	0.00816248810109498	0.0217596744461067	0.0135971863450117
chr1:89273287:89273367:clu_1244_+	-0.367533587079691	0.981788092420175	0.962753257909264	-0.0190348345109111
chr1:89273287:89273377:clu_1244_+	0.367533587079691	0.0182119075798249	0.0372467420907361	0.0190348345109112
chr1:89279416:89287624:clu_1245_+	0.12752271250894	0.463110991382583	0.460110598245822	-0.00300039313676037
chr1:89279416:89294164:clu_1245_+	-0.272652768653107	0.00867726276939003	0.00577784509720101	-0.00289941767218902
chr1:89290069:89294164:clu_1245_+	0.145130056144168	0.528211745848027	0.534111556656977	0.00589981080894941
chr1:89535098:89564190:clu_1247_+	-0.19415358775087	0.232433370466651	0.210334871161469	-0.0220984993051822
chr1:89535098:89579076:clu_1247_+	0.522634689080159	0.0669470029126324	0.124062672564131	0.0571156696514984
chr1:89535098:89583327:clu_1247_+	-0.128960983217782	0.531694911767507	0.513556337018488	-0.0181385747490193
chr1:89564248:89583327:clu_1247_+	-0.199520118111507	0.168924714853209	0.152046119255912	-0.0168785955972969
chr1:89583412:89584594:clu_1248_+	0.737129040317708	0.196017279675746	0.424168959851359	0.228151680175613
chr1:89583412:89585828:clu_1248_+	-0.36856235544523	0.591246625606731	0.423465008416339	-0.167781617190392
chr1:89584995:89585828:clu_1248_+	-0.368566684872477	0.212736094717523	0.152366031732302	-0.0603700629852215
chr1:89990146:90033806:clu_1249_+	0.366641184086156	0.012412151654077	0.0238214910773182	0.0114093394232411
chr1:89990581:89992521:clu_1249_+	0.415628046017346	0.00894908667084528	0.0180374569224981	0.00908837025165277
chr1:89990581:90015474:clu_1249_+	-0.103100341918556	0.172270222718055	0.206693077407484	0.0344228546894289
chr1:89990581:90033806:clu_1249_+	-0.467900386327718	0.702915742011294	0.585582837189592	-0.117332904821703
chr1:89990917:90015474:clu_1249_+	-0.449777894929723	0.0104803519719314	0.00889060747190058	-0.00158974450003087
chr1:90015530:90033806:clu_1249_+	0.238509393072495	0.092972444973797	0.156974529931208	0.0640020849574108
chr1:2236024:2237459:clu_125_+	-0.310824289086017	0.963961038136505	0.961709922070059	-0.00225111606644646
chr1:2236024:2250429:clu_125_+	1.24325888824404	0.000627303640877124	0.00296068478966849	0.00233338114879137
chr1:2248450:2248678:clu_125_+	-0.310804504467295	0.00670483288981354	0.00668930759169293	-1.55252981206121e-05
chr1:2248450:2250429:clu_125_+	-0.310805173428426	0.0160751434282778	0.0160379100874055	-3.72333408723037e-05
chr1:2249168:2250429:clu_125_+	-0.310824921262303	0.0126316819045265	0.0126021754611744	-2.95064433520464e-05
chr1:90098881:90152029:clu_1250_+	0.667773108904541	0.444821891274664	0.487718062955853	0.0428961716811891
chr1:90098881:90178268:clu_1250_+	1.03956073283476	0.0202987461386621	0.0322787875676453	0.0119800414289832
chr1:90152170:90178268:clu_1250_+	0.544029063042261	0.49288804570357	0.477517856914822	-0.0153701887887479
chr1:90152170:90224416:clu_1250_+	-2.25136290478156	0.0419913168831041	0.00248529256167969	-0.0395060243214245
chr1:90286850:90309197:clu_1251_+	-0.244710343927197	0.203168291112863	0.19508251194651	-0.00808577916635356
chr1:90286850:90398626:clu_1251_+	-0.244598511952623	0.00548870683262483	0.00527085433087722	-0.000217852501747609
chr1:90287286:90309197:clu_1251_+	0.0281673525670616	0.0194708925977068	0.0245616506770455	0.00509075807933868
chr1:90287744:90309197:clu_1251_+	2.41882425473028	0.00264769841315271	0.0364744964632481	0.0338267980500954
chr1:90308887:90309197:clu_1251_+	-0.244710343927148	0.0031192353693692	0.00299509469649934	-0.000124140672869852
chr1:90309341:90312076:clu_1251_+	-0.244710343927197	0.00317259914661231	0.00304633467914864	-0.000126264467463666
chr1:90309341:90395367:clu_1251_+	-0.244710343927196	0.00477768428286398	0.00458753994574232	-0.000190144337121658
chr1:90309341:90398626:clu_1251_+	-0.244710343927197	0.286064560085483	0.274679639498213	-0.0113849205872699
chr1:90309341:90463669:clu_1251_+	-0.244710343927197	0.00517197997385976	0.00496614328698129	-0.000205836686878474
chr1:90312217:90398626:clu_1251_+	-0.244710343927197	0.00350381462948972	0.00336436830556433	-0.000139446323925392
chr1:90395437:90398626:clu_1251_+	-0.244710343927197	0.00477646322387744	0.00458636748298731	-0.000190095740890133
chr1:90460832:90463669:clu_1251_+	-0.244710343927197	0.458638074332097	0.440384998687184	-0.0182530756449137
chr1:90470651:90472904:clu_1252_+	1.55951483231477	0.000730294788407253	0.00494051799319268	0.00421022320478543
chr1:90470651:90475647:clu_1252_+	-0.103423500453672	0.0337055784653996	0.0432285956768265	0.00952301721142693
chr1:90470803:90472904:clu_1252_+	-0.294493714540354	0.300195929025764	0.318048536176731	0.0178526071509671
chr1:90470803:90473168:clu_1252_+	-0.362056406077885	0.00230104683993802	0.00227862027678807	-2.24265631499528e-05
chr1:90470803:90475647:clu_1252_+	-0.398453154155158	0.0133904558762918	0.0127860074871852	-0.000604448389106619
chr1:90473309:90475647:clu_1252_+	-0.401088057087701	0.6496766950042	0.618717722389277	-0.0309589726149229
chr1:90484343:90486351:clu_1253_+	-0.0771567160536492	0.301296332640133	0.291414679491583	-0.00988165314854944
chr1:90484343:90492913:clu_1253_+	-0.616258754710714	0.00227496003057978	0.00128340081142111	-0.000991559219158665
chr1:90486481:90487809:clu_1253_+	-0.0411999953784979	0.329511598711813	0.33037265301835	0.000861054306536657
chr1:90486481:90492913:clu_1253_+	0.759290029696069	0.00240991391748248	0.00538001287712909	0.0029700989596466
chr1:90487904:90492913:clu_1253_+	-0.0246745635532083	0.364507194699992	0.371549253801517	0.00704205910152494
chr1:90685416:90730240:clu_1254_+	0.786881659573997	0.0247284196074088	0.0762489027231955	0.0515204831157867
chr1:90685416:90747119:clu_1254_+	-0.393441660505814	0.885622328777113	0.838837601224093	-0.0467847275530204
chr1:90730292:90747119:clu_1254_+	-0.393439999068184	0.0896492516154782	0.0849134960527119	-0.00473575556276626
chr1:90747248:90747778:clu_1255_+	0.182474091391598	0.344966490033461	0.31448771407366	-0.0304787759598011
chr1:90747248:90749364:clu_1255_+	0.0159561862043821	0.263511728096507	0.203380314994899	-0.0601314131016074
chr1:90747905:90748427:clu_1255_+	-0.0619047242416897	0.0286276689213374	0.0204399763394591	-0.00818769258187827
chr1:90747905:90749364:clu_1255_+	0.585193474935523	0.329520308915078	0.449373818647976	0.119853509732898
chr1:90748593:90749364:clu_1255_+	-0.721719028289813	0.0333738040336167	0.0123181759440059	-0.0210556280896107
chr1:91966434:91967211:clu_1256_+	0.237391893140747	0.0203204049565743	0.0343101272805739	0.0139897223239995
chr1:91966505:91967211:clu_1256_+	-0.349202192678435	0.739625339499784	0.694619830413294	-0.0450055090864899
chr1:91966505:91967245:clu_1256_+	-0.285687016771154	0.031705571706723	0.0317289189347824	2.33472280593908e-05
chr1:91966845:91967211:clu_1256_+	0.625073657313476	0.0128649704479997	0.0320086099621852	0.0191436395141856
chr1:91966860:91967211:clu_1256_+	-0.227576341004634	0.195483713388919	0.207332513409165	0.0118488000202454
chr1:91967388:91969849:clu_1257_+	-0.357044116456914	0.0111672774740681	0.00787927785942613	-0.00328799961464201
chr1:91967388:91973411:clu_1257_+	-0.00751317385227191	0.976985825892629	0.97774753876038	0.00076171286775073
chr1:91969966:91973411:clu_1257_+	0.216677335617631	0.00629173119438641	0.00787904043446304	0.00158730924007664
chr1:91971415:91973411:clu_1257_+	0.147879954691555	0.00555516543891641	0.00649414294573109	0.000938977506814675
chr1:91973954:91977154:clu_1258_+	-0.319293604731234	0.526496757016672	0.525052452379165	-0.00144430463750722
chr1:91973954:91977338:clu_1258_+	0.63805864641706	0.00155862288250558	0.00404874885932563	0.00249012597682005
chr1:91977247:91977338:clu_1258_+	-0.318765041685826	0.471944620100822	0.470898798761509	-0.00104582133931286
chr1:91977480:91978615:clu_1259_+	-0.024688742541312	0.41871331448156	0.405485641713101	-0.0132276727684594
chr1:91977480:91979505:clu_1259_+	-0.206546770550509	0.00395363057503035	0.00319208801767989	-0.00076154255735046
chr1:91978864:91979505:clu_1259_+	0.151440766523972	0.231609026416195	0.26748920761494	0.0358801811987449
chr1:91978864:91980376:clu_1259_+	0.183378258972159	0.0485112963780979	0.0578447489450023	0.00933345256690436
chr1:91979600:91980376:clu_1259_+	-0.103583512404311	0.297212732149117	0.265988313709278	-0.0312244184398395
chr1:2322804:2327223:clu_126_+	0.0882909725956341	0.00129680862403596	0.0011386248177539	-0.000158183806282063
chr1:2323397:2324002:clu_126_+	0.186082672287083	0.00205639728769249	0.00199105003289079	-6.53472548017e-05
chr1:2323397:2324647:clu_126_+	0.0298083098683033	0.026648943541659	0.0220691727707698	-0.00457977077088925
chr1:2323397:2324709:clu_126_+	-0.0503623534357669	0.0377121179759934	0.0288249992709351	-0.0088871187050583
chr1:2323397:2326086:clu_126_+	-1.05543608237285	0.00488861570583905	0.00136765420628603	-0.00352096149955303
chr1:2323397:2327047:clu_126_+	0.496286586058395	0.00129805837365037	0.00171391477332744	0.000415856399677074
chr1:2323397:2327223:clu_126_+	0.26511061328625	0.76560392402804	0.802233328310035	0.0366294042819953
chr1:2323397:2327229:clu_126_+	-1.05727949705981	0.00219413664568739	0.000612707918222898	-0.00158142872746449
chr1:2323565:2327223:clu_126_+	0.868186127127809	0.0203736296507017	0.0390191069266625	0.0186454772759608
chr1:2323814:2327223:clu_126_+	0.57552390889317	0.00177354882474032	0.00253483958173749	0.000761290756997168
chr1:2324154:2327223:clu_126_+	0.557909455234863	0.00146402743482637	0.00205592224850362	0.000591894813677246
chr1:2324583:2324709:clu_126_+	0.425507179558967	0.00174964121448292	0.0021523103486269	0.000402669134143989
chr1:2324596:2324709:clu_126_+	-0.158016274328876	0.00209596527216495	0.0014385301212508	-0.000657435150914151
chr1:2324670:2327223:clu_126_+	-0.223625140959178	0.0390655811135288	0.0251093573562415	-0.0139562237572872
chr1:2324794:2326086:clu_126_+	-1.04507669505456	0.00224361331839329	0.000634216360286022	-0.00160939695810727
chr1:2324794:2327223:clu_126_+	-0.0469912039048361	0.0804702735516969	0.0617146017077584	-0.0187556718439385
chr1:2326167:2327223:clu_126_+	-0.545093288374052	0.00803841822545889	0.00374627853699526	-0.00429213968846363
chr1:2327087:2327223:clu_126_+	0.689174710579468	0.00102629921140847	0.00164338471171642	0.000617085500307957
chr1:91980554:91981299:clu_1260_+	-0.097210421604641	0.0527875412775882	0.0438697530950056	-0.00891778818258265
chr1:91980554:91981351:clu_1260_+	0.097210421604641	0.947212458722412	0.956130246904994	0.0089177881825826
chr1:91981433:91985687:clu_1261_+	-0.120343824394932	0.495192850811094	0.455836850362914	-0.0393560004481803
chr1:91981433:91989598:clu_1261_+	0.0846372666607422	0.018484589541644	0.0208865655401185	0.00240197599847454
chr1:91985836:91989598:clu_1261_+	0.0357065577341903	0.486322559647262	0.523276584096967	0.0369540244497058
chr1:92498147:92508380:clu_1262_+	0.110353946782398	0.478903520191159	0.534670408329068	0.0557668881379086
chr1:92498147:92511089:clu_1262_+	0.00706469093111611	0.0174605152047142	0.0175807427626169	0.000120227557902738
chr1:92508537:92511089:clu_1262_+	-0.117418637713514	0.503635964604127	0.447748848908315	-0.0558871156958113
chr1:92546027:92554255:clu_1263_+	-0.085289065681452	0.0465594026040475	0.0520107815687949	0.00545137896474734
chr1:92546277:92554255:clu_1263_+	-0.284641401083184	0.450547277766605	0.412333605388231	-0.038213672378374
chr1:92546277:92568030:clu_1263_+	0.521821757550531	0.010029063403685	0.0205594379598929	0.0105303745562079
chr1:92554452:92568030:clu_1263_+	-0.151891290785895	0.492864256225662	0.515096175083081	0.0222319188574188
chr1:92568226:92573441:clu_1264_+	-0.0475957366365349	0.431833508043359	0.434060288050552	0.00222678000719317
chr1:92568226:92595244:clu_1264_+	0.149595871903948	0.0921086414606027	0.112764739310897	0.0206560978502941
chr1:92573558:92595244:clu_1264_+	-0.102000135267413	0.476057850496038	0.453174972638551	-0.0228828778574873
chr1:92595333:92604907:clu_1265_+	0.248518994886811	0.646595160493756	0.657277189279335	0.0106820287855787
chr1:92595333:92612737:clu_1265_+	-0.513621966760624	0.0402898326026057	0.0191125202929022	-0.0211773123097034
chr1:92606768:92612737:clu_1265_+	0.265102971873813	0.313115006903638	0.323610290427763	0.0104952835241248
chr1:92633542:92634423:clu_1266_+	0.037572791159026	0.931175228049452	0.935837884098972	0.00466265604951999
chr1:92633551:92634423:clu_1266_+	-0.037572791159026	0.0688247719505481	0.0641621159010281	-0.00466265604951996
chr1:92634552:92636956:clu_1267_+	-0.25340397352276	0.300609607826882	0.298889045705649	-0.00172056212123295
chr1:92634552:92642386:clu_1267_+	-0.288829509181668	0.00489776917920025	0.00470024331813497	-0.000197525861065279
chr1:92637017:92640620:clu_1267_+	0.291047131296031	0.00826848546694826	0.0141705014644	0.00590201599745174
chr1:92637017:92642386:clu_1267_+	-0.287774840961753	0.334666346733729	0.321508238685621	-0.0131581080481085
chr1:92637017:92643368:clu_1267_+	1.05677497331432	0.000755688012654922	0.00278517931732147	0.00202949130466655
chr1:92640806:92642386:clu_1267_+	-0.293158063823431	0.0150586442848456	0.0143889145621556	-0.000669729722689931
chr1:92643103:92643368:clu_1267_+	-0.22465571712074	0.33574345849574	0.343557876946718	0.00781441845097836
chr1:92648152:92648805:clu_1268_+	-0.412927041007867	0.126753690526294	0.0597584627017558	-0.0669952278245384
chr1:92648152:92649421:clu_1268_+	0.412927041007866	0.873246309473706	0.940241537298244	0.0669952278245384
chr1:92764703:92765751:clu_1269_+	0.248654902749641	0.376302499463677	0.37269125864537	-0.00361124081830705
chr1:92764703:92769534:clu_1269_+	-0.697988005152584	0.00272686350455742	0.00104798173117911	-0.00167888177337831
chr1:92765796:92767033:clu_1269_+	0.293297707545335	0.386935874993467	0.400718344888406	0.0137824698949382
chr1:92765796:92769534:clu_1269_+	0.675816092170851	0.00638506026883183	0.0096937285025633	0.00330866823373147
chr1:92767143:92769534:clu_1269_+	-0.733433309173611	0.00317912451497	0.00117924529045721	-0.00199987922451279
chr1:92767147:92769534:clu_1269_+	0.213652611860369	0.224470577254496	0.214669440942025	-0.00980113631247151
chr1:2332374:2333536:clu_127_+	-0.0746346248723586	0.0443989096714056	0.0384793283149431	-0.00591958135646253
chr1:2332374:2333646:clu_127_+	0.0746346248723586	0.955601090328594	0.961520671685057	0.00591958135646253
chr1:92769906:92772745:clu_1270_+	0.431492343796004	0.542292443742887	0.549223776500038	0.0069313327571513
chr1:92769906:92786156:clu_1270_+	-0.855342415556162	0.0127549389068021	0.00356721203594502	-0.00918772687085711
chr1:92772833:92786156:clu_1270_+	0.423850071760158	0.444952617350311	0.447209011464017	0.00225639411370582
chr1:92786191:92789002:clu_1271_+	-0.103215385974485	0.461459189598461	0.457198434625117	-0.00426075497334388
chr1:92786191:92798948:clu_1271_+	0.208110781544465	0.0278629033846976	0.0376881692337777	0.00982526584908009
chr1:92789932:92798948:clu_1271_+	-0.10489539556998	0.510677907016841	0.505113396141105	-0.00556451087573617
chr1:92799018:92801904:clu_1272_+	0.205991099639305	0.0195346497152722	0.0292027343653224	0.00966808465005026
chr1:92799030:92801904:clu_1272_+	-0.205991099639305	0.980465350284728	0.970797265634677	-0.00966808465005031
chr1:92801984:92811403:clu_1273_+	-0.106387157614779	0.366837930139822	0.355043691146684	-0.0117942389931378
chr1:92801984:92846281:clu_1273_+	0.186043687050087	0.00403754372917037	0.00523511115003478	0.00119756742086441
chr1:92811471:92815209:clu_1273_+	-0.00723595804577592	0.00871011181485862	0.0093087660308104	0.000598654215951778
chr1:92811471:92823114:clu_1273_+	-0.192772662564905	0.00459078237708334	0.00407546833696991	-0.000515314040113434
chr1:92811471:92829266:clu_1273_+	1.33957132638983	0.00145979951351345	0.00599891310151231	0.00453911358799886
chr1:92811471:92846281:clu_1273_+	-0.115270714207904	0.336529794147161	0.322829345713682	-0.0137004484334793
chr1:92811471:92852568:clu_1273_+	0.122692261860755	0.00755574816466039	0.00919544958766045	0.00163970142300006
chr1:92846430:92852568:clu_1273_+	0.00157138769355668	0.266219426031307	0.287033845166796	0.0208144191354896
chr1:92846430:92903594:clu_1273_+	-1.22821217056087	0.00405886408242425	0.00127940976585002	-0.00277945431657423
chr1:93297674:93298946:clu_1274_+	-0.0526186733722343	0.430422376648925	0.432974251801358	0.00255187515243316
chr1:93297674:93299102:clu_1274_+	0.117837585662279	0.0062407672409562	0.00744446388046362	0.00120369663950743
chr1:93299015:93299102:clu_1274_+	-0.0652189122900449	0.563336856110119	0.559581284318179	-0.00375557179194042
chr1:93303187:93306108:clu_1275_+	0.0456821216098213	0.12653213983972	0.136979076783513	0.0104469369437927
chr1:93303190:93306108:clu_1275_+	-0.0456821216098213	0.87346786016028	0.863020923216487	-0.0104469369437927
chr1:93545088:93569532:clu_1276_+	0.68292732473619	0.000919955049070438	0.00224069256034592	0.00132073751127548
chr1:93545088:93574193:clu_1276_+	-0.136357591964455	0.00359189274520866	0.00385592081337698	0.000264028068168326
chr1:93545088:93575787:clu_1276_+	-0.181737251107582	0.543803927410688	0.557877634395129	0.014073706984441
chr1:93545088:93575884:clu_1276_+	-0.188147304079586	0.00158932695321056	0.00162004101135938	3.07140581488181e-05
chr1:93545088:93580245:clu_1276_+	0.0470205268266311	0.00966502871722639	0.0124637290795008	0.00279870036227439
chr1:93550440:93575787:clu_1276_+	0.587436656397928	0.00130254792598138	0.00288362184077697	0.00158107391479559
chr1:93574300:93575787:clu_1276_+	-0.0988517571045786	0.00583317940236652	0.00650127680111519	0.000668097398748672
chr1:93575803:93575884:clu_1276_+	-0.184105781772208	0.0218931077907483	0.0224065703416718	0.000513462550923462
chr1:93576183:93580245:clu_1276_+	-0.259948627352654	0.392691618545038	0.372547345875111	-0.0201442726699264
chr1:93576187:93580245:clu_1276_+	-0.268236194579686	0.0187094154604624	0.0176031672816131	-0.00110624817884928
chr1:93581175:93582086:clu_1277_+	0.11570537709682	0.00534311190075984	0.00452712744647017	-0.000815984454289666
chr1:93581175:93583902:clu_1277_+	0.284668923841528	0.989803321851036	0.993018396176774	0.00321507432573842
chr1:93582188:93583902:clu_1277_+	-0.400374300938349	0.00485356624820422	0.00245447637675535	-0.00239908987144887
chr1:93584958:93586106:clu_1278_+	-0.272563582468723	0.245902741929857	0.234228782229046	-0.011673959700811
chr1:93584958:93592789:clu_1278_+	-0.582741300832604	0.0253574989279222	0.0177122948623074	-0.00764520406561476
chr1:93584958:93599260:clu_1278_+	1.80805956243275	0.000432747313388088	0.00330152370774739	0.0028687763943593
chr1:93586229:93586352:clu_1278_+	0.226986875625737	0.00217979848808944	0.0034217261082632	0.00124192762017376
chr1:93586229:93592789:clu_1278_+	-0.167745702548807	0.211993107141882	0.224243806176256	0.012250699034374
chr1:93586229:93599260:clu_1278_+	-0.545450541200437	0.0102211647267103	0.00741078094753294	-0.00281038377917734
chr1:93592856:93594835:clu_1278_+	-0.25483247815488	0.229328542857071	0.222349174527734	-0.00697936832933729
chr1:93592856:93599260:clu_1278_+	-0.0268315434696269	0.010191096451938	0.0124113170415528	0.00222022058961483
chr1:93595005:93599260:clu_1278_+	-0.184881289383411	0.264393302163143	0.274920594399561	0.0105272922364185
chr1:2375411:2409870:clu_128_+	0.904096981237264	0.00313731746643108	0.0105546781743013	0.00741736070787023
chr1:2375411:2409915:clu_128_+	-0.622624683999483	0.771243259505623	0.563678039183616	-0.207565220322007
chr1:2375415:2409915:clu_128_+	-0.622590402566543	0.00549500010418673	0.00401626468869353	-0.0014787354154932
chr1:2399101:2409915:clu_128_+	0.341118105328762	0.220124422923759	0.42175101795339	0.20162659502963
chr1:93649052:93649535:clu_1280_+	-4.2636876057442	0.624614797001403	0.578758782770525	-0.0458560142308774
chr1:93649052:93651902:clu_1280_+	8.52737521148839	2.2070487163043e-07	0.0734150746762685	0.0734148539713969
chr1:93649703:93651902:clu_1280_+	-4.2636876057442	0.375384982293726	0.347826142553206	-0.0275588397405195
chr1:93667545:93671067:clu_1281_+	-0.435613645580961	0.185779050884429	0.122528749977792	-0.0632503009066369
chr1:93667545:93672664:clu_1281_+	-0.567423796334823	0.629479804666803	0.363897140872531	-0.265582663794272
chr1:93671188:93672664:clu_1281_+	1.00303744191578	0.184741144448768	0.513574109149677	0.328832964700909
chr1:93677818:93680300:clu_1282_+	0.475846268443126	0.540374813029743	0.75278926693638	0.212414453906637
chr1:93677818:93680303:clu_1282_+	-0.475846268443126	0.459625186970257	0.24721073306362	-0.212414453906637
chr1:93687493:93691890:clu_1283_+	-0.092707290401814	0.486888225506099	0.407744754599782	-0.0791434709063171
chr1:93687493:93697983:clu_1283_+	-0.19830200642623	0.0808129890497225	0.0608949220207957	-0.0199180670289268
chr1:93692006:93697983:clu_1283_+	0.291009296828044	0.432298785444178	0.531360323379422	0.0990615379352437
chr1:93701947:93702819:clu_1284_+	0.773916750683458	0.0400119989549374	0.163842978239725	0.123830979284787
chr1:93701947:93704867:clu_1284_+	-0.773916750683458	0.959988001045063	0.836157021760275	-0.123830979284787
chr1:93812422:93815476:clu_1285_+	0.135077044773778	0.001143607126025	0.00101039836731411	-0.000133208758710888
chr1:93812422:93819465:clu_1285_+	0.25977392419774	0.997358136857203	0.998210387176345	0.000852250319141934
chr1:93815558:93819465:clu_1285_+	-0.394850968971518	0.00149825601677236	0.000779214456341282	-0.000719041560431081
chr1:93987692:93988445:clu_1286_+	-0.0397083680448383	0.0126233029385344	0.0115849459353965	-0.00103835700313787
chr1:93987692:93988901:clu_1286_+	0.0477254211658328	0.977460428605562	0.979021441466958	0.00156101286139576
chr1:93988648:93988901:clu_1286_+	-0.00801705312099438	0.00991626845590314	0.00939361259764539	-0.00052265585825775
chr1:94000465:94001889:clu_1287_+	0.0962824644569569	0.0250397196296728	0.0279296195694737	0.00288989993980092
chr1:94000465:94006599:clu_1287_+	-0.156903081936249	0.0324920358089564	0.0281355491367343	-0.00435648667222213
chr1:94000465:94009664:clu_1287_+	-0.0112593738446743	0.862857086314752	0.864310127080207	0.00145304076545483
chr1:94002047:94006599:clu_1287_+	0.0802918825008079	0.0162427239434174	0.0178299366515427	0.00158721270812531
chr1:94002047:94009664:clu_1287_+	0.0410852258032356	0.00766832836620872	0.00809402243516824	0.00042569406895952
chr1:94006613:94009664:clu_1287_+	-0.049497116980077	0.0557001059369928	0.0537007451268744	-0.00199936081011845
chr1:94012998:94014088:clu_1288_+	0.137479538685676	0.00191119410724162	0.0025145217976445	0.000603327690402881
chr1:94012998:94014835:clu_1288_+	-0.137479538685676	0.998088805892758	0.997485478202355	-0.000603327690402944
chr1:94016602:94017966:clu_1289_+	0.0730453898318497	0.00824994000339419	0.00953529162403638	0.00128535162064219
chr1:94016662:94017966:clu_1289_+	-0.0730453898318497	0.991750059996606	0.990464708375964	-0.00128535162064203
chr1:2411751:2415873:clu_129_+	-0.171153713250107	0.00379628408568663	0.00269882454614767	-0.00109745953953896
chr1:2411751:2415887:clu_129_+	0.171153713250107	0.996203715914313	0.997301175453852	0.00109745953953899
chr1:94884144:94924163:clu_1291_+	0.00268059653364668	0.469989867462208	0.477351967793476	0.00736210033126838
chr1:94884144:94930331:clu_1291_+	-0.0131720878793808	0.0313341067122157	0.0313244033048485	-9.70340736714675e-06
chr1:94884879:94924163:clu_1291_+	-0.150746283802502	0.00484109928470968	0.00421756480233796	-0.000623534482371721
chr1:94885017:94924163:clu_1291_+	0.189529112562016	0.00347201109385483	0.00425087765612165	0.000778866562266811
chr1:94924199:94930331:clu_1291_+	-0.0282913374137791	0.490362915447012	0.482855186443215	-0.00750772900379632
chr1:94946162:94948726:clu_1292_+	0.146020326757305	0.396699151518249	0.424117735350785	0.0274185838325359
chr1:94946162:94955281:clu_1292_+	-0.204514872835762	0.0664940716485699	0.0500694229637888	-0.0164246486847811
chr1:94953539:94955281:clu_1292_+	0.0584945460784575	0.536806776833181	0.525812841685426	-0.0109939351477548
chr1:94943871:94944080:clu_1293_+	0.908940648486294	0.00172855234597269	0.0105517089855947	0.00882315663962197
chr1:94943871:94946020:clu_1293_+	-0.908940648486294	0.998271447654027	0.989448291014405	-0.00882315663962208
chr1:94965170:94972052:clu_1294_+	0.0660258452781508	0.00137737295512772	0.00157150741967017	0.000194134464542451
chr1:94965170:94972094:clu_1294_+	-0.0660258452781508	0.998622627044872	0.99842849258033	-0.000194134464542417
chr1:95286279:95290049:clu_1295_+	0.246461331200422	0.0423288348597975	0.0674766061470783	0.0251477712872808
chr1:95286612:95290049:clu_1295_+	-0.246461331200422	0.957671165140203	0.932523393852922	-0.0251477712872809
chr1:95293103:95294049:clu_1296_+	0.0700073954737546	0.137048664512069	0.15446429462754	0.0174156301154713
chr1:95293199:95294049:clu_1296_+	-0.0700073954737546	0.862951335487931	0.845535705372459	-0.0174156301154713
chr1:95303427:95305504:clu_1297_+	0.0895083349168527	0.415927440209989	0.414786518819254	-0.00114092139073524
chr1:95303427:95307556:clu_1297_+	-0.266651561504783	0.129704871908755	0.0905910035918957	-0.039113868316859
chr1:95305593:95307556:clu_1297_+	0.17714322658793	0.454367687881256	0.494622477588851	0.0402547897075941
chr1:95330455:95332887:clu_1298_+	-0.277457281732963	0.667814419483058	0.535789181443392	-0.132025238039666
chr1:95330455:95332890:clu_1298_+	0.277457281732963	0.332185580516942	0.464210818556608	0.132025238039666
chr1:95392296:95397428:clu_1299_+	0.534383368979147	0.0130124534571071	0.0224657864196539	0.00945333296254686
chr1:95393958:95397428:clu_1299_+	-0.0187792804469752	0.371558000927256	0.368938151935193	-0.00261984899206297
chr1:95393958:95426873:clu_1299_+	-0.817087108457389	0.00856165155954681	0.00382634226434249	-0.00473530929520432
chr1:95397541:95405385:clu_1299_+	0.0273332161209894	0.0180807703262789	0.0188005382348114	0.000719767908532551
chr1:95397541:95426873:clu_1299_+	-0.066824036420893	0.233523706302679	0.22100004025657	-0.0125236660461089
chr1:95397541:95428481:clu_1299_+	0.699484170690673	0.0128069468907673	0.0260801696612418	0.0132732227704746
chr1:95397541:95428535:clu_1299_+	0.286392304622074	0.0395995084609194	0.0533520462610267	0.0137525378001073
chr1:95405481:95426873:clu_1299_+	-0.819868823136685	0.0175161211620763	0.00780649566911095	-0.00970962549296535
chr1:95405481:95428481:clu_1299_+	-0.816501933043569	0.00598989868476053	0.00267855076008223	-0.00331134792467831
chr1:95405481:95428535:clu_1299_+	1.17861633392303	0.00207583447242932	0.006825617985982	0.00474978351355268
chr1:95426989:95428481:clu_1299_+	-0.145860359399149	0.13943198512867	0.121926680355785	-0.0175053047728845
chr1:95426989:95428535:clu_1299_+	0.0708128268812389	0.119112715622264	0.129358340159304	0.0102456245370396
chr1:95426989:95428550:clu_1299_+	-0.112100680312497	0.0187304070052458	0.0169412400368967	-0.00178916696834911
chr1:762303:764383:clu_13_+	0.254446025202846	0.00264066455107247	0.00379358444760739	0.00115291989653492
chr1:763155:764383:clu_13_+	-0.160040326918627	0.319743796970998	0.303479607104947	-0.0162641898660507
chr1:763155:783034:clu_13_+	-0.608590712955013	0.00139438694367462	0.000845099287042041	-0.000549287656632575
chr1:763155:787307:clu_13_+	1.30546027669947	0.0015182211267896	0.00623908986635066	0.00472086873956105
chr1:763229:764383:clu_13_+	-0.0201580974796102	0.00714224872190016	0.00779672893506669	0.000654480213166534
chr1:763233:764383:clu_13_+	-0.311893952887396	0.0109700167829907	0.00894510587760747	-0.00202491090538323
chr1:763256:764383:clu_13_+	0.237814090649827	0.00128093184000672	0.00180983667396743	0.000528904833960714
chr1:763507:764383:clu_13_+	-0.506175886734382	0.00145678458545208	0.000978133107613486	-0.000478651477838595
chr1:763567:764383:clu_13_+	-0.262161585219823	0.00328281691219728	0.00281334730288034	-0.000469469609316939
chr1:764484:776580:clu_13_+	-0.236195631447195	0.0101596743638444	0.00893579804623291	-0.00122387631761147
chr1:764484:783034:clu_13_+	-0.261678211819427	0.101261656793345	0.0868223709648655	-0.0144392858284797
chr1:764484:787307:clu_13_+	0.0257302830484098	0.162973218459935	0.186261363696695	0.0232881452367594
chr1:764484:788051:clu_13_+	0.298796508171991	0.0012763231252428	0.00191671847477163	0.000640395349528835
chr1:764484:788771:clu_13_+	-0.576154289677844	0.000778875282846706	0.000487617528966113	-0.000291257753880594
chr1:776753:787307:clu_13_+	-0.0878090835161685	0.00149453767818175	0.00152476840391752	3.02307257357675e-05
chr1:779878:787307:clu_13_+	-0.604880227567767	0.00068452883117135	0.000416416198976604	-0.000268112632194747
chr1:783186:784864:clu_13_+	-0.157401485372155	0.00417689041562305	0.00397490268767097	-0.000201987727952083
chr1:783186:785558:clu_13_+	0.362700365922389	0.000954310683354941	0.00152770876135731	0.000573398078002372
chr1:783186:787307:clu_13_+	-0.335655643457113	0.0649654039705474	0.0517297959891111	-0.0132356079814363
chr1:784982:785561:clu_13_+	-0.57856408379976	0.000779541148051243	0.000486859749627323	-0.000292681398423921
chr1:784982:787307:clu_13_+	0.0693005799573462	0.00274563485360202	0.00327771851816546	0.000532083664563444
chr1:785731:787307:clu_13_+	-0.327070719447277	0.00487809830892348	0.00391775754700049	-0.000960340761922983
chr1:785992:787307:clu_13_+	3.06184150003279	8.14091698984687e-05	0.00193752007239155	0.00185611090249308
chr1:787490:788051:clu_13_+	0.0532152635813417	0.149768209341482	0.175939255025803	0.026171045684321
chr1:787490:788771:clu_13_+	-0.610525645982075	0.0455263299829856	0.0275389095024155	-0.0179874204805701
chr1:788146:788771:clu_13_+	-0.0243493089847889	0.0980654891558824	0.106603986228949	0.00853849707306695
chr1:2418815:2419037:clu_130_+	0.200756198288708	0.413584334317981	0.416539183161663	0.00295484884368213
chr1:2418815:2420646:clu_130_+	-0.392394807703121	0.0040411763486165	0.00224904100943142	-0.00179213533918507
chr1:2419157:2420646:clu_130_+	0.191638609414413	0.582374489333403	0.581211775828905	-0.00116271350449704
chr1:95582627:95609447:clu_1300_+	-0.955381302524903	0.0304441350217408	0.0181823991943888	-0.012261735827352
chr1:95583173:95603831:clu_1300_+	1.59407320693229	0.00300572769014084	0.0229779461149903	0.0199722184248495
chr1:95583173:95609447:clu_1300_+	-0.46676048838287	0.913029432798413	0.888868775159623	-0.0241606576387907
chr1:95583647:95609447:clu_1300_+	-0.171931416024521	0.053520704489705	0.0699708795309982	0.0164501750412932
chr1:95639445:95657106:clu_1301_+	0.228347103628858	0.962421565836972	0.975866301609957	0.0134447357729858
chr1:95639445:95696458:clu_1301_+	-0.228347103628858	0.0375784341630285	0.0241336983900426	-0.0134447357729858
chr1:95696550:95709767:clu_1302_+	0.716976550384625	0.00400092468748319	0.00750197607584554	0.00350105138836235
chr1:95699871:95705333:clu_1302_+	0.183469637779332	0.0719253626123715	0.0791039645853169	0.00717860197294534
chr1:95699871:95709767:clu_1302_+	0.0504308790500827	0.318444203396125	0.306599568511969	-0.0118446348841554
chr1:95699871:95709769:clu_1302_+	0.989905416577094	0.0025086872934607	0.00618006907269675	0.00367138177923605
chr1:95699871:95709773:clu_1302_+	-0.165140176399391	0.00517324122984625	0.00401494501326446	-0.00115829621658179
chr1:95699871:95712098:clu_1302_+	0.326325245077688	0.00631953915242466	0.00801757444308135	0.0016980352906567
chr1:95699871:95712312:clu_1302_+	-0.0746258510136379	0.0174183541950356	0.014799050806376	-0.00261930338865966
chr1:95699871:95718042:clu_1302_+	-0.490155249752127	0.0236690682082249	0.0132722874763634	-0.0103967807318615
chr1:95705465:95709767:clu_1302_+	0.0274755041828614	0.0668335771529142	0.0628873805496533	-0.00394619660326091
chr1:95709880:95712098:clu_1302_+	-0.303094328854586	0.00265666341884453	0.00179614204917287	-0.000860521369671652
chr1:95710207:95712098:clu_1302_+	0.265520926229496	0.0114426217516477	0.0136608006611404	0.00221817890949262
chr1:95710207:95712312:clu_1302_+	0.427189946732151	0.00510972583583358	0.0071706772268418	0.00206095139100822
chr1:95710254:95712098:clu_1302_+	0.105512196927833	0.0927294622048541	0.0943359972617921	0.00160653505693799
chr1:95710254:95712312:clu_1302_+	0.34124139243835	0.0451747721496576	0.0581743532109007	0.0129995810612432
chr1:95710271:95712098:clu_1302_+	0.444336187452195	0.0142234756701509	0.0203055532787844	0.00608207760863349
chr1:95710271:95712312:clu_1302_+	0.0108621869804758	0.0685940734972644	0.063480497438369	-0.00511357605889541
chr1:95710276:95712312:clu_1302_+	-2.63088032781553	0.0116002084639475	0.000764760280660661	-0.0108354481832868
chr1:95710307:95712098:clu_1302_+	0.113416727507959	0.00517749406233375	0.00530899366812307	0.000131499605789316
chr1:95710307:95712312:clu_1302_+	-0.178969929596063	0.011892107471477	0.00910268494358005	-0.00278942252789696
chr1:95712213:95712312:clu_1302_+	0.140671120575559	0.206749061873222	0.217857531285431	0.0111084694122082
chr1:95712417:95718042:clu_1302_+	-0.30046805446437	0.00835737567288068	0.00566519216063734	-0.00269218351224334
chr1:97187428:97189120:clu_1303_+	-0.0555456109562844	0.959034381743497	0.951332726617811	-0.00770165512568577
chr1:97187452:97189120:clu_1303_+	0.271070355671675	0.0198597826859696	0.0273099096891238	0.00745012700315414
chr1:97187663:97189120:clu_1303_+	-0.551876431995159	0.00533952807878898	0.00322438875510278	-0.00211513932368619
chr1:97188353:97189120:clu_1303_+	0.0703788250830261	0.0141432708444589	0.0159124263276647	0.00176915548320578
chr1:97188376:97189120:clu_1303_+	0.265972862196742	0.00162303664728594	0.00222054861029798	0.000597511963012043
chr1:97250810:97270341:clu_1304_+	0.0205047629356285	0.141978662646015	0.147048194543088	0.00506953189707315
chr1:97250810:97270356:clu_1304_+	-0.0205047629356285	0.858021337353985	0.852951805456912	-0.00506953189707304
chr1:97270495:97270950:clu_1305_+	0.798208417824774	0.000903549843567561	0.00214658694846381	0.00124303710489625
chr1:97270495:97271975:clu_1305_+	-0.0528356595084054	0.49120753165139	0.498261854342847	0.00705432269145762
chr1:97270495:97272422:clu_1305_+	-0.357595688273616	0.0331863106007368	0.024819669695932	-0.0083666409048048
chr1:97270993:97271975:clu_1305_+	-0.321388180262429	0.00118045234802491	0.000915398518606885	-0.00026505382941802
chr1:97272008:97272422:clu_1305_+	-0.0663888897803229	0.473522155556281	0.47385649049415	0.000334334937868941
chr1:97278662:97278829:clu_1306_+	-0.00570178797781828	0.43333811856454	0.430540057222797	-0.00279806134174315
chr1:97278662:97278832:clu_1306_+	0.00570178797781828	0.56666188143546	0.569459942777203	0.0027980613417431
chr1:99127467:99128253:clu_1308_+	-0.436803852529872	0.114163579802836	0.0971528158905657	-0.0170107639122707
chr1:99127467:99150441:clu_1308_+	-0.294925628359441	0.781859574443417	0.766784813700787	-0.0150747607426306
chr1:99128372:99132549:clu_1308_+	0.81842956112927	0.00589652009533495	0.0176061558685234	0.0117096357731884
chr1:99128372:99150441:clu_1308_+	-0.0867000802399565	0.0980803256584113	0.118456214540124	0.0203758888817129
chr1:99167459:99173741:clu_1309_+	-0.767212360059799	0.0113765739316208	0.00430691227055168	-0.0070696616610691
chr1:99167459:99203793:clu_1309_+	0.359479984269159	0.374393608053044	0.437319885272832	0.0629262772197878
chr1:99167459:99225610:clu_1309_+	0.0600357161126047	0.0610030595670589	0.0528172060544605	-0.0081858535125984
chr1:99175536:99203793:clu_1309_+	0.235311705673112	0.00689383474202839	0.00711223454339934	0.000218399801370956
chr1:99203945:99225610:clu_1309_+	0.112384954004923	0.546332923706248	0.498443761858757	-0.0478891618474913
chr1:2426387:2426927:clu_131_+	0.177836348514787	0.989500962981256	0.992620114434045	0.00311915145278885
chr1:2426387:2426930:clu_131_+	-0.177836348514787	0.010499037018744	0.00737988556595521	-0.00311915145278876
chr1:99157255:99159013:clu_1310_+	-0.923424321175485	0.0193867537127188	0.00829608732693986	-0.011090666385779
chr1:99157255:99161074:clu_1310_+	-0.0834243171432277	0.970556869857723	0.962047635083232	-0.00850923477449106
chr1:99159351:99161074:clu_1310_+	1.00684863831871	0.0100563764295578	0.0296562775898278	0.01959990116027
chr1:99730227:99753521:clu_1312_+	-0.17986874972372	0.708730496381001	0.659851133878727	-0.0488793625022744
chr1:99730227:99753573:clu_1312_+	-0.342540123243932	0.0155913882348531	0.0123367951274442	-0.00325459310740897
chr1:99730227:99762294:clu_1312_+	0.466449290073902	0.00482233379651104	0.00856869083313352	0.00374635703662248
chr1:99753706:99762294:clu_1312_+	0.0559595828937507	0.270855781587635	0.319243380160695	0.0483875985730607
chr1:100315657:100316531:clu_1313_+	0.63261446527017	0.0215643298332564	0.0538608707904045	0.0322965409571481
chr1:100315971:100316531:clu_1313_+	-0.316314789305985	0.969332935164303	0.937336728618325	-0.0319962065459787
chr1:100316174:100316531:clu_1313_+	-0.316299675964184	0.0091027350024403	0.00880240059127077	-0.000300334411169527
chr1:100316680:100327059:clu_1314_+	-0.00726812923130955	0.309692962379723	0.325301953053095	0.0156089906733715
chr1:100316680:100329942:clu_1314_+	0.269966712044589	0.00829375753739604	0.0114949802923838	0.00320122275498775
chr1:100316680:100335956:clu_1314_+	0.249903917976405	0.00296794700194843	0.00403180832199516	0.00106386132004672
chr1:100327979:100329942:clu_1314_+	-0.0952203384244011	0.362382002037165	0.3485979230432	-0.0137840789939649
chr1:100327979:100335956:clu_1314_+	-0.344474763187815	0.00392534172322701	0.00294296992876678	-0.000982371794460233
chr1:100330145:100335956:clu_1314_+	-0.0729073991774689	0.312737989320541	0.30763036536056	-0.00510762395998082
chr1:100382287:100387090:clu_1315_+	0.783920487087626	0.995605339711441	0.999080537741114	0.00347519802967222
chr1:100384778:100387090:clu_1315_+	-0.783920487087626	0.0043946602885585	0.000919462258886278	-0.00347519802967222
chr1:100336137:100336314:clu_1316_+	-0.183541862603241	0.430937743113595	0.453855428840642	0.0229176857270461
chr1:100336141:100336314:clu_1316_+	0.370195440873896	0.00184922863269159	0.00338827511690423	0.00153904648421264
chr1:100336141:100340243:clu_1316_+	0.0949604858011782	0.00271022984193455	0.00377104016309647	0.00106081032116192
chr1:100336425:100340243:clu_1316_+	-0.281614064071833	0.564502798411778	0.538985255879358	-0.0255175425324207
chr1:100340366:100340710:clu_1317_+	-8.66347530974372	0.999999999481108	0.982915889490698	-0.0170841099904097
chr1:100340366:100340714:clu_1317_+	8.66347530974372	5.18891998479215e-10	0.0170841105093016	0.0170841099904096
chr1:100350007:100350125:clu_1318_+	-0.628499372468469	0.556078974543834	0.552130789352269	-0.00394818519156415
chr1:100350007:100353534:clu_1318_+	1.2993709183853	0.000473177036280929	0.00322992605880881	0.00275674902252788
chr1:100350259:100353534:clu_1318_+	-0.629103306919103	0.437640068030611	0.434270454186297	-0.00336961384431383
chr1:100350259:100353546:clu_1318_+	-0.041768238997729	0.00580778038927502	0.0103688304026251	0.00456105001335006
chr1:100361944:100362392:clu_1319_+	0.0328681937806766	0.0171515774607872	0.0243892870879649	0.00723770962717777
chr1:100361944:100366192:clu_1319_+	-0.333040140702659	0.975636349708032	0.962212598392568	-0.0134237513154638
chr1:100362678:100366192:clu_1319_+	0.300171946921982	0.00721207283118051	0.0133981145194667	0.00618604168828617
chr1:2428449:2428941:clu_132_+	0.037846733630869	0.367923318979916	0.381896001908258	0.0139726829283413
chr1:2428449:2429962:clu_132_+	0.00596744460257475	0.275877010768259	0.277369248431246	0.00149223766298651
chr1:2429048:2429962:clu_132_+	-0.0438141782334437	0.356199670251824	0.340734749660496	-0.0154649205913278
chr1:100376403:100377961:clu_1320_+	0.166788007957897	0.502586416894766	0.493185095965665	-0.0094013209291014
chr1:100376403:100379083:clu_1320_+	-0.376202977928518	0.00561934428111699	0.00320381070931998	-0.00241553357179701
chr1:100378073:100379083:clu_1320_+	0.20941496997062	0.491794238824117	0.503611093325015	0.0118168545008984
chr1:100381042:100381966:clu_1321_+	0.387031041129459	0.500484403490383	0.463100321967896	-0.0373840815224872
chr1:100381042:100382154:clu_1321_+	-0.928154179989479	0.00277540460487998	0.000689339484525034	-0.00208606512035494
chr1:100382053:100382154:clu_1321_+	0.54112313886002	0.496740191904737	0.536210338547579	0.039470146642842
chr1:100435718:100440527:clu_1322_+	-0.056374110941175	0.181772182087783	0.19499382839022	0.013221646302437
chr1:100435718:100459093:clu_1322_+	-0.19969805342787	0.686059911058064	0.637691591708919	-0.0483683193491447
chr1:100436200:100459093:clu_1322_+	0.152103050936549	0.0140967361634691	0.0186274110318788	0.00453067486840978
chr1:100440625:100459093:clu_1322_+	0.103969113432496	0.118071170690685	0.148687168868982	0.0306159981782979
chr1:100503872:100508629:clu_1323_+	-0.455203499062188	0.0638011760920057	0.038564082059125	-0.0252370940328807
chr1:100503872:100515465:clu_1323_+	0.0693805123411012	0.881764930965519	0.900598206262633	0.0188332752971138
chr1:100504608:100508629:clu_1323_+	0.239375514052114	0.00732659298907462	0.00886968532820199	0.00154309233912736
chr1:100508785:100515465:clu_1323_+	0.146447472668972	0.0471072999534003	0.0519680263500398	0.00486072639663949
chr1:100515560:100524222:clu_1324_+	-0.064521068692873	0.51458838235023	0.513172373059761	-0.00141600929046926
chr1:100515560:100525434:clu_1324_+	0.125202705522581	0.0043499432545726	0.00524424376505614	0.000894300510483542
chr1:100524284:100525434:clu_1324_+	-0.0606816368297081	0.481061674395197	0.481583383175183	0.000521708779985697
chr1:100534142:100535170:clu_1325_+	0.187337402632625	0.512232686139297	0.544538508681031	0.0323058225417346
chr1:100534142:100542721:clu_1325_+	-0.250942491566997	0.01073014663185	0.00735909529944901	-0.00337105133240096
chr1:100535241:100542721:clu_1325_+	0.0636050889343721	0.477037167228853	0.44810239601952	-0.0289347712093337
chr1:100598871:100602438:clu_1326_+	-0.355809447726188	0.543405869427337	0.524665713252561	-0.0187401561747761
chr1:100598871:100605205:clu_1326_+	0.644024078520378	0.00229860990363167	0.00603178448606915	0.00373317458243748
chr1:100602641:100605205:clu_1326_+	-0.28821463079419	0.454295520669031	0.46930250226137	0.0150069815923386
chr1:100602484:100602575:clu_1327_+	0.0164786892666499	0.975098821173578	0.975886655678973	0.000787834505394103
chr1:100602484:100602580:clu_1327_+	-0.0164786892666499	0.0249011788264214	0.0241133443210275	-0.000787834505393888
chr1:100605267:100605738:clu_1328_+	0.047046687033414	0.390506657746907	0.38367431493273	-0.00683234281417644
chr1:100605267:100605964:clu_1328_+	-0.112056543540857	0.101272545590811	0.0848649491327518	-0.0164075964580588
chr1:100605267:100606006:clu_1328_+	-0.277560765870919	0.0108732258786093	0.00772178078647827	-0.00315144509213098
chr1:100605807:100605964:clu_1328_+	0.0845082497952801	0.412303938633245	0.420553369859998	0.0082494312267527
chr1:100605807:100606006:clu_1328_+	0.258062372583082	0.0850436321504282	0.103185585288042	0.0181419531376135
chr1:100606070:100606401:clu_1329_+	0.478687367518468	0.0230863437372445	0.0356293331657222	0.0125429894284777
chr1:100606070:100606408:clu_1329_+	0.159805281543653	0.693213088541884	0.777733059743048	0.0845199712011634
chr1:100606070:100606421:clu_1329_+	-0.133305149218946	0.0882924895160749	0.0738909628978656	-0.0144015266182093
chr1:100606070:100606523:clu_1329_+	-0.505187499843174	0.195408078204796	0.112746644193365	-0.0826614340114318
chr1:2430267:2430398:clu_133_+	0.279889316220854	0.0050638584801807	0.00882964873379861	0.00376579025361791
chr1:2430267:2430523:clu_133_+	-0.279889316220854	0.994936141519819	0.991170351266201	-0.0037657902536179
chr1:100609699:100612083:clu_1330_+	0.210702903122116	0.241863977147529	0.305538130199992	0.0636741530524627
chr1:100609699:100613450:clu_1330_+	-0.128830112176745	0.469982113684373	0.42278370633224	-0.0471984073521335
chr1:100609699:100613649:clu_1330_+	-0.0818727909453707	0.288153909168097	0.271678163467768	-0.0164757457003293
chr1:100732180:100732722:clu_1331_+	-0.322846647913335	0.00279782157239213	0.00265573292670343	-0.000142088645688702
chr1:100732180:100733056:clu_1331_+	-0.123974202372896	0.021439538255407	0.0248284162127221	0.00338887795731508
chr1:100732180:100733630:clu_1331_+	-0.423902691741175	0.132339393466978	0.113544327228064	-0.0187950662389133
chr1:100732180:100733693:clu_1331_+	-0.0819300731088959	0.083563255139157	0.100927257419174	0.0173640022800167
chr1:100732180:100733708:clu_1331_+	-0.280387428311693	0.738236484743879	0.731138567232366	-0.00709791751151356
chr1:100732801:100733708:clu_1331_+	0.227507559299051	0.00126745279334446	0.00208598879790232	0.000818536004557855
chr1:100733094:100733630:clu_1331_+	-0.296600703447798	0.00222980009849793	0.00217284517938449	-5.69549191134378e-05
chr1:100733094:100733693:clu_1331_+	1.48807391053834	0.000618343577410719	0.00358977347019662	0.00297142989278591
chr1:100733094:100733708:clu_1331_+	-0.185939722941595	0.0175079103529338	0.0190570915334872	0.00154918118055345
chr1:100733851:100736113:clu_1332_+	-0.0165926903897264	0.987720909703498	0.987311843700857	-0.000409066002641123
chr1:100733851:100736135:clu_1332_+	0.0165926903897264	0.012279090296502	0.0126881562991432	0.000409066002641257
chr1:100739008:100740380:clu_1333_+	-0.0111636972441609	0.399224677767062	0.411142798784796	0.0119181210177339
chr1:100739008:100741155:clu_1333_+	0.0747380173891491	0.0119943119435346	0.0134603790253961	0.00146606708186152
chr1:100740521:100741155:clu_1333_+	-0.0635743201449882	0.588781010289404	0.575396822189808	-0.0133841880995954
chr1:100742872:100750784:clu_1334_+	0.0254298808289311	0.391777881976042	0.401980256760505	0.010202374784463
chr1:100742872:100750796:clu_1334_+	0.158371420601763	0.00645248407543414	0.00756184076286512	0.00110935668743099
chr1:100742872:100752655:clu_1334_+	-0.166563474617852	0.00873967560563566	0.0074007965829741	-0.00133887902266156
chr1:100750878:100752655:clu_1334_+	-0.017237826812843	0.593029958342889	0.583057105893656	-0.00997285244923252
chr1:100752759:100753375:clu_1335_+	0.403228059063744	0.00483246642959509	0.0107600364223005	0.00592756999270542
chr1:100752759:100756959:clu_1335_+	-0.403228059063744	0.995167533570405	0.989239963577699	-0.00592756999270549
chr1:100843177:100856288:clu_1336_+	0.614340441001835	0.895506958781678	0.966976360528736	0.0714694017470582
chr1:100849196:100856288:clu_1336_+	-0.614340441001835	0.104493041218322	0.0330236394712636	-0.0714694017470582
chr1:100856380:100889579:clu_1337_+	0.144307708215981	0.0365998051208973	0.0482544088468345	0.0116546037259372
chr1:100856380:100889778:clu_1337_+	-0.144307708215981	0.963400194879103	0.951745591153165	-0.0116546037259371
chr1:100889857:100905488:clu_1338_+	0.545688033066775	0.257357327496833	0.302767843509189	0.0454105160123556
chr1:100889857:100928207:clu_1338_+	-1.49494426505377	0.032026648676995	0.00489608961857647	-0.0271305590584185
chr1:100908552:100920961:clu_1338_+	0.548017311010025	0.30266036529498	0.356894909882155	0.0542345445871745
chr1:100908552:100928207:clu_1338_+	0.215125386650272	0.0188848279713388	0.015963374757621	-0.0029214532137178
chr1:100921048:100928207:clu_1338_+	0.186113534326692	0.389070830559852	0.319477782232459	-0.0695930483273938
chr1:100963763:100964485:clu_1339_+	-1.31321493752804	0.493376300103828	0.477682749887212	-0.0156935502166165
chr1:100963763:100970370:clu_1339_+	6.56607468760407	1.24398186720619e-05	0.0318205242108139	0.0318080843921418
chr1:100963763:100983807:clu_1339_+	-1.31321493749189	0.0528236105310694	0.0511433717692853	-0.00168023876178412
chr1:100964818:100970370:clu_1339_+	-1.31321493752804	0.105027611755999	0.101686843059008	-0.00334076869699089
chr1:100964818:100983807:clu_1339_+	-1.31321493752804	0.233958498624898	0.226516634380504	-0.00744186424439383
chr1:100970493:100983807:clu_1339_+	-1.31321493752804	0.114801539165534	0.111149876693177	-0.00365166247235629
chr1:2433848:2435056:clu_134_+	0.0182519897532532	0.350728548321505	0.362637064786363	0.0119085164648581
chr1:2433848:2435361:clu_134_+	0.192957913044314	0.0508062160760947	0.0625592801125688	0.0117530640364741
chr1:2434349:2435056:clu_134_+	-0.180388891082101	0.104922594662439	0.0889408870576678	-0.0159817076047714
chr1:2435082:2435361:clu_134_+	-0.0308210117154663	0.493542640939961	0.4858627680434	-0.00767987289656075
chr1:101361476:101362126:clu_1341_+	-0.599743100903976	0.0351413930018696	0.0143084173308744	-0.0208329756709952
chr1:101361649:101362126:clu_1341_+	-0.601562442406378	0.0360160717939813	0.0146379021312828	-0.0213781696626985
chr1:101361665:101362126:clu_1341_+	1.45077483864103	0.0045986958210399	0.0145524439829196	0.00995374816187969
chr1:101361876:101362126:clu_1341_+	-0.603607362214398	0.031231056678556	0.0126672131044266	-0.0185638435741294
chr1:101361898:101362126:clu_1341_+	0.354138066883717	0.893012782704553	0.943834023450497	0.0508212407459434
chr1:101362227:101372109:clu_1342_+	0.0123664241081969	0.0223348132241721	0.0305545608033807	0.00821974757920862
chr1:101362227:101372408:clu_1342_+	-0.323485859205767	0.962066171116202	0.940675582501734	-0.0213905886144681
chr1:101372225:101372408:clu_1342_+	0.311119435097571	0.0155990156596262	0.0287698566948857	0.0131708410352595
chr1:101376706:101377668:clu_1343_+	-0.192705692741722	0.456432793072933	0.399214612068965	-0.0572181810039686
chr1:101376706:101379219:clu_1343_+	0.0162233548576814	0.0446934760319733	0.0481737500837078	0.0034802740517345
chr1:101377794:101379219:clu_1343_+	0.0408816270141503	0.476282685238962	0.526186942926078	0.0499042576871163
chr1:101377802:101379219:clu_1343_+	0.252282848174679	0.0121220910256546	0.0165448638733646	0.00442277284770998
chr1:101378238:101379219:clu_1343_+	-0.116682137304789	0.010468954630477	0.00987983104788477	-0.000589123582592211
chr1:101387397:101427384:clu_1344_+	-0.269838868614121	0.491903766005033	0.535429971882631	0.0435262058775985
chr1:101387397:101431325:clu_1344_+	0.742390204351125	0.00616830786936491	0.0184754095062687	0.0123071016369038
chr1:101427474:101431325:clu_1344_+	-0.472551335737003	0.501927926125602	0.4460946186111	-0.0558333075145023
chr1:101491617:101538216:clu_1345_+	0.0605338959129307	0.0598710505054086	0.0702868444117806	0.010415793906372
chr1:101491617:101540832:clu_1345_+	0.0795940953243168	0.00552987064192937	0.00661682850744143	0.00108695786551207
chr1:101491617:101540951:clu_1345_+	-0.470905063385973	0.100163219322875	0.0691137463022429	-0.0310494730206325
chr1:101491617:101542919:clu_1345_+	-0.221515546021801	0.0581807872461701	0.0515162502828406	-0.00666453696332944
chr1:101491617:101549017:clu_1345_+	-0.111471376614245	0.0122749187574757	0.0121331859352724	-0.000141732822203316
chr1:101491617:101552408:clu_1345_+	-0.229233470511214	0.116535985032979	0.102393608985114	-0.014142376047865
chr1:101538386:101540832:clu_1345_+	-0.0442308268625373	0.0147451300383464	0.015588597129076	0.000843467090729581
chr1:101538386:101540951:clu_1345_+	0.32459610356493	0.0377767657152276	0.0577514243281769	0.0199746586129493
chr1:101538386:101542919:clu_1345_+	-0.0247241679209946	0.00398605566514404	0.00429707981039789	0.00031102414525385
chr1:101540936:101542919:clu_1345_+	1.06176433615959	0.0034668405197767	0.0110769421226295	0.0076101016028528
chr1:101540950:101542919:clu_1345_+	0.775493826396303	0.00428689136639909	0.0102873330007658	0.00600044163436674
chr1:101541272:101542919:clu_1345_+	-0.291289464246369	0.121579015926747	0.100397025788933	-0.0211819901378148
chr1:101543064:101545945:clu_1345_+	0.0498763643926122	0.0697642377011092	0.0810329245663081	0.0112686868651989
chr1:101543064:101546443:clu_1345_+	0.0772331029424784	0.0407331823559337	0.0486248060733684	0.0078916237174347
chr1:101543064:101549017:clu_1345_+	0.0359272390224514	0.0465979843393339	0.0533749846466373	0.00677700030730339
chr1:101543064:101552408:clu_1345_+	0.275812083676999	0.025157575073049	0.0366285792608156	0.0114710041877666
chr1:101546169:101546443:clu_1345_+	-0.457155862522679	0.0321515270954749	0.0224920462185142	-0.00965948087696072
chr1:101546169:101547097:clu_1345_+	0.875298524195967	0.00305001534253121	0.0080873636824044	0.0050373483398732
chr1:101546169:101549017:clu_1345_+	-0.18693334900384	0.0203360752326295	0.0186402034540874	-0.0016958717785421
chr1:101546169:101552408:clu_1345_+	-0.366614712687597	0.00787193771450813	0.00602879522512173	-0.0018431424893864
chr1:101546554:101549017:clu_1345_+	-0.796273505548178	0.0112199913273912	0.00559168839926244	-0.00562830292812875
chr1:101546554:101552408:clu_1345_+	-0.797365592354628	0.0197314578830288	0.00982280060638739	-0.00990865727664144
chr1:101549130:101550608:clu_1345_+	0.420049409250115	0.00244893176264893	0.00411878815384894	0.00166985639120001
chr1:101549130:101552408:clu_1345_+	-0.0384660431586353	0.182540553433882	0.194098153108573	0.0115575996746914
chr1:101702547:101704378:clu_1346_+	-1.25188716947905	0.0357159725648191	0.00605537689634118	-0.0296605956684779
chr1:101702655:101704378:clu_1346_+	0.561711770513282	0.87436761794332	0.909093967793061	0.034726349849741
chr1:101702655:101707245:clu_1346_+	0.658943112368638	0.0390507927309432	0.044747790955091	0.00569699822414783
chr1:101702655:101707584:clu_1346_+	-0.479337510056465	0.0163445411257231	0.00600019666354873	-0.0103443444621744
chr1:101707328:101707584:clu_1346_+	0.510569796653594	0.0345210756351948	0.0341026676919582	-0.000418407943236526
chr1:104068445:104068587:clu_1347_+	-0.119847942016002	0.00292803919369813	0.00537113214330148	0.00244309294960335
chr1:104068445:104068689:clu_1347_+	-0.568263480448883	0.195367603602714	0.228874341081873	0.0335067374791588
chr1:104068445:104070317:clu_1347_+	3.54871364131301	7.81492150033205e-05	0.00561887827234524	0.00554072905734192
chr1:104068552:104068689:clu_1347_+	-0.833017263108147	0.0473512638768836	0.0425691546730931	-0.00478210920379056
chr1:104068568:104068689:clu_1347_+	-1.40468165050061	0.00404405859746251	0.00205262777640209	-0.00199143082106043
chr1:104068884:104070317:clu_1347_+	-0.776289336402788	0.749077225527068	0.712732675225361	-0.0363445503017072
chr1:104069099:104070317:clu_1347_+	0.153386031163418	0.00115365998717039	0.00278119082762453	0.00162753084045414
chr1:104070364:104076361:clu_1348_+	-1.139055728417	0.998915517087369	0.989516931617842	-0.00939858546952677
chr1:104070364:104076395:clu_1348_+	1.139055728417	0.00108448291263111	0.010483068382158	0.00939858546952688
chr1:104078816:104079538:clu_1349_+	0.478119486457053	0.00212301075077248	0.00377276361618848	0.001649752865416
chr1:104078816:104079964:clu_1349_+	-0.0962492800109089	0.98881663578399	0.989413838292956	0.000597202508966443
chr1:104079672:104079964:clu_1349_+	-0.381870206446144	0.0090603534652375	0.00681339809085498	-0.00224695537438252
chr1:104080106:104082215:clu_1350_+	-0.392313556980298	0.00845066331680014	0.00352487635796041	-0.00492578695883973
chr1:104080106:104083972:clu_1350_+	0.489746146608875	0.985518853593225	0.993097040226382	0.0075781866331579
chr1:104082369:104083972:clu_1350_+	-0.0974325896285769	0.00603048308997532	0.00337808341565716	-0.00265239967431816
chr1:104084097:104085918:clu_1351_+	0.0561819189129389	0.721749591504538	0.743744131003014	0.0219945394984757
chr1:104084097:104085921:clu_1351_+	-0.0561819189129389	0.278250408495462	0.256255868996986	-0.0219945394984757
chr1:104086069:104087138:clu_1352_+	-0.469723056682451	0.0128681256878742	0.00646891179110742	-0.0063992138967668
chr1:104086069:104087563:clu_1352_+	0.216931773731922	0.925948280227749	0.924938949828526	-0.00100933039922291
chr1:104086069:104087599:clu_1352_+	0.397867799784677	0.0519184652296234	0.0621480780230101	0.0102296127933867
chr1:104087204:104087563:clu_1352_+	-0.145076516834149	0.00926512885475386	0.00644406035735687	-0.00282106849739699
chr1:104088964:104089205:clu_1353_+	-0.315970578135162	0.0497897441533762	0.0401144053215908	-0.00967533883178541
chr1:104088964:104089599:clu_1353_+	-0.071548042757561	0.893374960583371	0.919063667832531	0.0256887072491601
chr1:104088964:104089622:clu_1353_+	0.893544483797319	0.00145351545119617	0.00392523654578134	0.00247172109458517
chr1:104089430:104089599:clu_1353_+	-0.506025862904596	0.0553817798120567	0.0368966903000969	-0.0184850895119598
chr1:104093695:104094343:clu_1354_+	0.0978852357709591	0.976886746740441	0.980917843231675	0.00403109649123379
chr1:104093695:104094346:clu_1354_+	-0.0978852357709591	0.0231132532595592	0.0190821567683254	-0.00403109649123379
chr1:104094414:104095896:clu_1355_+	0.245912338531498	0.836017879281089	0.792886904541062	-0.0431309747400261
chr1:104094414:104095899:clu_1355_+	0.644581329660208	0.00306140999398864	0.00432570519516817	0.00126429520117953
chr1:104094414:104097656:clu_1355_+	0.646057965446135	0.135239401314397	0.191372687938381	0.0561332866239839
chr1:104095939:104096228:clu_1355_+	-0.513010494701315	0.00462802595767067	0.00205492259299793	-0.00257310336467274
chr1:104095939:104097656:clu_1355_+	-0.511735350900003	0.0157688728887651	0.00701058277089467	-0.00875829011787039
chr1:104096306:104097656:clu_1355_+	-0.511805788036522	0.00528441056408984	0.00234919696149563	-0.00293521360259421
chr1:104097731:104108057:clu_1356_+	0.116999434088197	0.214161190668181	0.190474715166411	-0.0236864755017706
chr1:104097731:104114179:clu_1356_+	0.298203096072189	0.588264119904837	0.627140244214054	0.0388761243092178
chr1:104108216:104110766:clu_1356_+	-0.0102559004976765	0.0144434685473233	0.011311020005284	-0.0031324485420393
chr1:104108216:104114179:clu_1356_+	0.414023854750652	0.126381577363509	0.151278217441748	0.024896640078239
chr1:104113603:104114179:clu_1356_+	-0.818970484413362	0.0567496435161498	0.019795803172503	-0.0369538403436468
chr1:104118162:104119555:clu_1357_+	-1.94560341863462	0.00337744367812312	0.000386065424988318	-0.0029913782531348
chr1:104118162:104120112:clu_1357_+	0.195023115655078	0.258301370827831	0.251108721139565	-0.00719264968826566
chr1:104118162:104120179:clu_1357_+	0.0939866358953997	0.00190595730604511	0.00167482204116342	-0.000231135264881689
chr1:104118162:104120342:clu_1357_+	0.339371854182799	0.0821869276586926	0.0923055239154935	0.010118596256801
chr1:104118162:104140691:clu_1357_+	0.0274132368176547	0.00642866851409202	0.00528523220014694	-0.00114343631394508
chr1:104118162:104160017:clu_1357_+	-0.475087693650802	0.00242156361329389	0.00120449649543468	-0.00121706711785921
chr1:104118162:104166555:clu_1357_+	0.0993411604722326	0.00170637796723223	0.00150749602253201	-0.000198881944700219
chr1:104118162:104205346:clu_1357_+	0.0979291813092834	0.00170744415599937	0.00150630956477469	-0.000201134591224683
chr1:104118162:104299484:clu_1357_+	-0.0115255695426244	0.00170799632627118	0.00135057610973	-0.000357420216541189
chr1:104120230:104120342:clu_1357_+	0.216463246307679	0.228357932469682	0.226810166794232	-0.00154776567545026
chr1:104120467:104121933:clu_1357_+	0.24339409516418	0.381520278340915	0.389278090242806	0.00775781190189079
chr1:104120467:104140691:clu_1357_+	0.0725934503355394	0.025250413811692	0.0217186615219138	-0.00353175228977822
chr1:104120467:104152896:clu_1357_+	1.17802787057315	0.00119530638660642	0.00310547377411272	0.0019101673875063
chr1:104152972:104160017:clu_1357_+	-0.131327164884945	0.00393231894352401	0.00275836475310698	-0.00117395419041703
chr1:104114351:104114776:clu_1358_+	-1.25448439408864	0.0126977213378347	0.00234543635379609	-0.0103522849840386
chr1:104114351:104115743:clu_1358_+	-0.353564826623706	0.00440870605235481	0.00200481083469574	-0.00240389521765906
chr1:104114392:104114732:clu_1358_+	0.36550467904532	0.52906890165992	0.493812876645332	-0.0352560250145875
chr1:104114392:104114776:clu_1358_+	0.794980919525357	0.00236362396171489	0.00338959430325087	0.00102597034153598
chr1:104114878:104115685:clu_1358_+	0.536198726110561	0.448818652097372	0.496881189056014	0.0480625369586411
chr1:104114878:104115743:clu_1358_+	-0.0886351039688907	0.00264239489080358	0.00156609280691158	-0.001076302083892
chr1:104115882:104116330:clu_1359_+	0.0825725356537299	0.980463825880992	0.983388401307957	0.00292457542696556
chr1:104115882:104116439:clu_1359_+	-0.0825725356537299	0.0195361741190084	0.0166115986920428	-0.00292457542696552
chr1:107682821:107690691:clu_1361_+	-0.389432896651133	0.052714650507804	0.0341441843292531	-0.0185704661785509
chr1:107683762:107690691:clu_1361_+	0.0199374367430307	0.844635858056966	0.823838725428216	-0.0207971326287496
chr1:107684081:107690691:clu_1361_+	0.369495459908102	0.10264949143523	0.14201709024253	0.0393675988073004
chr1:107691461:107866904:clu_1362_+	0.0438633707923187	0.226236947383141	0.236227570975768	0.0099906235926269
chr1:107691461:107937776:clu_1362_+	0.628723367947664	0.00689620972639068	0.0129234653355951	0.00602725560920438
chr1:107691461:108023233:clu_1362_+	-0.306217830655003	0.0018540827472235	0.00136413650423822	-0.000489946242985281
chr1:107867544:107937776:clu_1362_+	-0.170355618265723	0.183115397582299	0.154332642217305	-0.0287827553649943
chr1:107867544:108023233:clu_1362_+	-0.307905291766334	0.00227449125563682	0.00167062945629195	-0.000603861799344877
chr1:107937948:107950304:clu_1362_+	0.0238414734556654	0.211043332028698	0.215994795940634	0.00495146391193627
chr1:107937948:108023233:clu_1362_+	0.460828776076553	0.00276234805918907	0.00437654326468789	0.00161419520549883
chr1:107950330:107961202:clu_1362_+	0.168452896491984	0.112931865118228	0.133564824051552	0.0206329589333247
chr1:107950330:107973372:clu_1362_+	-0.2675255251812	0.0174955967748148	0.0133801608303728	-0.004115435944442
chr1:107950330:108023233:clu_1362_+	-0.309977139677061	0.0751811552332235	0.0551067838902737	-0.0200743713429498
chr1:107961267:107963706:clu_1362_+	0.255609459238657	0.0234539254744535	0.0302651444256363	0.0068112189511828
chr1:107961267:108005490:clu_1362_+	-0.254868712166974	0.00263241681887215	0.00203884407672491	-0.000593572742147241
chr1:107961267:108010049:clu_1362_+	-0.244910468363473	0.0021995492349322	0.00172063144288257	-0.000478917792049623
chr1:107961267:108023233:clu_1362_+	-0.0553712189785544	0.0776094421142499	0.0733811610441183	-0.00422828107013154
chr1:107963765:108023233:clu_1362_+	0.283453499711773	0.0204128794212066	0.0270846977338814	0.00667181831267485
chr1:107973539:107979287:clu_1362_+	-0.0303474704496414	0.0115715250439803	0.0112183321115068	-0.000353192932473453
chr1:107973539:108023233:clu_1362_+	-0.292703674102819	0.00463870557311879	0.00345935116016084	-0.00117935441295795
chr1:107979421:108023233:clu_1362_+	0.29651529769823	0.0104998027572781	0.014114761057276	0.00361495829999785
chr1:108010349:108023233:clu_1362_+	0.0788948081939382	0.00719032765306405	0.00777552448109363	0.000585196828029572
chr1:109143308:109148845:clu_1363_+	-0.239875296291266	0.270988128720722	0.267190881856966	-0.00379724686375554
chr1:109143308:109154800:clu_1363_+	-0.297408271089064	0.00129908946779436	0.00120927249708458	-8.98169707097805e-05
chr1:109148874:109154800:clu_1363_+	-0.268695488526606	0.326185865933195	0.312478438311857	-0.0137074276213383
chr1:109148874:109159004:clu_1363_+	0.992564537560546	0.000662461407353547	0.00224013282237876	0.00157767141502521
chr1:109154916:109159004:clu_1363_+	-0.186585481653611	0.400864454470935	0.416881274511713	0.0160168200407783
chr1:109171426:109172210:clu_1364_+	-0.311198981323433	0.995502979492023	0.99340243273697	-0.00210054675505256
chr1:109171430:109172210:clu_1364_+	-0.311134545709083	0.00312719500287667	0.00312079759403487	-6.3974088418085e-06
chr1:109171434:109172210:clu_1364_+	0.622333527032516	0.00136982550510058	0.00347676966899504	0.00210694416389446
chr1:109172279:109177708:clu_1365_+	0.0176509292284578	0.00534059014286395	0.00553142870408628	0.000190838561222325
chr1:109172279:109177730:clu_1365_+	-0.0176509292284578	0.994659409857136	0.994468571295914	-0.000190838561222151
chr1:109235489:109236212:clu_1366_+	0.024460193559793	0.0188859517110021	0.0222089416699156	0.00332298995891342
chr1:109235489:109238324:clu_1366_+	-0.147156051096806	0.96158543518626	0.952455901519363	-0.00912953366689728
chr1:109236264:109238324:clu_1366_+	0.122695857537013	0.0195286131027374	0.0253351568107211	0.00580654370798366
chr1:109238392:109238665:clu_1367_+	0.180938614139021	0.925046399826598	0.946589181461977	0.0215427816353795
chr1:109238402:109238665:clu_1367_+	-0.180938614139021	0.0749536001734024	0.053410818538023	-0.0215427816353794
chr1:109238959:109240432:clu_1368_+	0.466505269247247	0.0067598662395244	0.0177662479284958	0.0110063816889714
chr1:109238959:109240569:clu_1368_+	-0.967082042483862	0.0339334714348894	0.0212660508457342	-0.0126674205891552
chr1:109238959:109241226:clu_1368_+	-0.513885614110688	0.868373484942824	0.856220889741763	-0.0121525952010609
chr1:109238973:109241226:clu_1368_+	-0.386144911800036	0.00313748804011188	0.00351510600307039	0.00037761796295851
chr1:109240485:109240569:clu_1368_+	0.690351651683851	0.0026523738183988	0.00871982154472932	0.00606744772633052
chr1:109240485:109241226:clu_1368_+	1.22319615806047	0.00183792404747834	0.0102946563444164	0.00845673229693803
chr1:109240639:109241226:clu_1368_+	-0.512940510596978	0.0833053914767728	0.0822172275917905	-0.00108816388498227
chr1:109289408:109289924:clu_1369_+	9.16980401325139	9.01764557552271e-11	0.0082468353380588	0.00824683524788235
chr1:109289408:109294879:clu_1369_+	-9.16980401325139	0.999999999909824	0.991753164661941	-0.00824683524788239
chr1:109295757:109299312:clu_1370_+	0.302781958309037	0.00258452909496215	0.00472542963414063	0.00214090053917848
chr1:109295766:109299312:clu_1370_+	-0.302781958309037	0.997415470905038	0.995274570365859	-0.00214090053917848
chr1:109299388:109301132:clu_1371_+	0.821099048822852	0.974139127404034	0.994887906752723	0.0207487793486888
chr1:109299388:109301139:clu_1371_+	-0.821099048822852	0.0258608725959657	0.00511209324727707	-0.0207487793486886
chr1:109319045:109321908:clu_1372_+	-0.00437304812098794	0.993372934373311	0.993315108374972	-5.7825998339478e-05
chr1:109319059:109321908:clu_1372_+	0.00437304812098794	0.00662706562668876	0.00668489162502829	5.78259983395205e-05
chr1:109322032:109325044:clu_1373_+	0.10591556785831	0.433130170013013	0.454878433069898	0.0217482630568852
chr1:109322032:109325271:clu_1373_+	-0.126298420965255	0.0107063034998444	0.00891388869667052	-0.00179241480317386
chr1:109325139:109325271:clu_1373_+	0.0203828531069447	0.556163526487143	0.536207678233431	-0.0199558482537112
chr1:109340859:109342842:clu_1374_+	-0.398685902446804	0.308477112684164	0.309959495020765	0.00148238233660125
chr1:109340859:109350023:clu_1374_+	1.49400850809305	0.000427624893857686	0.00285188307109797	0.00242425817724028
chr1:109342927:109350023:clu_1374_+	-0.445724467979134	0.342834949362697	0.328653677638427	-0.0141812717242701
chr1:109342927:109351405:clu_1374_+	0.00841421648867244	0.00534024088055123	0.00806202572643604	0.0027217848458848
chr1:109350171:109350244:clu_1374_+	0.0990326949904206	0.00422772594353699	0.00698787720667815	0.00276015126314117
chr1:109350171:109351405:clu_1374_+	-0.389525732599108	0.337211871553125	0.341950359127753	0.00473848757462808
chr1:109350341:109351405:clu_1374_+	-0.367519316547099	0.00148047468206809	0.00153468220884255	5.42075267744616e-05
chr1:109419850:109427897:clu_1375_+	-2.71858697551751	0.558505910140689	0.46651815850472	-0.0919877516359687
chr1:109419850:109439486:clu_1375_+	-4.59446025212358	0.0333865645188628	0.00427298235153947	-0.0291135821673234
chr1:109428200:109438939:clu_1375_+	4.99283319711787	4.35814944585033e-05	0.0813148989576429	0.0812713174631844
chr1:109428200:109439486:clu_1375_+	-2.83499970731329	0.407998084680965	0.303348252008846	-0.104649832672119
chr1:109439053:109439486:clu_1375_+	5.1552137378365	6.58591650248047e-05	0.144545708177251	0.144479849012227
chr1:109740276:109740601:clu_1376_+	-0.782704601886267	0.454718748327171	0.393878060957514	-0.0608406873696573
chr1:109740276:109741195:clu_1376_+	1.56540954933164	0.0163182980398277	0.147933594564412	0.131615296524584
chr1:109740697:109741195:clu_1376_+	-0.782704947445374	0.528962953633001	0.458188344478074	-0.0707746091549269
chr1:109633504:109635512:clu_1377_+	-0.283816414795698	0.468103378028051	0.441291868295647	-0.0268115097324037
chr1:109633504:109637039:clu_1377_+	0.136197893080551	0.0377772335529117	0.0542031089092301	0.0164258753563183
chr1:109635643:109637039:clu_1377_+	-0.208587007192334	0.491148301649163	0.499193029924614	0.00804472827545172
chr1:109635704:109637039:clu_1377_+	0.356205528907481	0.0029710867698744	0.00531199287050808	0.00234090610063368
chr1:109642891:109655165:clu_1378_+	3.7345311877549	7.93133256281882e-07	0.0694342535795963	0.06943346044634
chr1:109642891:109704516:clu_1378_+	4.24577598322171	1.47419356331845e-06	0.215185456125548	0.215183981931985
chr1:109656958:109704516:clu_1378_+	-7.98030717097661	0.99999773267318	0.715380290294856	-0.284617442378325
chr1:109656537:109656750:clu_1379_+	-0.0849768138212611	0.360750201193893	0.322553149763574	-0.0381970514303189
chr1:109656537:109656753:clu_1379_+	0.0849768138212612	0.639249798806107	0.677446850236426	0.0381970514303189
chr1:2518030:2518530:clu_138_+	-0.254761525779998	0.01745869591211	0.0130154158680539	-0.00444328004405614
chr1:2518333:2518530:clu_138_+	0.161944451709508	0.00469525355513986	0.00530980296079085	0.000614549405650989
chr1:2518387:2518530:clu_138_+	0.0648665633223215	0.497140847369346	0.510197600930619	0.0130567535612724
chr1:2518387:2519180:clu_138_+	0.00836131772186362	0.0013281384721454	0.00128813803714695	-4.00004349984495e-05
chr1:2518734:2519180:clu_138_+	0.0195891930263049	0.479377064691258	0.47018904220339	-0.00918802248786882
chr1:109715190:109716096:clu_1380_+	-0.232760023050778	0.269508487386247	0.282985860986331	0.013477373600084
chr1:109715190:109727667:clu_1380_+	1.08316634247404	0.00120664439366887	0.00472357862940548	0.00351693423573661
chr1:109715190:109730799:clu_1380_+	-0.385936094420337	0.00906102596045627	0.00816293132294438	-0.000898094637511889
chr1:109716179:109716310:clu_1380_+	0.116443857189399	0.00890191890263716	0.0132535811721168	0.0043516622694796
chr1:109716179:109730799:clu_1380_+	-0.345366441405469	0.00584831644847177	0.00548679593725087	-0.000361520511220895
chr1:109716201:109716310:clu_1380_+	-0.343355300804152	0.216200084772848	0.203243765077923	-0.0129563196949243
chr1:109716459:109727667:clu_1380_+	-0.406048822094177	0.222833141661604	0.196749530486944	-0.0260836111746603
chr1:109716459:109730799:clu_1380_+	0.349333136126872	0.0346422858634593	0.0651026517650543	0.030460365901595
chr1:109727755:109728197:clu_1380_+	-0.210836693169334	0.00343965045084459	0.00369171173478133	0.000252061283936741
chr1:109727755:109730799:clu_1380_+	-0.346449668225199	0.22691211261128	0.212654797183622	-0.0142573154276583
chr1:109728877:109730799:clu_1380_+	0.721809707379131	0.00144633154848303	0.00394479570362668	0.00249846415514364
chr1:109734093:109734193:clu_1381_+	8.63313156609363	1.00570922226852e-09	0.030729824782702	0.0307298237769928
chr1:109734093:109734348:clu_1381_+	-8.63313156609363	0.999999998994291	0.969270175217298	-0.0307298237769927
chr1:109735496:109736958:clu_1382_+	0.224542137788111	0.0226824704810327	0.0350894486329464	0.0124069781519137
chr1:109735496:109737043:clu_1382_+	-0.224542137788111	0.977317529518967	0.964910551367054	-0.0124069781519137
chr1:109743522:109743941:clu_1383_+	1.33841652134588	0.00496723984029201	0.0261215695002743	0.0211543296599823
chr1:109743522:109745535:clu_1383_+	-0.244637717191393	0.189875131339292	0.205040902382074	0.0151657710427821
chr1:109743522:109745538:clu_1383_+	-0.364850488504429	0.0158785176719939	0.0152045870963199	-0.000673930575674006
chr1:109743522:109745566:clu_1383_+	-0.367862154989506	0.769944674297483	0.735048918902085	-0.0348957553953979
chr1:109743522:109745568:clu_1383_+	-0.361066160660552	0.0193344368509391	0.0185840221192465	-0.000750414731692586
chr1:109756750:109757169:clu_1384_+	0.17129165187966	0.0304557187361452	0.0430603840912588	0.0126046653551136
chr1:109756750:109763709:clu_1384_+	-0.0311207713229885	0.00839249341485454	0.00969155482685338	0.00129906141199885
chr1:109756750:109766579:clu_1384_+	-0.168817089396914	0.00113776751854246	0.00114486750242902	7.09998388656098e-06
chr1:109756750:109766600:clu_1384_+	-0.199877409296057	0.485416825977733	0.473507865323778	-0.0119089606539553
chr1:109756750:109766604:clu_1384_+	-0.144998202477507	0.00624350529182292	0.00643390422951407	0.000190398937691159
chr1:109756750:109770974:clu_1384_+	-0.0493590126163822	0.00284238911251848	0.0032230364067641	0.000380647294245619
chr1:109763825:109766600:clu_1384_+	0.526776732734414	0.00164366280861127	0.00331594244397033	0.00167227963535906
chr1:109763825:109766604:clu_1384_+	0.0815327794315765	0.00181543926095428	0.0023464374775087	0.00053099821655442
chr1:109766670:109770974:clu_1384_+	-0.185428678935802	0.462052197878818	0.457276007697923	-0.00477619018089404
chr1:109772194:109773500:clu_1385_+	-0.169564943959504	0.58693114509459	0.599044158441961	0.0121130133473719
chr1:109772194:109777832:clu_1385_+	0.393212151976337	0.00188791030831477	0.00338270423362704	0.00149479392531227
chr1:109774408:109777832:clu_1385_+	-0.223647208016832	0.411180944597096	0.397573137324412	-0.0136078072726842
chr1:109779170:109779427:clu_1386_+	-0.107238575511593	0.140883900404617	0.114703200085076	-0.0261807003195411
chr1:109779170:109779866:clu_1386_+	0.156004896741639	0.709324030243606	0.751422211040389	0.042098180796783
chr1:109779492:109779866:clu_1386_+	-0.0129910541238026	0.143119492113882	0.128039548064431	-0.0150799440494512
chr1:109779501:109779866:clu_1386_+	-0.0357752671062434	0.00667257723789498	0.00583504081010432	-0.000837536427790662
chr1:109779995:109780326:clu_1387_+	0.164819423308482	0.000883171415985014	0.00122759637352462	0.000344424957539604
chr1:109779995:109780353:clu_1387_+	-0.164819423308482	0.999116828584015	0.998772403626475	-0.000344424957539502
chr1:109803803:109804135:clu_1388_+	-0.0659675408617653	0.00615719917238157	0.00880216178177153	0.00264496260938996
chr1:109803803:109804148:clu_1388_+	0.493725429885494	0.00115057969156684	0.0028786868051744	0.00172810711360756
chr1:109803886:109804135:clu_1388_+	-0.427757889023728	0.992692221136051	0.988319151413054	-0.00437306972299745
chr1:109805591:109805764:clu_1389_+	0.125690188901268	0.505919864393685	0.520786876287594	0.0148670118939095
chr1:109805591:109806233:clu_1389_+	-0.198490480538013	0.0137305929436867	0.0102206311666268	-0.00350996177705984
chr1:109805889:109806233:clu_1389_+	0.0728002916367449	0.480349542662629	0.468992492545779	-0.0113570501168499
chr1:2519231:2519775:clu_139_+	0.313680814544501	0.00845753434228667	0.0113015191726439	0.00284398483035722
chr1:2519231:2519829:clu_139_+	0.0219031307482755	0.9883303972442	0.986456118748251	-0.00187427849594923
chr1:2519231:2519838:clu_139_+	-0.335583945292776	0.00321206841351342	0.00224236207910547	-0.000969706334407947
chr1:109808828:109810044:clu_1390_+	-0.405838073322559	0.00530555873639748	0.00236323771297488	-0.00294232102342259
chr1:109808828:109810170:clu_1390_+	0.405838073322559	0.994694441263603	0.997636762287025	0.00294232102342273
chr1:109810264:109810473:clu_1391_+	-0.0805537013148287	0.561628643137145	0.556016353681471	-0.00561228945567427
chr1:109810264:109811203:clu_1391_+	0.0110872586215892	0.00476838623269942	0.00517379128816051	0.000405405055461092
chr1:109810682:109811203:clu_1391_+	-0.0590143115156227	0.432676278620395	0.437679131980075	0.00500285335968004
chr1:109810728:109811203:clu_1391_+	0.128480754208862	0.000926692009760442	0.00113072305029342	0.000204031040532977
chr1:109811630:109811732:clu_1392_+	-0.0512949571147047	0.997228805570903	0.996930333275811	-0.000298472295091501
chr1:109811630:109811734:clu_1392_+	0.0512949571147048	0.00277119442909727	0.00306966672418874	0.000298472295091466
chr1:109812442:109812555:clu_1393_+	-0.0459438529638005	0.997770665881515	0.997556635181475	-0.000214030700040446
chr1:109812475:109812555:clu_1393_+	0.0459438529638004	0.00222933411848466	0.00244336481852515	0.000214030700040482
chr1:109812755:109813048:clu_1394_+	0.0469442374789114	0.99713292208771	0.997389186508433	0.000256264420723351
chr1:109812755:109813120:clu_1394_+	-0.0469442374789114	0.00286707791229016	0.00261081349156672	-0.000256264420723442
chr1:109813661:109813839:clu_1395_+	-0.110113119894582	0.996674014653184	0.995858023186436	-0.000815991466748156
chr1:109813675:109813839:clu_1395_+	0.110113119894582	0.00332598534681594	0.00414197681356405	0.000815991466748108
chr1:109814134:109814222:clu_1396_+	0.283679255782294	0.992440082421646	0.995699288694654	0.00325920627300857
chr1:109814134:109814257:clu_1396_+	-0.283679255782294	0.0075599175783544	0.00430071130534574	-0.00325920627300867
chr1:109815958:109816040:clu_1397_+	0.0971366366301427	0.0491734179380814	0.0590944791078376	0.0099210611697562
chr1:109815958:109816058:clu_1397_+	-0.0971366366301427	0.950826582061919	0.940905520892162	-0.00992106116975633
chr1:109816292:109816644:clu_1398_+	0.532529996016185	0.959836080041701	0.979842872652255	0.0200067926105549
chr1:109816292:109816783:clu_1398_+	-0.177511438016256	0.0243929826799208	0.0122421359389193	-0.0121508467410015
chr1:109816292:109816786:clu_1398_+	-0.177510358065546	0.0126750110297162	0.00636123009901542	-0.00631378093070082
chr1:109816292:109817038:clu_1398_+	-0.177508199934384	0.00309592624866239	0.00155376130980988	-0.00154216493885251
chr1:110036776:110037142:clu_1399_+	-0.103537405841156	0.00347026232141117	0.00353720475570438	6.69424342932129e-05
chr1:110036776:110037765:clu_1399_+	0.222776936397837	0.0596521623842822	0.0842637155206972	0.024611553136415
chr1:110036776:110038378:clu_1399_+	0.223767054374157	0.00771565293017999	0.010909807811318	0.00319415488113801
chr1:110036909:110037142:clu_1399_+	-0.190767234506512	0.0385887883914844	0.0360475377197055	-0.00254125067177881
chr1:110036909:110037765:clu_1399_+	-0.13481828095269	0.208564784322649	0.206041054823408	-0.00252372949924026
chr1:110036909:110038378:clu_1399_+	0.64571125736811	0.0225942553817069	0.0487181163885089	0.026123861006802
chr1:110037245:110037765:clu_1399_+	-0.428572548217727	0.132948243361859	0.0979083045304903	-0.0350399388313688
chr1:110037245:110038378:clu_1399_+	-0.472611755810817	0.00366877495433523	0.00258542541912681	-0.00108334953520842
chr1:110037277:110037765:clu_1399_+	0.0479167102229094	0.00325800161773574	0.00386389110082856	0.000605889483092828
chr1:110037802:110038301:clu_1399_+	0.399035516421483	0.0384640777028299	0.0648063953051424	0.0263423176023126
chr1:110037802:110038378:clu_1399_+	-0.208900249455594	0.481074996631527	0.44131854662507	-0.0397564500064573
chr1:790501:791829:clu_14_+	-0.629504945245446	0.434660915004267	0.313144700913566	-0.121516214090701
chr1:790516:791829:clu_14_+	-0.193674901934101	0.503665874353795	0.561068111706991	0.0574022373531962
chr1:790516:796485:clu_14_+	-0.629432453880766	0.0455906624356545	0.0328474652738105	-0.012743197161844
chr1:793205:796485:clu_14_+	1.45261230106031	0.0160825482062832	0.0929397221056322	0.076857173899349
chr1:2519892:2519969:clu_140_+	-0.00508717395898814	0.0386287140687732	0.0413957044545905	0.00276699038581726
chr1:2519892:2519989:clu_140_+	-0.0750799181365444	0.464571830099943	0.464194976682269	-0.00037685341767324
chr1:2519892:2520361:clu_140_+	0.174066211895931	0.00374764915441195	0.00480406948306432	0.00105642032865237
chr1:2519892:2520393:clu_140_+	0.155714667927038	0.00572981144120505	0.00721141866435095	0.0014816072231459
chr1:2520064:2520361:clu_140_+	-0.0868018560142194	0.278848659674216	0.275375534124526	-0.0034731255496902
chr1:2520064:2520393:clu_140_+	-0.0812668348290879	0.204324383748645	0.202899425846147	-0.00142495790249753
chr1:2520064:2520396:clu_140_+	-0.0815450968841288	0.00414895181280682	0.00411887074505217	-3.00810677546452e-05
chr1:110026702:110027389:clu_1400_+	0.240997696421193	0.054073042346912	0.0657606930436834	0.0116876506967713
chr1:110026702:110027954:clu_1400_+	0.192146355415175	0.0180293888493203	0.0208809721400206	0.00285158329070026
chr1:110026702:110028679:clu_1400_+	0.152547871015107	0.161578344391027	0.179868643340614	0.0182902989495863
chr1:110026702:110029128:clu_1400_+	1.10899309053156	0.00357353131312522	0.0103525843623769	0.00677905304925171
chr1:110027453:110027954:clu_1400_+	0.274839103855017	0.00972447355298568	0.0122334460855412	0.00250897253255553
chr1:110027453:110028679:clu_1400_+	-0.566464727645604	0.00672131079996741	0.00364555016880091	-0.0030757606311665
chr1:110027531:110027954:clu_1400_+	0.0095391487888271	0.00316762995395114	0.00305632016875722	-0.000111309785193912
chr1:110028131:110028679:clu_1400_+	0.253978308366581	0.0175459887321946	0.0216172691838359	0.00407128045164128
chr1:110028140:110028679:clu_1400_+	-0.127631759561065	0.0233906420451106	0.0196758716323749	-0.00371477041273572
chr1:110028744:110028868:clu_1400_+	-0.501739796169981	0.0104232306217357	0.00603144162247661	-0.00439178899925909
chr1:110028744:110029128:clu_1400_+	0.00307180537508102	0.214351867956157	0.205486335441184	-0.00886553251497307
chr1:110028744:110029629:clu_1400_+	-0.0415931404582203	0.00465916336302782	0.00427135702139223	-0.000387806341635596
chr1:110028926:110029128:clu_1400_+	-0.567028658744729	0.0197428900436586	0.0107022456643998	-0.00904064437925879
chr1:110029029:110029128:clu_1400_+	-0.00288725390875092	0.00684750518253467	0.00652529360886224	-0.000322211573672429
chr1:110029232:110029629:clu_1400_+	0.0361409227250526	0.41491373586834	0.41112626465884	-0.00378747120949924
chr1:110029299:110029629:clu_1400_+	-0.464908966005249	0.0312572549799521	0.01876571185684	-0.0124915431231122
chr1:110030426:110031005:clu_1401_+	-0.107625072041901	0.98512617696151	0.981619559970062	-0.00350661699144761
chr1:110030869:110031005:clu_1401_+	0.107625072041901	0.0148738230384899	0.0183804400299375	0.00350661699144761
chr1:110031722:110031905:clu_1402_+	0.439222983433184	0.117276638100386	0.201749453019582	0.0844728149191954
chr1:110031722:110032552:clu_1402_+	-0.200615100420271	0.806076523214945	0.73130573900645	-0.0747707842084946
chr1:110032328:110032552:clu_1402_+	-0.238607883012913	0.0766468386846689	0.066944807973968	-0.00970203071070086
chr1:110034339:110034649:clu_1403_+	0.114960519504437	0.0655219655804966	0.0636695414267963	-0.00185242415370029
chr1:110034339:110035208:clu_1403_+	0.152595050864718	0.854064843810604	0.861747672633927	0.00768282882332394
chr1:110034484:110034649:clu_1403_+	-0.378561002977014	0.00867019665658025	0.00514327894610661	-0.00352691771047364
chr1:110034726:110035208:clu_1403_+	0.111005432607859	0.0717429939523196	0.0694395069931696	-0.00230348695914999
chr1:110082575:110085044:clu_1404_+	0.108774425320559	0.838398323749335	0.865751766185893	0.0273534424365587
chr1:110082689:110085044:clu_1404_+	-0.108774425320559	0.161601676250665	0.134248233814107	-0.0273534424365586
chr1:110085083:110087933:clu_1405_+	-0.200421436031729	0.0614212830522353	0.0505711416714271	-0.0108501413808083
chr1:110086097:110087933:clu_1405_+	0.197770597364913	0.0122010583540396	0.0149593933162391	0.00275833496219949
chr1:110087261:110087933:clu_1405_+	0.00265083866681632	0.926377658593725	0.934469465012334	0.00809180641860874
chr1:110087995:110089350:clu_1406_+	0.183128689556566	0.140824792886797	0.176924401963961	0.0360996090771643
chr1:110088011:110089350:clu_1406_+	-0.105889307018792	0.325651726443133	0.306438324392757	-0.0192134020503767
chr1:110088302:110089350:clu_1406_+	-0.0772393825377735	0.533523480670069	0.516637273643282	-0.0168862070267874
chr1:110089554:110091007:clu_1407_+	-0.204033266360996	0.731712502939244	0.644571578281297	-0.0871409246579474
chr1:110089554:110091080:clu_1407_+	0.204033266360996	0.268287497060756	0.355428421718703	0.0871409246579475
chr1:110125187:110127244:clu_1408_+	-0.0556643247063114	0.0196958107720232	0.0188497445878781	-0.000846066184145081
chr1:110125187:110128838:clu_1408_+	-0.0126279312871921	0.960131535119443	0.959296387804965	-0.000835147314478868
chr1:110127335:110128838:clu_1408_+	0.0682922559935036	0.0201726541085336	0.0218538676071574	0.00168121349862381
chr1:110162900:110163536:clu_1409_+	0.081337878680147	0.0294288811256054	0.0355372697287253	0.0061083886031199
chr1:110162900:110167925:clu_1409_+	-0.171493007153256	0.226835852257238	0.212725203035179	-0.0141106492220592
chr1:110162900:110168284:clu_1409_+	0.416964258403187	0.0614722112290477	0.103836449091187	0.0423642378621392
chr1:110163145:110163536:clu_1409_+	-0.292351786920376	0.00198272174473713	0.00164770977348869	-0.000335011971248441
chr1:110163888:110167925:clu_1409_+	-0.0745523019224432	0.124771182256404	0.128920610339135	0.00414942808273162
chr1:110163888:110168284:clu_1409_+	0.27920863105805	0.0511370763296454	0.0752628011864544	0.024125724856809
chr1:110168055:110168284:clu_1409_+	-0.239113672145308	0.504372075057323	0.442069956845831	-0.062302118211492
chr1:2520479:2520849:clu_141_+	0.733978675812921	0.994133151611117	0.998642173020173	0.00450902140905507
chr1:2520479:2520919:clu_141_+	-0.733978675812921	0.00586684838888256	0.00135782697982754	-0.00450902140905503
chr1:110169938:110170035:clu_1410_+	0.496791733299279	0.00202151604556006	0.00424976657971835	0.00222825053415828
chr1:110169938:110170051:clu_1410_+	-0.248460077328271	0.996123624012638	0.993899277697958	-0.00222434631467938
chr1:110169952:110170051:clu_1410_+	-0.248331655971008	0.00185485994180229	0.00185095572232347	-3.90421947882237e-06
chr1:110170140:110170396:clu_1411_+	-0.640450658953769	0.998599679242029	0.99497729525554	-0.00362238398648929
chr1:110170140:110170400:clu_1411_+	0.640450658953769	0.00140032075797096	0.00502270474446026	0.0036223839864893
chr1:110170899:110170986:clu_1412_+	0.105108407765957	0.997284561702541	0.997798252161703	0.000513690459161165
chr1:110170899:110170991:clu_1412_+	-0.105108407765957	0.00271543829745861	0.0022017478382973	-0.000513690459161319
chr1:110171117:110171265:clu_1413_+	-0.139300889556918	0.483662563006101	0.473026724745175	-0.0106358382609258
chr1:110171117:110171731:clu_1413_+	0.238187423023143	0.00285065484484672	0.00406657636828338	0.00121592152343666
chr1:110171428:110171731:clu_1413_+	-0.0988865334662249	0.513486782149053	0.522906698886542	0.0094199167374891
chr1:110172112:110172418:clu_1414_+	-0.227390100315391	0.442998021127077	0.457488708386528	0.0144906872594516
chr1:110172112:110172422:clu_1414_+	0.0678178885413046	0.0063650264894829	0.00883051452335517	0.00246548803387226
chr1:110172112:110172855:clu_1414_+	0.453359513215231	0.00145556953759419	0.00296932238199004	0.00151375284439585
chr1:110172538:110172855:clu_1414_+	-0.293787301441145	0.549181382845846	0.530711454708127	-0.0184699281377196
chr1:110173028:110173305:clu_1415_+	0.22603938695076	0.476561874369943	0.50058558895582	0.0240237145858775
chr1:110173028:110173565:clu_1415_+	-0.358421046505643	0.00337755957520204	0.00197758028818721	-0.00139997928701484
chr1:110173415:110173565:clu_1415_+	0.132381659554883	0.520060566054855	0.497436830755993	-0.0226237352988624
chr1:110199901:110200212:clu_1416_+	0.17753559845103	0.546134701610918	0.549353666920273	0.00321896530935473
chr1:110199901:110200394:clu_1416_+	-0.353983592674369	0.0130500302865636	0.00771485775376899	-0.00533517253279463
chr1:110200293:110200394:clu_1416_+	0.176447994223339	0.440815268102518	0.442931475325958	0.00211620722343986
chr1:110211122:110211547:clu_1417_+	-0.249400945606445	0.46565239833503	0.464045105193983	-0.00160729314104718
chr1:110211122:110211912:clu_1417_+	0.498817444810849	0.00311877533844636	0.00656794581954881	0.00344917048110244
chr1:110211611:110211912:clu_1417_+	-0.249416499204405	0.531228826326524	0.529386948986469	-0.00184187734005525
chr1:110212193:110213909:clu_1418_+	-0.395751603351698	0.989782670722479	0.977727907054063	-0.0120547636684164
chr1:110212856:110213909:clu_1418_+	0.395751603351698	0.0102173292775209	0.0222720929459374	0.0120547636684165
chr1:110214205:110217369:clu_1419_+	0.199964373667071	0.989673568352087	0.993053848458966	0.00338028010687941
chr1:110214205:110224431:clu_1419_+	-0.199964373667071	0.010326431647913	0.00694615154103348	-0.00338028010687949
chr1:2560342:2563663:clu_142_+	3.24590031776703	4.05772931369268e-05	0.0140863011203827	0.0140457238272458
chr1:2560342:2563895:clu_142_+	-1.25512669260602	0.00206786622557435	0.00796645563750842	0.00589858941193408
chr1:2560342:2563941:clu_142_+	-2.66661952583082	0.870943945893356	0.817954899254718	-0.0529890466386385
chr1:2560578:2563663:clu_142_+	3.11712673529983	3.49800399344078e-05	0.010675999389145	0.0106410193492106
chr1:2560578:2563941:clu_142_+	-2.44128083463002	0.126912630547998	0.149316344598246	0.0224037140502478
chr1:110200494:110201436:clu_1420_+	0.346471273459146	0.997661111095571	0.998828947014475	0.00116783591890435
chr1:110200527:110201436:clu_1420_+	-0.346471273459146	0.00233888890442947	0.0011710529855251	-0.00116783591890437
chr1:110201732:110202412:clu_1421_+	-0.0303101475931886	0.0188570907808391	0.0166283679752364	-0.00222872280560272
chr1:110201732:110203787:clu_1421_+	0.11909368940159	0.721822336363548	0.739078406321562	0.0172560699580142
chr1:110201732:110207633:clu_1421_+	0.114835799769694	0.153799744270506	0.156807428242293	0.00300768397178713
chr1:110201732:110235828:clu_1421_+	-0.141965582169755	0.00466712232850826	0.00368071999008292	-0.000986402338425345
chr1:110202581:110203787:clu_1421_+	0.0651699515551018	0.0180169442617691	0.0174792401783766	-0.000537704083392571
chr1:110233186:110235828:clu_1421_+	-0.126823710963441	0.0828367619948299	0.0663258372924492	-0.0165109247023807
chr1:110214004:110214070:clu_1424_+	0.432824590520028	0.000808473653480235	0.00191924083485772	0.00111076718137748
chr1:110214004:110214095:clu_1424_+	-0.432824590520028	0.99919152634652	0.998080759165142	-0.00111076718137759
chr1:110527794:110551656:clu_1425_+	-0.099960508190807	0.985346336609803	0.985331823244308	-1.45133654949614e-05
chr1:110527794:110551665:clu_1425_+	0.521066175055454	0.000857433033083092	0.00159552008536182	0.000738087052278729
chr1:110528165:110551656:clu_1425_+	-0.132200134766724	0.0117620226649095	0.0113886992184039	-0.000373323446505643
chr1:110547073:110551656:clu_1425_+	-0.288905532097924	0.00203420769220433	0.00168395745192626	-0.00035025024027807
chr1:110553979:110554908:clu_1426_+	-0.31013810539012	0.00248275699244268	0.00166557470255607	-0.000817182289886609
chr1:110553979:110554984:clu_1426_+	0.0892686858472999	0.993179181093263	0.993385176499128	0.0002059954058653
chr1:110553979:110555009:clu_1426_+	0.22086941954282	0.00433806191429423	0.00494924879831556	0.000611186884021326
chr1:110557479:110558047:clu_1427_+	-0.073364365939415	0.561262289595466	0.552993234872988	-0.00826905472247785
chr1:110557479:110558966:clu_1427_+	0.119279038815244	0.0148587869028022	0.0177501193161735	0.00289133241337124
chr1:110558153:110558966:clu_1427_+	-0.0459146728758284	0.423878923501732	0.429256645810839	0.0053777223091066
chr1:110559352:110560117:clu_1428_+	-0.775845559917188	0.999608435211901	0.998154719154979	-0.00145371605692135
chr1:110560028:110560117:clu_1428_+	0.775845559917188	0.000391564788099186	0.00184528084502054	0.00145371605692135
chr1:110561272:110561497:clu_1429_+	0.213986181268081	0.0104765351932187	0.0159455971428672	0.00546906194964851
chr1:110561272:110561673:clu_1429_+	-0.213221751885108	0.515597713881103	0.511917582822256	-0.00368013105884635
chr1:110561272:110562170:clu_1429_+	0.213739909665136	0.00414456265630243	0.00630659390295308	0.00216203124665065
chr1:110561741:110562170:clu_1429_+	-0.21450433904811	0.469781188269376	0.465830226131923	-0.00395096213745283
[truncated: 218,009 more rows]
