# Supplementary material for: Rapid and inducible mislocalization of endogenous TDP43 in a novel human model of amyotrophic lateral sclerosis
Source: eLife. 2025 Jul 24;13:RP95062. doi: 10.7554/eLife.95062 (PMC12289307; doi:10.7554/eLife.95062)
Supplement: Figure 3—figure supplement 3—source data 3. [file elife-95062-fig3-figsupp3-data3.txt]

GeneID	symbol	baseMean	log2FoldChange	lfcSE	stat	pvalue	padj
ENSG00000170989	S1PR1	2162.06281485707	-3.466602002748	0.101233050764809	-34.2437768748254	5.39835566335284e-257	3.54887901308816e-253
ENSG00000203685	STUM	3356.37570139125	-1.99311257681991	0.0634272353049295	-31.4236079696351	9.63146449475135e-217	4.22114983923303e-213
ENSG00000154975	CA10	8871.16275611783	-2.06251312534776	0.0674822354808086	-30.5637937251549	3.70812193046329e-205	1.39298248976375e-201
ENSG00000182752	PAPPA	11271.3039814713	-2.05198304019436	0.0693815818933592	-29.5753279789483	3.10326093047865e-192	1.02004186784833e-188
ENSG00000156466	GDF6	1779.7640580366	-2.74488705493643	0.0979620806057161	-28.0198933910379	9.30016839920442e-173	2.44557228225480e-169
ENSG00000003137	CYP26B1	10740.3821808267	-2.2300746503463	0.0796939869123417	-27.9829725773319	2.61849125841495e-172	6.25962237557087e-169
ENSG00000179630	LACC1	10592.8955952174	-1.38332036667933	0.0531115150796272	-26.0455828572277	1.50964934825062e-149	3.05367225089218e-146
ENSG00000170214	ADRA1B	3439.55909882633	-2.24714361814801	0.0907026239370979	-24.7748468633763	1.67401698778903e-135	2.75124691943127e-132
ENSG00000262933	NA	724.45790172209	-3.03429327028854	0.12310867158987	-24.6472748921955	3.93623844463205e-134	6.08866624353202e-131
ENSG00000182050	MGAT4C	2653.48344215009	-2.3740143572565	0.0964632448349963	-24.6105587814025	9.73754949916368e-134	1.42254778683338e-130
ENSG00000104435	STMN2	469368.474114748	-1.45294713533612	0.0601548868493474	-24.1534347654064	6.8712547002303e-129	9.03432567986279e-126
ENSG00000108551	RASD1	7492.07641382535	-1.40121638765192	0.0580255618183685	-24.1482605896692	7.7875084560836e-129	9.75144392196069e-126
ENSG00000137571	SLCO5A1	23234.0807035512	-1.49669579826476	0.0623929289006612	-23.9882279071675	3.69020812506638e-127	4.04323803569773e-124
ENSG00000154645	CHODL	3369.35023703435	-2.11608178625472	0.088508554644809	-23.9082176264961	2.51564998387338e-126	2.64606127903738e-123
ENSG00000198785	GRIN3A	3011.18661874886	-1.53311310302769	0.0644001710546305	-23.8060408523939	2.89174051035853e-125	2.92466186386108e-122
ENSG00000107731	UNC5B	4313.76265690295	-1.55510147861141	0.0653739082120199	-23.7878003800525	4.46687682691e-125	4.35040714964538e-122
ENSG00000083067	TRPM3	1286.45476869261	-2.36652130213861	0.100581306770838	-23.5284406030878	2.08719935348994e-122	1.96017836426327e-119
ENSG00000260802	SERTM2	6006.25594250711	-1.83146049654322	0.0779173121612883	-23.5051806298466	3.61036568293375e-122	3.27373020684227e-119
ENSG00000121207	LRAT	2302.18663891066	-2.3230559009933	0.0995336659421849	-23.3393985743745	1.7659461535615e-120	1.49797806625978e-117
ENSG00000172061	LRRC15	575.27639709182	-2.65201974788052	0.116418130214726	-22.7801266262312	7.21818431429071e-115	5.93154296026839e-112
ENSG00000181072	CHRM2	1311.7083690346	-1.7242096599956	0.0759438358633886	-22.7037473205487	4.11392419953595e-114	3.27817426518174e-111
ENSG00000174473	GALNTL6	14600.6265439346	-1.80533116438692	0.0830800286634113	-21.7300257767242	1.06742214690809e-104	7.58619804732298e-102
ENSG00000122254	HS3ST2	5620.07398590028	-1.18857401758657	0.0547478379640296	-21.7099717867852	1.65159021909813e-104	1.14290043161591e-101
ENSG00000066382	MPPED2	14348.2146899133	-1.19104454659514	0.0562507016783709	-21.1738611440845	1.66354245603836e-99	1.06693932741426e-96
ENSG00000172380	GNG12	1946.59760881319	-1.95920415397875	0.0942530577866001	-20.7866375902054	5.71797625890504e-96	3.49674194660853e-93
ENSG00000179520	SLC17A8	253.710865381757	-4.04747314726698	0.19496630966484	-20.7598592506821	9.98587119016398e-96	5.96791974583073e-93
ENSG00000172260	NEGR1	9822.86868626891	-1.49525613215041	0.0727871466103031	-20.5428595814574	8.91556246400203e-94	4.98816235219994e-91
ENSG00000140945	CDH13	4594.83249106805	-1.43856657492995	0.0703992799335776	-20.4343933103755	8.27142842652014e-93	4.4388873857913e-90
ENSG00000198822	GRM3	1207.82494158676	-1.78456310955818	0.0879803993888484	-20.2836441065801	1.79339803166055e-91	9.43183892810915e-89
ENSG00000184005	ST6GALNAC3	4130.02780849955	-1.25572756684117	0.0619382500512586	-20.2738625292443	2.18791797195984e-91	1.12810766648345e-88
ENSG00000175785	PRIMA1	2614.47917320293	-1.82213642631005	0.0904333205500878	-20.1489496927278	2.74884220492679e-90	1.36384065322179e-87
ENSG00000183570	PCBP3	12096.3324736334	-1.06557126971077	0.0529007285662491	-20.1428467733922	3.10940086529062e-90	1.51416305840152e-87
ENSG00000121966	CXCR4	9195.69293362418	-1.11261936935996	0.0556344144080519	-19.9987612199785	5.64574155597477e-89	2.69928036283478e-86
ENSG00000248905	FMN1	6437.33715273906	-1.72984121643106	0.086652730153598	-19.9629164985892	1.15755398116937e-88	5.43554276586245e-86
ENSG00000146592	CREB5	6374.45475328302	-1.25550400648039	0.0632914832900126	-19.8368554695969	1.4313632875867e-87	6.60335596673329e-85
ENSG00000258498	DIO3OS	320.149720065893	-2.93583269817011	0.148421726325962	-19.7803432883032	4.3968705581607e-87	1.95966285080328e-84
ENSG00000168843	FSTL5	19041.7674845735	-1.10259066667832	0.0562568890879785	-19.5992114841974	1.57038412233986e-85	6.76964276738509e-83
ENSG00000128918	ALDH1A2	22440.3754826983	-3.02216818980362	0.154222787407498	-19.5961196176427	1.66874287923679e-85	7.07762302458234e-83
ENSG00000177606	JUN	19500.1235029625	-1.09795869179347	0.0564136190801515	-19.4626529851509	2.276879124618e-84	9.50362118427856e-82
ENSG00000197406	DIO3	374.023651014702	-3.04318896547426	0.157214486304518	-19.3569246512037	1.78212037812557e-83	7.20963653279846e-81
ENSG00000166407	LMO1	1101.45553087612	-1.78692976133473	0.0931920367310505	-19.1747044491769	6.02096410741187e-82	2.3283422377721e-79
ENSG00000115232	ITGA4	4116.94410058635	-1.60459873477545	0.0837246144961401	-19.1651970502585	7.22825069743171e-82	2.75469681651687e-79
ENSG00000124302	CHST8	8090.43239084512	-1.29146157658607	0.06751621345181	-19.1281695249076	1.47151096826411e-81	5.52783606021042e-79
ENSG00000137573	SULF1	543.223171439441	-2.16402969419027	0.113348435225149	-19.0918356295943	2.95211424158169e-81	1.09336332530468e-78
ENSG00000173406	DAB1	6467.05019837883	-1.18910316078446	0.062331028809895	-19.07722659947	3.90434267267534e-81	1.42595270723154e-78
ENSG00000166250	CLMP	961.338729957556	-1.74485467771171	0.0915929920071669	-19.0500893078717	6.55902041885547e-81	2.36268494430443e-78
ENSG00000149295	DRD2	19196.1520706887	-0.881989117590415	0.0463657766246851	-19.0224165709508	1.11236364786365e-80	3.95279925462467e-78
ENSG00000107438	PDLIM1	5298.09830027309	-1.51343210736353	0.0797082790277846	-18.9871381721337	2.17883739923079e-80	7.63929443335637e-78
ENSG00000091490	SEL1L3	3035.5557363732	-1.40311208006093	0.0739800792104604	-18.9660797208573	3.25278988054128e-80	1.11084886621706e-77
ENSG00000184349	EFNA5	6474.95423643748	-1.11448700430989	0.0588346005013252	-18.9427138930736	5.07143692634329e-80	1.70972442839902e-77
ENSG00000091664	SLC17A6	2121.99051289666	-1.51127933137161	0.0799438614823362	-18.9042573544628	1.05210390197167e-79	3.50204103876544e-77
ENSG00000019991	HGF	439.883760252818	-2.46962571194987	0.130673983660536	-18.8991384724709	1.15930044367486e-79	3.81062055835926e-77
ENSG00000154553	PDLIM3	1414.76148650792	-2.21750499738548	0.117472456252463	-18.8768079610064	1.76963017489824e-79	5.74496235544743e-77
ENSG00000112297	CRYBG1	2573.8608924169	-1.29427115927061	0.0690521673207338	-18.7433821339593	2.19238891341237e-78	7.03061693501119e-76
ENSG00000173852	DPY19L1	3806.22427707578	-1.3609969094059	0.0726609771380185	-18.7307818173255	2.77806223185701e-78	8.80143668059181e-76
ENSG00000158089	GALNT14	1851.1361329028	-1.54804659835394	0.0828554686502087	-18.6836985364157	6.71977422875615e-78	2.10360932284966e-75
ENSG00000182732	RGS6	2008.67221885173	-1.71189713463413	0.0916395364203087	-18.6807703476635	7.09872731676565e-78	2.19609568849023e-75
ENSG00000182132	KCNIP1	5905.23511128408	-1.26092475868078	0.0675232852897276	-18.6739249026528	8.06984852279189e-78	2.46749693901553e-75
ENSG00000095713	CRTAC1	55823.9800072364	-1.02908256568119	0.0552314371732327	-18.6321888103959	1.76170155456409e-77	5.32479357227785e-75
ENSG00000111218	PRMT8	6960.06219883014	-0.953423458659213	0.0523664907065722	-18.2067472117156	4.5626197270263e-74	1.3480747004706e-71
ENSG00000144619	CNTN4	5106.12494872843	-1.40806478927558	0.0783273656798059	-17.9766646950901	2.9681925410041e-72	8.303360750877e-70
ENSG00000135312	HTR1B	709.07632988169	-1.93789135488874	0.108486597910926	-17.8629562748375	2.2917321949907e-71	6.27743643744537e-69
ENSG00000264063	NA	627.441144810694	-1.91422208516588	0.107243596158078	-17.8492903421879	2.9273252905298e-71	7.93576761234758e-69
ENSG00000134215	VAV3	7111.31392678915	-1.15219674199252	0.0645689976335216	-17.8444266477872	3.19364098513164e-71	8.56938605561444e-69
ENSG00000145864	GABRB2	17623.1229622532	-1.24452847079038	0.0698387039156518	-17.8200396200575	4.94015109464776e-71	1.31218397156422e-68
ENSG00000176771	NCKAP5	2676.06972782347	-1.12239899681368	0.0630297040434134	-17.8074610034754	6.18526585234895e-71	1.62647750853368e-68
ENSG00000184408	KCND2	34767.4907363729	-1.16655801639997	0.0657192521677956	-17.7506282850191	1.70436573098596e-70	4.43742586752542e-68
ENSG00000116729	WLS	592.098429081504	-1.87752071171805	0.106709403405449	-17.5947072310422	2.70449740048486e-69	6.97230035717157e-67
ENSG00000151388	ADAMTS12	5708.26901257323	-0.949395066671405	0.0541854054672374	-17.5212321193286	9.8665266093643e-69	2.47095413066518e-66
ENSG00000188452	CERKL	1372.1119596278	-1.41912934101137	0.0811494443071115	-17.4878503867586	1.77320648910918e-68	4.39889036203915e-66
ENSG00000099901	RANBP1	8414.28619773551	-1.03810790252846	0.059556542421215	-17.4306274394914	4.83129694759326e-68	1.18732508910198e-65
ENSG00000089169	RPH3A	3897.75807679768	-1.04448079724186	0.0601828363671223	-17.3551274797088	1.80399568994823e-67	4.31253369662534e-65
ENSG00000101445	PPP1R16B	12017.1342445713	-1.07682510650452	0.0620789509471386	-17.3460583672147	2.11251206785356e-67	5.00456012038534e-65
ENSG00000101447	FAM83D	940.78821676835	-1.93076201447071	0.112850511517857	-17.1090231537426	1.27113411709379e-65	2.95803033124763e-63
ENSG00000163032	VSNL1	8890.43813071094	-1.40119876278185	0.0824014991787569	-17.0045299751425	7.60123789576302e-65	1.73810566701726e-62
ENSG00000172201	ID4	30776.1958327874	-0.833242931286459	0.0492366538432995	-16.9232241885961	3.03359241189593e-64	6.81806376608678e-62
ENSG00000145675	PIK3R1	24631.9434810285	-1.01890186703651	0.0607822784941629	-16.7631403803719	4.53997626875657e-63	9.94860133026856e-61
ENSG00000185585	OLFML2A	1469.55589979933	-1.37347704315282	0.0819399353503635	-16.7619981304602	4.62805407888809e-63	1.00577942197059e-60
ENSG00000250588	NA	2226.1284576663	-1.09117963858431	0.0652755382939115	-16.7165168929153	9.93592152768202e-63	2.12418693082867e-60
ENSG00000182985	CADM1	48600.6120724551	-0.831151038007853	0.0497529370549742	-16.7055672932329	1.19387148626981e-62	2.53177779056056e-60
ENSG00000072832	CRMP1	227990.428019067	-0.813589872142626	0.0488332428696549	-16.6605743205351	2.53577728302141e-62	5.30426888777424e-60
ENSG00000162975	KCNF1	1753.09664911262	-1.59164829728195	0.095534605287672	-16.6604372571511	2.54159522307406e-62	5.30426888777424e-60
ENSG00000162595	DIRAS3	300.812467913274	-2.93521020605175	0.176612616391241	-16.6194820394344	5.03658809543516e-62	1.04285134297294e-59
ENSG00000120162	MOB3B	5299.53244843552	-0.931077572862267	0.056074788766095	-16.6042100799715	6.496977855122e-62	1.3243761990565e-59
ENSG00000121039	RDH10	4530.5762257564	-1.11802080540337	0.0677052101174885	-16.5130689863199	2.95467678551942e-61	5.97662928861681e-59
ENSG00000145391	LOC105377622	19078.0028283374	-0.81032322734572	0.0492453414543144	-16.4548199568779	7.74518357071462e-61	1.54293444829933e-58
ENSG00000164318	EGFLAM	253.669239797053	-2.64967468815825	0.161161320682016	-16.4411328781939	9.70869645285721e-61	1.90737716441453e-58
ENSG00000121057	AKAP1	31936.6719612809	-0.796477087651389	0.0486514236439672	-16.3710951909658	3.07627999728441e-60	5.99213768952524e-58
ENSG00000177272	KCNA3	4032.29914499781	-1.14565521314507	0.0700395242094458	-16.3572672155669	3.86068020731943e-60	7.46473873026998e-58
ENSG00000167889	MGAT5B	27308.0844667853	-0.87634245215646	0.0537838230889603	-16.293792479329	1.09239924834651e-59	2.09676865945399e-57
ENSG00000122694	GLIPR2	1591.81344369593	-1.3404962556995	0.0824619978018302	-16.2559274748707	2.02776341338613e-59	3.86391787814505e-57
ENSG00000213949	ITGA1	2921.73634162339	-1.59191027593949	0.0979516364806093	-16.2520028570899	2.16184858343969e-59	4.0897820395777e-57
ENSG00000188042	ARL4C	121492.498068969	-0.821939993799163	0.050638899795775	-16.2313951747376	3.02504759891576e-59	5.68190369007778e-57
ENSG00000108924	HLF	1458.94173278644	-1.16211549135011	0.0718232828439086	-16.1802057123412	6.95616380315554e-59	1.29729988204098e-56
ENSG00000104059	ENTREP2	11709.8912869656	-0.889221018547743	0.05534285081079	-16.0674957202308	4.31155945517607e-58	7.92844527505664e-56
ENSG00000129422	MTUS1	5401.374215481	-1.25855333224381	0.0785764164341841	-16.0169347160032	9.73315298296131e-58	1.77738188083299e-55
ENSG00000117020	AKT3	23256.8925138371	-0.73789939375966	0.0461076858423096	-16.0038262662609	1.20157902532084e-57	2.1790842792991e-55
ENSG00000142686	C1orf216	42313.6717561093	-0.909910693021448	0.057170241737675	-15.9158097878362	4.92259555114324e-57	8.80575323897025e-55
ENSG00000197892	KIF13B	7515.58860550999	-1.17594380912096	0.0739117466471755	-15.9101071543395	5.39211283878726e-57	9.58047291951012e-55
ENSG00000177103	DSCAML1	937.211635338604	-1.31498230411332	0.0826680848663211	-15.9067711105165	5.68719199420557e-57	1.00369396429282e-54
ENSG00000080224	EPHA6	1235.42520144903	-1.38736316047215	0.0875227261798683	-15.8514619119722	1.37348154689559e-56	2.40780471714443e-54
ENSG00000137285	TUBB2B	156315.878453036	-0.777468484310542	0.0490645032541181	-15.8458444037194	1.50189915506324e-56	2.6154927272545e-54
ENSG00000177830	CHID1	7968.70724184886	-0.876670781957318	0.0555146368300732	-15.7917052513691	3.54855725157986e-56	6.13900404523315e-54
ENSG00000112902	SEMA5A	2373.66686969748	-1.40931466404986	0.0892830512171901	-15.7847950404558	3.95933265128176e-56	6.80487656196765e-54
ENSG00000162511	LAPTM5	435.600897439942	-1.80781431472235	0.114785086166899	-15.7495574999505	6.91635737974341e-56	1.18099047829697e-53
ENSG00000143858	SYT2	2773.46345709425	-1.50129535609218	0.0953693545429346	-15.7419053876086	7.80574095876709e-56	1.32425654355961e-53
ENSG00000183091	NEB	2180.31265023751	-1.35416962860328	0.0861612870424023	-15.7166829220745	1.16252782853384e-55	1.95960460122602e-53
ENSG00000174469	CNTNAP2	21568.0687607535	-0.78461331111698	0.0502923589632439	-15.6010441206469	7.16132395216941e-55	1.19945334169584e-52
ENSG00000183287	CCBE1	1205.64254562715	-1.34289291701564	0.0861729987623344	-15.5836855662798	9.3976540008851e-55	1.56405512409667e-52
ENSG00000183337	BCOR	15036.1112347132	-0.794357278560386	0.0510832970465913	-15.5502350961388	1.58522850767292e-54	2.62170873193504e-52
ENSG00000176490	DIRAS1	28269.2138022549	-0.726337382828317	0.0468158158047957	-15.5147864101497	2.75550119878963e-54	4.52866622021076e-52
ENSG00000164326	CARTPT	1190.59819487127	-1.35639437151049	0.0875469641892642	-15.4933341672266	3.84805794204202e-54	6.28500196546192e-52
ENSG00000082684	SEMA5B	3203.99401121785	-1.02965271614527	0.0666349230686939	-15.4521483439517	7.29702129794282e-54	1.18445970401669e-51
ENSG00000104368	PLAT	365.953931274684	-2.00795417567468	0.12999613099898	-15.4462610559574	7.99485401361643e-54	1.28977104995127e-51
ENSG00000167552	TUBA1A	669654.723663328	-0.749285108320267	0.048663317794297	-15.3973288769077	1.70571062763929e-53	2.73496138197578e-51
ENSG00000144229	THSD7B	1970.60607849701	-1.23142942811833	0.08001354258556	-15.3902625521366	1.90258714750257e-53	3.03214737155925e-51
ENSG00000070886	EPHA8	5556.45743309078	-1.04504534405877	0.0680358866995638	-15.3602076015196	3.02604084437734e-53	4.79354036408112e-51
ENSG00000110660	SLC35F2	1625.71762047842	-1.10019172553799	0.0721621355812275	-15.2461081795394	1.74742819720879e-52	2.7189569156096e-50
ENSG00000111266	DUSP16	9020.25817082058	-0.835283374063499	0.0548694887735467	-15.2230937946373	2.48496356173038e-52	3.84380010701542e-50
ENSG00000196361	ELAVL3	48685.3417122034	-0.875520697315071	0.0575206639877941	-15.2209768910327	2.56669600526969e-52	3.94700807921473e-50
ENSG00000152583	SPARCL1	162.874853877927	-3.82562936762218	0.251460306650512	-15.2136510870448	2.87075732662632e-52	4.38892061982359e-50
ENSG00000250821	EXOC1L	843.449415998956	-1.27867794976326	0.0840832689460766	-15.2072816125083	3.16411615865194e-52	4.79249156996483e-50
ENSG00000167306	MYO5B	4792.68437468409	-1.25450698809178	0.0824946276230351	-15.2071355946273	3.17118015353621e-52	4.79249156996483e-50
ENSG00000269994	LINC02893	506.133554969183	-2.13041963811022	0.140940040599193	-15.1157870329322	1.27439320652051e-51	1.89330190726911e-49
ENSG00000138944	SHISAL1	7558.84332224513	-1.01204405539305	0.0671305855475094	-15.0757519413682	2.33838368205291e-51	3.45450209568895e-49
ENSG00000100314	CABP7	831.812270212767	-1.53676927088443	0.102551238772139	-14.9853798870145	9.15008856454135e-51	1.34419401616301e-48
ENSG00000015592	STMN4	68578.7413041212	-0.776285873398372	0.0519146187353441	-14.9531267359548	1.48604743288907e-50	2.1709501830695e-48
ENSG00000064999	ANKS1A	31511.387141468	-0.692536901879567	0.0464967033941517	-14.8943226363586	3.58802444892344e-50	5.21274535408236e-48
ENSG00000075035	WSCD2	2556.31836688297	-0.98244785182366	0.0659922055721642	-14.8873316675153	3.98353018112604e-50	5.7555444858731e-48
ENSG00000081803	CADPS2	1397.57161073776	-1.68184210924126	0.113238163661469	-14.8522552367522	6.72670700524114e-50	9.66587362895197e-48
ENSG00000137558	PI15	621.515555379295	-4.22373557146781	0.285200228636559	-14.8097201452467	1.26766995509364e-49	1.80187292644013e-47
ENSG00000270015	NA	1822.39756386264	-1.06660306159379	0.0720553733505303	-14.8025471522443	1.4103881723558e-49	1.99395523549829e-47
ENSG00000164692	COL1A2	4306.84690935577	-1.36966302348166	0.0927045569712679	-14.7744951082196	2.13954487007503e-49	3.00863486114936e-47
ENSG00000099625	CBARP	9956.86754412166	-0.912957193352088	0.0619530418796971	-14.7362771165443	3.77002334638961e-49	5.21771231140322e-47
ENSG00000085719	CPNE3	17402.493164638	-0.86980121156266	0.0591906939994184	-14.6948980116909	6.95030518197005e-49	9.51902213880648e-47
ENSG00000129521	EGLN3	2546.44278773475	-1.25130687548485	0.0854475586226876	-14.6441501156314	1.46825694165947e-48	2.00048106413873e-46
ENSG00000108684	ASIC2	5094.57588277145	-0.799063092017342	0.0550437988017741	-14.5168594721262	9.4752938541776e-48	1.2647833867485e-45
ENSG00000175093	SPSB4	5112.26480529453	-0.893883623812003	0.061750108489933	-14.4758227260075	1.72252261770028e-47	2.27615350527872e-45
ENSG00000162407	PLPP3	751.984242735173	-1.37033271493122	0.094781990848904	-14.4577329792083	2.24056700973304e-47	2.93124129790746e-45
ENSG00000259834	NA	3790.93805115146	-0.966266796825138	0.0668370996825424	-14.4570425918335	2.26314959244186e-47	2.94612780608174e-45
ENSG00000166033	HTRA1	2594.59007439349	-1.13353312998104	0.0784220921803013	-14.4542577029814	2.35656652245652e-47	3.05262429923727e-45
ENSG00000147724	FAM135B	9575.59182712073	-1.13641590874765	0.0789197755593776	-14.3996343209648	5.20180120817993e-47	6.70522375344605e-45
ENSG00000164116	GUCY1A1	9092.99045932839	-0.916144226662566	0.0637815206837677	-14.3637877686369	8.73212436668109e-47	1.11151220200726e-44
ENSG00000131094	C1QL1	7060.54644682915	-1.15520690777259	0.0804257312408624	-14.363648175146	8.7497347815448e-47	1.11151220200726e-44
ENSG00000168952	STXBP6	869.775717372525	-1.41175832881594	0.098348802640953	-14.3546061660752	9.9690220200764e-47	1.26031443769197e-44
ENSG00000136099	PCDH8	6235.71106346379	-1.11035628537069	0.0775640036603348	-14.3153554867167	1.75464615080171e-46	2.19715119911818e-44
ENSG00000138653	NDST4	677.980840708813	-1.50565485628651	0.105389327150669	-14.2865971061183	2.65257766307854e-46	3.30579062693427e-44
ENSG00000155052	CNTNAP5	1578.92797066426	-1.33958635604349	0.0938257305711128	-14.2773879605253	3.02737362819435e-46	3.75508570410371e-44
ENSG00000187720	THSD4	572.556045032747	-2.12165286415032	0.148717940137557	-14.2662873234251	3.54980363737487e-46	4.38242424640421e-44
ENSG00000187714	SLC18A3	45652.859261082	-1.00720091536994	0.0707561182968894	-14.2348243461261	5.57027162909959e-46	6.81283082599083e-44
ENSG00000077092	RARB	12745.0958925266	-0.809515768462671	0.0568716947773627	-14.234071476711	5.63058238913988e-46	6.85471270855659e-44
ENSG00000169855	ROBO1	14198.4733702458	-0.888712443331143	0.0624409897529839	-14.2328372251446	5.73086467904051e-46	6.9446459723525e-44
ENSG00000154654	NCAM2	26097.7510508107	-0.973819106981583	0.0685069363636631	-14.2148979164993	7.40593581120833e-46	8.9333251418135e-44
ENSG00000137267	TUBB2A	109988.559506957	-0.743961174537449	0.0523567195035456	-14.2094688435754	8.00302107311719e-46	9.60947224377578e-44
ENSG00000164588	HCN1	15878.5436194679	-1.18003433807739	0.0830492436643407	-14.2088511106341	8.07392412256662e-46	9.65054130577326e-44
ENSG00000204103	MAFB	27551.8516505368	-1.17055277400321	0.0825541273450977	-14.1792156449065	1.23216030445368e-45	1.46610350072009e-43
ENSG00000185652	NTF3	662.149658526619	-1.70645813071939	0.120764665674585	-14.130442221549	2.46590919953028e-45	2.92088055454272e-43
ENSG00000123901	GPR83	5004.75691619758	-0.968783569110401	0.0686755167567761	-14.1066804424855	3.45460891783555e-45	4.07365004947998e-43
ENSG00000164125	GASK1B	298.23715530982	-2.62157297655597	0.185970441728715	-14.0967185547701	3.97843411668498e-45	4.64964015699325e-43
ENSG00000120457	KCNJ5	2446.84671353879	-2.45725928825831	0.174363825618185	-14.0927126343231	4.21071318416632e-45	4.89933247304591e-43
ENSG00000179954	SSC5D	656.878700386234	-1.64218202141896	0.116730908945406	-14.0680993256636	5.96511457509123e-45	6.91007281350656e-43
ENSG00000124493	GRM4	2956.49849291113	-0.883862643055884	0.0631746265133448	-13.9907854123867	1.7744144501613e-44	2.01991352300612e-42
ENSG00000221866	PLXNA4	8385.29851928104	-0.854375354529707	0.0611240519105665	-13.9777277164116	2.13186478042124e-44	2.41635845973952e-42
ENSG00000179820	MYADM	9657.88734904434	-0.804979557900324	0.0578621373509911	-13.9120259768029	5.35410754428584e-44	6.04255845427212e-42
ENSG00000169184	MN1	5362.59855647638	-1.13345312587342	0.0815661916091109	-13.8961143521971	6.68745389976416e-44	7.51509776701702e-42
ENSG00000150551	LYPD1	6087.52918928571	-0.837457805225373	0.0603194779121934	-13.8837044717869	7.95252706990912e-44	8.89870858852469e-42
ENSG00000112164	GLP1R	1934.58772965208	-1.14003869656336	0.0821693218496177	-13.8742619617794	9.07220773517533e-44	1.01085921442445e-41
ENSG00000066279	ASPM	528.749687761776	-1.8432511306687	0.133013432082688	-13.8576315324518	1.14386674914728e-43	1.26916118293573e-41
ENSG00000182631	RXFP3	1027.3556813188	-1.22833099750756	0.0886577665621765	-13.8547478144075	1.19074332675717e-43	1.31562128237002e-41
ENSG00000120549	KIAA1217	3312.36277900206	-0.828552545549998	0.0600763792445521	-13.7916524925249	2.86129668117219e-43	3.14814466644786e-41
ENSG00000117069	ST6GALNAC5	13934.0147102321	-0.889452689905641	0.0645324787418155	-13.783023792782	3.22476839654207e-43	3.53327123981126e-41
ENSG00000174943	KCTD13	7466.33985289058	-0.721933360669339	0.0524976517560438	-13.7517267253049	4.97283204485591e-43	5.39191819738378e-41
ENSG00000198673	TAFA2	6229.81804914632	-1.05909233502996	0.0775799496467987	-13.6516244190894	1.9742800006722e-42	2.11039296332017e-40
ENSG00000110693	SOX6	525.954355322337	-1.66736761577445	0.122209996771696	-13.6434633812265	2.20819100008422e-42	2.35087411085889e-40
ENSG00000143772	ITPKB	427.147080465486	-2.01854697797303	0.148471741254752	-13.5954960918088	4.25863263084029e-42	4.51552434115226e-40
ENSG00000265179	NA	2977.55933384459	-1.31245175184025	0.0969737805858231	-13.5340887393651	9.83950271449818e-42	1.03083491386631e-39
ENSG00000189108	IL1RAPL2	5482.58961870023	-1.15673637513591	0.0854859565878966	-13.5313029333251	1.02196088059027e-41	1.06640806809531e-39
ENSG00000104490	NCALD	33104.8001222548	-0.779776329521673	0.0577289150266974	-13.5075521367595	1.41136660646661e-41	1.46692870686348e-39
ENSG00000123143	PKN1	21015.5941189284	-0.71056766352722	0.0527218585303292	-13.4776672017063	2.11694803410774e-41	2.19162462617705e-39
ENSG00000186684	CYP27C1	2357.19432629007	-1.08796695201075	0.0808094031080675	-13.4633707237732	2.56923027493219e-41	2.64943056116145e-39
ENSG00000008513	ST3GAL1	12358.8525388359	-0.836991643660115	0.0622067422106	-13.454998829974	2.87743868024159e-41	2.95566904436066e-39
ENSG00000121068	TBX2	66152.3683950776	-0.665251758325003	0.0494712517540749	-13.4472392498176	3.19582813963266e-41	3.26994150816266e-39
ENSG00000092969	TGFB2	726.178667431818	-1.43468447483413	0.106811686719334	-13.4319054300117	3.93163308032134e-41	4.00721796434612e-39
ENSG00000106004	HOXA5	94219.8228023163	-0.765329444261201	0.0570000698587877	-13.4268158996512	4.21133169558667e-41	4.27572116861572e-39
ENSG00000188517	COL25A1	359.1059872354	-1.6125349303841	0.120260525873166	-13.4086801855895	5.37875192986354e-41	5.4399869518343e-39
ENSG00000115252	PDE1A	141.47346381956	-3.23765046462543	0.241716275322093	-13.3944247664381	6.51790690455965e-41	6.54178931153819e-39
ENSG00000144227	NXPH2	723.307638001223	-3.33553477217128	0.249113956070439	-13.3895941631955	6.95597898238306e-41	6.9549210388116e-39
ENSG00000153317	ASAP1	43048.16298415	-0.622296868116372	0.0465078314479551	-13.3804748306263	7.86433563960011e-41	7.83335492344411e-39
ENSG00000011028	MRC2	1158.26293469306	-1.53074582320743	0.114567353471138	-13.3610996224422	1.02045443299801e-40	1.01259885924964e-38
ENSG00000116745	RPE65	201.682454746654	-3.25551284312751	0.244095484266878	-13.3370465779209	1.40933233922973e-40	1.38282847732779e-38
ENSG00000077279	DCX	596579.200307119	-0.675729149577094	0.0507524762725691	-13.3142104426206	1.91384986775915e-40	1.87087717927861e-38
ENSG00000174343	CHRNA9	146.146250382722	-3.38165091675312	0.255240519539146	-13.2488796169939	4.57989388146186e-40	4.46047738914522e-38
ENSG00000175868	CALCB	19682.4684630813	-2.37894429769056	0.179604150775402	-13.2454861840329	4.79168717495107e-40	4.6495278949267e-38
ENSG00000118257	NRP2	13067.1445191132	-0.78344000526541	0.0594328519695483	-13.181935231155	1.11493632351395e-39	1.07788108687952e-37
ENSG00000145888	GLRA1	2668.41035018623	-0.834730212939375	0.063508464679704	-13.1436056146093	1.85187849689318e-39	1.77726266256581e-37
ENSG00000114115	RBP1	57998.4446300018	-0.676566806517902	0.0517500274445772	-13.0737477819212	4.65160870619848e-39	4.39995332871206e-37
ENSG00000187634	SAMD11	884.213750605882	-1.53809000756041	0.117998825532613	-13.0347908177722	7.75794915367504e-39	7.28582253375139e-37
ENSG00000171444	MCC	4202.11661482499	-0.800259529180723	0.0614322910519593	-13.0266919152318	8.62674385119838e-39	8.07291303598266e-37
ENSG00000085563	ABCB1	8920.40493739125	-0.911741711629316	0.0701383712065762	-12.999185694575	1.23652905168367e-38	1.15304141642106e-36
ENSG00000106078	COBL	798.630763167361	-1.27191998604435	0.0980993176867477	-12.9656353992783	1.91635799277566e-38	1.7806554691883e-36
ENSG00000115457	IGFBP2	13602.5329491545	-0.830241821070778	0.0640813307173821	-12.9560639858182	2.17104822117576e-38	2.01020718394499e-36
ENSG00000203805	PLPP4	977.729244330223	-1.08734936922997	0.0841939367438175	-12.9148179938244	3.71321018808205e-38	3.41407605265054e-36
ENSG00000101327	PDYN	286.795487435178	-2.31088364677662	0.179246403392119	-12.8922176570614	4.97911260747087e-38	4.54620642798798e-36
ENSG00000163430	FSTL1	12803.2317688275	-0.943721256808774	0.0732868425217551	-12.8770898613708	6.05768946664934e-38	5.49286214534521e-36
ENSG00000143318	CASQ1	195.539622609899	-2.29088691320535	0.178954242927938	-12.8015233152524	1.60766313913842e-37	1.4527529177589e-35
ENSG00000198382	UVRAG	7729.67067244137	-0.717659657638183	0.0560653247327111	-12.8004191728059	1.63068632831649e-37	1.46851122224009e-35
ENSG00000253953	PCDHGB4	2596.70306593747	-0.923172811039006	0.0721850579277558	-12.7889737508133	1.88952527793529e-37	1.69580057025892e-35
ENSG00000020633	RUNX3	107.029852141029	-3.7887024164365	0.297062877409159	-12.7538736899062	2.96631069775039e-37	2.65313286081783e-35
ENSG00000101144	BMP7	20536.6606119503	-0.652460522679763	0.0511783393586495	-12.7487630676608	3.16730848718847e-37	2.82330657556298e-35
ENSG00000169282	KCNAB1	4612.53117611323	-0.994067967765952	0.0781407282004807	-12.7215088809453	4.49103150820641e-37	3.98973528850661e-35
ENSG00000112531	QKI	17092.3835946246	-0.868293040208265	0.0683581281815884	-12.7021184357434	5.75504696776871e-37	5.09544495166485e-35
ENSG00000058404	CAMK2B	16893.5390557614	-0.885394377283051	0.0698045062638139	-12.6839143297835	7.26130181877356e-37	6.38912706988922e-35
ENSG00000185052	SLC24A3	14396.9621494176	-0.734608713803008	0.0579167340495367	-12.6838767043509	7.2647892983605e-37	6.38912706988922e-35
ENSG00000178726	THBD	1636.66908632575	-1.1165892982597	0.0880649092909636	-12.6791625319289	7.71517689672483e-37	6.76260972254254e-35
ENSG00000237515	SHISA9	534.565006671348	-1.36114876864421	0.10750880431076	-12.6608120829782	9.74856605494298e-37	8.51655458407909e-35
ENSG00000066468	FGFR2	877.893215498632	-1.46615685910586	0.115820272171485	-12.6588966820511	9.98933841042495e-37	8.69800141856075e-35
ENSG00000262543	SMIM28	228.030708068112	-2.38666999032405	0.188919418173103	-12.6332698533784	1.38405024498245e-36	1.20115462845078e-34
ENSG00000113763	UNC5A	13123.1180942943	-0.695559770214386	0.0551514496898714	-12.6118130008489	1.81762982229415e-36	1.56709487891958e-34
ENSG00000067057	PFKP	38584.0263852364	-0.881688751924303	0.0699797129617901	-12.5992050354039	2.13283304412981e-36	1.82687223871132e-34
ENSG00000138670	RASGEF1B	8249.90959699633	-0.869096143375888	0.0689914621673409	-12.597155011266	2.18898610710117e-36	1.86888242442637e-34
ENSG00000092068	SLC7A8	5174.35516451933	-0.743101411292418	0.059000573890659	-12.5948166651658	2.25483233743871e-36	1.91886961635237e-34
ENSG00000185818	NAT8L	30259.3867280799	-0.711925429027006	0.0565532664559665	-12.5885819447993	2.44017664094281e-36	2.06989951452362e-34
ENSG00000184545	DUSP8	48006.530068646	-0.56641313037143	0.0450657236833307	-12.5686016794387	3.14232507330865e-36	2.65693183690432e-34
ENSG00000173705	SUSD5	1610.70767669184	-0.906771542279557	0.0722691166981597	-12.5471513103833	4.12069234908662e-36	3.47300403883275e-34
ENSG00000154122	ANKH	16566.1488148751	-0.669235763075192	0.0533783199414585	-12.5375951099465	4.64890239798993e-36	3.90567212324419e-34
ENSG00000186340	THBS2	735.975206778195	-1.32256864476855	0.105524815862105	-12.5332475964405	4.91097059877138e-36	4.11270327596472e-34
ENSG00000188064	WNT7B	201.618643755097	-2.03707372306739	0.162687652279456	-12.5213788171719	5.70356399085251e-36	4.76129900645897e-34
ENSG00000165731	RET	80951.9312520449	-0.630927876515608	0.0504293225690137	-12.51113130961	6.48933630673337e-36	5.4001135291728e-34
ENSG00000261594	TPBGL	2256.47055162756	-0.914266134473396	0.073158176199767	-12.4971149086178	7.74099402969172e-36	6.40116915109351e-34
ENSG00000147862	NFIB	1980.23949116929	-1.13283223553962	0.0907405400234727	-12.4843012312531	9.09382052036633e-36	7.49627286531515e-34
ENSG00000074410	CA12	238.012360433157	-2.25690831366164	0.181811209760103	-12.4134717360915	2.20863978956778e-35	1.80367676728181e-33
ENSG00000087116	ADAMTS2	1031.2457741112	-1.27955845445774	0.103209206488402	-12.3977162308822	2.68877926683471e-35	2.18898265017602e-33
ENSG00000218725	NA	330.607557670886	-2.05056201081732	0.165625006312917	-12.380751291524	3.32218243825761e-35	2.69629967272907e-33
ENSG00000172159	FRMD3	11147.3962839842	-0.856935831362913	0.0692910276564288	-12.3671976061883	3.93305454011613e-35	3.17250313456729e-33
ENSG00000119669	IRF2BPL	28482.3773820562	-0.584522958118845	0.047420850156034	-12.3262859310941	6.53919258088685e-35	5.22658383303953e-33
ENSG00000067955	CBFB	20612.7903713672	-0.647344755378426	0.0528278257377189	-12.2538595207833	1.60187046636382e-34	1.26875860793684e-32
ENSG00000078269	SYNJ2	991.404871133277	-1.13915335782088	0.0931893486392051	-12.2240725410719	2.31205362118843e-34	1.82575861930243e-32
ENSG00000164532	TBX20	15688.2688180426	-0.73355753793047	0.0602263832675378	-12.1800031503114	3.97266518711809e-34	3.12770071139094e-32
ENSG00000182348	ZNF804B	642.507057687317	-2.93723682416962	0.241503258872151	-12.1623071998567	4.93450462386253e-34	3.86183730919908e-32
ENSG00000129151	BBOX1	100.025228166354	-3.15421450089348	0.260586377768718	-12.1042954274954	1.0022624223454e-33	7.7744816100279e-32
ENSG00000115665	SLC5A7	97427.4626849444	-0.697294536632186	0.0576870229233932	-12.0875458863283	1.22903265693517e-33	9.50548316081389e-32
ENSG00000167281	RBFOX3	19835.6564703129	-0.576483179211543	0.0478269563469295	-12.0535200908421	1.85840459327e-33	1.42474073424571e-31
ENSG00000251141	NA	824.518326891261	-1.04398348587633	0.0868588142367104	-12.0193154264256	2.81292207977316e-33	2.1378207806276e-31
ENSG00000132821	VSTM2L	16944.4728940729	-0.62770848463556	0.0523555888371912	-11.9893310070015	4.04156006607235e-33	3.06273381836999e-31
ENSG00000213694	S1PR3	493.261036081725	-1.53573473797209	0.128291405268243	-11.9706751575527	5.06150654139403e-33	3.82463724173843e-31
ENSG00000095370	SH2D3C	7309.20788955073	-0.648000782282991	0.0541342924288163	-11.970245720586	5.08777255748669e-33	3.83346897340029e-31
ENSG00000143878	RHOB	45459.6632242207	-0.590016161773836	0.0494620314415744	-11.9286682042321	8.39050916042064e-33	6.28594954080972e-31
ENSG00000103489	XYLT1	7357.74803301303	-0.733206349929188	0.0616653285271875	-11.8900907112808	1.33261772811447e-32	9.95526016434606e-31
ENSG00000113594	LIFR	20948.4895075779	-0.977805095960257	0.0823075239714911	-11.8798992944915	1.50548624477081e-32	1.12148063151538e-30
ENSG00000105894	PTN	1273.79393232063	-0.890695234054787	0.0750147715975919	-11.8735978939297	1.62332965008573e-32	1.20584961804108e-30
ENSG00000082781	ITGB5	812.508759154258	-1.06880031793739	0.0900381425679665	-11.870528283395	1.68400856469808e-32	1.24739969626199e-30
ENSG00000134769	DTNA	20194.0984978116	-0.610568267150854	0.0514511159222058	-11.8669586889823	1.75740841445944e-32	1.29811268726476e-30
ENSG00000164970	FAM219A	52839.3362839719	-0.569916175514531	0.0481604242869938	-11.8337033768293	2.6135105460347e-32	1.91968919884158e-30
ENSG00000058668	ATP2B4	44636.6381189573	-0.660548861893237	0.0558673374179957	-11.823525022341	2.95039419366133e-32	2.16110210909522e-30
ENSG00000118557	PMFBP1	2244.82221148447	-1.05998412132638	0.0896828708047651	-11.8192483337638	3.10449775826016e-32	2.26766314031137e-30
ENSG00000261292	NA	275.517292160648	-1.82267355861196	0.154469839648633	-11.7995432814453	3.92435571866984e-32	2.85858332349424e-30
ENSG00000130522	JUND	43082.1479517594	-0.685734896098372	0.0583330343430136	-11.7555156151499	6.61556729131665e-32	4.80560656056527e-30
ENSG00000066248	NGEF	14021.9529645515	-0.948160383885076	0.0807656427287447	-11.7396500770695	7.98160016362202e-32	5.78193272458966e-30
ENSG00000106772	PRUNE2	7493.02772973713	-0.617416887663259	0.0525973718658517	-11.7385501549006	8.08607457504756e-32	5.84152244575414e-30
ENSG00000148680	HTR7	2828.6557834228	-1.97917833592189	0.168965539649459	-11.7135028836528	1.08694315614663e-31	7.80935990000866e-30
ENSG00000262246	CORO7	2568.58898384419	-0.742602794040787	0.0634316386234099	-11.7071355896949	1.17171493902896e-31	8.39548120891157e-30
ENSG00000186297	GABRA5	2503.69253559146	-1.06188705482633	0.0911510277158503	-11.6497540558358	2.30122003800464e-31	1.63107498974043e-29
ENSG00000119283	TRIM67	30859.6256293577	-0.691320020201425	0.0594072068522073	-11.6369722939724	2.6733818276745e-31	1.88976474571314e-29
ENSG00000166159	LRTM2	592.155228092699	-1.31422120008544	0.113223128584389	-11.6073563459775	3.78126085258339e-31	2.65861057164526e-29
ENSG00000134107	BHLHE40	767.148344382979	-1.13371747122781	0.097702940852501	-11.6037190010416	3.94551614573672e-31	2.76670113515447e-29
ENSG00000185274	GALNT17	6781.23616360557	-0.68349975981121	0.0589259396778728	-11.599301827814	4.15453681423639e-31	2.90552393795639e-29
ENSG00000039068	CDH1	168.704192855629	-2.70126964039718	0.233326964296415	-11.5771858968067	5.37827025003443e-31	3.72176301302382e-29
ENSG00000176971	FIBIN	120.896559617835	-2.60781551684224	0.225372165551675	-11.5711517012703	5.77028485443604e-31	3.97213116576571e-29
ENSG00000164220	F2RL2	146.613562824156	-2.4057763291825	0.20795414888307	-11.5687825518463	5.93183877266273e-31	4.07267969623862e-29
ENSG00000136720	HS6ST1	51932.2569203762	-0.557442604783058	0.048233666450813	-11.5571269157305	6.79441743174117e-31	4.65276043711109e-29
ENSG00000172238	ATOH1	386.267022844465	-1.91628765145362	0.165845944690494	-11.5546247153034	6.9952393807449e-31	4.77783934431345e-29
ENSG00000115963	RND3	6768.99420242601	-0.735539508912541	0.0636804432032287	-11.5504772252472	7.34116640953391e-31	5.00112207008041e-29
ENSG00000162849	KIF26B	13058.5996106033	-0.682137507640404	0.0591006463187511	-11.5419635846517	8.10535372274593e-31	5.50745171817382e-29
ENSG00000087253	LPCAT2	7942.49192805076	-0.614135828225565	0.0532726910379926	-11.5281547873671	9.51614522437045e-31	6.44939574278467e-29
ENSG00000168546	GFRA2	5629.24166842417	-0.656123521339105	0.0569729127699695	-11.5164117374204	1.09058676003142e-30	7.37225435521494e-29
ENSG00000002587	HS3ST1	547.331826871782	-1.54727435973314	0.134582221690854	-11.4968703911527	1.367856140325e-30	9.19926983784814e-29
ENSG00000136842	TMOD1	1411.48170250867	-0.904882332922092	0.0787119327444708	-11.496126462295	1.37969297857464e-30	9.25520575627517e-29
ENSG00000130940	CASZ1	9058.38887991806	-0.637565436579521	0.0556597873231456	-11.4546868977057	2.22766766010489e-30	1.49055340432871e-28
ENSG00000076356	PLXNA2	21749.3078012127	-0.801227372530268	0.0699598113904513	-11.4526805691135	2.27984530898038e-30	1.52159421941493e-28
ENSG00000173926	MARCHF3	3462.09533714424	-0.900642065692894	0.078687330467716	-11.4458332788709	2.46722303154689e-30	1.63950357120931e-28
ENSG00000101670	LIPG	1818.66927010933	-1.08524504855254	0.0948162427903127	-11.4457714903614	2.46898164815518e-30	1.63950357120931e-28
ENSG00000136040	PLXNC1	32776.1155957838	-0.752477753964918	0.0658722518666256	-11.4232887542465	3.19894967302337e-30	2.11355730155333e-28
ENSG00000134640	MTNR1B	158.935006536402	-2.07767612044917	0.182045150557081	-11.4129715298168	3.60209695990422e-30	2.37395342500354e-28
ENSG00000171914	TLN2	33606.19775777	-0.52802805775606	0.0463538723987229	-11.3912394031315	4.62365670933514e-30	3.03201189098945e-28
ENSG00000225465	NA	5883.98111369274	-0.664064831949349	0.0583096693171658	-11.3885885433045	4.76648069748246e-30	3.11789493584574e-28
ENSG00000144481	TRPM8	1436.07252542486	-1.18695060017871	0.10452964085269	-11.3551581206659	6.99132931841763e-30	4.56188575079678e-28
ENSG00000157445	CACNA2D3	5990.47874785803	-0.686594587017377	0.0604896943425173	-11.3506043381472	7.36518656863425e-30	4.77031886721198e-28
ENSG00000084710	EFR3B	29314.3537951597	-0.648097732142022	0.0572442165249621	-11.3216281309294	1.02549428203495e-29	6.60941118637039e-28
ENSG00000167778	SPRYD3	7613.11176456765	-0.605743748715811	0.053519489303107	-11.3181900015	1.06651166219161e-29	6.85696593373853e-28
ENSG00000148053	NTRK2	17521.166370248	-0.792052519792274	0.070412369563655	-11.2487695656405	2.34845258159236e-29	1.49527624904486e-27
ENSG00000172432	GTPBP2	14731.617829918	-0.574760350705741	0.0511561253435646	-11.2354160297648	2.73203853614228e-29	1.73530640933327e-27
ENSG00000136205	TNS3	778.991726694059	-1.12294367608278	0.100120567238756	-11.2159140429649	3.40648697828434e-29	2.15329282646551e-27
ENSG00000251129	NA	14672.3304116652	-0.65235511459286	0.0582583538620213	-11.197623539757	4.18817915917855e-29	2.64106376905897e-27
ENSG00000176749	CDK5R1	29158.5579015122	-0.509590898903679	0.0455161879530967	-11.1958167373067	4.2744490813859e-29	2.68901705847186e-27
ENSG00000164434	FABP7	1170.53375727492	-1.21560993557255	0.108811454417061	-11.171709284514	5.60909660687124e-29	3.50348703976926e-27
ENSG00000119866	BCL11A	207.380902914361	-1.86970994218057	0.167484891894938	-11.1634543332626	6.15524953797937e-29	3.83550810072762e-27
ENSG00000166619	BLCAP	28014.1836176682	-0.597230033710101	0.0535130932406989	-11.1604468652895	6.36707250194383e-29	3.9487862856395e-27
ENSG00000078328	RBFOX1	33976.8586349651	-0.616765304118097	0.0553600741876637	-11.1409768351708	7.92453422087457e-29	4.903142396991e-27
ENSG00000180287	PLD5	2543.28447667239	-0.775694724266959	0.069640558490026	-11.1385482983749	8.14359309069742e-29	5.0268526740136e-27
ENSG00000130720	FIBCD1	6456.7019069113	-1.91410190381671	0.17191121101553	-11.1342471064543	8.54641173760149e-29	5.26314854922643e-27
ENSG00000125503	PPP1R12C	12584.8506583126	-0.909175211763731	0.081721809437126	-11.1252457333708	9.45449908346717e-29	5.79523328435554e-27
ENSG00000134198	TSPAN2	12986.4170966988	-0.70623241258937	0.063492926758698	-11.1230092648489	9.69458424166002e-29	5.92857644694633e-27
ENSG00000172572	PDE3A	178.357019403257	-2.253356081239	0.202665628076078	-11.1185902741886	1.01868869112561e-28	6.21518278928982e-27
ENSG00000108219	TSPAN14	13793.1301820226	-0.524473785061176	0.0472847079433395	-11.0918266787149	1.37451910505966e-28	8.36674870061315e-27
ENSG00000116574	RHOU	8845.34162555803	-0.668743587584269	0.0603038851626124	-11.0895605777467	1.40978567534014e-28	8.54187191676135e-27
ENSG00000150938	CRIM1	12082.0698940012	-0.563078112684211	0.0508038832969999	-11.0833675723655	1.51081024070398e-28	9.13293473323029e-27
ENSG00000139354	GAS2L3	611.645411140892	-1.14049049111131	0.103007719125947	-11.0718934540899	1.71733160309632e-28	1.03575577603259e-26
ENSG00000077943	ITGA8	2500.92050537295	-0.716338788816695	0.0647437587081779	-11.0642138039201	1.87096331178338e-28	1.12583183630791e-26
ENSG00000188869	TMC3	579.448210014026	-1.05333112626305	0.0959131198122496	-10.9821380883548	4.65767533741517e-28	2.7772841422374e-26
ENSG00000168824	NSG1	115755.775087168	-0.566030350204027	0.0515500010503713	-10.9802199548151	4.75763990812632e-28	2.83047282859932e-26
ENSG00000128268	MGAT3	31840.2600828717	-0.567311472150624	0.0516695280606441	-10.9796139706323	4.78966127619924e-28	2.84309103654481e-26
ENSG00000165023	DIRAS2	25062.2270021862	-0.528633167266407	0.0481620425718249	-10.9761367881781	4.97757817976609e-28	2.94798188772813e-26
ENSG00000166073	GPR176	23888.0714369685	-0.538694959547905	0.049089192499011	-10.9737995702162	5.10797946277799e-28	3.01841411130809e-26
ENSG00000171791	BCL2	9580.53688682152	-0.600963438421903	0.0547765500064974	-10.9711808858101	5.2581132063172e-28	3.10016468325823e-26
ENSG00000159248	GJD2	1054.17683184961	-0.946002526861537	0.0862811436432379	-10.9641862279103	5.68093035652408e-28	3.3419629676769e-26
ENSG00000165973	NELL1	8029.58342059086	-0.680578124166093	0.0623855821815492	-10.9092213355569	1.04144553097663e-27	6.09929881571525e-26
ENSG00000144057	ST6GAL2	6266.19767217942	-0.925874817408232	0.0849138189439713	-10.9037001152798	1.1066359227821e-27	6.46668849455069e-26
ENSG00000121236	TRIM6	549.967975789511	-1.26022552471887	0.115582161257172	-10.9032874191966	1.11166821201197e-27	6.48169119801924e-26
ENSG00000117971	CHRNB4	4656.1018191249	-0.644143863113417	0.0590955806324708	-10.9000344225315	1.15213693174776e-27	6.70278600823876e-26
ENSG00000228400	CNTNAP5-DT	119.180040594312	-2.40180372233418	0.220425446505568	-10.8962180202435	1.20148053950104e-27	6.97442213393362e-26
ENSG00000187135	VSTM2B	1992.63429352867	-0.891505857973642	0.0819168341831671	-10.8830604461621	1.38822299865986e-27	7.98790196340474e-26
ENSG00000158258	CLSTN2	32144.487726168	-0.860601673250803	0.0790788537017513	-10.8828293907318	1.39174723485589e-27	7.99069547767916e-26
ENSG00000136160	EDNRB	3615.84760481742	-2.97205261541606	0.27323394508839	-10.877318389026	1.47848567616127e-27	8.47020900660933e-26
ENSG00000107736	CDH23	845.154823188701	-1.25436358944327	0.115494763291774	-10.8607832397939	1.77222589995208e-27	1.01309678837261e-25
ENSG00000143013	LMO4	11816.9092376914	-0.699150954637242	0.0644096384237018	-10.8547567064119	1.89310254925617e-27	1.0798486905692e-25
ENSG00000164638	SLC29A4	23763.1810411388	-0.497361175925966	0.0458752918221694	-10.8415915446148	2.18633974259042e-27	1.24172764300556e-25
ENSG00000148848	ADAM12	7321.57263629897	-0.945888531365448	0.0873132209911785	-10.8332795495085	2.39423542107361e-27	1.35687100501189e-25
ENSG00000022355	GABRA1	2610.73736768802	-0.928118931697149	0.085675702946813	-10.8329304548959	2.40338321232814e-27	1.35912612798668e-25
ENSG00000156011	PSD3	102537.425544661	-0.624815208654343	0.0576960226091673	-10.8294329556621	2.49696774153915e-27	1.40901853501102e-25
ENSG00000094963	FMO2	1995.53294698731	-2.56161744506888	0.236561470796565	-10.8285488606544	2.52119060971441e-27	1.41964086237795e-25
ENSG00000148219	ASTN2	14868.2177430759	-0.601832306248101	0.0555835524439523	-10.8275250462798	2.54953287993961e-27	1.43253240621564e-25
ENSG00000223764	LINC02593	1139.24887662846	-1.21524050617113	0.112277447346375	-10.8235494740286	2.66261597354019e-27	1.49288165544164e-25
ENSG00000016082	ISL1	22852.1680717364	-0.643881385838075	0.0595071893625277	-10.8202284923162	2.76088209955753e-27	1.54140457940477e-25
ENSG00000147432	CHRNB3	244.61376683297	-1.6586178149466	0.153840338441301	-10.7814233363733	4.21315449019693e-27	2.3373230057852e-25
ENSG00000168264	IRF2BP2	14110.9884971233	-0.51327295873056	0.0476168423125731	-10.7792313350235	4.31476179975344e-27	2.3886521323435e-25
ENSG00000164756	SLC30A8	3017.81304469679	-0.792815706414468	0.0736382772113892	-10.7663532667742	4.96270291045619e-27	2.74158058263353e-25
ENSG00000185774	KCNIP4	9446.61134577202	-0.769596677582456	0.0715253940281581	-10.7597684436311	5.33039343683074e-27	2.93853303595181e-25
ENSG00000183454	GRIN2A	2604.3278476139	-0.986445883223872	0.091893941288848	-10.7346128524752	7.00118046679695e-27	3.84348729759692e-25
ENSG00000165895	ARHGAP42	872.975796015256	-1.23589883000569	0.115384899689589	-10.7110968014925	9.02857425277156e-27	4.9256304678606e-25
ENSG00000133019	CHRM3	9863.12731272686	-2.26284725411443	0.211391436697078	-10.704536046827	9.69149095296854e-27	5.27634463973625e-25
ENSG00000147588	PMP2	76.0330068864148	-5.66692804231085	0.529425623615943	-10.7039172067383	9.75645706327645e-27	5.30073956479168e-25
ENSG00000166183	ASPG	70.2348492691586	-3.44207796223786	0.321802273781989	-10.6962512159556	1.05979492615716e-26	5.73423197082896e-25
ENSG00000123416	TUBA1B	22809.7721137138	-0.61708276452763	0.057726655532298	-10.6897369826383	1.13692934333652e-26	6.1263717238478e-25
ENSG00000184828	ZBTB7C	1977.10532072353	-0.77700185234774	0.0727521762635869	-10.6801183449496	1.26110787852432e-26	6.78161406414634e-25
ENSG00000112559	MDFI	298.267624207197	-1.77526650517789	0.166418070286122	-10.667510458003	1.44444644702169e-26	7.7516660756903e-25
ENSG00000236279	CLEC2L	966.398507528948	-1.01165648135224	0.0948833700397981	-10.6621052870266	1.53092106224901e-26	8.19900208816702e-25
ENSG00000176595	KBTBD11	31998.6842374917	-0.591264950928798	0.0554814093696628	-10.6569922726603	1.61743822219211e-26	8.64474705096824e-25
ENSG00000137713	PPP2R1B	8337.64757618359	-0.585337507802055	0.054975927104557	-10.6471602868801	1.79765319107905e-26	9.58845604718353e-25
ENSG00000188730	VWC2	2347.71382113043	-0.884771140248431	0.0831319798207131	-10.6429696749263	1.8803884450733e-26	1.00094523383902e-24
ENSG00000109586	GALNT7	6105.02388956803	-0.623482319575939	0.0585862505067126	-10.6421270209894	1.89747527177482e-26	1.00596793843933e-24
ENSG00000248540	LOC283731	1125.34552077878	-0.875507518156933	0.0823388335078662	-10.6329842294073	2.0930578324533e-26	1.10520178237333e-24
ENSG00000167600	CYP2S1	1721.37523163753	-0.766857808696851	0.0722294762346609	-10.6169648275652	2.48510254322915e-26	1.30958429813134e-24
ENSG00000137878	GCOM1	124.413651634321	-2.2022728429441	0.207705945425731	-10.6028396945024	2.89067157709629e-26	1.52026199582648e-24
ENSG00000033327	GAB2	23367.2683046998	-0.477238069425528	0.0450639680532166	-10.5902362806123	3.30755914780745e-26	1.73603942815858e-24
ENSG00000152154	TMEM178A	5648.29379401762	-0.607436856331808	0.0574760905350865	-10.568513805945	4.17051212575801e-26	2.17594815196295e-24
ENSG00000196376	SLC35F1	31498.9447932061	-0.67215024972653	0.06362811312117	-10.5637306648796	4.38865591865101e-26	2.28522962449202e-24
ENSG00000116117	PARD3B	603.160223691759	-1.13105804072067	0.107495865581279	-10.5218748144826	6.84968494608572e-26	3.55967026368123e-24
ENSG00000162373	BEND5	6366.69791497343	-0.59173775193283	0.0562602441495951	-10.5178667614632	7.14734716939733e-26	3.70703434253397e-24
ENSG00000123560	PLP1	2474.32602148298	-2.95761890906254	0.281279736824049	-10.5148665967099	7.37851530546282e-26	3.81939839512698e-24
ENSG00000189212	NA	5620.29075235313	-0.841257507453205	0.0800241562341394	-10.5125445495708	7.56250733132556e-26	3.89165739304378e-24
ENSG00000165175	MID1IP1	17349.9407025128	-0.572960671550077	0.054523491303383	-10.5085103292813	7.89304307960525e-26	4.05381759416601e-24
ENSG00000156475	PPP2R2B	44701.4255496344	-0.70492599884575	0.0671007767800326	-10.5054819433255	8.15054025591685e-26	4.17790656081071e-24
ENSG00000074527	NTN4	4705.23540383899	-0.601728548315177	0.057347038246228	-10.4927571975307	9.32663019425479e-26	4.77146045891292e-24
ENSG00000164619	BMPER	258.078993471174	-1.44415678223156	0.137897505191466	-10.4726824479268	1.15327799584561e-25	5.86587972509791e-24
ENSG00000231424	NA	87.101671216919	-2.78548166506478	0.266491045083538	-10.4524400217336	1.42803140579612e-25	7.23535912270036e-24
ENSG00000160307	S100B	792.453475478128	-3.40680722043054	0.327239198145325	-10.4107553121359	2.21457542792423e-25	1.11989375870569e-23
ENSG00000089041	P2RX7	256.504310330213	-1.98661644440168	0.191497442895004	-10.3741147368266	3.25212538101357e-25	1.63827373599872e-23
ENSG00000149654	CDH22	3716.59830190086	-0.738132083645597	0.0711640366422992	-10.372262711231	3.31578872899024e-25	1.66715067719937e-23
ENSG00000113389	NPR3	703.98761339031	-1.25256078371047	0.121048731331082	-10.3475746497877	4.29221278098285e-25	2.14986718645191e-23
ENSG00000103647	CORO2B	20282.3686980164	-0.479535788427943	0.0465032941573852	-10.3118670863403	6.22794482867538e-25	3.09000070216694e-23
ENSG00000079308	TNS1	18410.7381056347	-0.528710721954261	0.0512760368477038	-10.3110683753621	6.27992691999827e-25	3.10992388490159e-23
ENSG00000102804	TSC22D1	96170.8091047156	-0.538358675347886	0.0523071014832651	-10.2922673992962	7.63567939900935e-25	3.76712618154502e-23
ENSG00000089847	ANKRD24	4083.55329940455	-0.612507507881254	0.0595152198962731	-10.2916112710122	7.68789760776335e-25	3.78578568340347e-23
ENSG00000155366	RHOC	12083.056288798	-0.630194683535323	0.0612417392294058	-10.2902806397231	7.79488519989133e-25	3.83129534983818e-23
ENSG00000141433	ADCYAP1	3371.24437593549	-0.909272870842849	0.0883999663849576	-10.2858961154263	8.15796398694865e-25	4.0022727798657e-23
ENSG00000106536	POU6F2	632.327544353104	-1.14205143693599	0.111071712785638	-10.2821088132501	8.485042151406e-25	4.1549845142155e-23
ENSG00000171735	CAMTA1	56702.5354853933	-0.617502101959342	0.0600716356090956	-10.2794288135854	8.72430919739452e-25	4.26420882257781e-23
ENSG00000011201	ANOS1	30909.9332172656	-0.796503071071821	0.077720298991294	-10.2483274177965	1.20409029642087e-24	5.85263557018173e-23
ENSG00000261452	NA	16173.494646901	-0.626059057999362	0.0611596585343767	-10.2364707881334	1.36111088234685e-24	6.60364792660385e-23
ENSG00000171552	BCL2L1	17377.0833754214	-0.503894190014957	0.049428317440356	-10.1944435115153	2.09943405642469e-24	1.01669830474666e-22
ENSG00000131773	KHDRBS3	9088.29410187399	-0.613132538668679	0.0602983575350947	-10.1683124339137	2.74625306374517e-24	1.32749026772506e-22
ENSG00000087085	ACHE	45303.9949070169	-0.547295539434589	0.0538486708169208	-10.1635849340707	2.88277514239061e-24	1.39092578246428e-22
ENSG00000185112	FAM43A	1734.12431108038	-0.744591842356086	0.0732986192477321	-10.1583338130769	3.04230996616596e-24	1.46253350768373e-22
ENSG00000205683	DPF3	1035.16394450219	-1.1382423706189	0.112054361887379	-10.157947905347	3.05437343372525e-24	1.46565335425619e-22
ENSG00000107742	SPOCK2	107708.444774843	-0.622764841963318	0.0613535049564343	-10.150436269379	3.29885397794821e-24	1.57721207643866e-22
ENSG00000132692	BCAN	1108.75521349953	-1.0850052826981	0.106917774849382	-10.1480346390165	3.38103571218248e-24	1.6135701467795e-22
ENSG00000176399	DMRTA1	183.033178628596	-1.70196431870476	0.167816175496582	-10.1418371242731	3.60259723951269e-24	1.71309036184857e-22
ENSG00000116183	PAPPA2	428.088816672709	-1.16978579468684	0.115447044089527	-10.132661289965	3.95729655620467e-24	1.8783586686274e-22
ENSG00000186907	RTN4RL2	3954.83922326309	-0.698004801931877	0.0690476361336643	-10.1090325609505	5.03792860735374e-24	2.37840880895824e-22
ENSG00000099204	ABLIM1	33219.9603935241	-0.598169322551196	0.0592450633471217	-10.0965260016092	5.72338721305365e-24	2.69234687217279e-22
ENSG00000177380	PPFIA3	28559.955679797	-0.452529015566886	0.044897820000434	-10.079086591788	6.83586168997269e-24	3.20992533927718e-22
ENSG00000184497	TMEM255B	1411.36418780479	-0.770443262201044	0.0766480275723925	-10.0517036980942	9.02926930761507e-24	4.22479832229619e-22
ENSG00000161544	CYGB	9467.56248016201	-0.747094254025928	0.0743398962799121	-10.0497080492673	9.21399877576863e-24	4.30357569818138e-22
ENSG00000134115	CNTN6	2043.29441068854	-2.65290921035422	0.264223123587309	-10.0404127176159	1.01249631264155e-23	4.72067429737984e-22
ENSG00000233087	RAB6D	1727.37574626784	-0.707190576365381	0.0705694996748893	-10.0211930029741	1.23009056360117e-23	5.696518024235e-22
ENSG00000170624	SGCD	6547.92656848902	-0.610283665289331	0.0608994838161324	-10.0211631864056	1.23046175759259e-23	5.696518024235e-22
ENSG00000175445	LPL	334.156933350946	-3.75300790917444	0.374657953216056	-10.0171579889302	1.28134510255647e-23	5.9216609519903e-22
ENSG00000134207	SYT6	2188.41274537294	-0.748074784182875	0.074699704294749	-10.0144276506254	1.31722112785323e-23	6.07678013649623e-22
ENSG00000075223	SEMA3C	126872.072546877	-0.539604375549432	0.0540253457094712	-9.9879856105175	1.72042284975632e-23	7.89532971329707e-22
ENSG00000120659	TNFSF11	87.6286167841154	-2.5609636164142	0.256647488947695	-9.97852590303788	1.8925747706663e-23	8.67023452429288e-22
ENSG00000125869	LAMP5	1677.75589497603	-0.763378514904344	0.0765617856981164	-9.97075117754372	2.04674925635659e-23	9.34397889672794e-22
ENSG00000246228	CASC8	380.039895872033	-1.55958914855882	0.156486471954161	-9.96628736710007	2.14082140019315e-23	9.75650598604489e-22
ENSG00000009694	TENM1	23847.7230812192	-0.767407127324538	0.0770354245567646	-9.96174333743125	2.2409808667087e-23	1.01952998046665e-21
ENSG00000100095	SEZ6L	41108.5559131805	-0.559964680676659	0.0563979085216797	-9.92881997497133	3.11924952469458e-23	1.40934339349431e-21
ENSG00000164741	DLC1	32858.0693395212	-0.489835341741166	0.0493694242550367	-9.92183622014173	3.34544096765578e-23	1.50636499461432e-21
ENSG00000185046	ANKS1B	4005.42663051445	-0.574095780251222	0.0578769226665895	-9.91925198854134	3.43319373871494e-23	1.54323525732048e-21
ENSG00000188487	INSC	893.731297836209	-2.19848496753033	0.222214065811046	-9.89354548509883	4.44017764479079e-23	1.98232447109369e-21
ENSG00000087152	ATXN7L3	34363.2669108932	-0.473979369558289	0.0479167254997007	-9.89173121943087	4.52140183256477e-23	2.01516580659531e-21
ENSG00000148814	LRRC27	3045.93071175766	-0.58256756120004	0.0590099362537702	-9.87236384555184	5.485635917145e-23	2.43255113115084e-21
ENSG00000159840	ZYX	7073.89675467396	-0.512627474749839	0.0519667824835545	-9.86452210913896	5.93162283816825e-23	2.62589148404835e-21
ENSG00000146426	TIAM2	2444.32003366181	-0.670227987151188	0.0679682919754353	-9.86089200819431	6.15005682297256e-23	2.71801502885523e-21
ENSG00000237438	NA	745.052801549696	-0.866160098002568	0.0878704972378289	-9.85723451249209	6.3781909882167e-23	2.81410923198232e-21
ENSG00000176014	TUBB6	1546.15397044604	-0.777939662895986	0.0789303534218518	-9.85602660028903	6.45535877392886e-23	2.84338549948464e-21
ENSG00000138759	FRAS1	5121.27108727054	-0.641204365470919	0.0651720474968571	-9.83864079921443	7.67405574179713e-23	3.35768668529613e-21
ENSG00000100234	TIMP3	369.790822004644	-1.59638522892234	0.162317927666815	-9.83492859888641	7.96240687333775e-23	3.47229603882735e-21
ENSG00000143340	FAM163A	6614.22065270278	-0.594248430856982	0.0604311676037233	-9.83347591020845	8.07814421300489e-23	3.51693510306584e-21
ENSG00000078804	TP53INP2	19387.3917955102	-0.478986349201932	0.0487287320424043	-9.82964934907628	8.39104269553258e-23	3.64712163176405e-21
ENSG00000182175	RGMA	13413.46947352	-0.811839701893972	0.0827713127717773	-9.80822551567391	1.03777374502742e-22	4.5031845543302e-21
ENSG00000102924	CBLN1	1349.90650415097	-0.884904405852925	0.0905806578364527	-9.76924242977632	1.52588749292741e-22	6.59946340691107e-21
ENSG00000114861	FOXP1	6395.39984209178	-0.572959588362965	0.0586504433705725	-9.76905809122056	1.52866610399178e-22	6.60062460928863e-21
ENSG00000171724	VAT1L	70485.7809740245	-0.632256401101416	0.0647535026990636	-9.76404942972388	1.60611062990282e-22	6.92365329900401e-21
ENSG00000253719	ATXN7L3B	46904.9676752444	-0.447443418250289	0.0458474451451251	-9.75939699221963	1.68152041060908e-22	7.2368675478521e-21
ENSG00000181449	SOX2	651.12311889111	-1.39424101303419	0.142990391662486	-9.75059230780445	1.83395085789566e-22	7.86714058062387e-21
ENSG00000110881	ASIC1	24675.422874346	-0.488670561520365	0.0501358802486604	-9.74692294414083	1.90144319603562e-22	8.14337952491085e-21
ENSG00000198208	RPS6KL1	15852.4971008501	-0.449901757014333	0.0461800960478499	-9.7423304738943	1.98938774324796e-22	8.50616912137372e-21
ENSG00000120694	HSPH1	39687.3885072401	-0.568543813945076	0.05835987529784	-9.74203270729262	1.99522688982992e-22	8.51728673619604e-21
ENSG00000180672	NA	1988.03238533701	-0.706288440863045	0.0726485569360248	-9.72198857969074	2.42988926349911e-22	1.03392181347852e-20
ENSG00000104833	TUBB4A	53257.1331211433	-0.518474090207565	0.0533974909461641	-9.70970884625076	2.74119003201534e-22	1.16261827551412e-20
ENSG00000268429	NA	1144.97755345817	-0.730582391788144	0.0752597000254334	-9.70748476995323	2.80165206444726e-22	1.18444120075089e-20
ENSG00000254254	PENK-AS1	486.520690830942	-1.39298671471042	0.14360471083941	-9.70014637102098	3.01066415620087e-22	1.27076123036048e-20
ENSG00000132932	ATP8A2	49849.8859190871	-0.638247295099962	0.0658383269352642	-9.69416029856776	3.19252898423892e-22	1.3453644578453e-20
ENSG00000181541	MAB21L2	15735.9701332157	-0.71683320865037	0.0740451526744496	-9.6810281667192	3.63046324235699e-22	1.52746658273631e-20
ENSG00000169116	PARM1	1289.35655704175	-0.864675549038218	0.0894336636118972	-9.66834538715232	4.10968538353271e-22	1.72357714266947e-20
ENSG00000141622	ARK2C	16980.326192338	-0.651419347717977	0.0673944210593716	-9.66577555646786	4.21415717170506e-22	1.76457765903115e-20
ENSG00000105613	MAST1	47468.2367711493	-0.450295302911187	0.0465976784655466	-9.66347075089001	4.310087973747e-22	1.79901703742303e-20
ENSG00000104725	NA	1816495.65102886	-0.713326835031412	0.0738385431480794	-9.66062986374029	4.43130954754575e-22	1.84668329417216e-20
ENSG00000145911	N4BP3	13703.044718716	-0.487056440977741	0.0504481753100058	-9.65458984363185	4.70036412354904e-22	1.95570846507667e-20
ENSG00000182667	NTM	3052.486156544	-0.682929210803681	0.0707472832440405	-9.65308036561543	4.77009109718764e-22	1.9815847629012e-20
ENSG00000153823	PID1	2215.63833960827	-0.871643921069089	0.0903060886307103	-9.65210579137706	4.81565214739811e-22	1.99735629129307e-20
ENSG00000124151	NCOA3	29262.8573518922	-0.475303401485622	0.0492566316272703	-9.64953115516077	4.93809761744594e-22	2.04491677084029e-20
ENSG00000038945	MSR1	1050.39353732833	-2.29052444679055	0.237603762594939	-9.64010174660143	5.41342927072095e-22	2.23823169973079e-20
ENSG00000169047	IRS1	12740.0747239942	-0.566762716627166	0.0590453576485106	-9.59876845866583	8.090530385129e-22	3.30868720073642e-20
ENSG00000138119	MYOF	230.786486676144	-1.84495226404575	0.192247943220538	-9.59673343256167	8.25181868648701e-22	3.36940720776184e-20
ENSG00000166016	ABTB2	10276.7875406566	-0.505144488469671	0.052803662146891	-9.56646694436538	1.10621402185554e-21	4.48904381461625e-20
ENSG00000260244	NA	2606.92883391668	-0.924177062486945	0.0966497984108234	-9.56212095299569	1.15367753776659e-21	4.67443829477818e-20
ENSG00000102445	RUBCNL	329.764828488311	-1.40638960420091	0.147098918423848	-9.56084258994052	1.16801843383471e-21	4.72526349786424e-20
ENSG00000110675	ELMOD1	21315.650354788	-0.511903910153008	0.0535651781554873	-9.55665467343484	1.21624583236118e-21	4.90919103649484e-20
ENSG00000067082	KLF6	12374.3587942149	-0.567614233239198	0.0594170824097119	-9.55304788150317	1.25935655674051e-21	5.07136906830758e-20
ENSG00000196090	PTPRT	7306.92314602533	-0.566355302470871	0.0593592460700139	-9.54114716691075	1.41260959325745e-21	5.67114226935844e-20
ENSG00000147465	STAR	1347.51002587397	-0.773344267778792	0.0812227267803146	-9.52127930733571	1.71060058503584e-21	6.84656818631697e-20
ENSG00000044115	CTNNA1	46370.2644910035	-0.559952921117002	0.0588485551106292	-9.51515156258889	1.81448200117328e-21	7.25130983326028e-20
ENSG00000143995	MEIS1	43783.0360862328	-0.449355506993094	0.0472408102795216	-9.51201946652226	1.86996518415257e-21	7.4617002249584e-20
ENSG00000105137	SYDE1	2493.10356579575	-0.675599518414619	0.0711139475079191	-9.50023929327486	2.09408532885425e-21	8.31813713105006e-20
ENSG00000144228	SPOPL	4967.79759332591	-0.546215890391058	0.0574993066980513	-9.49952132917751	2.10857301182867e-21	8.3630521748185e-20
ENSG00000215218	UBE2QL1	20395.6283132666	-0.460026077695022	0.0486671522246615	-9.45249632794231	3.30844554088285e-21	1.30628954869452e-19
ENSG00000169851	PCDH7	48942.3171187395	-0.677063223050358	0.0716616340960099	-9.44805727069035	3.45177477718718e-21	1.35880044222925e-19
ENSG00000110090	CPT1A	3601.76020008896	-0.741214037272748	0.0785556212540324	-9.43553147999195	3.89017008743488e-21	1.52680466595803e-19
ENSG00000170647	NA	246.134601333474	-1.34218656196037	0.142344931879961	-9.42911380288714	4.13568251896849e-21	1.62074377822348e-19
ENSG00000054803	CBLN4	52.5398755695811	-5.46487098351556	0.579648152419726	-9.42791063976069	4.18338739309173e-21	1.63699932870149e-19
ENSG00000197381	ADARB1	14637.2029317361	-0.554848546176773	0.0588671525292293	-9.42543544808413	4.28324582765453e-21	1.67358443215459e-19
ENSG00000168032	ENTPD3	1599.79229468124	-0.772410111390917	0.0819694344344685	-9.42314799071147	4.37762481181468e-21	1.70792317583796e-19
ENSG00000103044	HAS3	5331.54552809963	-0.765318581933987	0.0812391928690014	-9.42055866025241	4.48694263064433e-21	1.74797990245072e-19
ENSG00000242808	SOX2-OT	277.395981692179	-1.41415428618676	0.150524233220543	-9.39486125210671	5.72932847409366e-21	2.22867487507052e-19
ENSG00000183098	GPC6	7631.59889878126	-1.65899324296412	0.176642817754805	-9.39179562492569	5.89859462916151e-21	2.29112916349234e-19
ENSG00000132854	KANK4	222.579261467189	-1.55133590558758	0.165563465191885	-9.37003766978189	7.2506645618129e-21	2.79975734680517e-19
ENSG00000117318	ID3	599.088227188634	-3.05815620229539	0.326468219114333	-9.3673932813178	7.43459283940845e-21	2.86656969655549e-19
ENSG00000196277	GRM7	1383.52792200496	-0.691920654686533	0.0739795429062013	-9.35286469076756	8.53053356225906e-21	3.28431787047093e-19
ENSG00000049130	KITLG	4238.46609805312	-0.679196035240154	0.0726210863694014	-9.35260086561209	8.55184453209153e-21	3.28770912011519e-19
ENSG00000088899	LZTS3	37958.3115121789	-0.473101089199453	0.0506017366073069	-9.34950301945046	8.80605207521025e-21	3.38049555284275e-19
ENSG00000140526	ABHD2	21007.3741700062	-0.503494097530148	0.0538694309665893	-9.34656424795768	9.05410742647448e-21	3.47065319076637e-19
ENSG00000255529	POLR2M	5693.36070831933	-0.491740908759959	0.0526271519046353	-9.34386321439233	9.2881835800141e-21	3.55519760436755e-19
ENSG00000196821	ILRUN	31934.8397784288	-0.462335546298358	0.0494859085032877	-9.34277171586417	9.38446359855919e-21	3.58682928470512e-19
ENSG00000217643	NA	56.2181447429801	-3.63007398175336	0.388602181526433	-9.34136284951978	9.51019872814945e-21	3.62961082373611e-19
ENSG00000171951	SCG2	41826.5453431893	-0.71514346469577	0.0765698759611668	-9.33974955187942	9.65622553190011e-21	3.68000154473689e-19
ENSG00000264364	DYNLL2	92758.8192343658	-0.438418062298864	0.0469925162814586	-9.32952940151123	1.06342010744989e-20	4.04684444942148e-19
ENSG00000160963	COL26A1	6857.68573821394	-0.46023404541984	0.0493352960584272	-9.32869734631349	1.07180036225516e-20	4.07284137656961e-19
ENSG00000142549	IGLON5	45987.8040499543	-0.443537674508266	0.0476118401030707	-9.31570116903883	1.21149665587869e-20	4.5838152608613e-19
ENSG00000136895	GARNL3	14372.2604239422	-0.528164736939859	0.0568334267677972	-9.29320589972108	1.49709640499709e-20	5.65627113014418e-19
ENSG00000187783	TMEM72	366.189881469716	-1.17544280615526	0.126492811021182	-9.29256608866427	1.50612561197427e-20	5.67408009920851e-19
ENSG00000138772	ANXA3	642.179599437941	-1.07212674041814	0.115468813068075	-9.28498970354927	1.61722811826537e-20	6.08392426293364e-19
ENSG00000254667	NA	166.326296463563	-1.57118935592663	0.169509893050762	-9.26901272633167	1.87876833124019e-20	7.03761994847466e-19
ENSG00000153721	CNKSR3	2272.20436162495	-0.77386961590063	0.0834924983137858	-9.26873229966401	1.8837137860366e-20	7.04610778344502e-19
ENSG00000168672	LRATD2	479.975604322731	-1.04917100878621	0.113201810863944	-9.2681468677846	1.89407967089823e-20	7.07481804345737e-19
ENSG00000110042	DTX4	27239.3532071235	-0.476237434208224	0.0513952177650175	-9.26618185344821	1.92928706291883e-20	7.19610391581753e-19
ENSG00000168386	FILIP1L	451.26854015063	-1.18647976567301	0.128070497255538	-9.26427078131538	1.96414840271225e-20	7.30959218146934e-19
ENSG00000258178	NA	105.024596885666	-2.32251004716898	0.250697050628348	-9.2642096959172	1.96527292070993e-20	7.30959218146934e-19
ENSG00000188580	NKAIN2	6911.64390327425	-0.654161104641923	0.0706663134108681	-9.25704303885926	2.10171918048796e-20	7.80604626696487e-19
ENSG00000133466	C1QTNF6	1365.00697404818	-0.648385491102154	0.0703699210011657	-9.21395792232613	3.14316411877252e-20	1.16412174179214e-18
ENSG00000184903	IMMP2L	929.413217512369	-0.810287877328413	0.0879940138794212	-9.20844318385972	3.3088896788761e-20	1.22377725732385e-18
ENSG00000260432	NA	717.738757634186	-1.00986483400854	0.109870939520845	-9.19137342788398	3.87857123774198e-20	1.43044753531084e-18
ENSG00000198911	SREBF2	93578.4795174312	-0.437790632074517	0.0476569904511018	-9.18628364759436	4.06647882450999e-20	1.49555422614426e-18
ENSG00000115461	IGFBP5	3284.10578613548	-1.46229188444489	0.159381883039498	-9.17476852800452	4.52545664274281e-20	1.65971280163968e-18
ENSG00000075213	SEMA3A	14169.870210876	-0.705349275495519	0.0770149548988169	-9.15860142257065	5.25742441939715e-20	1.92279878348355e-18
ENSG00000165061	ZMAT4	963.305165731501	-0.793559208434832	0.0867634562866173	-9.1462378563316	5.89508039081319e-20	2.15301436051144e-18
ENSG00000267280	TBX2-AS1	6584.11261044258	-0.607273667979892	0.0664872667918699	-9.13368374550403	6.62072394052367e-20	2.40910596535085e-18
ENSG00000114999	TTL	37817.8631094077	-0.508696199615352	0.0556948298105248	-9.13363415142751	6.62375879581937e-20	2.40910596535085e-18
ENSG00000113719	ERGIC1	23628.3863032684	-0.419334562048992	0.0459235901817373	-9.13113631555208	6.77840293624924e-20	2.46194590623771e-18
ENSG00000183090	FREM3	1961.832903582	-1.92966685025871	0.211355812649026	-9.12994455214291	6.85343872186393e-20	2.48234193705419e-18
ENSG00000171476	HOPX	1024.81757540005	-0.792750461643865	0.0869709009902008	-9.11512301951644	7.85812706374472e-20	2.84232887576659e-18
ENSG00000129355	CDKN2D	29277.1031514236	-0.572537052767457	0.0628515563618867	-9.10935362476791	8.28742356956108e-20	2.9934902497964e-18
ENSG00000164100	NDST3	2349.5455717796	-0.904695395863086	0.0993620674884275	-9.10503795594284	8.62362780760192e-20	3.11065729531825e-18
ENSG00000169136	ATF5	2039.10092444528	-0.592838614587148	0.0651559769304716	-9.098760275205	9.13687713450226e-20	3.28347026599939e-18
ENSG00000196358	NTNG2	18081.4150186918	-0.481302414635811	0.0529170370987898	-9.09541503121721	9.42258972443268e-20	3.37570053669866e-18
ENSG00000056972	TRAF3IP2	717.653430212564	-0.826349923007149	0.0909780521195143	-9.08295906271554	1.05662365048409e-19	3.77513254254479e-18
ENSG00000179431	FJX1	11391.0465609305	-0.539177454667085	0.0594135929555143	-9.07498482831686	1.13693339769962e-19	4.05655368058471e-18
ENSG00000072315	TRPC5	1027.5049118622	-1.05277073649254	0.116157308918517	-9.06331892753341	1.26540377222564e-19	4.5046250513739e-18
ENSG00000154027	AK5	4382.24483702886	-0.661278115659478	0.0729623989324999	-9.06327266283076	1.26594079440421e-19	4.5046250513739e-18
ENSG00000065320	NTN1	2959.55711723204	-0.70515305438368	0.0778581644747614	-9.05689286590186	1.34219322884314e-19	4.76950177644042e-18
ENSG00000149575	SCN2B	6268.38106345694	-0.490555950870178	0.0542126254502566	-9.04873997147201	1.4462753343353e-19	5.12550622529393e-18
ENSG00000179314	WSCD1	27267.282482713	-0.585767754135426	0.0647931463957545	-9.04058201707901	1.55839835627543e-19	5.51542976805098e-18
ENSG00000077549	CAPZB	33589.7331428645	-0.432297976948027	0.0478358271883174	-9.03711720602595	1.60857866692902e-19	5.68537427762978e-18
ENSG00000162772	ATF3	1406.902803617	-0.856046755785656	0.0947930130529212	-9.03069464948583	1.7058546433067e-19	6.01302328423498e-18
ENSG00000182372	CLN8	8410.38471283991	-0.463928489272473	0.0513917461802974	-9.02729569929137	1.7596643494855e-19	6.18611413557094e-18
ENSG00000180901	KCTD2	28681.6261754127	-0.410281273467977	0.0454777926536893	-9.02157403707443	1.85405878755442e-19	6.50057731700412e-18
ENSG00000133265	HSPBP1	8553.57604316311	-0.48553509629893	0.0538261003860243	-9.02043976466475	1.87335749972892e-19	6.55949518147425e-18
ENSG00000213626	LBH	14892.4453460347	-0.434691909840096	0.0482525153626026	-9.00868911337621	2.08534128612392e-19	7.27269687797277e-18
ENSG00000140406	TLNRD1	12608.5548115416	-0.501657747998385	0.0557072820037481	-9.00524545363085	2.15183915947617e-19	7.48475694941605e-18
ENSG00000110514	MADD	40977.7587460926	-0.461345717411079	0.0513230845264932	-8.98904891760607	2.4937902677844e-19	8.6627092313948e-18
ENSG00000082556	OPRK1	11507.8564540385	-0.659213658801304	0.0733929163348088	-8.98197934789863	2.65938757204046e-19	9.22575931324219e-18
ENSG00000174721	FGFBP3	5171.88469577592	-0.650476880761461	0.0724757171362985	-8.9751009919387	2.83091963873965e-19	9.79498195003919e-18
ENSG00000116133	DHCR24	55316.1595354676	-0.417877709028386	0.046626068016708	-8.96231929483404	3.17919711671778e-19	1.09855673299883e-17
ENSG00000183722	LHFPL6	5102.42071496594	-0.601750338848723	0.0672808086448358	-8.94386305648112	3.75798164745149e-19	1.29514921889101e-17
ENSG00000171551	ECEL1	71251.9858115456	-0.486136045596134	0.0543551657824058	-8.94369538936244	3.76369015383816e-19	1.29541879954618e-17
ENSG00000203727	SAMD5	19594.6623111168	-0.604046225585208	0.0675530807779877	-8.94180130097097	3.82877559587683e-19	1.31609781789774e-17
ENSG00000119943	PYROXD2	2643.17694873822	-0.591097769380547	0.0662006307819477	-8.92888424775756	4.30326847001503e-19	1.46959412581189e-17
ENSG00000162745	OLFML2B	498.151890868132	-1.26847999398062	0.142075442066662	-8.92821430311258	4.3294033446412e-19	1.47660169067036e-17
ENSG00000196498	NCOR2	25081.9304768621	-0.521131848717559	0.0584170181612514	-8.92089095131582	4.62551881419428e-19	1.57555236707322e-17
ENSG00000186897	C1QL4	516.485734678866	-1.27084510654329	0.142507537474152	-8.91773957411758	4.75901929840506e-19	1.61892847957127e-17
ENSG00000155974	GRIP1	10405.8048703374	-0.615164308152329	0.0690217380213721	-8.91261689124444	4.98419659218705e-19	1.69115398178259e-17
ENSG00000147596	PRDM14	68.3428864542882	-2.58169736217472	0.289740493998327	-8.91037813371585	5.0858804807902e-19	1.72343187013994e-17
ENSG00000186577	SMIM29	6732.57230054387	-0.473306069570408	0.0531761617843739	-8.90071892532664	5.54861070374868e-19	1.87540189030559e-17
ENSG00000165966	PDZRN4	1570.41879951875	-0.957638572021648	0.107603408702409	-8.89970479160306	5.59954201959379e-19	1.89018686710191e-17
ENSG00000253846	PCDHGA10	4683.33003567766	-0.542692163523611	0.0610839117966957	-8.88437147460106	6.42831562952572e-19	2.16162388483387e-17
ENSG00000164929	BAALC	11759.8454879496	-0.541227907130607	0.0611166844186579	-8.85564903068236	8.319827754721e-19	2.75539282919576e-17
ENSG00000183778	B3GALT5	1397.00256411449	-0.721708290519198	0.0815911012177344	-8.8454289713929	9.11773633169313e-19	3.01584898840506e-17
ENSG00000149972	CNTN5	6755.60823068211	-0.623616569967457	0.0705212282933005	-8.84296239670999	9.32136065844109e-19	3.07932788786893e-17
ENSG00000178732	GP5	805.66561608365	-1.94396354598579	0.21992150577065	-8.83935174585924	9.62755689674768e-19	3.17648978866847e-17
ENSG00000185666	SYN3	17152.1406458505	-0.471876981645525	0.0534353194894698	-8.83080678012069	1.03923377735133e-18	3.4202367220564e-17
ENSG00000114423	CBLB	5554.09501195397	-0.474407007419189	0.0537464400307854	-8.8267614961559	1.07750238274639e-18	3.53732867124832e-17
ENSG00000184304	PRKD1	1609.23176070541	-0.672993255473084	0.0763077347692645	-8.81946315806709	1.15009781223131e-18	3.77094414843323e-17
ENSG00000230498	NA	482.009354556454	-1.00697175920148	0.114195127661286	-8.8179923244033	1.16530239852979e-18	3.8160388383237e-17
ENSG00000152117	SMPD4BP	5940.57497966091	-0.476710335051493	0.0541800055058205	-8.79863947227324	1.38484811988697e-18	4.51810994547738e-17
ENSG00000172575	RASGRP1	11369.761125966	-1.43659840719072	0.163516935325847	-8.78562458578337	1.5549810016618e-18	5.06688728868634e-17
ENSG00000105063	PPP6R1	20193.9888922213	-0.405078242204312	0.0461294735188952	-8.78133243897499	1.61549280326587e-18	5.25754935082666e-17
ENSG00000140538	NTRK3	3423.2814779269	-0.675862769016092	0.0771889711127224	-8.75594996633781	2.02391492340137e-18	6.56237568751696e-17
ENSG00000170382	LRRN2	8828.96714488637	-0.556018338633413	0.0635247200112005	-8.75278692350595	2.08147463684216e-18	6.74069668108393e-17
ENSG00000165186	PTCHD1	21087.6429216034	-0.727805529800206	0.0833666505953653	-8.73017597087759	2.54276685343503e-18	8.21432397763239e-17
ENSG00000068831	RASGRP2	2545.87921953124	-0.704283674216589	0.0807316484125848	-8.72376184637402	2.69108780297389e-18	8.68280305116583e-17
ENSG00000117394	SLC2A1	19131.0388678833	-0.507345422577329	0.0582632984719705	-8.70780467091825	3.09816597232117e-18	9.98399171668598e-17
ENSG00000009413	REV3L	33993.3519406229	-0.438428295844527	0.0503497603010768	-8.70765408261835	3.10228352627231e-18	9.98502418688577e-17
ENSG00000154928	EPHB1	17343.1658025876	-0.46218179673476	0.053095433617201	-8.70473721086684	3.18311425843207e-18	1.02251133029731e-16
ENSG00000173482	PTPRM	8416.78306290179	-0.468459186808647	0.0538169192879159	-8.70468233795455	3.18465462242735e-18	1.02251133029731e-16
ENSG00000150457	LATS2	8670.59649890274	-0.550763995095524	0.0632996013299003	-8.7009078023271	3.29239678983025e-18	1.05452942734929e-16
ENSG00000159685	CHCHD6	9360.2457780167	-0.433225031072868	0.049831585691071	-8.69378377318013	3.50564562902117e-18	1.12062892142223e-16
ENSG00000141905	NFIC	4383.10116898787	-0.653438096150755	0.0751917776837207	-8.69028657494059	3.61526375279418e-18	1.15232697749668e-16
ENSG00000123191	ATP7B	6897.41257167596	-0.491991594101006	0.0566271315435802	-8.68826621956596	3.68012590369596e-18	1.1715810019805e-16
ENSG00000156298	TSPAN7	31873.8660108612	-0.500649729530142	0.0576678107251421	-8.68161498129957	3.90188329143122e-18	1.24067621561639e-16
ENSG00000105974	CAV1	338.791850346837	-1.26460467494911	0.145848377648903	-8.67068043768956	4.29545673760047e-18	1.36252509495708e-16
ENSG00000169618	PROKR1	78.4959333009738	-2.60916441141223	0.301329850963943	-8.65883151989626	4.76624671143269e-18	1.50640893658454e-16
ENSG00000161677	JOSD2	1031.5132315018	-0.678757466098301	0.0784071545030679	-8.65683074969573	4.85062118284433e-18	1.5312357097728e-16
ENSG00000138496	PARP9	229.91835954523	-1.32008050320996	0.152765124991856	-8.64124258256152	5.56049124348878e-18	1.75322155562087e-16
ENSG00000188549	CCDC9B	719.009820845958	-0.811048140795646	0.0938658459466566	-8.6405031842632	5.59659804921082e-18	1.76249272218021e-16
ENSG00000141551	CSNK1D	46791.615714623	-0.383772617476441	0.0444562483446497	-8.63259118271117	5.99774965448003e-18	1.88431093087463e-16
ENSG00000159784	FAM131B	18683.8858478975	-0.430764315835936	0.0499108996576143	-8.63066622302849	6.09956386239788e-18	1.91401111367082e-16
ENSG00000229988	NA	215.923493527018	-1.6190770134032	0.187599115299296	-8.63051518564001	6.10762427358686e-18	1.91425611320906e-16
ENSG00000099365	STX1B	25655.3347038263	-0.388642550839022	0.045103515623606	-8.61667977463861	6.89235447931269e-18	2.15506960033301e-16
ENSG00000079482	OPHN1	9959.04928898674	-0.453751813923272	0.0526851657689432	-8.61251563510785	7.14745459192573e-18	2.232178930514e-16
ENSG00000177234	LINC01561	224.075188429605	-1.29594957410927	0.150511898637476	-8.61027989043382	7.28824104193905e-18	2.27344705146891e-16
ENSG00000197555	SIPA1L1	2107.21945782157	-0.712457733797658	0.0827614464992074	-8.60857034204303	7.39773594996977e-18	2.30219986290188e-16
ENSG00000124205	EDN3	57.9984278697988	-2.84332586949614	0.33133219815787	-8.58149580784595	9.36473013465679e-18	2.90853109235712e-16
ENSG00000152661	GJA1	693.036025408185	-2.12518925859342	0.247649197401922	-8.58145021622802	9.3684432431795e-18	2.90853109235712e-16
ENSG00000151779	NBAS	21736.0230065263	-0.445106797192548	0.0519531398170575	-8.56746673559871	1.05786405716331e-17	3.2765127499607e-16
ENSG00000197442	MAP3K5	325.085314033362	-1.07163324652363	0.125169962265609	-8.56142501864498	1.11480911520135e-17	3.4407301048515e-16
ENSG00000261087	ZNNT1	899.163237012185	-0.72814090314567	0.085097165237202	-8.55658236224476	1.16262783347283e-17	3.58411037620181e-16
ENSG00000082497	SERTAD4	775.333668518479	-0.758447451930632	0.0886545066608919	-8.55509190110022	1.17774865895426e-17	3.62647291989006e-16
ENSG00000172461	FUT9	66053.029486892	-1.18454626730892	0.1384669240763	-8.55472362956654	1.1815145987727e-17	3.63381378822538e-16
ENSG00000080854	IGSF9B	12683.972316329	-0.483273831134281	0.0566176827925664	-8.53574020160592	1.39260965637694e-17	4.27613947380504e-16
ENSG00000186868	MAPT	166216.457466737	-0.394120170846039	0.0461866943420368	-8.53319720020169	1.42357726020181e-17	4.36298224175605e-16
ENSG00000182968	SOX1	185.356560565018	-1.53760638563917	0.180305183631068	-8.52779911633237	1.49158265260238e-17	4.56077412009676e-16
ENSG00000065802	ASB1	12593.8043040606	-0.410964435308359	0.0482097840932086	-8.52450271326255	1.53467713081071e-17	4.68165543292324e-16
ENSG00000182718	ANXA2	19896.0729953222	-0.709380965638181	0.0833315012450735	-8.51275874116235	1.69843219971795e-17	5.16323388714257e-16
ENSG00000133636	NTS	23315.0586334347	-2.836156517868	0.333445342567476	-8.50561143253659	1.80641021672787e-17	5.48514584977784e-16
ENSG00000242173	ARHGDIG	10956.4154047949	-0.51076293122321	0.060073490217072	-8.50230158723256	1.85868170541127e-17	5.63735803062222e-16
ENSG00000160469	BRSK1	44626.0508013218	-0.418676501582506	0.0492902953169655	-8.49409602620902	1.9947933740878e-17	6.03625852301643e-16
ENSG00000186468	RPS23	49781.0121063048	-0.468116533243645	0.0553240290797908	-8.46136011837654	2.64276929982902e-17	7.97867525927715e-16
ENSG00000175832	ETV4	13254.821104709	-0.555894897857994	0.0658376921314958	-8.44341409701483	3.08200881094489e-17	9.28344830384959e-16
ENSG00000054793	ATP9A	113014.085254569	-0.471710181894287	0.0559117642803957	-8.43668927220173	3.26452834862793e-17	9.82081421332899e-16
ENSG00000157005	SST	9874.52631760326	-2.03043266045407	0.240670416709043	-8.43656934748546	3.26787817031597e-17	9.82081421332899e-16
ENSG00000150510	FAM124A	2118.53164754087	-0.625822732461723	0.0742039726103559	-8.43381709154456	3.3456948626057e-17	1.00431954460136e-15
ENSG00000051620	HEBP2	17085.8501090739	-0.463921687378981	0.0550425325771375	-8.4284219068015	3.50357862220321e-17	1.04931780694141e-15
ENSG00000122574	WIPF3	6780.01268234254	-0.563365212096233	0.0668631451195338	-8.42564631216619	3.58764366084093e-17	1.07327278390754e-15
ENSG00000252793	NA	351.574042922353	-1.0612774302086	0.125982251027266	-8.42402339658873	3.63771586349899e-17	1.08701564030193e-15
ENSG00000101000	PROCR	946.973341650756	-2.08760433753964	0.248026226158607	-8.41686933624782	3.86678545850872e-17	1.15284569633725e-15
ENSG00000227195	LOC124904967	612.490011164201	-0.854121294330723	0.101498770620587	-8.41509004600184	3.92593222397227e-17	1.16915417623528e-15
ENSG00000254489	MPPED2-AS1	144.002065209669	-1.55324616593507	0.184708719817109	-8.40916534678512	4.12938643901848e-17	1.22696435932689e-15
ENSG00000197415	VEPH1	151.551935501104	-1.90470975003975	0.226533679255302	-8.40806433860613	4.16832493008542e-17	1.2371362569021e-15
ENSG00000099194	SCD	49701.1229757672	-0.446884067971037	0.0532620068590055	-8.39029721794041	4.84914666786471e-17	1.43757791181703e-15
ENSG00000151692	RNF144A	9901.67544546669	-0.470389736204469	0.0561470703362939	-8.37781443247282	5.39195678000804e-17	1.59669927350328e-15
ENSG00000167553	TUBA1C	734.497662496462	-0.842764724591686	0.100735886719888	-8.3660823568777	5.95655708733602e-17	1.75992837268076e-15
ENSG00000164099	PRSS12	1098.19318301194	-0.774785815597152	0.0926449869222829	-8.362954557348	6.1166778924576e-17	1.80520944848558e-15
ENSG00000139318	DUSP6	4769.91759514131	-0.655412865496417	0.0783751823324199	-8.36250514501586	6.14003067276931e-17	1.81007002882446e-15
ENSG00000145685	LHFPL2	3651.65218641605	-0.742632938586967	0.0889034974678539	-8.35324773196343	6.64111602076332e-17	1.9555967176035e-15
ENSG00000105997	HOXA3	12161.7610942302	-0.500599096395613	0.0600087219646899	-8.34210561408345	7.29792281290788e-17	2.14181002553823e-15
ENSG00000074416	MGLL	1778.74108952626	-0.694819987134108	0.083459433871254	-8.32524203562116	8.41566120389779e-17	2.46434551244651e-15
ENSG00000134363	FST	138.534216089463	-1.87179755391087	0.224977722143226	-8.31992401771782	8.80197199795086e-17	2.57460128651964e-15
ENSG00000151617	EDNRA	75.9078769540212	-2.265690920327	0.272557568041185	-8.31270596010252	9.354410203428e-17	2.72709058436078e-15
ENSG00000139083	ETV6	1584.56363990437	-0.563656082131407	0.0678091254185231	-8.31239274437591	9.37914111734069e-17	2.73127236790245e-15
ENSG00000154764	WNT7A	385.506652410816	-1.06412335183673	0.128069295819383	-8.30896543178838	9.65400377384625e-17	2.80820446058696e-15
ENSG00000228998	NA	6050.1090007998	-0.437236621525141	0.0526331883073819	-8.30724179146521	9.79522241832499e-17	2.8461344609091e-15
ENSG00000214140	PRCD	920.87595348964	-0.691225284441506	0.083223711911586	-8.30562911175891	9.92919361812744e-17	2.88187721172494e-15
ENSG00000181234	TMEM132C	299.85361066186	-1.20970127172147	0.145691831885903	-8.30315094581851	1.01385932395163e-16	2.93940956809614e-15
ENSG00000164107	HAND2	66.8530137442056	-2.81783374085974	0.339474545109359	-8.30057446561123	1.03609172954964e-16	3.00055816302172e-15
ENSG00000146242	TPBG	1210.45230732469	-0.867112592315512	0.104507866720704	-8.29710355329387	1.06680384530048e-16	3.08316139067644e-15
ENSG00000259326	NA	212.697640892374	-1.2837843775607	0.155012159644526	-8.28183015129054	1.21296513867063e-16	3.49355216719419e-15
ENSG00000118971	CCND2	62521.8372442901	-0.410185320242329	0.0495375443887018	-8.28029175252945	1.22873867570063e-16	3.53511074575754e-15
ENSG00000149257	SERPINH1	2113.88156253136	-0.534271950650449	0.0645467576904852	-8.27728564171095	1.26014695643868e-16	3.62151085972804e-15
ENSG00000100982	PCIF1	8114.858823735	-0.477956148999428	0.0578048626525959	-8.26844191070774	1.35721005009346e-16	3.89620037961329e-15
ENSG00000198722	UNC13B	30249.6946573432	-0.617176952924505	0.0746710485184382	-8.26527771030439	1.39369913058384e-16	3.99223445945888e-15
ENSG00000137766	UNC13C	383.392914485615	-1.18691667765023	0.143643915167436	-8.26290954452697	1.42163970300205e-16	4.06783869751272e-15
ENSG00000166780	BMERB1	12967.9778983969	-0.416224002879725	0.0503784934789718	-8.26193826247422	1.43325833507294e-16	4.0906866565807e-15
ENSG00000172995	ARPP21	3716.88990700151	-0.663755105094548	0.0803599934354717	-8.25977052409215	1.45952787397149e-16	4.15815221819655e-15
ENSG00000188859	FAM78B	5365.4228534413	-0.60452199087757	0.0732165126618867	-8.25663458828267	1.49837253233697e-16	4.25958963354952e-15
ENSG00000163485	ADORA1	5633.58581150533	-0.555440965856141	0.067295222146089	-8.25379496705357	1.53442509170116e-16	4.35266906271561e-15
ENSG00000124942	AHNAK	820.305894227521	-2.49956868197974	0.302961815063773	-8.2504413351682	1.57810632175776e-16	4.46694120957395e-15
ENSG00000169499	PLEKHA2	1408.79973968871	-0.612752326040145	0.0742950103704714	-8.24755690839346	1.61665517339207e-16	4.57113596123847e-15
ENSG00000166292	TMEM100	56.5657338177784	-2.52521231180714	0.306199336882259	-8.24695552093289	1.62480859567373e-16	4.58925529880092e-15
ENSG00000233670	PIRT	136.074930779026	-1.58028868588338	0.191780785774136	-8.24007827220249	1.72098031593153e-16	4.84009608424977e-15
ENSG00000145416	MARCHF1	3891.81105819401	-0.553258051863416	0.0672415066968574	-8.22792467095734	1.9048480430584e-16	5.34577205338992e-15
ENSG00000041515	MYO16	6569.58407001842	-0.549839994989883	0.0668812281996501	-8.22114081620229	2.0157641347405e-16	5.64499826274081e-15
ENSG00000164344	KLKB1	41.5292195827884	-3.87826451971419	0.471871225649091	-8.21890445720519	2.05370569276051e-16	5.74513243583302e-15
ENSG00000188613	NANOS1	10406.250929661	-0.451859378396581	0.0550000508195771	-8.21561747058866	2.11075308876059e-16	5.8984445506959e-15
ENSG00000176907	TCIM	78.5354948400085	-2.11205094999227	0.257122282721699	-8.21418870288377	2.13603455976249e-16	5.96275634644528e-15
ENSG00000139182	CLSTN3	71314.2547123782	-0.368293957732197	0.0448474165138724	-8.2121554898993	2.17252684710252e-16	6.05819363429563e-15
ENSG00000128285	MCHR1	2901.52855002364	-0.594946242908269	0.0724793793214982	-8.20848975912521	2.23987909147803e-16	6.23939201160024e-15
ENSG00000121671	CRY2	13844.1316549671	-0.435290295633235	0.0530505245985408	-8.20520247306296	2.30202597943021e-16	6.40572223863459e-15
ENSG00000151136	ABTB3	2419.69877215643	-0.69735747293945	0.0851698127336511	-8.18784790710148	2.65938594223485e-16	7.36893706396286e-15
ENSG00000203706	NA	345.529903971275	-1.11168910119251	0.1358183735917	-8.18511569380514	2.72042174039065e-16	7.53012737740133e-15
ENSG00000162552	WNT4	4252.65236860637	-0.468085220415243	0.0571895075288073	-8.18480942818857	2.72734898274393e-16	7.54136370664927e-15
ENSG00000186642	PDE2A	7908.43674706487	-0.612960012041825	0.0749790981101665	-8.1750784884236	2.95673335256162e-16	8.15847431678493e-15
ENSG00000245937	SLC12A2-DT	2112.81846632644	-0.534407063840504	0.0654299170216589	-8.16762557812204	3.1451828261083e-16	8.66936347959579e-15
ENSG00000253832	NA	236.142847449427	-1.25400099726671	0.153552700826647	-8.16658378860044	3.17245081865665e-16	8.7353682437063e-15
ENSG00000188191	PRKAR1B	15411.2020211718	-0.489532079634881	0.0599544653794401	-8.16506454584705	3.21263391060959e-16	8.83675955160982e-15
ENSG00000073849	ST6GAL1	12505.2740278611	-0.525298424762419	0.0644186720356891	-8.15444355126405	3.50791210975944e-16	9.63887741256365e-15
ENSG00000172020	GAP43	136807.330149098	-0.569069842982501	0.0698598194659631	-8.1458819580798	3.76527311191885e-16	1.03352423539685e-14
ENSG00000028310	BRD9	4475.31390954752	-0.52750488138244	0.0648033648699847	-8.14008473851282	3.95001341990109e-16	1.08197450926791e-14
ENSG00000141002	TCF25	15955.9794020911	-0.401913645025661	0.0493931676810503	-8.13702914583173	4.05095223484793e-16	1.10846867812238e-14
ENSG00000106723	SPIN1	41173.8994182123	-0.399798509938297	0.0492730534878281	-8.11393817996401	4.90050779277799e-16	1.33676092239513e-14
ENSG00000063241	ISOC2	4591.29782769788	-0.437166532257392	0.0538871709354668	-8.11262726671857	4.95368450343138e-16	1.34846881679329e-14
ENSG00000103740	ACSBG1	295.567790751412	-1.41942913405098	0.175020580584187	-8.11006985186073	5.05906704625482e-16	1.37573140691124e-14
ENSG00000188176	SMTNL2	1160.40029015132	-0.616701407078814	0.0760548608086357	-8.1086389551158	5.11899017669677e-16	1.39058848849606e-14
ENSG00000129946	SHC2	23062.4733898721	-0.41742538800287	0.05148234803324	-8.10812645401013	5.14062238634602e-16	1.39502380052998e-14
ENSG00000105825	TFPI2	43.6430643099426	-3.11249641611846	0.384570922131981	-8.09342630187282	5.80093989912775e-16	1.56935715624962e-14
ENSG00000204381	LAYN	5959.61518527288	-1.32628947201321	0.163885491090714	-8.09278150973766	5.83174186614991e-16	1.57606869591242e-14
ENSG00000106025	TSPAN12	1284.21959793712	-0.635409210181458	0.0785652901991683	-8.08765815757382	6.08228249306298e-16	1.64209138026267e-14
ENSG00000198948	LOC101928198	10248.2238356468	-1.22116244498426	0.151107503229127	-8.08141501175221	6.40195368887508e-16	1.7248542438797e-14
ENSG00000106976	DNM1	40798.8555490911	-0.403083351204344	0.0499540820208066	-8.06907733859375	7.08313900214131e-16	1.90643012487521e-14
ENSG00000168209	DDIT4	2893.80574721542	-0.527676824970378	0.0654614127472821	-8.06088354688445	7.57449616093455e-16	2.03451431101057e-14
ENSG00000187479	C11orf96	1337.4330621044	-0.614203367750147	0.0762116901510956	-8.05917525949681	7.68109069803135e-16	2.06104041832074e-14
ENSG00000180730	SHISA2	417.747082534707	-0.889854966389713	0.110489786823011	-8.05373050284853	8.03079418735499e-16	2.15048639460985e-14
ENSG00000164106	SCRG1	5098.44791473145	-2.05534002436591	0.25530114969409	-8.05064930897758	8.2355936746045e-16	2.20308414310682e-14
ENSG00000104722	NEFM	632832.221322474	-0.638277564644161	0.0793098290162942	-8.04789989539666	8.42267942355403e-16	2.24855612306372e-14
ENSG00000161082	CELF5	22124.1441720119	-0.436021644410029	0.0542469856981821	-8.03771193547886	9.15314979813037e-16	2.44108749585838e-14
ENSG00000267756	NA	343.065936078893	-1.12742584473528	0.140303525333449	-8.0356202173524	9.31067204747698e-16	2.48058188612416e-14
ENSG00000228214	NA	855.478519172216	-0.681624966738497	0.0848493587075606	-8.03335437204383	9.48432149194787e-16	2.52428864324151e-14
ENSG00000159307	SCUBE1	21109.4340323149	-0.443125282629262	0.0552155217800829	-8.02537526303164	1.01216056011787e-15	2.68846202917772e-14
ENSG00000081277	PKP1	141.283528029152	-1.56839764373932	0.195488626359686	-8.02296109469597	1.0322605197617e-15	2.73908401893578e-14
ENSG00000133026	MYH10	126234.070683206	-0.42879036719021	0.0535795961829846	-8.00286672049205	1.21555489102747e-15	3.21895583227173e-14
ENSG00000113319	RASGRF2	1901.03061732732	-0.539908490682961	0.0674677254920116	-8.00247061458871	1.21947280311967e-15	3.22608217614031e-14
ENSG00000139116	KIF21A	94842.2749846945	-0.477051508357602	0.0596492125074303	-7.99761620152449	1.26851042696602e-15	3.3524372047737e-14
ENSG00000152932	RAB3C	62995.874327031	-0.464910009341486	0.0581513603718058	-7.99482602589112	1.29756959282488e-15	3.42579216997219e-14
ENSG00000068976	PYGM	3115.76131410563	-0.701691590268782	0.0878006071667045	-7.99187628550792	1.3290037042778e-15	3.5052639325666e-14
ENSG00000126822	PLEKHG3	6635.32540302231	-0.409810185602565	0.0512904110876307	-7.98999612037416	1.34943000273507e-15	3.55201314834048e-14
ENSG00000003436	TFPI	176.497102548565	-1.92400879466574	0.240949267453033	-7.98511991758086	1.40385766420222e-15	3.68789621756859e-14
ENSG00000070193	FGF10	7682.66192435329	-0.586601317494548	0.0734697580541868	-7.98425546824187	1.413729695549e-15	3.71012336069427e-14
ENSG00000000003	TSPAN6	4972.56239527601	-0.456379237138063	0.0571844786955074	-7.98082360019691	1.45360079936482e-15	3.81095579462585e-14
ENSG00000112096	NA	40727.533058594	-0.367264262582796	0.0460221709025169	-7.98015946185431	1.46144362241181e-15	3.82770134411762e-14
ENSG00000122966	CIT	10242.3372278708	-0.61550411688911	0.0771474055391454	-7.978286665477	1.48378468939297e-15	3.87848928352661e-14
ENSG00000157851	DPYSL5	105887.10146427	-0.386092794707975	0.0483976910569269	-7.97750442792488	1.49321549150822e-15	3.89926460424034e-14
ENSG00000076716	GPC4	533.133042892987	-1.04163987058902	0.130599252490781	-7.97584864172591	1.51337314146025e-15	3.94798215553957e-14
ENSG00000167378	IRGQ	26457.6266628787	-0.417136693915112	0.0523175513292602	-7.97316929628195	1.54656085203481e-15	4.03056136423264e-14
ENSG00000170365	SMAD1	6452.08309417401	-0.428579165051285	0.0537591313663978	-7.97221149520227	1.55859774318857e-15	4.05790953018679e-14
ENSG00000188511	MIR3667HG	492.3462709954	-1.06216684774458	0.13336992789605	-7.96406554686335	1.66476998912135e-15	4.32576992430188e-14
ENSG00000139220	PPFIA2	20102.0306392078	-0.536880096272984	0.0674242951878873	-7.96270980329705	1.68311886388401e-15	4.36913066581382e-14
ENSG00000177189	RPS6KA3	29593.5311273987	-0.430306127533063	0.0540687549881384	-7.95849890805629	1.74138933932157e-15	4.51593432611441e-14
ENSG00000163486	NA	2041.43320118861	-0.493484530381719	0.0620107955863856	-7.95804223627898	1.74782696620799e-15	4.52816334023698e-14
ENSG00000206432	TMEM200C	5321.85082301828	-0.452291457303872	0.0568354667880459	-7.95790872960688	1.74971341170868e-15	4.52858896400507e-14
ENSG00000149131	SERPING1	1556.37536605142	-0.666818495241917	0.083817841509134	-7.95556749298121	1.7831228301547e-15	4.61052093822496e-14
ENSG00000026652	AGPAT4	26297.3875636466	-0.378374562010595	0.0475622682830879	-7.95535149329993	1.78623661489004e-15	4.61403516946448e-14
ENSG00000070748	CHAT	9122.83796153279	-0.465483205499365	0.0585520686290291	-7.94990196586474	1.86659167026411e-15	4.81686894614967e-14
ENSG00000186094	AGBL4	1338.3019574218	-0.578929881721588	0.0729407361005633	-7.93698984506296	2.07147002797533e-15	5.33510047557682e-14
ENSG00000139436	GIT2	5046.97383331148	-0.500755175595407	0.0631085648476799	-7.93482115785774	2.10798860657636e-15	5.423842309054e-14
ENSG00000135074	ADAM19	8881.6217732041	-0.504642138656444	0.0636903294764765	-7.92337145693099	2.3115570862479e-15	5.9302151356073e-14
ENSG00000101463	SYNDIG1	5101.73880147597	-0.56411569095142	0.0713091927347171	-7.91084107556835	2.5565572590825e-15	6.53961378257135e-14
ENSG00000138162	TACC2	21456.2559603324	-0.356648320600143	0.0450919624185674	-7.90935460491928	2.58726673927289e-15	6.61173626588144e-14
ENSG00000261355	NA	1059.62825649226	-0.605103909030548	0.0766018475346743	-7.8993383123905	2.80387892134001e-15	7.14445737553847e-14
ENSG00000266028	SRGAP2	2752.01054401458	-0.462470906223415	0.0585801143199274	-7.89467401339799	2.91075019401883e-15	7.40959216862722e-14
ENSG00000162599	NFIA	1926.61882144933	-1.7323731428398	0.219506655522224	-7.89212126037061	2.97092844192184e-15	7.55546753469795e-14
ENSG00000171132	PRKCE	22334.8227888642	-0.443996744920232	0.0562716649463441	-7.89023650435063	3.01614396299802e-15	7.66304557014453e-14
ENSG00000135636	DYSF	4781.91791930691	-0.625383952850919	0.0793046429532912	-7.88584286571037	3.12419535642822e-15	7.92990744137418e-14
ENSG00000184209	SNRNP35	3171.21925586586	-0.439628620901469	0.0557794629807376	-7.88154990042279	3.2334493484981e-15	8.19930415314426e-14
ENSG00000125821	DTD1	21190.2385769509	-0.401486669236957	0.0510282052384165	-7.86793631798554	3.60539011584553e-15	9.13365496014202e-14
ENSG00000103034	NDRG4	97743.1131684327	-0.365746149183686	0.0464929387170172	-7.86670318711897	3.6410913483206e-15	9.21522022092767e-14
ENSG00000084731	KIF3C	102073.633580556	-0.349282631980497	0.0444065499952133	-7.86556559827653	3.67433501106632e-15	9.29041475490383e-14
ENSG00000102871	TRADD	837.329342136007	-0.733420803339769	0.0933271099334896	-7.85860404187431	3.88438006471285e-15	9.81207091082507e-14
ENSG00000187416	LHFPL3	846.077217679132	-0.722825230092874	0.0920666467643907	-7.85110846865823	4.12376104574355e-15	1.03967804850309e-13
ENSG00000105810	CDK6	2897.36108498285	-0.454545965859221	0.0579001597924597	-7.85051315036986	4.14338422879923e-15	1.04362482452591e-13
ENSG00000183023	SLC8A1	34218.9719306153	-0.449190869089215	0.0572266484103868	-7.84933036560088	4.18264494395231e-15	1.05250556407818e-13
ENSG00000068971	PPP2R5B	32492.2806870622	-0.384007278737079	0.0489429183714617	-7.84602331684805	4.2943713326823e-15	1.07958688875921e-13
ENSG00000103528	SYT17	5110.38952295288	-0.471322064104339	0.0602931345493319	-7.81717632740926	5.40214079546405e-15	1.35419155726904e-13
ENSG00000112562	SMOC2	396.186872041736	-1.07189221644969	0.137134263039495	-7.81637056044104	5.43681695590158e-15	1.36158608259417e-13
ENSG00000113657	DPYSL3	382445.695839032	-0.397853994014406	0.0509184810196913	-7.81354797014756	5.56002395152906e-15	1.39111693462805e-13
ENSG00000155858	LSM11	28167.9460529106	-0.383834574378991	0.0491411568218602	-7.81085752153566	5.68001956966037e-15	1.41978892208925e-13
ENSG00000198010	DLGAP2	9101.68256961557	-0.476022475148151	0.0609952687656047	-7.80425244091359	5.98552751397244e-15	1.4933152894442e-13
ENSG00000188229	TUBB4B	25843.7448902253	-0.514124565540243	0.0659597987916483	-7.79451385478363	6.46569197015276e-15	1.61005526559789e-13
ENSG00000205542	TMSB4X	197963.026882349	-0.409120418796293	0.0525501770486093	-7.7853290278709	6.95320141455702e-15	1.72654753916139e-13
ENSG00000112715	VEGFA	9999.51160291434	-0.494536039730492	0.0635413057102698	-7.78290647638616	7.08770304782801e-15	1.75828527684609e-13
ENSG00000128872	TMOD2	153485.773928478	-0.46656461682496	0.0599507576012864	-7.78246406705874	7.11254094909422e-15	1.76278394719493e-13
ENSG00000113721	PDGFRB	204.174402496361	-1.38077161717208	0.177619720149988	-7.77375178840569	7.61949740378419e-15	1.88665069425526e-13
ENSG00000183715	OPCML	14419.8748301551	-0.620830562501263	0.0798637317384062	-7.77362325786121	7.62723652023015e-15	1.88679032489155e-13
ENSG00000230989	HSBP1	58190.2227300135	-0.46540344864463	0.0599953459078488	-7.75732586590095	8.67388535023187e-15	2.13766156672631e-13
ENSG00000149970	CNKSR2	14979.4821478898	-0.47252351969339	0.0609375185433823	-7.75422975842041	8.88812807570322e-15	2.18841026103644e-13
ENSG00000099250	NRP1	23427.015857373	-0.423449307606246	0.0546329447138571	-7.75080511995252	9.13117305112866e-15	2.24251432746202e-13
ENSG00000121570	DPPA4	197.964260213458	-1.4679929773023	0.189399547379937	-7.7507734184681	9.13345316668627e-15	2.24251432746202e-13
ENSG00000108852	MPP2	23186.290556012	-0.351555819138702	0.0453689067751771	-7.74882720628064	9.27451198264855e-15	2.27502394678849e-13
ENSG00000127920	GNG11	139.737650436746	-1.73590035342137	0.224050963705604	-7.74779239826118	9.35038424755861e-15	2.2914977089823e-13
ENSG00000270681	NA	908.837127405096	-0.74697053906527	0.0964233686025015	-7.74677912513722	9.42526935500728e-15	2.30769909645504e-13
ENSG00000184347	SLIT3	30758.979128597	-0.394369580861955	0.0509232110498653	-7.74439735302196	9.60362422169828e-15	2.34918048868631e-13
ENSG00000011105	TSPAN9	10659.8225704451	-0.436676492609701	0.0563882465050037	-7.74410483877968	9.62575636085085e-15	2.35240603406072e-13
ENSG00000135083	CCNJL	1266.86818730317	-0.624456835588829	0.0806906010816655	-7.73890424929203	1.00277262291494e-14	2.4483666566547e-13
ENSG00000166979	EVA1C	812.472943740145	-0.679690282482904	0.0880603555123758	-7.71845944214229	1.17744114254459e-14	2.86950808937464e-13
ENSG00000076706	MCAM	21310.9208022394	-0.430891520651079	0.0558978100038143	-7.70855818182639	1.27247106801927e-14	3.09250454756329e-13
ENSG00000189221	MAOA	5745.76741120877	-0.563449548994763	0.0730982771565677	-7.70810983394208	1.27694831359086e-14	3.10052011580658e-13
ENSG00000011347	SYT7	35723.2298542088	-0.362220393956725	0.0469928474212042	-7.70798991408389	1.27814847006856e-14	3.10057123329547e-13
ENSG00000117419	ERI3	12047.3485867998	-0.384159897222033	0.0498624222225248	-7.70439702081888	1.31462540989132e-14	3.18025664935622e-13
ENSG00000187672	ERC2	11420.780755426	-0.408161319803071	0.0529965541262795	-7.7016577121318	1.34312268489808e-14	3.24322811038382e-13
ENSG00000166949	SMAD3	5655.91273766311	-0.419891562844427	0.0545248452142047	-7.70092168432305	1.35088268525449e-14	3.25456142714384e-13
ENSG00000006047	YBX2	1322.17526564368	-0.55387220819668	0.0719248525101816	-7.70070690264224	1.35315544869355e-14	3.25549640245614e-13
ENSG00000162496	DHRS3	1844.5874436462	-1.7832527628466	0.231693348423259	-7.69660749858445	1.39726255962004e-14	3.35853896414703e-13
ENSG00000076770	MBNL3	87.2080875278145	-2.02907468534448	0.263741415189368	-7.69342457606661	1.43248165509396e-14	3.44004909610508e-13
ENSG00000134962	KLB	340.205717680201	-1.08097527945624	0.140544868279004	-7.69131803027012	1.45626943774904e-14	3.48993126669016e-13
ENSG00000250786	SNHG18	74.122912031092	-2.03591399241885	0.264744282947739	-7.69011504139164	1.47002787467253e-14	3.51736605936205e-13
ENSG00000105854	PON2	1612.53113979311	-0.750389304350077	0.0976321835429273	-7.68588058895705	1.5194818369207e-14	3.63239039851515e-13
ENSG00000034053	APBA2	31830.9975263729	-0.345353353181592	0.044963782721311	-7.6807006056879	1.58220867870435e-14	3.77890639556853e-13
ENSG00000152137	HSPB8	2056.8581454131	-0.674676089077539	0.0878858143622732	-7.67673479472425	1.63194798730525e-14	3.89063502032446e-13
ENSG00000189159	JPT1	100570.347507343	-0.354627136031298	0.0461977666691984	-7.67628311062361	1.63770969183138e-14	3.90083460655778e-13
ENSG00000072803	FBXW11	34298.4195414105	-0.408639370159984	0.0532647627303252	-7.67185188130639	1.69530657130967e-14	4.03072166357676e-13
ENSG00000121753	ADGRB2	26232.1408273755	-0.362066376530174	0.047202992066171	-7.67041157099988	1.71445331292178e-14	4.07256226888809e-13
ENSG00000179242	CDH4	5910.36040430679	-1.14869610551895	0.149790847201701	-7.66866685767637	1.73793173196331e-14	4.12460765556925e-13
ENSG00000049246	PER3	1393.2251589249	-0.550076416714051	0.0717612889606204	-7.6653642190835	1.78324429391659e-14	4.21956284181231e-13
ENSG00000245526	MIR9-2HG	264.060444274348	-1.4674712671495	0.191443611678857	-7.66529242882835	1.78424206068427e-14	4.21956284181231e-13
ENSG00000100271	TTLL1	2267.81957312262	-0.49233529446955	0.0642319266191989	-7.66496227628942	1.78883771459085e-14	4.2263500937e-13
ENSG00000084628	NKAIN1	20665.043697233	-0.387379335167243	0.0505707772060777	-7.66014201420434	1.85727593422956e-14	4.38410484438964e-13
ENSG00000259436	NA	1800.22828382775	-0.526562462290881	0.0687782686129108	-7.65594239154832	1.91899740134501e-14	4.52573593414962e-13
ENSG00000154783	FGD5	1158.51462761159	-0.739140937591932	0.0965761035532724	-7.65345577629578	1.95648942486854e-14	4.61002203551462e-13
ENSG00000164024	METAP1	6224.69208051546	-0.426415527256441	0.0557816664679414	-7.64436694449615	2.09975810629545e-14	4.92993206813797e-13
ENSG00000237172	B3GNT9	439.772093238267	-0.841815761377401	0.110127613469259	-7.64400257899337	2.10571186148333e-14	4.93950036659818e-13
ENSG00000169756	LIMS1	6004.36459636142	-0.411872513361001	0.0539028376412707	-7.64101727078001	2.15512148861379e-14	5.05089792019504e-13
ENSG00000179455	MKRN3	912.217990060919	-0.71813490089553	0.09400001186255	-7.63973202413646	2.17674307449315e-14	5.09702901931183e-13
ENSG00000141052	MYOCD	52.1207415669464	-2.52763341396024	0.330876520927329	-7.63920451918494	2.18567887601613e-14	5.11339961954805e-13
ENSG00000114315	HES1	97.9480842478842	-1.71588483273105	0.224821105098716	-7.63222310457743	2.30739666685843e-14	5.38857040423705e-13
ENSG00000136732	GYPC	1430.24498096271	-0.520859106330735	0.0682645987230318	-7.63000319454016	2.34747895008533e-14	5.47731202053627e-13
ENSG00000237928	NFIA-AS2	62.4299759203112	-2.31076953847487	0.303100385683263	-7.62377630521923	2.46360144017267e-14	5.74316165521103e-13
ENSG00000101871	MID1	3120.83298951923	-1.25002406476092	0.164062889739311	-7.61917619973141	2.55299774823469e-14	5.94629130093706e-13
ENSG00000259977	NA	81.8871719408086	-2.0562920355487	0.269916435395845	-7.61825426648457	2.57129422673188e-14	5.98360645895057e-13
ENSG00000115756	HPCAL1	15884.4130238989	-0.419989655026342	0.0551818126041399	-7.61101593452971	2.71949697727991e-14	6.31172925988989e-13
ENSG00000136274	NACAD	36828.7247006041	-0.347182989741987	0.0456860587622286	-7.59932021164023	2.97690343475322e-14	6.89090252819284e-13
ENSG00000178573	MAF	16591.2335576607	-1.25123908567124	0.164654947111211	-7.59915877186566	2.98061909529245e-14	6.89343533243715e-13
ENSG00000171813	PWWP2B	7363.89389660737	-0.379621363964938	0.049977388801439	-7.59586231031758	3.05749496625671e-14	7.06501648793379e-13
ENSG00000197444	OGDHL	14917.2839472679	-0.367562008907282	0.048422286508301	-7.59076110221006	3.18031835287048e-14	7.3230868132296e-13
ENSG00000144283	PKP4	10822.9417780628	-0.403838605677214	0.0532106273101431	-7.5894351578192	3.21303009951397e-14	7.3919369638512e-13
ENSG00000101210	EEF1A2	151592.516829853	-0.409618914100547	0.0540332239473289	-7.5808712524694	3.43242086338749e-14	7.88287677062336e-13
ENSG00000162998	FRZB	460.135183639832	-0.87339856493186	0.115215121678667	-7.58058970217258	3.43987835175697e-14	7.89311004692857e-13
ENSG00000126214	KLC1	21788.5860465867	-0.38253467518832	0.0504632582607665	-7.58045929598104	3.44333784805277e-14	7.8941597255794e-13
ENSG00000271614	ATP2B1-AS1	10884.5456914891	-0.375843605172458	0.0496006385135074	-7.57739449402667	3.52563516865083e-14	8.07579289153678e-13
ENSG00000108840	HDAC5	40448.8648254887	-0.351019312335037	0.0463289019598822	-7.57668102384548	3.54506939799124e-14	8.11324150475001e-13
ENSG00000119242	CCDC92	12164.5700793155	-0.439678301731735	0.0580565835560006	-7.57327205290384	3.63939031134477e-14	8.31463141851626e-13
ENSG00000185565	LSAMP	46375.4888567732	-0.458250133445134	0.0605174545519608	-7.57219775414837	3.6696227001762e-14	8.37642348297164e-13
ENSG00000071564	TCF3	8229.58235514721	-0.381445030235492	0.050391147232603	-7.56968339051225	3.74134946406516e-14	8.53274288873005e-13
ENSG00000021826	CPS1	858.909457156679	-0.838015763136202	0.110834325148041	-7.56097681847992	4.00053545365227e-14	9.11595149820104e-13
ENSG00000175322	ZNF519	2148.24296317155	-0.563804466546324	0.0746941194644171	-7.54817742800904	4.41391346560757e-14	1.00405076549841e-12
ENSG00000168092	PAFAH1B2	35085.8789142928	-0.416255455168963	0.0551566247742508	-7.54678983481394	4.46117612718162e-14	1.01392469697812e-12
ENSG00000153071	DAB2	454.519138237961	-0.860162941374047	0.114050829911227	-7.54192619241407	4.63079835339741e-14	1.05156712867822e-12
ENSG00000125249	RAP2A	17752.549044916	-0.379507799806372	0.0503440133366143	-7.5382905464623	4.76172017942369e-14	1.08030682702872e-12
ENSG00000106066	CPVL	120.033298547609	-1.48222013730506	0.197050115450208	-7.5220465307446	5.39253841619967e-14	1.21823187450504e-12
ENSG00000162512	SDC3	103697.855025627	-0.360334495878697	0.0480522452062239	-7.49880664955953	6.44014405996694e-14	1.45115705399221e-12
ENSG00000126432	PRDX5	39349.1010619856	-0.351526227869835	0.0469030106302946	-7.49474763231476	6.64260459522947e-14	1.49549597976159e-12
ENSG00000168159	RNF187	45316.0165059211	-0.366634973131261	0.048954330980211	-7.4893265986919	6.92278785474646e-14	1.55724233899412e-12
ENSG00000215475	SIAH3	3652.38320605284	-0.586371308197321	0.0783693432507223	-7.48215161535014	7.31155223376984e-14	1.64328698751463e-12
ENSG00000146072	TNFRSF21	15232.075388539	-0.423394984054347	0.0566594750152089	-7.47262455115753	7.86109024422706e-14	1.76227816762314e-12
ENSG00000233429	HOTAIRM1	14372.628872725	-0.502320860466678	0.0672435471253588	-7.47017196356739	8.0090087308184e-14	1.79390880396593e-12
ENSG00000140557	ST8SIA2	18937.3888160617	-0.351921097428258	0.0471787954986308	-7.45930653186073	8.69790413024341e-14	1.94655393199047e-12
ENSG00000077942	FBLN1	9043.07522190151	-0.442339240256827	0.0593341543866055	-7.45505257182335	8.9832003514868e-14	2.00698586612317e-12
ENSG00000132341	RAN	34509.0153639853	-0.382607834170957	0.0513628554766098	-7.44911533092612	9.39682005733856e-14	2.09583358971819e-12
ENSG00000121440	PDZRN3	4513.5807103645	-1.16795002673454	0.156842685541357	-7.44663369352074	9.57519988466554e-14	2.1338089505692e-12
ENSG00000167178	ISLR2	27397.919533389	-1.09393811998307	0.146943757956313	-7.44460421590895	9.72354878113057e-14	2.16503335096198e-12
ENSG00000115380	EFEMP1	2547.57394350134	-0.721536512538602	0.0969797145599438	-7.44007667802131	1.00626874299089e-13	2.23864998863693e-12
ENSG00000165521	EML5	5977.90960441006	-0.465722685913008	0.0626657674744203	-7.4318516262186	1.07087886289746e-13	2.37635701086511e-12
ENSG00000072501	SMC1A	358.712639917628	-0.988905011463561	0.133087948689334	-7.43046249643498	1.08218616902788e-13	2.39740248532073e-12
ENSG00000111962	UST	6717.17492753769	-1.12904722432211	0.151970534297481	-7.42938247563181	1.09105837725215e-13	2.41502281887394e-12
ENSG00000110427	KIAA1549L	17487.5466401638	-0.405382096374839	0.0545836532054411	-7.42680404422672	1.11252987471562e-13	2.46047818212969e-12
ENSG00000112137	PHACTR1	5691.0549094975	-0.489815275165158	0.0659578695076324	-7.42618399929486	1.11775482698782e-13	2.46995638071191e-12
ENSG00000188322	SBK1	82006.3774137425	-0.342386006803185	0.0462153477977068	-7.40849140207432	1.27744193285942e-13	2.81416293831583e-12
ENSG00000125970	RALY	25912.1351093815	-0.370648055674507	0.0500304192300144	-7.40845392421072	1.27780291616562e-13	2.81416293831583e-12
ENSG00000145979	TBC1D7-LOC100130357	5412.01378588684	-0.452611188953903	0.0611454493944715	-7.40220561687173	1.33940887077596e-13	2.94737202225311e-12
ENSG00000109917	ZPR1	10586.2050750056	-0.372874493064942	0.0504104178763354	-7.39677449172632	1.39532208313754e-13	3.06527898898787e-12
ENSG00000155229	MMS19	13382.9190758289	-0.356100647434577	0.0481575710283951	-7.39448937789262	1.41952701775583e-13	3.11584995483366e-12
ENSG00000123360	PDE1B	3342.42676645201	-0.449546115290266	0.0608151734202453	-7.39200581052052	1.44630204504632e-13	3.17197319237182e-12
ENSG00000232599	NA	815.094334375156	-0.722976451273214	0.097817100396291	-7.39110491257853	1.45613665742788e-13	3.19088079531029e-12
ENSG00000233930	KRTAP5-AS1	3240.33978047805	-0.459169118120728	0.0621828004323411	-7.38418203953894	1.53393457320972e-13	3.35856315879457e-12
ENSG00000197043	ANXA6	16111.0673010385	-0.501447242174985	0.0679151255848074	-7.38343981340084	1.5425141352845e-13	3.3745384111016e-12
ENSG00000218891	ZNF579	7403.45467457849	-0.426063402663145	0.0577379407639503	-7.37926218056541	1.59169119544288e-13	3.47922790318918e-12
ENSG00000169427	KCNK9	6486.90156899787	-1.35647990782025	0.183973907415264	-7.37321899000827	1.66556554345458e-13	3.63768368195031e-12
ENSG00000128245	YWHAH	97104.442770076	-0.41436625108343	0.0562261007831121	-7.36964230690327	1.71086451133694e-13	3.73351810706358e-12
ENSG00000176136	MC5R	108.699346759291	-1.55478498496044	0.211035571104951	-7.36740719500422	1.73978466586904e-13	3.79348072750351e-12
ENSG00000225938	NA	30.30036912368	-3.6637547994981	0.497741155960883	-7.36076323129292	1.82861657958527e-13	3.98057132258064e-12
ENSG00000248587	NA	693.761859976076	-0.812598619216945	0.110404457656821	-7.36019755418583	1.83638252275606e-13	3.99416996016487e-12
ENSG00000061918	GUCY1B1	11927.699597991	-0.511389200794228	0.0695043638007747	-7.35765602085157	1.8716758883896e-13	4.06756935215643e-12
ENSG00000156140	ADAMTS3	266.859290956489	-1.44621530607209	0.196889336059033	-7.34532065077651	2.05266402964711e-13	4.45721332151944e-12
ENSG00000154162	CDH12	5819.7423399674	-0.638369459063949	0.086935328830692	-7.34303841315403	2.08798568426432e-13	4.52643623688497e-12
ENSG00000272452	NA	4781.04898725038	-0.455389316020062	0.0621047473261708	-7.33260073708024	2.25728675632378e-13	4.88942442704202e-12
ENSG00000262655	SPON1	86.8436367103406	-2.2567185540161	0.307778333754568	-7.33228530574759	2.26260764576237e-13	4.89691610312487e-12
ENSG00000106829	TLE4	22916.6259442841	-0.495020021928173	0.0675239360507223	-7.33103031133028	2.28389996336423e-13	4.93893367077514e-12
ENSG00000102760	RGCC	48.8717123991278	-2.370017018242	0.32418503189809	-7.31069230545794	2.65769489418837e-13	5.73782799159092e-12
ENSG00000151572	ANO4	2909.20395289198	-1.21980331574611	0.16692860437295	-7.30733549428614	2.72491610545567e-13	5.87812911477131e-12
ENSG00000213465	ARL2	5674.50957929508	-0.457216682901993	0.062597773621208	-7.30404064637674	2.79251958570436e-13	6.01902418243293e-12
ENSG00000068383	INPP5A	17630.947303244	-0.423781477522319	0.0580588315414217	-7.29917337761051	2.89541025556095e-13	6.23568452745543e-12
ENSG00000018625	ATP1A2	29.9044328806828	-4.13393992146188	0.566402862979219	-7.29858585056897	2.90807929011123e-13	6.25784394539811e-12
ENSG00000172379	ARNT2	17322.0809211891	-0.340630043655301	0.046681691791658	-7.29686587143294	2.94548158589045e-13	6.33314667069298e-12
ENSG00000174611	KY	478.587254626788	-0.857846444935318	0.117626418975165	-7.29297425195303	3.03186052124023e-13	6.50822891971698e-12
ENSG00000130066	SAT1	5842.36081035595	-0.41291424736292	0.0566229276938621	-7.29235071692839	3.04592992233984e-13	6.5330973277201e-12
ENSG00000230922	LOC101927551	155.331988749752	-1.68230056874068	0.230977939387751	-7.28338201128611	3.25553659903894e-13	6.9713021505153e-12
ENSG00000198478	SH3BGRL2	31553.0770688957	-0.453131937818966	0.0622304225352508	-7.28151793541634	3.30084756152989e-13	7.05683638032439e-12
ENSG00000188643	S100A16	95.1590828616353	-2.08054749827485	0.285978565191565	-7.275186854935	3.4594127475473e-13	7.38382448129088e-12
ENSG00000152102	FAM168B	54237.0666300721	-0.338392931009323	0.0465209201030901	-7.27399480189657	3.49009422502051e-13	7.44326988979233e-12
ENSG00000177875	CCDC184	37320.060500307	-0.341275995599767	0.0469908488605135	-7.26260546202946	3.79704253995672e-13	8.07823872416683e-12
ENSG00000049323	LTBP1	509.781516946466	-0.851467451571263	0.117256342602954	-7.2615897159137	3.82567124297099e-13	8.13256677487189e-12
ENSG00000145494	NDUFS6	9774.02116568777	-0.357205459375244	0.0491984461922341	-7.26050286180844	3.8565388765782e-13	8.19156270585626e-12
ENSG00000165323	FAT3	25937.4982543804	-0.415375586403612	0.0572650297830343	-7.25356448739111	4.05943966299275e-13	8.60863107887559e-12
ENSG00000177519	RPRM	19393.5844905176	-0.373209564190557	0.051458987716039	-7.25256326941372	4.08957102136899e-13	8.66554065897817e-12
ENSG00000180875	GREM2	893.183992102664	-0.719444885264085	0.0992217020268783	-7.25088232279259	4.14065323024685e-13	8.75966350302262e-12
ENSG00000130338	TULP4	19680.5031560897	-0.416383191355259	0.0574642607912004	-7.245950537295	4.29416815753969e-13	9.06983500969186e-12
ENSG00000172757	CFL1	68691.3259929519	-0.401844037000679	0.0554846952977577	-7.24243027458636	4.40715029581024e-13	9.30099712509038e-12
ENSG00000119771	KLHL29	7318.59030098465	-0.450550530867214	0.0622328003797233	-7.23975987129148	4.49479846457946e-13	9.47836571167453e-12
ENSG00000141376	BCAS3	12026.3458200156	-0.404626390586148	0.0559443529901854	-7.23265832848462	4.73629950281938e-13	9.97163584676849e-12
ENSG00000118432	CNR1	29536.3528840663	-0.441458411502928	0.0610579545939528	-7.23015394863309	4.82446820327646e-13	1.01410244503084e-11
ENSG00000258634	NA	3515.08038418051	-0.446585029852088	0.0617926223917325	-7.22715775066116	4.93207087455817e-13	1.03589245780656e-11
ENSG00000185236	RAB11B	24687.3328680879	-0.328259146989511	0.0454332905680346	-7.22507973526495	5.00807908217609e-13	1.05101713922508e-11
ENSG00000008118	CAMK1G	3656.93751539127	-0.501170904595637	0.0693786455563163	-7.22370551596924	5.05897487501815e-13	1.06085170106441e-11
ENSG00000129451	KLK10	462.243716882664	-0.747270857747139	0.103467880007622	-7.22224962657095	5.11344943820673e-13	1.0714204496182e-11
ENSG00000137726	FXYD6	27180.3916297106	-0.364972714908163	0.0505647537897195	-7.2179272626532	5.27859355695943e-13	1.10426329493878e-11
ENSG00000033170	FUT8	7480.91189385149	-0.38098070775565	0.0528040606435468	-7.21498883064043	5.39384036351494e-13	1.12747556596971e-11
ENSG00000175573	C11orf68	7180.00288129683	-0.366388005030064	0.050823387316705	-7.20904340253677	5.63463014924176e-13	1.17500582398463e-11
ENSG00000196782	MAML3	15325.7756721411	-0.362439609083827	0.0503000063728554	-7.20555791578226	5.78066670236071e-13	1.20450405392454e-11
ENSG00000104369	JPH1	2257.20907980419	-0.441826030872998	0.0613230483385675	-7.20489347551112	5.80892442646886e-13	1.20943370323377e-11
ENSG00000114554	PLXNA1	86281.3689305138	-0.320131749494193	0.0444393177698318	-7.20379532269774	5.85592490631969e-13	1.21825475740967e-11
ENSG00000142687	KIAA0319L	18368.397223888	-0.335566908000574	0.0466329917919869	-7.19591205937242	6.20446102042794e-13	1.28770723751518e-11
ENSG00000035862	TIMP2	61886.7933284484	-0.375906296960654	0.052266463140763	-7.19211276929665	6.3796302091984e-13	1.32197601245927e-11
ENSG00000173114	LRRN3	26317.1149522196	-0.455157544392925	0.0633301270642034	-7.18706191654236	6.62003947566067e-13	1.37071305552735e-11
ENSG00000157103	SLC6A1	1353.8137842102	-0.574252043048621	0.0799638126017099	-7.18139898992687	6.900165534025e-13	1.42646818304026e-11
ENSG00000126603	GLIS2	2303.65276408601	-0.440060163725228	0.0613062108310381	-7.17806822114725	7.07032806436498e-13	1.46049761807181e-11
ENSG00000140545	MFGE8	368.482094872681	-1.06512327232686	0.148490287915869	-7.17301641256384	7.3363053964078e-13	1.5142502881e-11
ENSG00000101825	MXRA5	1092.9146448736	-0.803858837584951	0.112187977225298	-7.16528506410829	7.76248570093782e-13	1.60095940385773e-11
ENSG00000122012	SV2C	21385.2634599723	-0.994120720384169	0.138756922455673	-7.16447657378497	7.80843189803547e-13	1.60791327479045e-11
ENSG00000167770	OTUB1	15827.1151600613	-0.331506358114554	0.0462772409038121	-7.16348580079773	7.86510126747748e-13	1.61831535938645e-11
ENSG00000171502	COL24A1	178.735646663809	-1.21141035729286	0.169291391024679	-7.1557705915256	8.32041885261156e-13	1.71066250311394e-11
ENSG00000102996	MMP15	30010.6280547926	-0.318772058757069	0.044551457875323	-7.15514315264724	8.35856501415669e-13	1.71716270009581e-11
ENSG00000179915	NRXN1	50975.4660411725	-0.396677310761768	0.0554864905466427	-7.14907911554283	8.73619718478454e-13	1.79334146113266e-11
ENSG00000186153	WWOX	4463.20068319344	-0.460426257309324	0.0644165521454161	-7.14763895263973	8.82831395189594e-13	1.8108373141892e-11
ENSG00000251573	LINC02106	398.4315981973	-0.845920633110927	0.118423979015328	-7.14315327136102	9.12138187738193e-13	1.86658255134346e-11
ENSG00000164124	TMEM144	59.3962696392748	-2.1157387012124	0.296371058672042	-7.13881682878365	9.41376780927516e-13	1.92192886888742e-11
ENSG00000100276	RASL10A	214.463063576777	-1.12791558405864	0.158047141844233	-7.13657691557807	9.56837754312336e-13	1.95197871120226e-11
ENSG00000173113	TRMT112	7810.32667064673	-0.382730346135431	0.0536354450795587	-7.13577272581066	9.62449240288317e-13	1.96190428082338e-11
ENSG00000146555	SDK1	12210.8632980042	-0.397469436327747	0.0557069121107354	-7.13501110127318	9.67793486523237e-13	1.97127014110109e-11
ENSG00000120278	PLEKHG1	5512.81527314373	-0.538512284402661	0.0755142987412334	-7.13126246789357	9.94524651624693e-13	2.02415017330673e-11
ENSG00000227051	C14orf132	40648.1089216969	-0.322437901550475	0.0452165756698107	-7.13096683625589	9.96663335840229e-13	2.02693419019758e-11
ENSG00000077080	ACTL6B	12296.2064949976	-0.333850563889772	0.0468989417881339	-7.11850952624778	1.09100397244451e-12	2.21536991964486e-11
ENSG00000161905	ALOX15	77.5701529228485	-1.81182206131106	0.25459973570501	-7.11635483946582	1.10818772465986e-12	2.24679293813845e-11
ENSG00000164175	SLC45A2	317.658878864744	-0.860561840193641	0.121004908596279	-7.11179282044518	1.14545124522923e-12	2.32055361668319e-11
ENSG00000136159	NUDT15	3467.37734306248	-0.439058673984663	0.0617415134796756	-7.11123924957224	1.15005574827742e-12	2.32808821837591e-11
ENSG00000181195	PENK	19682.945932458	-1.68127288260705	0.236452240443169	-7.11041214689247	1.15696930128039e-12	2.34028190357455e-11
ENSG00000140937	CDH11	2871.03389436282	-0.586747398819778	0.0825230079830735	-7.11010678306985	1.15953205864381e-12	2.34186290430858e-11
ENSG00000214575	CPEB1	2611.04536748825	-0.422619834089438	0.0594603481839035	-7.10759097444784	1.18085899535107e-12	2.38310576682668e-11
ENSG00000144136	SLC20A1	11192.8287507106	-0.351226061318443	0.0494299865185449	-7.10552614022404	1.19865014703179e-12	2.41345361916907e-11
ENSG00000182901	RGS7	6044.17203647214	-0.467619038669545	0.0659345123880453	-7.09217406382655	1.32021308834274e-12	2.65010102069166e-11
ENSG00000166689	PLEKHA7	2340.07229260731	-0.490837379766833	0.0692099364360581	-7.09200737700879	1.32180465023628e-12	2.6512719361261e-11
ENSG00000102271	KLHL4	506.239532850198	-0.746125976669133	0.105399722699177	-7.07901271048565	1.45185070423954e-12	2.90546926321788e-11
ENSG00000139915	MDGA2	3635.22950424836	-0.533042421008249	0.075497956338689	-7.06035562892569	1.66077013852326e-12	3.31347583934808e-11
ENSG00000224957	LINC01266	26.8037570505778	-4.64693059166639	0.658523230346239	-7.05659326433044	1.70634131597873e-12	3.40181586391029e-11
ENSG00000175416	CLTB	26620.3052252806	-0.372459153980379	0.0528184253755142	-7.05168984747973	1.76757848519124e-12	3.52123059443854e-11
ENSG00000080493	SLC4A4	919.032233234598	-1.84505025467102	0.261757110876505	-7.04871110661632	1.8058262479522e-12	3.59470151522717e-11
ENSG00000250266	LINC01612	35.3893056802048	-2.81660459105209	0.400091186848676	-7.03990661038329	1.92368721513937e-12	3.82064040855776e-11
ENSG00000100614	PPM1A	25432.5870852293	-0.333019854906522	0.0473069448131822	-7.03955531733526	1.9285430909647e-12	3.82739389584964e-11
ENSG00000173376	NDNF	78.2839953070379	-1.81075599990699	0.257416843441616	-7.03433378988537	2.00215306469109e-12	3.96450429134916e-11
ENSG00000100979	PLTP	3517.08200761136	-0.415538281110417	0.0590751735948653	-7.03405941656911	2.00609630720191e-12	3.96932343823787e-11
ENSG00000162374	ELAVL4	73373.5499905541	-0.31677020919741	0.045047503241446	-7.03191489880321	2.03718050495234e-12	4.02779688407719e-11
ENSG00000130147	SH3BP4	7235.90224699246	-0.434027614322409	0.0617694992053692	-7.02656845054495	2.11674759956743e-12	4.18196805997183e-11
ENSG00000146425	DYNLT1	16071.9664394824	-0.387151628606021	0.0551049299311734	-7.02571673876688	2.1297013356476e-12	4.20440137553974e-11
ENSG00000147324	MFHAS1	9659.86052165507	-0.338439407324977	0.0481851374387808	-7.02373024783761	2.16021691537641e-12	4.25825067516777e-11
ENSG00000198792	TMEM184B	7442.35402861798	-0.363764100414835	0.0517930978987265	-7.02340881648207	2.16519474617531e-12	4.26486599591206e-11
ENSG00000182240	BACE2	56.1509513807475	-2.19929762085117	0.313197784909316	-7.02207271832384	2.186007021207e-12	4.30263777168108e-11
ENSG00000142507	PSMB6	11683.4570828626	-0.346464689011907	0.0493440153939522	-7.02141255116362	2.19636268527737e-12	4.31978707345203e-11
ENSG00000132432	SEC61G	5737.67084401247	-0.42165284329473	0.0601117657966827	-7.01448107049285	2.30803972001476e-12	4.52926958787374e-11
ENSG00000164091	WDR82	54856.8866165865	-0.320315646108024	0.0457111836963754	-7.00738025590493	2.42821676759222e-12	4.7615501954217e-11
ENSG00000151012	SLC7A11	126.698049986142	-1.6479270502933	0.23517404413685	-7.00726585853309	2.43020225494479e-12	4.76189258539704e-11
ENSG00000149926	TLCD3B	37908.0400392401	-0.315975902361617	0.0450971188418493	-7.00656517481106	2.44239815145345e-12	4.78222649222784e-11
ENSG00000205309	NT5M	3678.859595731	-0.394701680783923	0.0563629150792144	-7.00286137133246	2.50786955609975e-12	4.90311805555383e-11
ENSG00000140848	CPNE2	2171.10601664	-0.494140972737331	0.0706093650155388	-6.99823561121937	2.59205934836663e-12	5.06019247399027e-11
ENSG00000164669	NA	210.318020482758	-1.07623577786637	0.154108011173931	-6.98364588361142	2.87616487576008e-12	5.59405558971798e-11
ENSG00000105270	CLIP3	69414.9397388496	-0.30406032353775	0.0435523045094328	-6.981497924453	2.92049222757932e-12	5.67188062159717e-11
ENSG00000101152	DNAJC5	40855.9373079752	-0.31414983902741	0.0450376447607622	-6.97527236817463	3.05278797991791e-12	5.91570469564639e-11
ENSG00000198844	ARHGEF15	1224.31557277672	-0.541472882512783	0.0776425145458055	-6.9739225433424	3.08223825867759e-12	5.96837534979277e-11
ENSG00000151023	ENKUR	104.989880880267	-1.77531972851453	0.254636493776423	-6.97197680578064	3.12518087875539e-12	6.04707552522087e-11
ENSG00000144749	LRIG1	3927.9725112177	-0.580945634156103	0.083368570309204	-6.9684010653109	3.20563285947241e-12	6.1981854171093e-11
ENSG00000156687	UNC5D	9110.63045749675	-0.529925926115123	0.0760521589863584	-6.96792744845255	3.21644010782146e-12	6.21451205549399e-11
ENSG00000136280	CCM2	8114.97955203341	-0.359514143769532	0.0516172911273553	-6.96499440240875	3.28416808700752e-12	6.34071101438691e-11
ENSG00000178568	ERBB4	260.66712756586	-1.26431772143244	0.181600605638297	-6.96207877164598	3.35287926317917e-12	6.46387925986507e-11
ENSG00000149948	HMGA2	1023.17870705231	-1.58232008267566	0.227298601755029	-6.96141582243872	3.36869825158638e-12	6.48961825814764e-11
ENSG00000122584	NXPH1	1479.64756988182	-1.8526269491826	0.266138731551069	-6.96113240784382	3.37548326869809e-12	6.49792884580417e-11
ENSG00000090971	NAT14	8676.01645231223	-0.48036902703714	0.0690851457619083	-6.95328962165992	3.56864983371581e-12	6.86475611027001e-11
ENSG00000185338	SOCS1	295.532937023389	-0.86760839391125	0.12485362542407	-6.94900441188139	3.67873045856788e-12	7.07133743702492e-11
ENSG00000104863	LIN7B	4526.46935483321	-0.370900109879983	0.0533756255745815	-6.94886675120511	3.68232139657991e-12	7.07306964532252e-11
ENSG00000184838	PRR16	372.423420334372	-0.991393231591829	0.142681654242532	-6.94828803923626	3.69745497673547e-12	7.09695445753547e-11
ENSG00000215193	PEX26	19422.0218703437	-0.350030015245016	0.0504176380555467	-6.94261033925027	3.84920084641285e-12	7.37744791962625e-11
ENSG00000031081	ARHGAP31	335.205590697474	-1.04008758170828	0.149958601934532	-6.93583141140745	4.03838971539001e-12	7.7175505781901e-11
ENSG00000187231	SESTD1	48069.6793356943	-0.33578192803302	0.0484238815846323	-6.93422164941819	4.08463801484453e-12	7.80026443270529e-11
ENSG00000196456	ZNF775	4310.9910733261	-0.384329802608925	0.0554321409201973	-6.93333860516454	4.11022791897443e-12	7.84343638297181e-11
ENSG00000139190	VAMP1	8455.57666323817	-0.442775920560412	0.0638675761987992	-6.93271839817739	4.12829490703109e-12	7.87220035353804e-11
ENSG00000126861	LOC101927057	2375.4930418663	-1.85671149947051	0.267942037871987	-6.929526677548	4.22250996937294e-12	8.04602334453846e-11
ENSG00000140105	WARS1	35649.4413210097	-0.488616566208841	0.0705312454201255	-6.92766111385604	4.27855150643536e-12	8.14690734346301e-11
ENSG00000164039	BDH2	1262.11022550123	-0.618219171739214	0.0892774120774267	-6.92469861472975	4.3690466688554e-12	8.31320196846755e-11
ENSG00000145354	CISD2	6347.41100313066	-0.371649967785286	0.053674924587504	-6.9240892398349	4.3878925286419e-12	8.34302400095208e-11
ENSG00000239268	LINC03051	1196.66534045612	-0.624450635533482	0.0901874081848191	-6.92392261959461	4.39305937593145e-12	8.34681281426976e-11
ENSG00000243859	RPL5P17	42.8619104174665	-2.49633523349953	0.360821613077913	-6.91847478925962	4.56532014644373e-12	8.66784538417937e-11
ENSG00000186187	ZNRF1	12709.3093853484	-0.3464999241014	0.0501076562929073	-6.91510938120741	4.67502512096785e-12	8.86333529783494e-11
ENSG00000131116	ZNF428	9676.22701964973	-0.450127536670074	0.065107071827264	-6.91365045358375	4.72338210964901e-12	8.94856310917366e-11
ENSG00000197702	PARVA	6821.97050375374	-0.471702667268618	0.0682820615790273	-6.90814917359643	4.91017517488169e-12	9.29574992071195e-11
ENSG00000129675	ARHGEF6	1304.43386275047	-0.522927611661929	0.0757707590267105	-6.90144349058966	5.14767488351856e-12	9.73836393791396e-11
ENSG00000101335	MYL9	132.91775726479	-1.47603133693799	0.214028437990294	-6.89642624502508	5.33270314359651e-12	1.00739053063228e-10
ENSG00000169258	GPRIN1	32471.3968587944	-0.324129710260195	0.0470230541024632	-6.89299571129337	5.46295223472736e-12	1.03051500691815e-10
ENSG00000075624	ACTB	302125.689480696	-0.339401302762625	0.0492417847631208	-6.89254673435022	5.48022789939699e-12	1.03303278023329e-10
ENSG00000150722	PPP1R1C	3931.52475630541	-2.50553562497584	0.363823675165936	-6.88667559589984	5.71112543798523e-12	1.07578620714369e-10
ENSG00000164683	HEY1	3355.57926014057	-0.477484665877082	0.0694830300393448	-6.87196090335592	6.33253125275476e-12	1.18943029873171e-10
ENSG00000180332	KCTD4	609.037429535374	-0.871838990757995	0.126897113872042	-6.87043987176194	6.40042375602257e-12	1.20132436180135e-10
ENSG00000133106	EPSTI1	48.8139592701842	-2.33626216512799	0.340058175782982	-6.87018378472672	6.41192436133594e-12	1.20262455781519e-10
ENSG00000163453	IGFBP7	63.5446731948294	-1.9781929960083	0.288000980384679	-6.86870229874235	6.47885492796175e-12	1.21384238672859e-10
ENSG00000164056	SPRY1	893.846558385771	-0.560561976720834	0.0816278895867765	-6.86728493850027	6.54352907970235e-12	1.22468783402031e-10
ENSG00000138669	PRKG2	1122.18556344633	-0.652888763906947	0.0951205616397836	-6.86380265898136	6.70512426651045e-12	1.25403945741222e-10
ENSG00000224717	LEMD1-DT	723.222293474107	-0.651416176165542	0.0949246210000784	-6.8624574878735	6.7685885485136e-12	1.2650092712986e-10
ENSG00000138678	GPAT3	1272.89606301329	-0.760980725933869	0.11105145993146	-6.85250537366675	7.25676597515271e-12	1.35432163294972e-10
ENSG00000100321	SYNGR1	27555.9729895079	-0.328311905812799	0.0479710470483656	-6.843959555058	7.70336787535558e-12	1.43563261268852e-10
ENSG00000111859	NEDD9	91.4547115763128	-1.50920963784669	0.220660300304211	-6.83951592455023	7.94612258943541e-12	1.47773153898015e-10
ENSG00000132589	FLOT2	28190.2551175293	-0.356084260789897	0.0520694428447111	-6.83864165498873	7.99475865505368e-12	1.48572560843316e-10
ENSG00000131143	COX4I1	41258.7657572726	-0.358559878027146	0.0524410793476867	-6.83738554749947	8.06514754314797e-12	1.49774802114844e-10
ENSG00000049759	NEDD4L	53574.5376061138	-0.347012412521115	0.0508027848645945	-6.8305785489125	8.45728560139511e-12	1.5683553044731e-10
ENSG00000120709	LOC100128966	13890.498286557	-0.344092612537525	0.0503870515384773	-6.82898883803042	8.55152271435748e-12	1.58471346932167e-10
ENSG00000100997	ABHD12	13289.1355311586	-0.337358156545509	0.0494241528319653	-6.82577519724974	8.74517830544885e-12	1.61945921633861e-10
ENSG00000139364	TMEM132B	1783.86982335609	-0.642725329835605	0.0941933929360838	-6.82346510515589	8.88703355726543e-12	1.64457026334871e-10
ENSG00000182759	MAFA	5352.94415081311	-1.8112441243942	0.265480108894478	-6.82252290740972	8.94553595489716e-12	1.65423216223612e-10
ENSG00000113296	THBS4	1502.81216284463	-0.541536768765564	0.079455316027792	-6.81561405628473	9.38619707036673e-12	1.7345006195528e-10
ENSG00000119401	TRIM32	7856.3179522252	-0.382948326194743	0.0562068207179373	-6.81320027184054	9.54511122038177e-12	1.76262812255027e-10
ENSG00000197746	PSAP	85423.4196504569	-0.317745299822408	0.046693604290416	-6.80489982838242	1.01119572046438e-11	1.86468461888718e-10
ENSG00000198945	L3MBTL3	3435.79612284198	-0.392413282657157	0.0577214107876013	-6.79840075463728	1.05786847822705e-11	1.94801887279121e-10
ENSG00000015676	NUDCD3	31173.3348887769	-0.315696387413571	0.046456682475864	-6.79550003549193	1.07937490622997e-11	1.98484213526036e-10
ENSG00000070214	SLC44A1	5327.31595367838	-0.419334209740674	0.0617409245271758	-6.79183560907159	1.10715668914819e-11	2.0322282399556e-10
ENSG00000175203	DCTN2	41772.9525740418	-0.382115913852239	0.0562613961856174	-6.79179579176392	1.1074623774933e-11	2.0322282399556e-10
ENSG00000151474	FRMD4A	14623.4744501508	-0.318293337079868	0.0468861140561712	-6.78864827011556	1.13189015824389e-11	2.07560555098894e-10
ENSG00000181409	AATK	17337.1207500339	-0.336950865439874	0.0496481449176745	-6.78677654519818	1.14666597448649e-11	2.10123543310778e-10
ENSG00000196781	TLE1	11986.8106577628	-0.374039056101201	0.0551382975708587	-6.78365260770918	1.17174893575794e-11	2.14570404002026e-10
ENSG00000087460	GNAS	361975.617391781	-0.399959330837338	0.059002161366385	-6.77872338190656	1.21242406533489e-11	2.21864323048338e-10
ENSG00000148926	ADM	330.382227497354	-0.87316694332079	0.128815310818645	-6.77844068202491	1.21479833102126e-11	2.22144206624026e-10
ENSG00000198756	COLGALT2	6782.4054656921	-0.42116412435463	0.0621399917430665	-6.77766624263549	1.22132584096145e-11	2.23182656802796e-10
ENSG00000152061	RABGAP1L	18655.779191071	-0.312941371273597	0.0461868516110386	-6.77555105745299	1.23932964393796e-11	2.25868948620861e-10
ENSG00000183379	SYNDIG1L	181.621179292906	-1.22409509985696	0.180741119123806	-6.77264313616687	1.2645059480385e-11	2.30113829824363e-10
ENSG00000263089	NA	414.39159486312	-0.770587605176445	0.113837985238748	-6.76916060628026	1.29531690171613e-11	2.35557767963536e-10
ENSG00000164932	CTHRC1	447.006415503327	-0.734601881868565	0.108553267182344	-6.76720195472887	1.31296749086433e-11	2.38602578712982e-10
ENSG00000092841	MYL6	37414.4308741482	-0.347071301082878	0.0513028481492937	-6.76514684083199	1.33174060657318e-11	2.41680131058994e-10
ENSG00000152402	GUCY1A2	75633.8728209272	-0.391850434369031	0.0579279839397138	-6.76444108216908	1.33824803911326e-11	2.42693589217394e-10
ENSG00000177697	CD151	8253.14459684185	-0.357645283465513	0.0528885466955535	-6.76224448979956	1.35870162225114e-11	2.46233065876747e-10
ENSG00000272325	NUDT3	13231.4221262398	-0.334588724114811	0.0494928301518749	-6.76034736926709	1.37661284131484e-11	2.49307240187432e-10
ENSG00000126351	THRA	12186.0957041375	-0.335030837078632	0.0497049664846043	-6.7403895581019	1.57962535336576e-11	2.85091477639713e-10
ENSG00000118418	HMGN3	4040.55198158605	-0.389129316180368	0.0577599345475046	-6.73701103072283	1.61677911014438e-11	2.91197421098333e-10
ENSG00000184232	OAF	171.598307979431	-1.11096795286739	0.165006485293243	-6.73287447395186	1.66343564975344e-11	2.99395645762603e-10
ENSG00000156515	HK1	78837.4174157286	-0.341271980421737	0.0506883928028731	-6.73274415602289	1.66492673746145e-11	2.99459052587457e-10
ENSG00000088881	EBF4	13737.7014203808	-0.340023996238619	0.0505049027620018	-6.732494820175	1.66778326772777e-11	2.99767797731849e-10
ENSG00000102755	FLT1	414.026178182916	-1.09444682098304	0.162582049154494	-6.73165842523635	1.67740056977025e-11	3.01290473925399e-10
ENSG00000104611	SH2D4A	278.833398053078	-0.891180988343215	0.132395038827512	-6.7312264586007	1.68238879117523e-11	3.01774185898662e-10
ENSG00000149657	LSM14B	19112.9102182181	-0.31596178540497	0.0469799569535694	-6.72545923610012	1.75039492351039e-11	3.13544856325812e-10
ENSG00000183837	PNMA3	1517.33313735426	-0.45822039622546	0.068133919448043	-6.72529042711077	1.75242550858622e-11	3.13694902476401e-10
ENSG00000070961	ATP2B1	99525.9781472775	-0.339242203612383	0.0504639720425827	-6.72246337101888	1.78677664274735e-11	3.19626385018261e-10
ENSG00000141552	ANAPC11	11698.4013548179	-0.336093904687687	0.050005382291071	-6.72115458954706	1.80290189280646e-11	3.2229169390373e-10
ENSG00000013297	CLDN11	636.957697023809	-0.802501246791893	0.119456064419154	-6.71796154254702	1.84284310822617e-11	3.29207896561925e-10
ENSG00000197584	KCNMB2	369.859770373659	-0.982200013800449	0.146267418805418	-6.71509774235564	1.87940198438092e-11	3.35510893287716e-10
ENSG00000111058	ACSS3	109.525383676303	-1.68005269932742	0.250242469828533	-6.71369931921865	1.89751117753333e-11	3.38271660345104e-10
ENSG00000167470	MIDN	17534.5553838824	-0.421652574612026	0.0628056778626193	-6.7136059821589	1.89872593044331e-11	3.38271660345104e-10
ENSG00000106415	GLCCI1	21379.0336160556	-0.352811464000826	0.0525594989569346	-6.71261086963382	1.91172443948594e-11	3.40126561980529e-10
ENSG00000186017	ZNF566	3071.792925361	-0.416492817881082	0.0620600386824448	-6.71112726842205	1.93126569491272e-11	3.43370944647904e-10
ENSG00000127241	MASP1	122.13174810236	-1.55760486776091	0.232208479547813	-6.70778634266108	1.97598958313926e-11	3.50697986368312e-10
ENSG00000053524	MCF2L2	9633.81561899877	-0.337728830667867	0.0503518749491319	-6.70737347932044	1.98158636752762e-11	3.51367465411371e-10
ENSG00000005893	LAMP2	16142.4774999063	-0.346183098547461	0.0516547799316319	-6.70185990542704	2.05783281909749e-11	3.6439576977096e-10
ENSG00000110321	EIF4G2	224775.760387607	-0.324737503250787	0.048484600216067	-6.69774530064445	2.11659749682467e-11	3.74297564065243e-10
ENSG00000106333	PCOLCE	2668.77782744758	-0.428267697477013	0.0639462015878881	-6.69731253526293	2.12287290585635e-11	3.7515501298655e-10
ENSG00000054938	CHRDL2	141.236048496856	-1.26245934148377	0.188659825780113	-6.69172324454066	2.20557700863011e-11	3.89247335697565e-10
ENSG00000187239	FNBP1	20054.8169128774	-0.395337228021543	0.0591004763672725	-6.68923928065773	2.24333668545234e-11	3.95645751043962e-10
ENSG00000103160	HSDL1	25780.5655234208	-0.328197736472989	0.049076588643953	-6.68746026448658	2.27076839415047e-11	4.00215319655366e-10
ENSG00000174996	KLC2	25502.9319886958	-0.303527366277112	0.0454063203262459	-6.68469420327958	2.31407341465994e-11	4.07301703560226e-10
ENSG00000075891	PAX2	238.272853660951	-1.26356792204997	0.189149606469023	-6.68025667955539	2.38524103732406e-11	4.18986628707237e-10
ENSG00000065717	TLE2	5467.33606969868	-0.482191865602911	0.0722279013127432	-6.67597779859398	2.45589149006599e-11	4.30821365061876e-10
ENSG00000134326	CMPK2	1826.33069194197	-0.46860087028025	0.0703574357536283	-6.66028921123784	2.73289264567057e-11	4.77820113102083e-10
ENSG00000081189	MEF2C	1713.7928438182	-0.611707428988274	0.0918489673168931	-6.65992712664683	2.73963390720374e-11	4.78680486537073e-10
ENSG00000183020	AP2A2	17167.4421934913	-0.357835692600016	0.0537430558666088	-6.65826843728741	2.77072389252982e-11	4.83470175699829e-10
ENSG00000131462	TUBG1	7781.27711827075	-0.325182388585923	0.0488627524657443	-6.65501577738371	2.83269664323397e-11	4.93956173279048e-10
ENSG00000108828	VAT1	47412.5942021604	-0.374989983372604	0.0563534992151101	-6.65424487557034	2.84758231446358e-11	4.96222826647675e-10
ENSG00000095739	BAMBI	339.217797148394	-0.801724268326371	0.120526094350663	-6.65187296282749	2.893864402316e-11	5.03954028631137e-10
ENSG00000169908	TM4SF1	84.4555360121682	-1.636836751939	0.246131933687743	-6.6502413052001	2.92612883324827e-11	5.08898702374977e-10
ENSG00000169018	FEM1B	37696.9086365522	-0.351938608040327	0.0529276089398026	-6.64943335038252	2.942235422555e-11	5.11361683222116e-10
ENSG00000173726	TOMM20	51344.2509656595	-0.340085563168945	0.0511616164073276	-6.64727948509925	2.98559794484688e-11	5.18555373564686e-10
ENSG00000077782	FGFR1	18611.2697368239	-0.311676189111098	0.0468922264847883	-6.6466494017341	2.99840087529334e-11	5.20092014622122e-10
ENSG00000237838	NA	188.357678787013	-1.10832155809562	0.167021161164312	-6.63581518874291	3.22713979886832e-11	5.59030751983145e-10
ENSG00000163659	TIPARP	2484.91569181768	-0.464387267278118	0.0701129591137044	-6.62341560174357	3.50992365135103e-11	6.06020698200438e-10
ENSG00000172197	MBOAT1	60.9628123023543	-2.20377388018251	0.332875649061722	-6.62041181562633	3.58199551510113e-11	6.1765346927934e-10
ENSG00000188522	FAM83G	1861.27471222187	-0.585916150002648	0.0885302181894296	-6.61826167364632	3.63447263827469e-11	6.26291562883822e-10
ENSG00000118503	TNFAIP3	1073.06192173772	-0.52701449991901	0.0796622281644351	-6.61561334728387	3.70014341603666e-11	6.37190381585462e-10
ENSG00000196123	MATCAP1	38830.70711051	-0.359049273427915	0.0542798047396018	-6.61478564910824	3.72090505445791e-11	6.4034633057608e-10
ENSG00000113083	LOX	434.525807539631	-0.775666847425754	0.117280557599888	-6.61377182458496	3.7464907834026e-11	6.43906677387939e-10
ENSG00000214013	GANC	2303.33022523269	-0.462777366527285	0.0699831565938833	-6.61269638368574	3.77381968443134e-11	6.48180028881819e-10
ENSG00000080709	KCNN2	526.128687120625	-0.707997363692927	0.107099519082107	-6.61064932654038	3.8263792116818e-11	6.56778510120005e-10
ENSG00000198298	ZNF485	58.4457290278007	-1.93944080293665	0.294085302047554	-6.59482398281517	4.25760686177236e-11	7.27472579838636e-10
ENSG00000156564	LRFN2	4099.97235744745	-0.430423197720206	0.0652841472000769	-6.59307375803017	4.30812404133075e-11	7.35321703915285e-10
ENSG00000165801	ARHGEF40	8332.17292573501	-0.332844398299635	0.0504842160739356	-6.59303885816855	4.30913730504052e-11	7.35321703915285e-10
ENSG00000102225	CDK16	67854.7998674918	-0.285696451007645	0.0433339927013729	-6.59289470454434	4.31332505465065e-11	7.35558985973369e-10
ENSG00000169564	PCBP1	21316.1941508666	-0.344901459794152	0.0523288635880135	-6.59103668884481	4.36765926176244e-11	7.4385989603177e-10
ENSG00000198933	TBKBP1	21839.0625392041	-0.314230999655121	0.047709484055421	-6.58634244063716	4.50793450189474e-11	7.66757087075188e-10
ENSG00000164045	CDC25A	6056.22723030058	-0.364289074364574	0.0553336685446082	-6.5834976054569	4.59507992322238e-11	7.81074477447031e-10
ENSG00000090372	STRN4	17453.464820335	-0.325257193201254	0.0494470158195565	-6.57789328254292	4.77160483678634e-11	8.09510456697637e-10
ENSG00000146038	DCDC2	202.698712514331	-1.10209568285785	0.167643365293595	-6.57404890988524	4.89651355124629e-11	8.3016583071291e-10
ENSG00000164251	F2RL1	199.817354532797	-1.09695003240105	0.167010084715852	-6.56816643298745	5.09385892971675e-11	8.62512005253263e-10
ENSG00000180616	SSTR2	6720.24089209175	-0.364594949509107	0.0555206470350831	-6.56683538429806	5.13958098573927e-11	8.69693832696267e-10
ENSG00000158864	NDUFS2	14149.5479251156	-0.309836679494208	0.0471881563790172	-6.56598399406807	5.16903685359687e-11	8.73553940245393e-10
ENSG00000101542	CDH20	1156.29375652414	-0.728120864121027	0.110911094197583	-6.56490560650241	5.20658338226854e-11	8.78769683056056e-10
ENSG00000214842	RAD51AP2	101.76890493468	-1.48263033140064	0.225941025856686	-6.56202354476813	5.30824314049608e-11	8.95353185519467e-10
ENSG00000214078	CPNE1	18524.2828605038	-0.357508705825617	0.0544957846677938	-6.56030017743554	5.36995693739049e-11	9.05181971959105e-10
ENSG00000105255	FSD1	21368.2395238797	-0.343879741002137	0.0524377336515555	-6.55786810481151	5.45824513772558e-11	9.18886134069346e-10
ENSG00000166924	NYAP1	22007.1415913588	-0.307447766096868	0.0468844999768989	-6.55755668181072	5.46965234945833e-11	9.20217390795626e-10
ENSG00000219438	TAFA5	27095.9038967681	-0.350100219919437	0.0533920138700921	-6.55716453721459	5.48404951310634e-11	9.22049654710003e-10
ENSG00000198816	ZNF358	7496.83288392598	-0.342736938465306	0.0522776974568664	-6.55608328480982	5.52393881495308e-11	9.27570211226094e-10
ENSG00000184752	NDUFA12	13733.1699138666	-0.349067992733922	0.0532623658247856	-6.55374554487933	5.61115477607331e-11	9.4101355862005e-10
ENSG00000179943	FIZ1	4291.04783621722	-0.405210147716301	0.061846878737903	-6.55182858028319	5.68367641197145e-11	9.52568227719574e-10
ENSG00000188342	GTF2F2	6380.48281811016	-0.377347116135088	0.0576009486525103	-6.55105731698123	5.71311239675398e-11	9.5689174257989e-10
ENSG00000120594	PLXDC2	5749.98290038099	-0.562652197444182	0.0859167477312133	-6.54880698236407	5.79985341286287e-11	9.70801689017455e-10
ENSG00000188636	RTL6	22469.1217897696	-0.299901838266948	0.0457990441574	-6.54821173202348	5.82301244048437e-11	9.74058111545655e-10
ENSG00000091622	PITPNM3	5000.30924448386	-0.368672422722051	0.0563077136714154	-6.54745857509764	5.85244470157813e-11	9.78359096457079e-10
ENSG00000130811	EIF3G	14591.8361534061	-0.304578326147475	0.0465462854270689	-6.54355816694984	6.00721041970189e-11	1.00359342564473e-09
ENSG00000113140	SPARC	2737.30632671898	-1.6940783342704	0.259017774571076	-6.54039413733569	6.13569161160451e-11	1.02440728011906e-09
ENSG00000132688	NES	44088.5994935728	-0.96022043369709	0.146941006513808	-6.53473428880356	6.37225698552951e-11	1.05998603406895e-09
ENSG00000115216	NRBP1	16111.0270233997	-0.333593574753068	0.0510494264619276	-6.53471738809563	6.37297657386296e-11	1.05998603406895e-09
ENSG00000131759	RARA	4250.57794258112	-0.459895073613402	0.0703795950033548	-6.53449445953022	6.38247573576199e-11	1.06089495542097e-09
ENSG00000105887	MTPN	12760.2561072456	-0.328273865916182	0.0502441258064917	-6.53357702312273	6.42171439971136e-11	1.06674290495774e-09
ENSG00000161800	RACGAP1	11413.4578508289	-0.368161515879562	0.056365356012969	-6.53169858085971	6.50279269703301e-11	1.07884818145855e-09
ENSG00000121297	TSHZ3	19153.0375628967	-0.43470015709714	0.0665592903245445	-6.53102151446527	6.53226136189014e-11	1.08305387624378e-09
ENSG00000172164	SNTB1	40.5721956781421	-2.32675610100495	0.356367696064224	-6.52908814884732	6.61713006824992e-11	1.09643385176244e-09
ENSG00000120053	GOT1	25721.9632771097	-0.382067849506646	0.0585460367885119	-6.52593873923191	6.7576938005775e-11	1.11901962329966e-09
ENSG00000173272	MZT2A	9232.24981500945	-0.328823304287625	0.0504473819685153	-6.51814408313294	7.11826019707243e-11	1.17724383737243e-09
ENSG00000152208	GRID2	546.047012862024	-0.721308161171835	0.110721519282633	-6.51461582035008	7.28759332729752e-11	1.20373463652397e-09
ENSG00000133874	RNF122	3565.15831228482	-0.427808617591079	0.065691968201205	-6.51234282219651	7.39876180705307e-11	1.22051669916103e-09
ENSG00000235436	NA	892.339638784289	-0.529641919097716	0.0813290736884469	-6.51233187687165	7.39930111579118e-11	1.22051669916103e-09
ENSG00000091136	LAMB1	4150.00006811381	-0.404021747943339	0.0620402278580686	-6.51225441769222	7.40311885899696e-11	1.22051669916103e-09
ENSG00000163219	ARHGAP25	116.044215125044	-1.28079091549019	0.19668826012555	-6.51178120479911	7.42648404575123e-11	1.22360165706187e-09
ENSG00000112378	PERP	11616.5316599726	-0.417604620739461	0.0641406935013456	-6.5107593626299	7.4771844135064e-11	1.2311837278495e-09
ENSG00000133250	ZNF414	3360.02139954514	-0.415344418246058	0.0638179537573219	-6.50826912792397	7.60216325705754e-11	1.25019690436263e-09
ENSG00000172893	DHCR7	13719.7753388258	-0.334204563444026	0.0513702108746845	-6.50580477972545	7.72785312687833e-11	1.27007266140245e-09
ENSG00000144645	OSBPL10	2962.60054955197	-0.589945288463701	0.0907004822018811	-6.50432361705201	7.80437263404103e-11	1.2810473332381e-09
ENSG00000162706	CADM3	40989.161323342	-0.338970068368056	0.052124946340729	-6.50302958879392	7.87183048061547e-11	1.29131412550383e-09
ENSG00000074590	NUAK1	7112.89470152003	-0.330630810409482	0.0508576204321721	-6.50110657163832	7.97313203528344e-11	1.3063020560736e-09
ENSG00000185737	NRG3	9891.12666772598	-0.358075690422958	0.0550966728798823	-6.49904380258328	8.08321260463804e-11	1.32351281850288e-09
ENSG00000107562	CXCL12	172.402644406795	-1.19838453055155	0.184452349295881	-6.49698708162952	8.19444954652529e-11	1.34089138317006e-09
ENSG00000155980	KIF5A	165918.226981535	-0.331771203146117	0.0511181268838788	-6.49028482400728	8.56742484934055e-11	1.40018026002647e-09
ENSG00000131242	RAB11FIP4	50973.4301326332	-0.307282621864912	0.047391702706933	-6.48389073009523	8.93869704629225e-11	1.45723482659207e-09
ENSG00000175575	PAAF1	5017.68006062698	-0.382051866660778	0.0589314691845231	-6.48298560934427	8.99250783082218e-11	1.46509904534882e-09
ENSG00000136828	RALGPS1	14009.8167496743	-0.329316689455951	0.0508015501558246	-6.48241418708349	9.02664269977085e-11	1.46974982311563e-09
ENSG00000156535	CD109	90.285307115684	-1.55112996144063	0.239616169732989	-6.47339435885776	9.58254187147479e-11	1.55640840674676e-09
ENSG00000198417	MT1F	58.2744285713156	-2.04025426685464	0.315188598158473	-6.47312205700037	9.59983423216155e-11	1.55825457388222e-09
ENSG00000116014	KISS1R	1679.08310916227	-0.539982083025825	0.0834373397199739	-6.47170780897464	9.69013703553168e-11	1.57194227937286e-09
ENSG00000135052	GOLM1	35178.4105807226	-0.30226659184636	0.046725988828382	-6.46891803524035	9.87071159437405e-11	1.59908886292072e-09
ENSG00000152049	KCNE4	147.611963728269	-3.22146193084914	0.497997268778907	-6.46883453547483	9.87616670571154e-11	1.59908886292072e-09
ENSG00000132718	SYT11	126975.55860722	-0.309864554412005	0.0479017795911936	-6.46874828151419	9.88180484577945e-11	1.59908886292072e-09
ENSG00000107521	HPS1	12395.8227472072	-0.339421319402982	0.0525036655880722	-6.4647166174259	1.01488819093651e-10	1.64129765491183e-09
ENSG00000058056	USP13	3311.12422543742	-0.363664191811272	0.0562601927432221	-6.46396988846228	1.01991176018192e-10	1.64739555563537e-09
ENSG00000157193	LRP8	11786.3016502058	-0.331591746669476	0.0513189737078679	-6.46138694349295	1.0374765261941e-10	1.67473804375691e-09
ENSG00000253304	TMEM200B	482.721620278472	-0.690125155467699	0.10681536498329	-6.46091651304717	1.04070726861936e-10	1.67892259727698e-09
ENSG00000147041	SYTL5	4515.45384405192	-1.66014336722392	0.257039081067514	-6.45871966367586	1.05592508893175e-10	1.70138518005817e-09
ENSG00000188290	HES4	9017.58807125467	-0.400983758125293	0.0620855066338294	-6.45857269862082	1.05695085931736e-10	1.70199508858599e-09
ENSG00000188971	NA	4819.60330265699	-0.489455869333443	0.0757896882195556	-6.45807999520377	1.06039688817862e-10	1.70649917818512e-09
ENSG00000126091	ST3GAL3	5349.0347264746	-0.386069739549459	0.0597832486166628	-6.45782469977474	1.06218677352844e-10	1.70833415270361e-09
ENSG00000169750	RAC3	22415.4291641663	-0.4067379663678	0.063037424760411	-6.45232523241084	1.10146874455307e-10	1.76718865813103e-09
ENSG00000121064	SCPEP1	4915.75833230867	-0.424190659113135	0.065773646432643	-6.44924954172241	1.12405352208435e-10	1.79903295293549e-09
ENSG00000183580	FBXL7	377.23260457076	-0.844541898934325	0.130990858926514	-6.4473346144567	1.13834280851666e-10	1.82028640341935e-09
ENSG00000182287	AP1S2	43749.1998513037	-0.366766788082736	0.056887015688642	-6.44728473875567	1.1387173462218e-10	1.82028640341935e-09
ENSG00000107317	PTGDS	371.047027162802	-2.10583207349312	0.326995353691004	-6.43994494026676	1.1951685050731e-10	1.90820589006693e-09
ENSG00000091640	SPAG7	9429.55007040126	-0.333899813353597	0.0518517752102947	-6.4395059185419	1.19863041943303e-10	1.91257193625067e-09
ENSG00000186007	LEMD1	1067.77984098655	-0.603486667263022	0.0937360323182663	-6.43815032850949	1.20938192374499e-10	1.92855712958146e-09
ENSG00000261722	NA	131.29760706894	-1.24378566869621	0.193352733733413	-6.43272864407024	1.25333290429409e-10	1.99380774660117e-09
ENSG00000020181	ADGRA2	4400.86147674178	-0.493447210612682	0.0767333157356467	-6.43067754705991	1.270363970079e-10	2.0184586681086e-09
ENSG00000187079	TEAD1	6173.62979892492	-0.414551501727634	0.064492090718369	-6.42794328901418	1.29341973940533e-10	2.05261107226329e-09
ENSG00000270607	NA	1803.39354202936	-0.48422382866908	0.0753769366416125	-6.42403167657732	1.32711568016055e-10	2.10227915213867e-09
ENSG00000172915	NBEA	43561.7083996164	-0.352391618335356	0.0548972493163644	-6.41911248238646	1.37071104767323e-10	2.17003116854999e-09
ENSG00000131725	WDR44	16491.3161731262	-0.350231809398073	0.0545890043543098	-6.41579405121395	1.40090727313567e-10	2.21516883069006e-09
ENSG00000107551	RASSF4	9877.65996043253	-0.330275720753633	0.0515083434672601	-6.4120819758757	1.43545609023859e-10	2.26843469644915e-09
ENSG00000171604	CXXC5	16971.905479216	-0.428302470847075	0.0669008642472499	-6.40204690426971	1.53307550238405e-10	2.42124645109255e-09
ENSG00000132142	NA	41386.7669497193	-0.292585534212034	0.0457251782317593	-6.39878389820715	1.56619319065706e-10	2.4705828519207e-09
ENSG00000100167	SEPTIN3	115102.052042386	-0.348586062501504	0.0544784174909142	-6.39860845002777	1.56799355977666e-10	2.47193996689971e-09
ENSG00000250208	FZD10-AS1	102.255783909345	-1.47990231706193	0.231564768511383	-6.39087857179443	1.64935323158023e-10	2.59398280966709e-09
ENSG00000105325	FZR1	23451.0625769863	-0.28940796390619	0.0452927066470242	-6.38972552825355	1.6618377161945e-10	2.61205526509568e-09
ENSG00000126001	CEP250	8557.45798154543	-0.372676722031903	0.0584092883097128	-6.38043593436374	1.76584588423689e-10	2.77387594814178e-09
ENSG00000119938	PPP1R3C	734.345444856087	-0.580091781503027	0.0909415718521025	-6.37873053751947	1.78561895783447e-10	2.80326185762479e-09
ENSG00000123095	BHLHE41	518.12539706869	-0.85212280160499	0.133608515929445	-6.37775815169575	1.7969898647173e-10	2.81942992139654e-09
ENSG00000002746	HECW1	7567.58140848612	-0.401616005251389	0.0630200137573831	-6.37283271307343	1.8556826644188e-10	2.9063151485144e-09
ENSG00000196581	AJAP1	6450.67122846076	-0.540183816526003	0.0847745961743773	-6.37200105813386	1.86577599206543e-10	2.91864637045524e-09
ENSG00000134986	LOC124906525	61071.3947659923	-0.308446029365953	0.0484472498295415	-6.36663650570879	1.93218343202844e-10	3.01893615737491e-09
ENSG00000120669	SOHLH2	1027.89087850103	-0.533931874325006	0.0838691625349571	-6.36624783396949	1.93708348847966e-10	3.02479497702264e-09
ENSG00000136158	SPRY2	4229.37335723506	-0.44745816363806	0.0702960965301662	-6.36533443142241	1.94864676187691e-10	3.04104541544898e-09
ENSG00000134508	CABLES1	954.43344269705	-0.567785356736856	0.0892528421544723	-6.36153810938788	1.99743334902861e-10	3.11533258280286e-09
ENSG00000118407	FILIP1	1000.0447172911	-0.557636834103342	0.0877231263562708	-6.35678249585641	2.06023382047205e-10	3.20947325492494e-09
ENSG00000178467	P4HTM	12212.8379104463	-0.312093435854939	0.049150366082808	-6.3497682871604	2.15639484028298e-10	3.35331512241758e-09
ENSG00000221926	TRIM16	5160.73979252458	-0.35346665537142	0.0556928629652457	-6.34671368200259	2.19962953955448e-10	3.41852590851801e-09
ENSG00000170961	HAS2	28.902204183451	-2.85451888816442	0.449852794238334	-6.34545105582269	2.21774698464336e-10	3.44261361913707e-09
ENSG00000198763	ND2	632088.020000497	-0.388451900727931	0.0612395543796604	-6.34315361473219	2.25108765830586e-10	3.49230684736347e-09
ENSG00000061337	LZTS1	9258.70691494654	-0.359180268402601	0.0566267058057456	-6.34294831902719	2.25409064688603e-10	3.49490375297848e-09
ENSG00000198355	PIM3	6868.60711058529	-0.330585099656741	0.0521579284917485	-6.33815623465645	2.32530974162531e-10	3.60108038667722e-09
ENSG00000085644	ZNF213	6812.87225681253	-0.314795583020357	0.0496741898488061	-6.33720618249647	2.33968805576335e-10	3.62121466241042e-09
ENSG00000153707	PTPRD	19169.6753852331	-0.340567060522833	0.0537771563922176	-6.33293173850521	2.40546004385783e-10	3.72082219489915e-09
ENSG00000138675	FGF5	157.910905146988	-1.13031040057932	0.178552499582859	-6.33040928141581	2.44511744844147e-10	3.77994170630317e-09
ENSG00000103222	ABCC1	8293.32771442678	-0.333471653298489	0.0526902752842997	-6.32890322738273	2.46909893470703e-10	3.81477236116663e-09
ENSG00000187094	CCK	37.2709495763874	-2.3486859881899	0.371133945129694	-6.32840519982385	2.47707964996546e-10	3.82485534207233e-09
ENSG00000168675	LDLRAD4	4171.65669546743	-0.420423456065993	0.0665028834507329	-6.32188311620283	2.58394806394653e-10	3.98519051551543e-09
ENSG00000099622	CIRBP	38441.5119831862	-0.368475306426159	0.0582923601487761	-6.32115950504872	2.59607881303593e-10	4.00155266515784e-09
ENSG00000129951	PLPPR3	65343.9256293235	-0.359723000366598	0.0569387278564446	-6.31772106453697	2.65448571282776e-10	4.08819508556359e-09
ENSG00000145916	RMND5B	7616.89868095413	-0.306610583826105	0.0485322415281617	-6.3176678878141	2.65539899838098e-10	4.08819508556359e-09
ENSG00000136717	BIN1	52517.1330075493	-0.288081318607817	0.0456021903132397	-6.3172693379199	2.66225368375012e-10	4.09635008004055e-09
ENSG00000261366	MANEA-DT	1670.80136768741	-0.493709532996827	0.0782489159205663	-6.30947441493007	2.79984644977045e-10	4.29800129849175e-09
ENSG00000038382	TRIO	66044.7681331386	-0.314486689951263	0.0498657950338172	-6.30666150490511	2.85118444965379e-10	4.37170532292105e-09
ENSG00000185736	ADARB2	513.676709416639	-0.730261541845946	0.115819888654969	-6.30514802186885	2.87918598873257e-10	4.41206729368949e-09
ENSG00000160712	IL6R	236.531304523245	-0.937518205011505	0.148741630539121	-6.30299803500488	2.91942594332359e-10	4.46852296889622e-09
ENSG00000125968	ID1	156.850216174486	-1.30068934456509	0.206438055809159	-6.3006277571588	2.96442551331406e-10	4.53476051763272e-09
ENSG00000180176	TH	5288.28391541355	-0.443937866110951	0.0704766499904308	-6.29907729966206	2.99422653146701e-10	4.577684934387e-09
ENSG00000137434	C6orf52	360.431539793339	-0.741058090219521	0.117690965365463	-6.29664382408903	3.04159069035589e-10	4.64469621333325e-09
ENSG00000154217	PITPNC1	25511.711030863	-0.414700504193553	0.0658688762912989	-6.29584907991416	3.05721715445189e-10	4.6658492335152e-09
ENSG00000013016	EHD3	12796.8403255774	-0.347814536461868	0.0552738374279802	-6.29257081915215	3.12250790961989e-10	4.7599691589197e-09
ENSG00000197576	HOXA4	4197.09630639398	-0.403465005766418	0.0641464405858538	-6.28974892576337	3.17979837325588e-10	4.84449467109715e-09
ENSG00000119042	SATB2	299.108108819278	-1.01538998590323	0.161504594660749	-6.2870656282945	3.23522635416235e-10	4.9260864046933e-09
ENSG00000260804	LINC01963	6892.86068741523	-0.46443019642742	0.0738746402375919	-6.2867337821713	3.24214639658735e-10	4.93376629888085e-09
ENSG00000229407	NA	816.943404625439	-0.554165372576482	0.0881755956540196	-6.28479307075959	3.28290672669078e-10	4.99290429641763e-09
ENSG00000115073	ACTR1B	19855.3721376059	-0.303626389008559	0.048326486038267	-6.28281536481122	3.32495867366614e-10	5.05393718397253e-09
ENSG00000078725	BRINP1	15805.7761065008	-0.416379769664583	0.0663511453877263	-6.27539686363283	3.48743591439173e-10	5.29478145524508e-09
ENSG00000176022	B3GALT6	8026.58949622102	-0.324045651242001	0.0516604830641379	-6.27260203586732	3.55063614800483e-10	5.38451719422924e-09
ENSG00000144891	AGTR1	133.749830238344	-1.19996475604533	0.191491437087729	-6.26641469871877	3.6945561933956e-10	5.59309439617334e-09
ENSG00000139410	SDSL	1445.36982019697	-0.4389388660741	0.0701086118376019	-6.26084092337827	3.82906975361438e-10	5.78673668051976e-09
ENSG00000164742	ADCY1	71567.1804011932	-0.341325133102727	0.0545309736392885	-6.25928917683599	3.86736161170062e-10	5.83789557642247e-09
ENSG00000071967	CYBRD1	50.5098063457292	-2.23330365421941	0.356901515430873	-6.25747876560074	3.9125090637532e-10	5.90265853932611e-09
ENSG00000165970	SLC6A5	200.044746812499	-1.00278525199572	0.160260731621191	-6.25721124477338	3.91922389418645e-10	5.90939859641783e-09
ENSG00000104447	TRPS1	1295.50688545884	-0.562046105814583	0.0901365864680088	-6.23549357523167	4.50355836897826e-10	6.77879627193202e-09
ENSG00000133101	CCNA1	2641.15600935984	-0.402808777612673	0.0646039539177866	-6.23504837065046	4.51638516558726e-10	6.79421420562258e-09
ENSG00000108960	MMD	41865.1943598467	-0.361682798485377	0.0580284808213983	-6.23284968632169	4.58025620925191e-10	6.88635890671745e-09
ENSG00000077274	CAPN6	77.9849002295683	-1.63263379710768	0.262052387806285	-6.23018096028403	4.65896701199268e-10	6.99669883194515e-09
ENSG00000261888	NA	2324.68781514163	-0.421384988910551	0.0676885113563454	-6.22535464980423	4.80467909384904e-10	7.20729272400766e-09
ENSG00000143621	ILF2	21063.577394917	-0.316822182528104	0.0509087272913086	-6.22333732122575	4.86689425097353e-10	7.29645674022806e-09
ENSG00000266045	NA	7578.02141621282	-0.996435090075219	0.16030899129405	-6.21571555052384	5.10912843478282e-10	7.65089073582283e-09
ENSG00000140854	KATNB1	13708.8791779781	-0.332154363003008	0.0534969938850288	-6.20884163541687	5.33765780965717e-10	7.98452808937181e-09
ENSG00000183644	HOATZ	78.2826111251988	-1.81877690270371	0.292933842823245	-6.20883160912597	5.33799831956026e-10	7.98452808937181e-09
ENSG00000139726	DENR	12432.8192921197	-0.322777640012084	0.0519994618049554	-6.20732655316298	5.38935372840857e-10	8.05676211723887e-09
ENSG00000155876	RRAGA	21531.0655550355	-0.339116100528404	0.0546662337867271	-6.20339242413186	5.52588177887741e-10	8.25148138883365e-09
ENSG00000181291	TMEM132E	22827.5055057944	-0.293763671653382	0.0473616870591262	-6.20255928144299	5.55522482502731e-10	8.28588723760172e-09
ENSG00000172382	PRSS27	1829.48945451947	-0.492562111295929	0.0794423011654805	-6.20024979223485	5.63736154413866e-10	8.39411433548529e-09
ENSG00000087245	MMP2	8306.8872985149	-0.441855090914536	0.071284457627327	-6.198477278519	5.70120340318561e-10	8.48437151613859e-09
ENSG00000184221	OLIG1	351.001184209385	-0.870642701939297	0.140508682860089	-6.19636227610386	5.77830442671805e-10	8.58938910146851e-09
ENSG00000150347	ARID5B	11067.9285686911	-0.436345294798816	0.0704779178972257	-6.1912341882051	5.96949393125967e-10	8.8635693064034e-09
ENSG00000126500	FLRT1	2340.97127107721	-0.370819544138207	0.0599002734276567	-6.19061521624031	5.99298430103634e-10	8.89342636456273e-09
ENSG00000146070	PLA2G7	432.680008758599	-0.749760717362496	0.12112473404146	-6.18998855432664	6.01685838162024e-10	8.92381883830152e-09
ENSG00000141576	RNF157	53535.4530248601	-0.337355419680254	0.0545109485759738	-6.18876443160899	6.06376203921146e-10	8.98831378709722e-09
ENSG00000140990	NDUFB10	10580.5757313593	-0.349276611370263	0.0564800252039563	-6.1840732207357	6.24683697222824e-10	9.25312780123998e-09
ENSG00000063245	EPN1	33132.4416006404	-0.298022747787433	0.0481924966875347	-6.1840072266793	6.24945047725974e-10	9.25312780123998e-09
ENSG00000118898	PPL	3887.98254557578	-0.37693853992753	0.0609849112911831	-6.18084919608674	6.37576996991613e-10	9.43484789695636e-09
ENSG00000162545	CAMK2N1	81771.9423271549	-0.452272774955387	0.0731851800117343	-6.17984098533161	6.41661992259356e-10	9.48462268041149e-09
ENSG00000148331	ASB6	5180.64779797331	-0.401961957703059	0.0650755532088299	-6.17685041282934	6.53929760920751e-10	9.66052640065847e-09
ENSG00000102468	HTR2A	7291.40297139561	-1.11948008630226	0.181287261240101	-6.17517236812133	6.60913257583235e-10	9.75821169085276e-09
ENSG00000125384	PTGER2	941.239662168858	-0.67577352566486	0.109482606403428	-6.17242818621554	6.72490764986938e-10	9.92357865100815e-09
ENSG00000111783	RFX4	98.7900604861609	-1.63780024204318	0.26543397870605	-6.17027348957812	6.81719721777071e-10	1.00484875582118e-08
ENSG00000136930	PSMB7	19884.9144389992	-0.299832971210184	0.0486297075003053	-6.16563386091314	7.02013528933113e-10	1.03360289791854e-08
ENSG00000253891	NA	149.058691681668	-1.34153514964723	0.217615853797392	-6.16469400660599	7.06195665570671e-10	1.03917857984591e-08
ENSG00000165084	C8orf34	375.655813677856	-0.715118789178959	0.116004683223264	-6.16456826835716	7.06757012054995e-10	1.03942295240482e-08
ENSG00000149182	ARFGAP2	11258.1184940605	-0.3213717374631	0.0521332611116053	-6.16442805630587	7.07383488794948e-10	1.03976278487155e-08
ENSG00000144810	COL8A1	21.573420627064	-3.62804047372174	0.588553670092043	-6.16433242724381	7.07811076483215e-10	1.03981005962026e-08
ENSG00000164754	RAD21	29471.2595910406	-0.326768971144487	0.0530194441907145	-6.16319118640846	7.12933423873583e-10	1.04675026879842e-08
ENSG00000027075	PRKCH	363.647764064968	-0.779280355444996	0.126448188057659	-6.16284319621607	7.14502525492477e-10	1.04846866129186e-08
ENSG00000154175	ABI3BP	137.154205232675	-1.14264364352589	0.185540048968798	-6.1584744095764	7.34490498496615e-10	1.07659766713863e-08
ENSG00000118515	SGK1	7545.8537484887	-1.06666142135799	0.173278792510083	-6.15575285299795	7.47216735004441e-10	1.09464129602656e-08
ENSG00000008256	CYTH3	15305.4325076353	-0.327328626657908	0.0532274319221817	-6.14962275723656	7.76674541411331e-10	1.13716223501962e-08
ENSG00000244291	NA	617.996352264771	-0.585973084035371	0.0953072947480049	-6.14825009549059	7.83424386275768e-10	1.14576905792589e-08
ENSG00000177301	KCNA2	9588.78773222528	-0.365683424085313	0.0595164587911547	-6.1442402910514	8.03471327926556e-10	1.17378233550871e-08
ENSG00000108370	RGS9	5458.62944966251	-0.351087724467278	0.0571604731343468	-6.14214167965511	8.14161869345702e-10	1.18873961778537e-08
ENSG00000074071	MRPS34	9838.6005215529	-0.304018781517984	0.0495085709908984	-6.14073029039506	8.21429527120854e-10	1.19868539651332e-08
ENSG00000108389	MTMR4	51351.3489448268	-0.274532289259963	0.0447098181790715	-6.14031325648446	8.23589041096582e-10	1.20117012893376e-08
ENSG00000108175	ZMIZ1	77879.9328109537	-0.388444674546257	0.0632624199087996	-6.14021207387019	8.24113826092773e-10	1.20126924450862e-08
ENSG00000198944	SOWAHA	292.803820106872	-0.874967524353305	0.142663526493557	-6.13308492968466	8.61911035429047e-10	1.25497301149735e-08
ENSG00000150630	VEGFC	178.239932278296	-1.15165775153462	0.188086083367419	-6.12303542567205	9.18092719962998e-10	1.3360357589456e-08
ENSG00000187908	DMBT1	29.7810948012581	-2.90834766535785	0.475047912892454	-6.12221964653967	9.22806923078674e-10	1.34215325493788e-08
ENSG00000147471	PLPBP	6758.44055451376	-0.357016203070629	0.058320323779818	-6.12164302136773	9.26153341084985e-10	1.34627574666505e-08
ENSG00000136750	GAD2	100.17853513211	-1.36450449394779	0.222940052837895	-6.12049955393144	9.32824441817328e-10	1.35522384099605e-08
ENSG00000134376	CRB1	979.226845765025	-0.618418062331971	0.101071117151835	-6.1186427909266	9.43756927608169e-10	1.37034965038014e-08
ENSG00000261754	NA	1304.75716270359	-0.465564572958938	0.0761231126331752	-6.11594241032178	9.59879880422173e-10	1.39222290874691e-08
ENSG00000139197	PEX5	13339.5072607593	-0.285899967357201	0.0467584843574145	-6.11439766036527	9.69223445498238e-10	1.40422588004527e-08
ENSG00000111328	CDK2AP1	5820.29143770596	-0.330948526728913	0.0541470240481375	-6.11203538046145	9.83683674335003e-10	1.42360736930728e-08
ENSG00000154917	RAB6B	122485.933188007	-0.325029810186114	0.0531870728773454	-6.1110678328861	9.89666863314003e-10	1.43147853892767e-08
ENSG00000120129	DUSP1	7081.76313403122	-0.337802230405343	0.0553378717651799	-6.10435890702065	1.03214120301845e-09	1.49127390519633e-08
ENSG00000092964	DPYSL2	153767.737981851	-0.300170578598784	0.0491971751856074	-6.10137833048996	1.05157671603122e-09	1.5176872296793e-08
ENSG00000104852	SNRNP70	31196.9353963943	-0.385402230136865	0.0631756998862685	-6.10048216055669	1.05748984743642e-09	1.52538414855667e-08
ENSG00000099956	SMARCB1	17078.6077487729	-0.307254059934455	0.0503895886744262	-6.09757031198773	1.07692755529841e-09	1.55171983529463e-08
ENSG00000008735	MAPK8IP2	63364.3554002604	-0.277322373735526	0.0454846610017638	-6.09705266847591	1.08041930413145e-09	1.55589846776783e-08
ENSG00000270516	NA	28.5520047421288	-2.70201344340158	0.44399675214458	-6.08566038005998	1.16012126880955e-09	1.66611408435915e-08
ENSG00000125971	DYNLRB1	28516.0353158251	-0.317095231184974	0.052113886297907	-6.08465907478693	1.16739446588186e-09	1.6756443708968e-08
ENSG00000122756	CNTFR	27453.5505545208	-0.306494330369602	0.0503817933611172	-6.08343431073938	1.17635126450562e-09	1.6875795336301e-08
ENSG00000133424	LARGE1	12507.9863651518	-0.325039367378158	0.0534314105752366	-6.08330126191357	1.17732828621401e-09	1.68806022978645e-08
ENSG00000110786	PTPN5	19916.4984892482	-0.274538798349284	0.0451369830868125	-6.08234710373221	1.18435820404668e-09	1.69721435060554e-08
ENSG00000163683	SMIM14	12157.2564230882	-0.336128134636676	0.0552935789335431	-6.07897229876665	1.20955250684515e-09	1.7295482718869e-08
ENSG00000139597	N4BP2L1	1506.48663720441	-0.49606045696728	0.0816785929995098	-6.07332274896382	1.25290281224168e-09	1.78764689911596e-08
ENSG00000032389	EIPR1	4857.94234720514	-0.328502082747729	0.0540931138917809	-6.07290021064294	1.25620524069308e-09	1.79138682262826e-08
ENSG00000100362	PVALB	43.587397304061	-2.29516996036733	0.378276786107654	-6.06743539296685	1.29968872859851e-09	1.84938391813996e-08
ENSG00000129484	PARP2	6374.29396246537	-0.346346246552961	0.0570960744396513	-6.06602555345618	1.31114278580067e-09	1.86366544299538e-08
ENSG00000185650	ZFP36L1	560.594981890294	-1.53749674687942	0.253793300868174	-6.0580667086955	1.37767265742123e-09	1.95611664144432e-08
ENSG00000257580	NA	120.524740735834	-1.29964906550302	0.214604856756568	-6.05600956635035	1.39539707274513e-09	1.97914570792373e-08
ENSG00000130294	KIF1A	370273.811196418	-0.281473255211644	0.0464917627368734	-6.05426076883083	1.41063940387984e-09	1.99968591721964e-08
ENSG00000157227	MMP14	110.770776433097	-1.44417317662115	0.238722929314675	-6.04957881828562	1.45225001607747e-09	2.05534803136561e-08
ENSG00000010256	UQCRC1	26535.8026217293	-0.27911154352694	0.0461405761571404	-6.04915600915718	1.4560660714403e-09	2.05964031278075e-08
ENSG00000171105	INSR	10059.2506624968	-0.37864968232753	0.0626084594831812	-6.04789968405546	1.4674627634925e-09	2.07464520584939e-08
ENSG00000152953	STK32B	1281.96342597071	-0.536439059470536	0.0887649226056185	-6.04336762455061	1.50930215348134e-09	2.13150426573284e-08
ENSG00000170561	IRX2	7950.19898426618	-0.407787560136329	0.0674990809438331	-6.04137944449428	1.52802156516319e-09	2.15678234447296e-08
ENSG00000130413	STK33	1572.60114225791	-0.448395385351078	0.0742224513402121	-6.04123654304782	1.52937571428785e-09	2.15753561067131e-08
ENSG00000100403	ZC3H7B	41549.0915126871	-0.287288417057009	0.0476154039843823	-6.0335184208715	1.60427693097095e-09	2.26077525063302e-08
ENSG00000189043	NDUFA4	45927.0638055824	-0.353939900297571	0.0586697271833645	-6.03275176636458	1.61190928862816e-09	2.27031422891088e-08
ENSG00000176788	BASP1	207424.679476815	-0.344028290850676	0.0571272095035357	-6.02214415583146	1.72121486095189e-09	2.42037786008507e-08
ENSG00000260523	NA	59.8594093112376	-1.68699259367403	0.280143359889605	-6.02189034335426	1.72391679853324e-09	2.4228816747317e-08
ENSG00000254122	PCDHGB7	590.689508504535	-0.57514364620209	0.0955334361217199	-6.02033873741644	1.74052436412251e-09	2.44361071430676e-08
ENSG00000105855	ITGB8	2026.25896856605	-0.521955147793987	0.0867204225121846	-6.01882616197643	1.75686418612908e-09	2.46260664384063e-08
ENSG00000177030	DEAF1	24142.3107746085	-0.306441987173483	0.0509162561534224	-6.01854909068928	1.75987344484222e-09	2.46551050109596e-08
ENSG00000137185	ZSCAN9	4605.49802246665	-0.333888804042793	0.0555548048347805	-6.01007968682053	1.85432158896391e-09	2.59368300549973e-08
ENSG00000184672	RALYL	9312.97356804989	-1.13610514548634	0.189047546693755	-6.0096264953216	1.8595122818318e-09	2.59918454250418e-08
ENSG00000185345	PRKN	2087.32168050755	-0.372883371478354	0.0620536989611955	-6.00904342078837	1.86621143687935e-09	2.60615485630267e-08
ENSG00000134030	CTIF	45744.413263484	-0.287491169028544	0.0478483123440888	-6.00838681542466	1.87378356629538e-09	2.61534037469763e-08
ENSG00000057757	PITHD1	13325.0264526791	-0.319777352356653	0.0532834404669118	-6.00143965094053	1.95575633513862e-09	2.72474051009197e-08
ENSG00000079691	CARMIL1	1592.14108566102	-0.478494499295074	0.079733360051297	-6.00118318088227	1.95884847038888e-09	2.72683321214113e-08
ENSG00000076864	RAP1GAP	8357.78305451583	-0.291054454813545	0.0485674593097902	-5.99278733023769	2.06274533380729e-09	2.86388338425536e-08
ENSG00000184602	SNN	28841.0459655032	-0.271861234779534	0.0453667387555513	-5.99252320614004	2.06609942141911e-09	2.86702640557451e-08
ENSG00000198829	SUCNR1	8664.48039301479	-0.490930706947632	0.0819321924556392	-5.99191468253993	2.07384724132408e-09	2.87625986592078e-08
ENSG00000105701	FKBP8	51882.0532249648	-0.282580258738332	0.0471628545593298	-5.99158514425485	2.07805478231558e-09	2.8805760967723e-08
ENSG00000058085	LAMC2	390.201906119273	-0.883338146425212	0.147441121244565	-5.99112472130482	2.08394738670855e-09	2.88722236464109e-08
ENSG00000006451	RALA	15733.0125397276	-0.386114290897312	0.0644733692975861	-5.9887407018415	2.11471995683717e-09	2.92831363796684e-08
ENSG00000102172	SMS	50316.2516994185	-0.369153740722043	0.0616671262948211	-5.98623225861337	2.14757643003219e-09	2.97068226218446e-08
ENSG00000105254	TBCB	20866.7541592988	-0.27364506513224	0.0457459417131598	-5.98184352282161	2.20626170786574e-09	3.04705135872045e-08
ENSG00000160310	PRMT2	24641.283835435	-0.27328153544304	0.0457190272158828	-5.97741360840027	2.26708083178487e-09	3.12612257748374e-08
ENSG00000145703	IQGAP2	205.711505258511	-0.949768760552056	0.15913301579696	-5.96839540679527	2.39598159000469e-09	3.29695091003472e-08
ENSG00000011677	GABRA3	36717.2710049854	-0.34525953082821	0.0578765055466699	-5.96545226024061	2.43957370223628e-09	3.35517939717601e-08
ENSG00000141522	ARHGDIA	32326.8226675532	-0.301230077024773	0.0505410070759254	-5.96011228213654	2.52064677538446e-09	3.46305786862643e-08
ENSG00000076344	RGS11	4495.87216519868	-0.506982150032059	0.0850935517284382	-5.9579385245313	2.55439563694905e-09	3.50576136060607e-08
ENSG00000231611	NA	658.919339775383	-0.547991668377009	0.0919908995054984	-5.95702043705155	2.56878130180409e-09	3.52366578571937e-08
ENSG00000109089	CDR2L	22864.1241347264	-0.322319315820039	0.0541351217636412	-5.9539778487488	2.61702240047892e-09	3.5860980220424e-08
ENSG00000160948	VPS28	3579.16969655711	-0.32464973445414	0.0545836629014548	-5.94774548275116	2.71860872566478e-09	3.72336120052505e-08
ENSG00000085741	WNT11	1194.42033441094	-0.654821205959014	0.110108375301927	-5.9470608313258	2.72999977112866e-09	3.73701582413322e-08
ENSG00000112541	PDE10A	14424.5512094006	-0.359650227663777	0.0605480052713938	-5.93991868190734	2.85163491806776e-09	3.9014876069464e-08
ENSG00000105499	PLA2G4C	2443.64066840634	-0.427173838454028	0.0719589482748182	-5.93635466742246	2.91429011362018e-09	3.98513639249902e-08
ENSG00000137968	SLC44A5	16766.9091297559	-0.359565778025482	0.0605905049584299	-5.93435849845077	2.94996621777836e-09	4.03182493049376e-08
ENSG00000155926	SLA	32.1238373019878	-2.41291734071195	0.406996764087901	-5.9285909707892	3.0554512538372e-09	4.17345504304858e-08
ENSG00000168118	RAB4A	13923.0335339629	-0.372029351288177	0.062759450680917	-5.9278618160579	3.069045842713e-09	4.18804512091235e-08
ENSG00000157890	MEGF11	4936.78640158391	-1.00083036085207	0.168975239410778	-5.922940925203	3.16234469261171e-09	4.30865368066931e-08
ENSG00000180263	FGD6	6271.99361940218	-0.350705487099556	0.0592361871575916	-5.92046017692767	3.21042029155991e-09	4.3696279496304e-08
ENSG00000119655	NPC2	2090.86270563262	-0.406104245342155	0.0686506279229336	-5.91552120685688	3.30826278456323e-09	4.49581799394701e-08
ENSG00000271738	NA	9160.46262237907	-0.315568331047206	0.0533997020624336	-5.90955227949121	3.43038798669074e-09	4.65456566037254e-08
ENSG00000084207	GSTP1	24295.5067036137	-0.29034348166944	0.0491516271038531	-5.90709807136129	3.48186492769834e-09	4.71954227519359e-08
ENSG00000164488	DACT2	808.161324479616	-0.547423246848153	0.0927340500731905	-5.90315257897286	3.56620167323501e-09	4.8288794644381e-08
ENSG00000163623	NKX6-1	42161.9276682197	-0.312996708865518	0.0530275451281526	-5.90253062081401	3.57967649777882e-09	4.84463063230014e-08
ENSG00000196535	MYO18A	23312.8920402768	-0.276684616518037	0.046879318335924	-5.90206142792847	3.58987442299842e-09	4.85593301580074e-08
ENSG00000141564	RPTOR	13817.8785917013	-0.290511148357079	0.0492499929331887	-5.89870436633725	3.66366988663092e-09	4.95066101432923e-08
ENSG00000065978	YBX1	281621.401766994	-0.328864451154504	0.0557679988262337	-5.89701007883043	3.70147260137826e-09	4.99660798387284e-08
ENSG00000175137	SH3BP5L	9972.46825699921	-0.316720387329299	0.0537230783799474	-5.89542514837567	3.73717891317458e-09	5.04221943052021e-08
ENSG00000124772	CPNE5	1100.0482952864	-0.45020281550223	0.0763727988910097	-5.89480576906324	3.75122360441389e-09	5.05857312316244e-08
ENSG00000111897	SERINC1	143127.502028239	-0.299621156387526	0.050839948778342	-5.89341971397039	3.78283938336336e-09	5.0959807594735e-08
ENSG00000107262	BAG1	10158.1398853422	-0.288205129394383	0.0489341633129902	-5.88965070376252	3.87012740995891e-09	5.20290748324538e-08
ENSG00000169213	RAB3B	176939.372038189	-0.419692077742899	0.0712603641476271	-5.88955842091181	3.87228902704331e-09	5.20315341109509e-08
ENSG00000169330	MINAR1	8146.80249275663	-0.42779363249305	0.0726999671132026	-5.88437174705903	3.99568838085243e-09	5.35528143032088e-08
ENSG00000138821	SLC39A8	247.016231966291	-0.874639277863367	0.148791022026058	-5.87830680879514	4.14484165722317e-09	5.54952933901937e-08
ENSG00000110218	PANX1	16529.5964899721	-0.318320932971655	0.0541600453960059	-5.87741259528431	4.16728620126935e-09	5.5767408625231e-08
ENSG00000047849	MAP4	91134.2841911535	-0.311174306967928	0.0529550224025548	-5.87620008169263	4.19790902860004e-09	5.61486346978976e-08
ENSG00000138185	ENTPD1	7038.51330205011	-0.301833896474924	0.0513877781187571	-5.87365143083996	4.26299254911228e-09	5.6961205320862e-08
ENSG00000189120	SP6	508.70897799882	-0.705989095728705	0.120244974962901	-5.87125654062902	4.32504388050898e-09	5.77316517166823e-08
ENSG00000182103	FAM181B	410.303059892385	-0.770005131389918	0.13134093113993	-5.86264407223941	4.55554040640774e-09	6.0715910049112e-08
ENSG00000162377	COA7	4502.92113485561	-0.33693244730658	0.0574883419970801	-5.86088301735494	4.60412254104553e-09	6.13012690325738e-08
ENSG00000272091	NA	3186.79060463862	-0.350958876151879	0.0598892363719093	-5.86013276196145	4.62497261089302e-09	6.15477124372686e-08
ENSG00000161013	MGAT4B	18198.0731090567	-0.302226196832361	0.0516126527667425	-5.85566097906724	4.7511654941922e-09	6.31950671903278e-08
ENSG00000177807	KCNJ10	181.484549428698	-2.30443923802541	0.393561246602567	-5.85535099789058	4.76003621204278e-09	6.32810476399782e-08
ENSG00000255433	LINC02735	32.8117728280294	-2.53585057640303	0.433118242506427	-5.85486901158499	4.77386121340182e-09	6.34327713328016e-08
ENSG00000136997	MYC	7866.57316877628	-0.954035042324866	0.163041177376631	-5.85149750311854	4.87166598598683e-09	6.4667000892231e-08
ENSG00000109790	KLHL5	9946.59985123574	-0.395700394186347	0.0678406910518361	-5.832788375991	5.45086842431915e-09	7.21266821838152e-08
ENSG00000112242	E2F3	8206.51091012419	-0.341620205435863	0.058580067562783	-5.83167994932291	5.48720918896124e-09	7.25448229426469e-08
ENSG00000026559	KCNG1	45.9535885817406	-1.90182011200754	0.326164045342392	-5.83086989251405	5.51391659443781e-09	7.28246864727959e-08
ENSG00000115884	SDC1	6217.87224628089	-0.360355675428285	0.0618481417977992	-5.82645921047069	5.66156965269668e-09	7.46997669780792e-08
ENSG00000163618	CADPS	32388.5760871901	-0.332273895935975	0.0570339483767103	-5.82589677539593	5.68067217418898e-09	7.49142204074591e-08
ENSG00000167699	GLOD4	15687.8247526328	-0.296317231700248	0.0508778163546968	-5.82409491858809	5.74229351938803e-09	7.56888974365051e-08
ENSG00000178772	CPN2	45.2735449181476	-2.0648811832409	0.354775552116823	-5.82024655002428	5.8760884238672e-09	7.73748729063654e-08
ENSG00000103569	AQP9	37.2530886611104	-2.5583176675306	0.439989931027792	-5.81449139427921	6.08185142638183e-09	7.99242204438464e-08
ENSG00000108262	GIT1	30686.0821703172	-0.282241857985414	0.0485796106602545	-5.80988307953506	6.25164874418428e-09	8.20735673375286e-08
ENSG00000215397	SCRT2	8243.85142254088	-0.464417694254433	0.0799666591582822	-5.80764157391128	6.33589711639153e-09	8.30966337020607e-08
ENSG00000126785	RHOJ	62.1338794098591	-1.81675793415258	0.312877264245591	-5.80661537850359	6.37483483983253e-09	8.35239944933913e-08
ENSG00000197191	CYSRT1	858.705297074917	-0.46931258572293	0.0808406808251968	-5.80540120311125	6.42120589780438e-09	8.40478000441334e-08
ENSG00000102870	ZNF629	9022.43435507731	-0.284550634498652	0.0490249237825354	-5.80420350597301	6.46726898475984e-09	8.46086095638034e-08
ENSG00000166342	NETO1	10486.5544005288	-0.425632095597914	0.0733569186556442	-5.80220793618578	6.54473282136502e-09	8.55369255818163e-08
ENSG00000165806	CASP7	126.853614104049	-1.30359828333307	0.224737501866883	-5.80053739364434	6.61027306310464e-09	8.62648836066499e-08
ENSG00000075461	CACNG4	21852.0230582334	-0.315716514967842	0.0544551004099147	-5.79774002051715	6.72145423604641e-09	8.76288351963691e-08
ENSG00000156411	ATP5MJ	13479.4353879847	-0.310102876551378	0.0534977009067901	-5.7965645494126	6.76871394254112e-09	8.82012397587023e-08
ENSG00000135902	CHRND	175.515624532856	-0.929581741017717	0.1604328997608	-5.79420893347742	6.86439597324354e-09	8.94037427005508e-08
ENSG00000170035	UBE2E3	26512.7604954275	-0.348784799052346	0.0602283454794676	-5.79104068484249	6.99516282293532e-09	9.10167251815473e-08
ENSG00000187556	NANOS3	545.722121044455	-0.595136022630051	0.102781236744755	-5.7903177805498	7.02533782284051e-09	9.1364136196545e-08
ENSG00000135472	FAIM2	52745.3464102681	-0.271341735919065	0.0468773526945001	-5.7883331784412	7.10883004767465e-09	9.24042486078362e-08
ENSG00000206190	ATP10A	44.0860380710935	-1.98890252760695	0.343999231727178	-5.78170630678714	7.3946722805935e-09	9.60722837403591e-08
ENSG00000184702	SEPTIN5	32310.7390591832	-0.261504290098109	0.0452302628349091	-5.78162216418248	7.3983725720292e-09	9.60728914341135e-08
ENSG00000156395	SORCS3	7354.6124320901	-0.312427720556994	0.0540879472490264	-5.7762909566256	7.63652743731125e-09	9.9060535613021e-08
ENSG00000164626	KCNK5	362.155459244367	-0.910144378708313	0.157567470800529	-5.77622001599875	7.63974620562848e-09	9.9060535613021e-08
ENSG00000100300	TSPO	3817.39478649931	-0.426510535385901	0.0738822174723053	-5.77284426453197	7.79444764770742e-09	1.0101665615777e-07
ENSG00000167996	FTH1	40778.5316759074	-0.356179623444493	0.0617186921870658	-5.77101702616986	7.87945119834184e-09	1.02068004291427e-07
ENSG00000173517	PEAK1	19761.7918228364	-0.315610945620987	0.0546983695365853	-5.77002474287445	7.92598940099044e-09	1.0256979197266e-07
ENSG00000069482	GAL	739.638272282933	-0.65431151750956	0.113422827786004	-5.76878156083408	7.98467207099314e-09	1.03176873109993e-07
ENSG00000187955	COL14A1	81.7819221949119	-1.35926933315772	0.235906384044493	-5.76190143672143	8.31715664415308e-09	1.07420408209553e-07
ENSG00000232119	MCTS1	12075.1693455799	-0.318759533790444	0.055345424638378	-5.75945592383092	8.43854900460787e-09	1.089347494478e-07
ENSG00000180611	MB21D2	4680.21972155699	-0.341610510986603	0.0593209410118076	-5.7586832771012	8.47725910685941e-09	1.09273532095086e-07
ENSG00000237412	PRSS56	1176.03506008343	-0.535097306721893	0.0929433533651269	-5.75724123724877	8.54996855001235e-09	1.10156772656112e-07
ENSG00000187323	DCC	12618.456302965	-0.983677714538156	0.170884900003329	-5.75637586772729	8.59389226861979e-09	1.10668457931257e-07
ENSG00000233755	NA	48.7915167338979	-1.77455223977362	0.308301285296224	-5.7559028275493	8.61799511011672e-09	1.10870254117235e-07
ENSG00000135525	MAP7	1698.96646626458	-0.45367335104556	0.0788470897235787	-5.75383761957535	8.72399578725996e-09	1.12124239111333e-07
ENSG00000198739	LRRTM3	2556.19561212885	-0.449489078944367	0.0781261201351864	-5.75337772010934	8.7477729790362e-09	1.12374908772221e-07
ENSG00000139329	LUM	144.770591061152	-2.58125669388403	0.448732179172852	-5.75233249071209	8.80204676751504e-09	1.12961748071535e-07
ENSG00000026025	VIM	5270.24664262365	-0.489764665166308	0.085265684022372	-5.7439833009233	9.24749117520452e-09	1.18274332657188e-07
ENSG00000135547	HEY2	82.2011350242496	-1.73878415829512	0.30275428237139	-5.74321903781414	9.28934381619547e-09	1.18751864361048e-07
ENSG00000009724	MASP2	189.521354925441	-1.01444206175349	0.176662875236476	-5.7422481118095	9.34277936678638e-09	1.19376932084069e-07
ENSG00000135272	MDFIC	46.7692851152997	-1.91801019556384	0.334338228589886	-5.73673612991637	9.65184518725806e-09	1.2326611026913e-07
ENSG00000105993	DNAJB6	10916.9230052953	-0.307836635356402	0.0536982485029253	-5.73271277813898	9.88369250458791e-09	1.26043442337849e-07
ENSG00000261115	TMEM178B	18462.2530347038	-0.295974042114342	0.051635921624637	-5.7319407265721	9.92879719958272e-09	1.26557271527013e-07
ENSG00000148356	LRSAM1	11971.8696503347	-0.292116658678406	0.0509878454325003	-5.7291430183125	1.00939267624811e-08	1.2855240559024e-07
ENSG00000227716	NA	17.7217499831456	-4.04744471759328	0.706468422994021	-5.72912332081336	1.00950987809494e-08	1.2855240559024e-07
ENSG00000165349	SLC7A3	322.36765242092	-0.797670647207578	0.139335549083623	-5.72481791225331	1.03544737727444e-08	1.31758531077045e-07
ENSG00000108270	NA	4836.6036141555	-0.330646871116003	0.0577585346945585	-5.72464091868926	1.03652740216128e-08	1.3180137605045e-07
ENSG00000133872	SARAF	78934.0668122043	-0.303669132138008	0.0530618997167635	-5.72292235594557	1.04707126017345e-08	1.33077747015568e-07
ENSG00000166833	NAV2	12350.5171194166	-0.347459579892793	0.0607298451368753	-5.72139743003914	1.05651433234763e-08	1.34213047745958e-07
ENSG00000181191	PJA1	38916.4723080558	-0.277938513144852	0.048598141613083	-5.71911813743159	1.07078329645704e-08	1.35828835328675e-07
ENSG00000137177	KIF13A	5132.54304571596	-0.330524267674724	0.0578174052501779	-5.71669147455743	1.08618066303549e-08	1.37715557932407e-07
ENSG00000134470	IL15RA	53.836505519758	-1.67716230432285	0.293443429932437	-5.71545358745636	1.09411781724594e-08	1.38588256851153e-07
ENSG00000165006	UBAP1	13926.9819317754	-0.31209152884297	0.0546145568664982	-5.71443854439501	1.1006681609282e-08	1.39350842367684e-07
ENSG00000148606	POLR3A	21443.2068022578	-0.27237482836038	0.0477655245703354	-5.70233093450703	1.18180104179271e-08	1.49335128279582e-07
ENSG00000069188	SDK2	16284.3443908515	-0.411587099412881	0.0721944850843527	-5.70108781760793	1.19045285025356e-08	1.50356139050277e-07
ENSG00000188895	MSL1	34581.294770334	-0.260766811295202	0.0457489709293831	-5.6999492228517	1.19843118909804e-08	1.51146026611616e-07
ENSG00000152147	GEMIN6	3102.70736789387	-0.360962957718189	0.0633852163137011	-5.69474995449632	1.23552857746638e-08	1.55675416737211e-07
ENSG00000175895	PLEKHF2	600.909474499373	-0.54983682064279	0.0965621798337329	-5.69412187659324	1.24008482164457e-08	1.56174667001751e-07
ENSG00000013275	PSMC4	13355.3052771787	-0.272934691559036	0.0479384151832878	-5.69344419325288	1.24501922723742e-08	1.5664605549969e-07
ENSG00000125991	ERGIC3	19112.8363640148	-0.268637928227782	0.0472081858430642	-5.69049463414723	1.26671893022681e-08	1.5930005255497e-07
ENSG00000197921	HES5	281.06374926039	-0.846238825960453	0.148766457479748	-5.68837115769631	1.28256824912116e-08	1.61216131352247e-07
ENSG00000158669	GPAT4	12530.1382553665	-0.270408158761157	0.0475756799988076	-5.68374763677439	1.3177468540322e-08	1.65321904931445e-07
ENSG00000143862	ARL8A	30504.1974610649	-0.288423041460188	0.0507663033238553	-5.68138750659548	1.33606379428476e-08	1.67539978705351e-07
ENSG00000160113	NR2F6	10164.049631524	-0.28565585451028	0.0502958399478537	-5.67951255623617	1.3507913440812e-08	1.69306049494562e-07
ENSG00000138495	COX17	3580.57941263332	-0.359829347976699	0.0633611869381994	-5.67901842381309	1.35469889072948e-08	1.69714921537029e-07
ENSG00000164611	PTTG1	627.509328168158	-0.629926056224945	0.111033850584519	-5.67327939100378	1.40089472932811e-08	1.75335210863456e-07
ENSG00000158526	TSR2	5670.6606516228	-0.294511670663016	0.0519147442652277	-5.67298702577408	1.40328861495396e-08	1.75551272211367e-07
ENSG00000198133	TMEM229B	12396.419123953	-0.423884069477545	0.0747397305624699	-5.67146906053198	1.41578172978563e-08	1.76945800220736e-07
ENSG00000237290	LINC01343	63.9972400161086	-1.57624445378276	0.277950595918282	-5.67095187752782	1.42006286046752e-08	1.77321298470524e-07
ENSG00000084754	HADHA	31331.2231524321	-0.318524745155123	0.0561678602884491	-5.67094319632872	1.42013482879116e-08	1.77321298470524e-07
ENSG00000167658	EEF2	662011.612649136	-0.278873381114611	0.0491897125763783	-5.66934357832639	1.433456532303e-08	1.78899729347127e-07
ENSG00000134323	MYCN	2994.80462201948	-0.413241023391137	0.0729023314614843	-5.66841985855364	1.4412045265254e-08	1.79781376800341e-07
ENSG00000084453	SLCO1A2	323.320200466128	-0.734221018944806	0.129574292221651	-5.66640964311689	1.45820670618005e-08	1.81729874624221e-07
ENSG00000231252	LOC101926964	29.0050301495794	-2.5978342553917	0.458520505258764	-5.66568828568666	1.46435524282749e-08	1.82323321332347e-07
ENSG00000255136	NA	342.944277532733	-0.764213116628277	0.13489782259546	-5.66512566270286	1.46916826972535e-08	1.82749521384569e-07
ENSG00000135119	RNFT2	7839.08588948318	-0.375661346912349	0.0663516136996474	-5.66167612159138	1.49901547400302e-08	1.862859683572e-07
ENSG00000124422	USP22	77992.7887572456	-0.251793945417408	0.0445095736487338	-5.65707385571804	1.53975516830655e-08	1.91258393508687e-07
ENSG00000168280	KIF5C	228133.440951137	-0.257223861216712	0.0454831518887143	-5.65536579008581	1.55514709817194e-08	1.92938554085896e-07
ENSG00000004799	PDK4	400.923407214417	-2.19608740535133	0.388321795323239	-5.65532872941965	1.55548271471745e-08	1.92938554085896e-07
ENSG00000156467	UQCRB	32667.5468174764	-0.293136025813127	0.0518389539045928	-5.65474423640243	1.56078512016723e-08	1.93413786616011e-07
ENSG00000114544	SLC41A3	8432.07208863395	-0.287108633799378	0.0507970387241116	-5.65207423524665	1.58523094650253e-08	1.96258158988844e-07
ENSG00000110497	AMBRA1	14441.1868224126	-0.274577573367969	0.0485815569003011	-5.65188913009634	1.58693943614394e-08	1.9637722076631e-07
ENSG00000103653	CSK	15655.6956782859	-0.257349420414288	0.0455434464857757	-5.65063560779627	1.59855639108886e-08	1.97628767560285e-07
ENSG00000068615	REEP1	52421.7213713531	-0.330104870185965	0.0585048278186619	-5.64235264838551	1.67742079918334e-08	2.06892389002463e-07
ENSG00000165169	DYNLT3	15284.4316842147	-0.419460270768129	0.0743638460172951	-5.64064788513727	1.69411492212769e-08	2.0875560446237e-07
ENSG00000158773	USF1	7613.39337218074	-0.280175588349452	0.0496845966483973	-5.63908348360296	1.70957642747215e-08	2.10365099376732e-07
ENSG00000087495	PHACTR3	14558.5754627752	-0.300658329637268	0.0533376998148486	-5.63688218053917	1.73156493400938e-08	2.12772109835097e-07
ENSG00000233725	NRAD1	49.2805367269446	-1.8040612096786	0.320128822776581	-5.63542262152903	1.7462954243813e-08	2.14481945257032e-07
ENSG00000198856	OSTC	8897.33018918472	-0.338378893588713	0.0600642148424087	-5.63361886068972	1.76466793223758e-08	2.1663729199869e-07
ENSG00000130706	ADRM1	6495.04960949507	-0.298679243412059	0.0530263017034425	-5.63266216607877	1.77448854472921e-08	2.17741254186651e-07
ENSG00000156050	FAM161B	4338.22765304365	-0.298959835338352	0.0530921171640366	-5.63096465742113	1.79204450673471e-08	2.19792921404365e-07
ENSG00000125945	ZNF436	6074.47824868776	-0.319766845922677	0.0568799646066082	-5.62178348974441	1.88996039691247e-08	2.31586200359787e-07
ENSG00000198899	ATP6	629515.9383284	-0.395775806533852	0.0704025404923128	-5.62161256918088	1.89183161329278e-08	2.31707517946656e-07
ENSG00000162191	UBXN1	11293.2077440927	-0.305094795143297	0.0542929983625323	-5.61941326404701	1.91607040458416e-08	2.3445782856652e-07
ENSG00000119403	PHF19	687.549228071606	-0.560327832212653	0.0997252598032672	-5.61871519129695	1.92382679179007e-08	2.35297438683311e-07
ENSG00000125462	MIR9-1HG	639.219143059386	-2.17012802264217	0.386286695817706	-5.6179206950122	1.93269165022842e-08	2.36271778867534e-07
ENSG00000257501	PAFAH1B2P2	33.4425356884994	-2.36398955980202	0.420811767869009	-5.61768881077939	1.93528644469695e-08	2.36479053669847e-07
ENSG00000112149	CD83	2842.51604470432	-0.439678262741675	0.078293563356917	-5.61576512665942	1.95694337134473e-08	2.38903356048659e-07
ENSG00000139668	WDFY2	4514.18718777092	-0.296023715899346	0.0527245686073782	-5.61453082914217	1.97096288117407e-08	2.40280203631679e-07
ENSG00000107282	APBA1	20800.7705204311	-0.273018568620561	0.0486334969196493	-5.61379678437751	1.97934656308602e-08	2.41190441255376e-07
ENSG00000263958	NETO1-DT	517.819240722576	-0.565795225109544	0.100827167522947	-5.6115354522954	2.00539191880168e-08	2.44137897670413e-07
ENSG00000063046	EIF4B	62729.4908844618	-0.289441629386217	0.0516226850785398	-5.6068689365122	2.06019547638358e-08	2.5034611944077e-07
ENSG00000181588	MEX3D	10514.8328131248	-0.285153057909298	0.0508843406490321	-5.60394522700221	2.095269442186e-08	2.54255677211459e-07
ENSG00000198353	HOXC4	527.532403733079	-0.585859998072883	0.104561447304576	-5.60302112466308	2.10647540650687e-08	2.55379793865859e-07
ENSG00000166573	GALR1	26.6032130626324	-2.60736725587359	0.465435884830373	-5.60199017921413	2.11904564807026e-08	2.566670859588e-07
ENSG00000170075	GPR37L1	102.933139841085	-1.31624541080172	0.235044050623781	-5.59999458530669	2.14358500666506e-08	2.59519849609873e-07
ENSG00000167861	HID1	32807.9206977822	-0.258955712087801	0.0462437652861968	-5.59979730208294	2.14602588330072e-08	2.59695796720091e-07
ENSG00000125746	EML2	14392.9235360433	-0.290216203054778	0.0518280714998136	-5.59959486541616	2.14853332535087e-08	2.59879633502422e-07
ENSG00000268040	NA	310.993523505823	-0.778641307259562	0.139079731084699	-5.59852468211469	2.16183627259647e-08	2.61368490226192e-07
ENSG00000179010	MRFAP1	65337.2807785508	-0.288668919680812	0.0515636563716422	-5.59830198231575	2.16461458286907e-08	2.61584122569508e-07
ENSG00000173452	TMEM196	15080.5000097973	-0.367397889368718	0.065695038597549	-5.59247543211619	2.23854837288904e-08	2.70270284726769e-07
ENSG00000152128	TMEM163	1199.64876154941	-0.458807656870107	0.0820464456724101	-5.59204793224079	2.24406845634381e-08	2.70812409949596e-07
ENSG00000163347	CLDN1	277.25281759267	-1.04316285006167	0.186581077354159	-5.59093593441733	2.25848906253054e-08	2.72427653157354e-07
ENSG00000099814	CEP170B	42998.1748882417	-0.283346234751166	0.050687640600473	-5.59004584538745	2.27009668982327e-08	2.73702258393364e-07
ENSG00000143869	GDF7	53.1437143594126	-1.68384616939299	0.30124022963128	-5.58971214254494	2.2744634072808e-08	2.74103069467717e-07
ENSG00000163694	RBM47	66.9680915880827	-1.6000927774264	0.286389451050354	-5.58712191233979	2.30863662262204e-08	2.7809394699253e-07
ENSG00000160753	RUSC1	35834.3741362829	-0.259971016603165	0.0465405063836526	-5.58590863752356	2.32481439054217e-08	2.79786357957422e-07
ENSG00000151320	AKAP6	95553.4849307938	-0.27566997506548	0.0493558550342335	-5.58535506829481	2.33223216978272e-08	2.80550673086031e-07
ENSG00000170464	DNAJC18	14319.4755279864	-0.285642674009317	0.0511633603632498	-5.58295373840401	2.36467661173187e-08	2.84323439332882e-07
ENSG00000221890	NPTXR	17111.887751411	-0.254987381283266	0.0457410266951043	-5.57458806036283	2.4811627454555e-08	2.97784826811948e-07
ENSG00000171824	EXOSC10	8500.29695634808	-0.297889370243039	0.0534447007551776	-5.57378684946945	2.49260686733752e-08	2.9902185302695e-07
ENSG00000130054	NALF2	9154.97949180926	-0.288545900962176	0.0518113341736398	-5.56916561915096	2.55962098980276e-08	3.06719705245822e-07
ENSG00000133121	STARD13	1643.0703680132	-0.44797003805027	0.0804430739624657	-5.56878319020095	2.56524440530355e-08	3.07175167950192e-07
ENSG00000083857	FAT1	17668.9254918935	-0.449395626095869	0.0807555686681769	-5.5648871465747	2.62322121200078e-08	3.13546477230785e-07
ENSG00000186047	DLEU1-AS1	1395.60306908897	-0.39707265438038	0.07141393828078	-5.56015623755687	2.69533252158056e-08	3.21727026724841e-07
ENSG00000114019	AMOTL2	12207.049266917	-0.276268855456432	0.049739121538275	-5.55435735317196	2.78634942742138e-08	3.31965186672032e-07
ENSG00000269416	LINC01224	896.828087043886	-0.558530662347554	0.100558418422846	-5.55429044238686	2.78741683971649e-08	3.31965186672032e-07
ENSG00000004948	CALCR	16.3594067774188	-4.75467872478245	0.856854556182948	-5.54899158844791	2.87322000144481e-08	3.41719552953382e-07
ENSG00000132437	DDC	135.099980001551	-1.29772663359483	0.233954294304768	-5.54692375898134	2.90739440782936e-08	3.45627682406333e-07
ENSG00000100504	PYGL	66.6921646417365	-1.5565832754347	0.280645796437	-5.54643360134606	2.91555273597458e-08	3.46440916155389e-07
ENSG00000135404	CD63	25855.3145483992	-0.263617636199701	0.0475401809744639	-5.54515424207792	2.93695155405025e-08	3.48826007521704e-07
ENSG00000162736	NCSTN	8167.98179137585	-0.285962660933283	0.0515762211735828	-5.54446709018986	2.94850781533379e-08	3.50040458293532e-07
ENSG00000004779	NDUFAB1	10282.6720933716	-0.336108968266025	0.0606411417576052	-5.54258970930197	2.98030627526679e-08	3.53655838512706e-07
ENSG00000113108	APBB3	9075.16962303613	-0.365329029968384	0.0659144534688663	-5.54247226127637	2.98230659126739e-08	3.53733577464895e-07
ENSG00000105568	PPP2R1A	80561.3421140099	-0.283349989191325	0.0511265990583014	-5.54212473370685	2.98823313941033e-08	3.54276729639017e-07
ENSG00000120693	SMAD9	3045.29855714273	-0.357563272905672	0.0645341802719619	-5.54068047969026	3.0129853174115e-08	3.56889468047985e-07
ENSG00000060138	YBX3	2674.30536076394	-0.424053255262928	0.0765431770474404	-5.54005296905962	3.02380171730908e-08	3.58009409988112e-07
ENSG00000260482	NA	3585.55950673475	-0.3394429958624	0.0612730295126131	-5.53984352597623	3.02742026551797e-08	3.58276522511524e-07
ENSG00000175264	CHST1	5965.75364878533	-0.338758344659823	0.0611545550008847	-5.53938042153887	3.03543624161964e-08	3.59038973871286e-07
ENSG00000231295	NA	105.022736017089	-1.13612915066907	0.205141247815168	-5.53827746866745	3.05461050375221e-08	3.61006911490643e-07
ENSG00000167671	UBXN6	11271.084323928	-0.273425002179246	0.0493741814580648	-5.53781336935126	3.06271370678726e-08	3.6180197499406e-07
ENSG00000129158	SERGEF	4268.17684753642	-0.310994319864553	0.056170676706221	-5.53659557087211	3.08407582669005e-08	3.64084690609594e-07
ENSG00000167074	TEF	2907.97318521412	-0.339030407477101	0.0612381060054273	-5.53626540061598	3.08989240072339e-08	3.64521357422262e-07
ENSG00000179922	ZNF784	1574.43082064936	-0.473739279971172	0.0855782874243252	-5.53574153245457	3.09914317554856e-08	3.65448739660201e-07
ENSG00000125816	NKX2-4	29.8607402563134	-2.39828404915052	0.433404776071028	-5.53358934087398	3.13743058185919e-08	3.69632054572443e-07
ENSG00000175040	CHST2	21328.8242253246	-0.453646941011626	0.0819964254273233	-5.53252094402226	3.15660736720016e-08	3.71724797706652e-07
ENSG00000198535	C2CD4A	172.750070078312	-1.05631098372463	0.191054513789489	-5.52884599674265	3.22344157239507e-08	3.79425333875115e-07
ENSG00000075618	FSCN1	98553.2956905261	-0.254471483297219	0.0460365819332309	-5.52759289702027	3.2465432781874e-08	3.81973610931615e-07
ENSG00000100077	GRK3	32804.2775143582	-0.30033079356448	0.054346143241771	-5.52625771857244	3.27133487750905e-08	3.84718344986484e-07
ENSG00000221946	FXYD7	5452.030627936	-0.363952191837725	0.0659051770604244	-5.52236118725604	3.34474026636199e-08	3.93175190184421e-07
ENSG00000197756	RPL37A	90240.6558141039	-0.268619336119719	0.0486433073283556	-5.52222599311485	3.34731560932547e-08	3.93302105732004e-07
ENSG00000134825	TMEM258	4706.85248401006	-0.354867319276759	0.0643091999408254	-5.51814234360391	3.42601884905582e-08	4.02369770677856e-07
ENSG00000134824	FADS2	56563.1190249315	-0.299130285696312	0.0542196494676673	-5.51700884519166	3.44818085852556e-08	4.04791802927626e-07
ENSG00000182916	TCEAL7	46514.826811625	-0.34493860251947	0.0625645238289934	-5.51332578606824	3.52115567841473e-08	4.13174072822819e-07
ENSG00000168004	PLAAT5	325.672401660658	-0.695354684412754	0.126143210256358	-5.51242261077392	3.53927829704982e-08	4.15115352806521e-07
ENSG00000126461	SCAF1	32853.5377738509	-0.254920228732851	0.0462630077062877	-5.51023898729793	3.58346824233901e-08	4.20063738607254e-07
ENSG00000250742	LINC02381	37728.9033498584	-0.395648806020566	0.0718247164900497	-5.5085327914295	3.61836844956074e-08	4.23566256998515e-07
ENSG00000179912	R3HDM2	4966.88340110392	-0.287180524424681	0.0521342275257827	-5.50848335256637	3.61938461924119e-08	4.23566256998515e-07
ENSG00000158528	PPP1R9A	12294.9324379057	-0.365136717716547	0.0663128901894293	-5.5062706009872	3.66515016777121e-08	4.28731266956014e-07
ENSG00000104529	EEF1D	12290.9719300825	-0.258733452727843	0.0470083894833646	-5.50398462000926	3.71301954591083e-08	4.33751941267308e-07
ENSG00000108349	CASC3	21535.1963992719	-0.266453412326203	0.0484280558447747	-5.50204644143179	3.75408029534334e-08	4.38353887417178e-07
ENSG00000171148	TADA3	10515.7727200364	-0.277859678303701	0.0505028480054052	-5.50186156380652	3.75801989595959e-08	4.3861913530472e-07
ENSG00000118322	ATP10B	19.5313837431864	-6.9321974940151	1.26000998371895	-5.50170044966991	3.76145638409076e-08	4.38630851778495e-07
ENSG00000146707	POMZP3	1622.47534714054	-0.415135877840052	0.0754842157174328	-5.49963822097681	3.80571279743294e-08	4.43594963303619e-07
ENSG00000072422	RHOBTB1	3260.81203182925	-0.312073744959809	0.0567600649662714	-5.49812170132739	3.83857981944517e-08	4.47227713478645e-07
ENSG00000172336	POP7	5664.47783527421	-0.30008933157583	0.0546087044392589	-5.4952655379257	3.90122947625181e-08	4.54325643523107e-07
ENSG00000183908	LRRC55	3766.78334967356	-0.483368323612514	0.088001276302602	-5.49274219558361	3.95740281466633e-08	4.60459577055159e-07
ENSG00000162909	CAPN2	19341.2430228434	-0.267696537535245	0.0487459856547294	-5.49166324036106	3.981660625086e-08	4.63077168497397e-07
ENSG00000025434	NR1H3	1758.21461710483	-0.398922528587585	0.0726501837146847	-5.49100509028653	3.99652834126711e-08	4.64395533636588e-07
ENSG00000169306	IL1RAPL1	3139.83997966898	-0.373894274898735	0.0681261496933225	-5.48826370757576	4.05903780905377e-08	4.71242641178268e-07
ENSG00000185630	PBX1	45392.0685851159	-0.340893868110042	0.0621361847945361	-5.48623751582536	4.1058476182523e-08	4.76256590073059e-07
ENSG00000002822	MAD1L1	5841.6285624266	-0.295691104285304	0.0539097281197265	-5.48493035669949	4.13632339239997e-08	4.79580070222882e-07
ENSG00000136238	RAC1	41732.7026444819	-0.270828605324546	0.0493853347543286	-5.48398844863166	4.15841936584363e-08	4.81929465157444e-07
ENSG00000170091	NSG2	60787.7877856793	-0.284302152085751	0.0518533490269123	-5.48281176473666	4.18618371871506e-08	4.84719890212819e-07
ENSG00000108578	BLMH	8882.71598030234	-0.292009676944125	0.053281653362331	-5.48049203650595	4.24144608621349e-08	4.9047710566535e-07
ENSG00000158710	TAGLN2	11623.5852090903	-0.331165399916941	0.0604262417568113	-5.48048977213799	4.24150037375648e-08	4.9047710566535e-07
ENSG00000272419	NA	687.737909334199	-0.577989454733511	0.105470354526792	-5.48011294099414	4.25054417879817e-08	4.9130685593704e-07
ENSG00000165714	BORCS5	3227.28427415874	-0.336582321497609	0.0614387044423271	-5.47834340832432	4.2932629301743e-08	4.96026546625059e-07
ENSG00000099864	PALM	43204.0981660259	-0.245650858317207	0.0448488283429662	-5.47730826853882	4.31844517571832e-08	4.98497955841479e-07
ENSG00000262279	NA	5431.92081838475	-0.431232149047311	0.0787440226792444	-5.47637946824091	4.34116231164495e-08	5.00900413106695e-07
ENSG00000197927	NBEAP2	1433.80066753766	-0.436890736713882	0.0798132521859614	-5.47391222319754	4.40207173430028e-08	5.0726064121455e-07
ENSG00000130638	ATXN10	40568.2227386573	-0.306097045654624	0.0559814761386108	-5.46782733804169	4.55585339330414e-08	5.24291994881075e-07
ENSG00000103495	MAZ	9798.05826142134	-0.345147867440871	0.0631579857548797	-5.46483335900567	4.63341865919766e-08	5.3298502651908e-07
ENSG00000176887	SOX11	71627.1421508403	-0.376395819694507	0.0688819592610546	-5.46435995335166	4.64579985327708e-08	5.34175570361933e-07
ENSG00000007080	CCDC124	14684.6225864078	-0.271828782686759	0.0497480204012826	-5.46411255149663	4.65228302097235e-08	5.34687212934829e-07
ENSG00000139910	NOVA1	30870.3844567393	-0.311271339453393	0.0569976181874757	-5.46112889190499	4.73116384148353e-08	5.43278097710266e-07
ENSG00000119383	PTPA	19987.0784363931	-0.249235269442481	0.0456785501612634	-5.45628678148893	4.86194463147971e-08	5.57322127416698e-07
ENSG00000169783	LINGO1	41578.4050213517	-0.319125404699179	0.0584950907697744	-5.45559294805091	4.88096911420575e-08	5.59259101643375e-07
ENSG00000248527	MTATP6P1	82879.2393152005	-0.379319121141786	0.0697073869731884	-5.44159145267752	5.28066715333568e-08	6.03740971583108e-07
ENSG00000137033	IL33	40.0986384763218	-2.04258476556034	0.37538329032427	-5.44133108268053	5.28839235180347e-08	6.04361431043129e-07
ENSG00000136381	IREB2	29576.2229921558	-0.255055975146446	0.0469047386988413	-5.43774429240656	5.39593390533546e-08	6.16115840098573e-07
ENSG00000164197	RNF180	2253.8118282333	-0.344338483373137	0.0633249960042405	-5.43763924359473	5.39911527991234e-08	6.16211525176106e-07
ENSG00000154277	UCHL1	162342.134817865	-0.27715814012041	0.0509875196167267	-5.43580354964918	5.45500308557432e-08	6.21791771602574e-07
ENSG00000165795	NDRG2	3800.68081411596	-0.307436432678272	0.0565577127050136	-5.43580031748736	5.45510198162131e-08	6.21791771602574e-07
ENSG00000183092	BEGAIN	5368.55215555837	-0.348275710246722	0.0640795048108643	-5.43505620517332	5.47791625948344e-08	6.24121689598685e-07
ENSG00000074964	ARHGEF10L	13063.2640154053	-0.32055125820218	0.0589926108222619	-5.4337526977398	5.51810449072005e-08	6.28428218657316e-07
ENSG00000106636	YKT6	28099.1225090496	-0.242206505286039	0.0445891402185238	-5.43196177587247	5.57378637303648e-08	6.34494746603321e-07
ENSG00000069849	ATP1B3	31066.302590593	-0.291669203547365	0.0537403705925406	-5.42737611094647	5.71885356756486e-08	6.50445386733069e-07
ENSG00000176340	COX8A	6276.73746906418	-0.319954465229295	0.0589528883235443	-5.42729074567688	5.72158847991717e-08	6.50475100163865e-07
ENSG00000168461	RAB31	3507.41906115585	-0.521398327498316	0.0960849077546976	-5.42643313796412	5.74913473239493e-08	6.5304210333934e-07
ENSG00000198668	CALM1	161592.929334493	-0.280838563533416	0.0517563343293522	-5.42616796905081	5.75767790449214e-08	6.53730130295878e-07
ENSG00000084636	COL16A1	249.191050650828	-0.831695136169356	0.153409698101776	-5.42139868900328	5.91345075875539e-08	6.70837364763726e-07
ENSG00000105329	TGFB1	1482.53469189051	-0.502989702593129	0.0927828375760216	-5.42115024431113	5.9216763157817e-08	6.71480812418265e-07
ENSG00000187260	WDR86	5909.67287416113	-0.318041827756923	0.0587090699560182	-5.41725201906935	6.05220046791013e-08	6.85985618552434e-07
ENSG00000152377	SPOCK1	23288.4890477538	-0.351543475172403	0.0649232200996789	-5.41475722603817	6.13719181697214e-08	6.94720602751181e-07
ENSG00000186354	NA	167.405323174498	-0.945824260681794	0.174806902677063	-5.41068027747797	6.2785780876191e-08	7.10419489638691e-07
ENSG00000160221	GATD3	12891.9232369748	-0.264137973566028	0.048843644119975	-5.4078269204735	6.37940274337451e-08	7.21517309848499e-07
ENSG00000056661	NA	7908.71019703485	-0.268606398882095	0.0496713308052395	-5.40767469942161	6.38482538716909e-08	7.21820156410139e-07
ENSG00000197653	DNAH10	3861.95059821179	-0.38816477899018	0.0717878093523634	-5.40711274646801	6.40488280757548e-08	7.23776529041705e-07
ENSG00000100433	KCNK10	6466.77397638289	-0.353721326134392	0.0654211727981236	-5.40683254373785	6.41490669502801e-08	7.24597879950415e-07
ENSG00000254986	DPP3	12646.3578574968	-0.268459987158086	0.0496530378549966	-5.40671827456113	6.41899888728102e-08	7.24748796650673e-07
ENSG00000057019	DCBLD2	19141.1868991132	-0.31940650388529	0.0590826138474944	-5.40609974889992	6.44119337687653e-08	7.26942579563714e-07
ENSG00000071051	NCK2	14703.6245504809	-0.26138769696181	0.0483898971531381	-5.4016997832131	6.60123637896835e-08	7.44365831137872e-07
ENSG00000179262	RAD23A	19006.4716026932	-0.283685200553368	0.0525689706345916	-5.39643818642127	6.79768156960621e-08	7.65204771208754e-07
ENSG00000181894	ZNF329	5885.33666725836	-0.29981526234705	0.0555685579924663	-5.39541195918199	6.83665094660054e-08	7.69213181946676e-07
ENSG00000213015	ZNF580	6439.24135587805	-0.330754988275958	0.0613086767806956	-5.39491317777231	6.85566945776285e-08	7.70742556910355e-07
ENSG00000197102	DYNC1H1	335647.548823732	-0.268751096234691	0.0498231958577136	-5.39409589465512	6.88694326339133e-08	7.73927607068967e-07
ENSG00000170265	ZNF282	4582.51065399702	-0.284273654383467	0.0527413806716308	-5.38995473314136	7.04754333798303e-08	7.90961159264199e-07
ENSG00000172428	COPS9	4724.28982953709	-0.3145897426852	0.0583857434772237	-5.38812600387493	7.11961324564922e-08	7.98368229883121e-07
ENSG00000124225	PMEPA1	3417.98365330172	-0.30791564973022	0.0571580667577693	-5.38708999790246	7.16075829316168e-08	8.02639812774849e-07
ENSG00000123643	SLC36A1	8690.57002260645	-0.377792418374245	0.0701577558555286	-5.38489884357488	7.24854021163623e-08	8.12132992778809e-07
ENSG00000080819	CPOX	4886.0089088764	-0.285953840996047	0.0531114129875539	-5.38403753376054	7.28333057420469e-08	8.15683393438188e-07
ENSG00000198937	CCDC167	3127.98321469912	-0.338475671165642	0.0628850364705304	-5.38245169539276	7.34780987401618e-08	8.22204291264381e-07
ENSG00000111186	WNT5B	4585.59015159484	-0.312932760402084	0.0581413644372529	-5.38227410778787	7.35506481667576e-08	8.22666033259489e-07
ENSG00000114744	COMMD2	14123.3195680956	-0.325204090049666	0.0604329757229701	-5.38123576009941	7.39762325928939e-08	8.26722912138861e-07
ENSG00000154493	C10orf90	34.8908657361831	-2.05368094521873	0.381685696537919	-5.38055516317915	7.42564797722956e-08	8.29502290608448e-07
ENSG00000174437	ATP2A2	106075.72478467	-0.242914478457045	0.0451734486133751	-5.37737290185815	7.5580530818689e-08	8.43934453676537e-07
ENSG00000169020	ATP5ME	1318.01707830073	-0.452276518235063	0.0841324014649827	-5.37577093200303	7.62556901510176e-08	8.50390003482256e-07
ENSG00000108953	YWHAE	146572.72115546	-0.296296118666852	0.0551297075121769	-5.37452731091321	7.67838450450046e-08	8.55916909412226e-07
ENSG00000185432	TMT1A	119.16820103199	-1.10697579125218	0.206010258284538	-5.37340130763413	7.7265103377785e-08	8.60551951894212e-07
ENSG00000204872	NA	44.6246770398869	-1.80335382844438	0.335800206608819	-5.37031780491174	7.85980058753651e-08	8.75026741108637e-07
ENSG00000271912	NA	1039.14047592254	-0.410003240224209	0.0764656428781248	-5.3619275898549	8.23385477324754e-08	9.16282036044508e-07
ENSG00000168137	SETD5	34436.0852186525	-0.259406304568889	0.048430554101405	-5.35625307994079	8.49654780581155e-08	9.44316234579968e-07
ENSG00000065809	FAM107B	5757.8140277818	-0.302976650817902	0.0565952686201188	-5.35339186834777	8.63206277871225e-08	9.58972213050348e-07
ENSG00000136156	ITM2B	42433.8325197012	-0.282874718582847	0.0528490639187545	-5.35250196706821	8.67463598979552e-08	9.62888256596298e-07
ENSG00000124172	ATP5F1E	26276.3559999829	-0.332249026559797	0.0620978555780018	-5.35041062959823	8.77548817888907e-08	9.72440948807699e-07
ENSG00000134569	LRP4	217.888453176343	-0.965934889407866	0.180597651494017	-5.34854623754542	8.86635261278871e-08	9.81682561287966e-07
ENSG00000185559	DLK1	95.6007725721543	-1.275829199891	0.238612381650943	-5.34686922390037	8.94886251047274e-08	9.90401046192724e-07
ENSG00000100216	TOMM22	7033.82872166704	-0.271045732479967	0.0507076112470737	-5.34526722545245	9.02837558669643e-08	9.98780666503026e-07
ENSG00000205978	NYNRIN	23379.6905080753	-0.251069477726446	0.046972227278234	-5.34506222664869	9.03859966268617e-08	9.99491239402841e-07
ENSG00000060709	RIMBP2	21032.1331732127	-0.266738135156567	0.0499243827431178	-5.34284292565115	9.15000472387075e-08	1.01123601574799e-06
ENSG00000119280	C1orf198	9103.89634088938	-0.287532210738553	0.0538217085350282	-5.34230923850033	9.1769925168042e-08	1.01298939580836e-06
ENSG00000176407	KCMF1	17639.3284947553	-0.311000391756984	0.058215230775445	-5.3422512908454	9.17992748026821e-08	1.01298939580836e-06
ENSG00000205502	C2CD4B	69.9509254705108	-1.36491434693557	0.255627365948465	-5.33946880793168	9.32193058199629e-08	1.02779658945147e-06
ENSG00000110367	DDX6	8746.82457318034	-0.264678864154826	0.0495711155761453	-5.33937679389638	9.32666262636137e-08	1.02788734460519e-06
ENSG00000272512	NA	327.093030480297	-0.709471189868315	0.133005288012685	-5.33415776522098	9.59890408527312e-08	1.05612042605164e-06
ENSG00000049618	ARID1B	29138.2540320119	-0.283641398068732	0.053181779999173	-5.33343182708708	9.63737552141319e-08	1.05990977294471e-06
ENSG00000143420	ENSA	25604.1132887974	-0.263177445475153	0.0493505240986643	-5.33281966669684	9.66993321648522e-08	1.06304583553802e-06
ENSG00000256802	LCIIAR	592.197840964285	-0.582896145094641	0.109359200034402	-5.33010615395207	9.81553762801875e-08	1.07770094975524e-06
ENSG00000010322	NISCH	65539.7864501986	-0.242391003218218	0.0454915480092962	-5.32826456397319	9.91556204095909e-08	1.08777479945373e-06
ENSG00000175334	BANF1	9571.58588597504	-0.266514803075036	0.0500523040868908	-5.32472596291205	1.01105346817053e-07	1.10823934968788e-06
ENSG00000185518	SV2B	6816.4516093686	-1.10817178946983	0.208124644095998	-5.32455824385064	1.01198673195857e-07	1.10880012931594e-06
ENSG00000147421	HMBOX1	7425.26283443277	-0.33521909707917	0.0629736296204161	-5.32316620623201	1.01976489810716e-07	1.11685704958875e-06
ENSG00000136869	TLR4	30.7885222493201	-2.25087018509213	0.423089238466777	-5.32008375644108	1.03719491032569e-07	1.13500113865686e-06
ENSG00000100353	EIF3D	14428.8291605132	-0.289408888875765	0.0544012379171719	-5.31989528099345	1.03826996612571e-07	1.13570495129957e-06
ENSG00000149150	SLC43A1	198.000784850146	-0.810415409962917	0.152366654816126	-5.31885018372894	1.04425075432277e-07	1.14129749940447e-06
ENSG00000007237	GAS7	7418.47419592611	-0.3634595996926	0.0684046290467913	-5.31337724884058	1.07611934205213e-07	1.17563914493572e-06
ENSG00000120948	TARDBP	23313.1726472436	-0.271726964257019	0.051144173833681	-5.31296028244908	1.07858553013708e-07	1.17784406563474e-06
ENSG00000138798	EGF	87.0898860539055	-1.31650235674752	0.247990155569596	-5.30868797482589	1.10417171709156e-07	1.20478421048297e-06
ENSG00000131470	PSMC3IP	1180.85012274984	-0.403423939864742	0.0760068078571282	-5.30773428379031	1.10996290310888e-07	1.2100988598736e-06
ENSG00000197122	SRC	14778.8320032924	-0.260292384092128	0.0490485017181408	-5.30683659998236	1.11544083945039e-07	1.21556702503885e-06
ENSG00000206028	NA	93.8934170214197	-1.13515284617637	0.214050147605539	-5.30320982664438	1.1378400763865e-07	1.23867193383666e-06
ENSG00000260054	NA	5823.62035618542	-0.285172842318377	0.0537739805375354	-5.30317524326325	1.13805574693846e-07	1.23867193383666e-06
ENSG00000105221	AKT2	17892.3051267902	-0.270420525652405	0.0510057182135235	-5.30176880404571	1.14686024632735e-07	1.24773839625255e-06
ENSG00000115194	SLC30A3	75.9176542391104	-1.32769765100874	0.250517974695349	-5.29980993429047	1.15923294486168e-07	1.26015665639036e-06
ENSG00000075426	FOSL2	1968.02646924439	-1.62318040522329	0.306547861668064	-5.29503091749143	1.18996275820707e-07	1.29302730123195e-06
ENSG00000174123	TLR10	23.6141707226263	-2.5004995710911	0.472342962662168	-5.29382200805546	1.19786027847526e-07	1.30107120540212e-06
ENSG00000158828	PINK1	14733.8291256039	-0.277606510911173	0.0524555550428844	-5.29222330569601	1.20838213878392e-07	1.31138975192431e-06
ENSG00000146826	TRAPPC14	6377.78501627218	-0.300155933398804	0.0567171838697291	-5.29215156535659	1.20885638829652e-07	1.31138975192431e-06
ENSG00000127995	CASD1	20093.4893801572	-0.259154201237261	0.0489866219752057	-5.29030561381495	1.22112142932687e-07	1.32360301342042e-06
ENSG00000135298	ADGRB3	7096.92468768983	-0.296762964692977	0.0561274542354711	-5.28730491584332	1.24131630255218e-07	1.34327792147786e-06
ENSG00000213923	CSNK1E	53110.7148641026	-0.266853096922535	0.050541760915744	-5.27985357232396	1.29287165866594e-07	1.39676882236153e-06
ENSG00000002919	SNX11	6126.81562530692	-0.273259475073183	0.0517857146619137	-5.27673465273531	1.31506089834634e-07	1.4195747694136e-06
ENSG00000165458	INPPL1	17943.8937848202	-0.262547454237573	0.0498166396981745	-5.27027627371651	1.36218569434928e-07	1.46923851593965e-06
ENSG00000272717	NA	199.572330193614	-0.83996705864573	0.159382696394272	-5.27012704420476	1.36329365574823e-07	1.46983066714045e-06
ENSG00000107874	CUEDC2	12457.8268274232	-0.26403988351461	0.0501092262233461	-5.26928678438847	1.36954849518917e-07	1.47536449117142e-06
ENSG00000100867	DHRS2	171.860788480419	-0.889974125717019	0.169093598229656	-5.26320413684907	1.41566241885756e-07	1.52192391521989e-06
ENSG00000132406	TMEM128	3240.50150315455	-0.316435650311167	0.0601508342136408	-5.26070260617278	1.4350597876944e-07	1.54151683730441e-06
ENSG00000145794	MEGF10	676.780814333665	-1.2625009009295	0.240042868582808	-5.25948097680716	1.44462572548895e-07	1.55115876183983e-06
ENSG00000111912	NCOA7	25513.6661605758	-0.339544517993009	0.0646651438912333	-5.25081206908195	1.51430116981548e-07	1.62265947683243e-06
ENSG00000205476	CCDC85C	7479.35468260826	-0.280995142718783	0.0535290944088452	-5.24939093070761	1.52602920184994e-07	1.63323011362825e-06
ENSG00000145901	TNIP1	5577.68172727546	-0.319981620013709	0.0609672521305598	-5.24841794293888	1.5341094508156e-07	1.64054258310887e-06
ENSG00000163539	CLASP2	133046.292279025	-0.291907806509065	0.0556244388992478	-5.24783372714637	1.53898097775988e-07	1.6444146197145e-06
ENSG00000103363	ELOB	20084.5036089521	-0.253276461064165	0.0482746654199565	-5.24657102976961	1.54956123636261e-07	1.65504720842369e-06
ENSG00000259692	NA	122.178289927485	-1.04180821634391	0.198802589701764	-5.24041572047322	1.6021524857995e-07	1.7091359743036e-06
ENSG00000050165	DKK3	53931.1659185444	-0.299673390643833	0.0571929684602964	-5.23968940083722	1.60847087542497e-07	1.71518045986111e-06
ENSG00000184384	MAML2	1250.67948745944	-0.44271206601763	0.0845205425056192	-5.23792267410254	1.62394070921625e-07	1.73027329374192e-06
ENSG00000167136	ENDOG	4757.40549232742	-0.29713267054989	0.0567423519082329	-5.23652369980065	1.63629239340219e-07	1.7420220557451e-06
ENSG00000173269	MMRN2	4037.2570365966	-0.346809596249976	0.0662395407804628	-5.23568841455897	1.64371046951514e-07	1.74850366126093e-06
ENSG00000272341	NA	1806.40480810105	-0.369068883879906	0.0705128656543954	-5.23406445695772	1.65822583366039e-07	1.76251845278632e-06
ENSG00000160679	CHTOP	15549.0888339895	-0.275488832643596	0.0526422370131327	-5.23322807453773	1.66574991799207e-07	1.76908561565103e-06
ENSG00000172345	STARD5	284.209261548619	-0.74641598957658	0.142684731192103	-5.23122539700232	1.6839003697707e-07	1.78613238973272e-06
ENSG00000177108	ZDHHC22	7904.70481210777	-0.296087383124136	0.0566007381764974	-5.23115762555694	1.68451792156113e-07	1.78613238973272e-06
ENSG00000143222	UFC1	5746.861178068	-0.286546103688658	0.0547932372072467	-5.22958887435036	1.6988741620806e-07	1.80062857581908e-06
ENSG00000170893	TRH	1823.60728571797	-0.486031888280419	0.0929606765229503	-5.22836005997038	1.71020206256908e-07	1.81190465097972e-06
ENSG00000143387	CTSK	350.596029767265	-0.646448579553288	0.123732279285607	-5.22457505257068	1.74555516990614e-07	1.84765190627846e-06
ENSG00000173545	ZNF622	10102.4779652865	-0.271043045014362	0.0518790078317012	-5.22452252544311	1.74605072524413e-07	1.84765190627846e-06
ENSG00000124406	ATP8A1	69795.3400867095	-0.254320834621935	0.0486790287059054	-5.2244434899968	1.74679662364234e-07	1.84769766755024e-06
ENSG00000069275	NUCKS1	41648.9754590158	-0.266443399048669	0.0510006848844815	-5.22431021567992	1.74805510009607e-07	1.84828536035891e-06
ENSG00000250091	NA	5829.27241002211	-0.333682294226029	0.0638813671907146	-5.22346826469504	1.75602571943663e-07	1.85596673305087e-06
ENSG00000092051	JPH4	38085.9551610186	-0.284843512956885	0.0545467603950695	-5.22200605304201	1.76995182315444e-07	1.86993383453873e-06
ENSG00000144230	GPR17	19.0930790623877	-2.95411240072193	0.565936051654573	-5.21986961616119	1.79049138326735e-07	1.89011487010832e-06
ENSG00000171094	ALK	5940.66646178582	-1.06677747276213	0.204392926827993	-5.21924848045195	1.79650604856512e-07	1.89570317227401e-06
ENSG00000102606	ARHGEF7	41749.6302404287	-0.254021258371935	0.0486737838751065	-5.21885167226233	1.80035869522438e-07	1.89899952920571e-06
ENSG00000172301	COPRS	6520.68613108264	-0.311938938814538	0.0597725335084842	-5.21876722475317	1.80117963391007e-07	1.89899952920571e-06
ENSG00000175662	TOM1L2	29056.0044800474	-0.242884348205646	0.0465411254084188	-5.21870380387731	1.80179640453614e-07	1.89899952920571e-06
ENSG00000272373	NA	418.585955942145	-0.586763096647504	0.112454687695297	-5.21777356438331	1.81086651602615e-07	1.90779430710832e-06
ENSG00000240253	FAR2P3	1437.55057798996	-0.391426105447799	0.0750272497379193	-5.21711920422387	1.81727314994281e-07	1.91377712258294e-06
ENSG00000167779	IGFBP6	1425.14951129883	-0.400588603290672	0.0767956386018548	-5.21629366698172	1.82538698894893e-07	1.92155229228987e-06
ENSG00000102302	FGD1	13457.5753964402	-0.242324802490233	0.0464580592784765	-5.21599064303788	1.82837405440877e-07	1.92392653600372e-06
ENSG00000039560	RAI14	5972.40585424313	-0.368910623146512	0.0708136302357162	-5.20959908309354	1.89249121655016e-07	1.98980204039996e-06
ENSG00000101134	DOK5	8204.06277752929	-0.442836093831859	0.0850072171761574	-5.20939407902491	1.89458328146758e-07	1.99120551436737e-06
ENSG00000156486	KCNS2	1386.7653791357	-0.393066195639971	0.0754576895802992	-5.20909396810626	1.89764994325412e-07	1.99363175820258e-06
ENSG00000151067	CACNA1C-IT2	11049.5907684145	-0.336327361050639	0.0645889908505876	-5.20719330990413	1.91718339356942e-07	2.01334882257593e-06
ENSG00000096696	DSP	10316.4371257467	-0.298989337297496	0.0574222915792771	-5.20685136511336	1.92071819677813e-07	2.01625571666577e-06
ENSG00000265579	NA	3750.6939073469	-0.386050421897073	0.074148211176507	-5.20646979571893	1.92467005028449e-07	2.01879232717515e-06
ENSG00000114784	EIF1B	22616.9837443708	-0.29003793130866	0.0557245794104513	-5.2048473829174	1.94156104987296e-07	2.03488598515183e-06
ENSG00000076053	RBM7	3996.00506302874	-0.369846982126253	0.0710812720262418	-5.20315649373456	1.95931741148903e-07	2.05186024104004e-06
ENSG00000177732	SOX12	43595.340928284	-0.260780481700777	0.0501396732884259	-5.20108059341851	1.98133155765018e-07	2.07408816241915e-06
ENSG00000127616	SMARCA4	81513.7458604613	-0.247187152746705	0.0475331749675052	-5.2003080567559	1.98958490124853e-07	2.08189910717196e-06
ENSG00000132849	PATJ	6203.23820292497	-0.789063143926308	0.15180742173339	-5.1977902985013	2.01671446162005e-07	2.10778976104602e-06
ENSG00000131508	UBE2D2	29680.6271702025	-0.266473954032854	0.0512667927441031	-5.19778866142362	2.01673221736834e-07	2.10778976104602e-06
ENSG00000042832	TG	127.500524312636	-0.978533239623496	0.188287727134429	-5.19701020621948	2.02519248397722e-07	2.11411121709667e-06
ENSG00000099804	CDC34	15065.2679310346	-0.244928907372336	0.0471320452913677	-5.19665348401918	2.02908079886292e-07	2.11732970979759e-06
ENSG00000171533	MAP6	74167.673807135	-0.237786165261774	0.0457845749467289	-5.19358682565999	2.06280670455653e-07	2.1499629450265e-06
ENSG00000171303	KCNK3	23304.6717740338	-0.316954462174892	0.0610424740101241	-5.19235937459422	2.07645699547404e-07	2.16333253379499e-06
ENSG00000179399	GPC5	528.781075380661	-0.570185207236602	0.109834731772478	-5.19130149484714	2.08829151380583e-07	2.17480054047676e-06
ENSG00000168090	COPS6	14669.7404734485	-0.251875826587135	0.0485196249441529	-5.19121544894564	2.08925697213159e-07	2.17494462942091e-06
ENSG00000177565	TBL1XR1	8621.59270975032	-0.270371257971541	0.0521037928854688	-5.18908975716707	2.11324522993516e-07	2.1990461640829e-06
ENSG00000128805	ARHGAP22	2599.16976534228	-0.380296581242877	0.0733104181411477	-5.18748345577126	2.13154854868506e-07	2.21633849886209e-06
ENSG00000164694	FNDC1	190.951391121201	-0.895576308943132	0.172681583732904	-5.18628732481612	2.1452775154115e-07	2.22973191878501e-06
ENSG00000186838	SELENOV	121.60879236217	-1.11271663896289	0.214560726249575	-5.18602196409694	2.14833483689977e-07	2.23202737538982e-06
ENSG00000254129	NA	54.4197198179345	-1.488231499183	0.287184559933137	-5.18214314700447	2.19350762089066e-07	2.27805988937365e-06
ENSG00000178171	AMER3	11773.7768970567	-0.250808209414573	0.0484170958539738	-5.18015806175182	2.21697965350088e-07	2.30152771292772e-06
ENSG00000104763	ASAH1	30072.3456209268	-0.282450198867277	0.054532872464205	-5.17944839697698	2.22542961195189e-07	2.30756691939617e-06
ENSG00000054523	KIF1B	183199.138751189	-0.246610368133753	0.0476682604242653	-5.17347110926282	2.29784666542762e-07	2.37874016143928e-06
ENSG00000075151	EIF4G3	45059.8217808501	-0.269742417470127	0.0521477516887282	-5.17265670589653	2.30788800385152e-07	2.38742025764279e-06
ENSG00000183248	PRR36	17285.414557402	-0.25264959836403	0.0488448616663326	-5.17249081571613	2.30993856892137e-07	2.38860183280992e-06
ENSG00000177359	OVOS2	95.6946079411953	-1.1736108996203	0.226939155852066	-5.17147821059729	2.32249357945918e-07	2.39969709883924e-06
ENSG00000159210	SNF8	8599.69805452247	-0.262073856088752	0.0506780691561091	-5.17134651048875	2.32413132982086e-07	2.40044608990453e-06
ENSG00000115762	PLEKHB2	55916.6342539423	-0.286079349559267	0.0554413907396069	-5.16003198590209	2.46907654637217e-07	2.54315851403849e-06
ENSG00000167987	VPS37C	2454.20967390406	-0.311887924169911	0.0604484003718601	-5.1595728299057	2.47513926800662e-07	2.54767742158162e-06
ENSG00000165637	VDAC2	36107.477402405	-0.274226453773543	0.0531492658588551	-5.15955299367233	2.47540151054952e-07	2.54767742158162e-06
ENSG00000162714	ZNF496	12922.8377150899	-0.282645492312944	0.0547824016139665	-5.15942134674294	2.47714261328706e-07	2.5484719154537e-06
ENSG00000228623	ZNF883	99.3032940124141	-1.07498784877329	0.20852032501209	-5.15531446975714	2.53205633732125e-07	2.60394812069611e-06
ENSG00000185386	MAPK11	7568.18733198895	-0.279742477486826	0.0542842118893556	-5.15329352219406	2.55950864683687e-07	2.63115087479368e-06
ENSG00000236658	NA	37.0742726017467	-1.89232114630678	0.367327965278963	-5.15158475579085	2.58294444230792e-07	2.65355466315291e-06
ENSG00000154328	NEIL2	5005.50570352296	-0.287643332935923	0.0558361885281471	-5.15155744899962	2.5833206334315e-07	2.65355466315291e-06
ENSG00000175581	MRPL48	3165.59677804671	-0.33579340269153	0.0652070783042646	-5.14964650194378	2.60977858627406e-07	2.67968518956122e-06
ENSG00000260534	NA	1736.74189886613	-0.350667737597011	0.0681332490363631	-5.14679312313226	2.64977273538586e-07	2.71544909780618e-06
ENSG00000109832	DDX25	3438.10331020127	-0.332726479860218	0.0646626166254326	-5.14557710813936	2.66699622899549e-07	2.732034781366e-06
ENSG00000147256	ARHGAP36	6550.8183858931	-0.764547635951472	0.148589615727767	-5.14536384125394	2.67002804029395e-07	2.73407544188356e-06
ENSG00000142178	SIK1	11964.3046013829	-0.280002313653334	0.054465008513655	-5.14095786073611	2.73341359187661e-07	2.79571543414965e-06
ENSG00000179136	LINC00670	30.2345010069721	-2.19275441051319	0.426833822186703	-5.1372555231906	2.78779783180234e-07	2.84690997223589e-06
ENSG00000198690	FAN1	7469.59708572668	-0.257444321505425	0.0501269703022528	-5.13584443570202	2.80879933958359e-07	2.86724330099729e-06
ENSG00000003096	KLHL13	51918.2174040397	-0.264864669189321	0.051576437337927	-5.13538124888187	2.8157262929381e-07	2.87319901432286e-06
ENSG00000151468	CCDC3	1242.70463400244	-0.41505561518954	0.08084233218648	-5.13413707848168	2.83441461915471e-07	2.89114689004237e-06
ENSG00000066117	SMARCD1	16297.7544892401	-0.259522866125273	0.0505507430306867	-5.13390804102979	2.83786795538915e-07	2.89354694668139e-06
ENSG00000128989	ARPP19	55331.48192299	-0.264857559413541	0.0515997727974935	-5.13292103926485	2.85279611678254e-07	2.90764056926022e-06
ENSG00000111490	TBC1D30	7600.27654929314	-0.262571330933236	0.0511718220112441	-5.13117025372948	2.8794630899613e-07	2.9325469176461e-06
ENSG00000183978	COA3	7625.0519398763	-0.260657162555675	0.0508249013221001	-5.12853258491884	2.92009360334595e-07	2.97162466693441e-06
ENSG00000115468	EFHD1	390.313905797988	-0.613560258170602	0.119646681398932	-5.12810093014481	2.92679528821342e-07	2.97729241388241e-06
ENSG00000185008	ROBO2	53963.3657670723	-0.340937078415332	0.0665092681323013	-5.12615892475519	2.95713018535662e-07	3.00698744602234e-06
ENSG00000169410	PTPN9	18134.5824920417	-0.263731207861086	0.0514567297011208	-5.12530060485638	2.970634022213e-07	3.01955130452699e-06
ENSG00000167508	MVD	17294.4690845252	-0.262481854032033	0.0512204961296954	-5.12454727824976	2.98253506217038e-07	3.03047689315426e-06
ENSG00000120658	ENOX1	7919.77357351859	-0.288029293541757	0.0562079145457841	-5.12435474379935	2.98558409695674e-07	3.03240322184529e-06
ENSG00000109794	FAM149A	2058.46834574631	-0.367798929231788	0.071776646623629	-5.1242144420649	2.98780785392795e-07	3.03349016706137e-06
ENSG00000008394	MGST1	1694.78055520793	-1.44987246492395	0.283056616683103	-5.12219951582038	3.01992102584914e-07	3.06254698402349e-06
ENSG00000144560	VGLL4	6864.19717739891	-0.306312757317891	0.0598119776390815	-5.12126114883292	3.03498988435511e-07	3.07664202000779e-06
ENSG00000092445	TYRO3	8914.32360077164	-0.302285597715133	0.0590381270915467	-5.12017593726166	3.05250740048298e-07	3.09201597084362e-06
ENSG00000108509	CAMTA2	9804.87781458338	-0.290518635702345	0.056748352036252	-5.11941977657352	3.06477103667202e-07	3.10324294109848e-06
ENSG00000157823	AP3S2	11059.4366336478	-0.250681368878656	0.0489732030630222	-5.11874562413371	3.07574474113122e-07	3.11315564714344e-06
ENSG00000119922	IFIT2	52.2835885483903	-2.00824617924584	0.39238946106996	-5.11799214425839	3.08805461762904e-07	3.1244126289024e-06
ENSG00000140391	TSPAN3	37412.981783718	-0.242276886582139	0.0473554082740434	-5.11613974860262	3.11852044676619e-07	3.15281098301283e-06
ENSG00000103942	HOMER2	11654.6054656974	-0.320722065119089	0.0626957209438545	-5.11553356897041	3.12855298275091e-07	3.16173824882467e-06
ENSG00000177238	TRIM72	132.388456762766	-0.963931874369722	0.188450447924008	-5.11504156656834	3.13671873964066e-07	3.16877279975378e-06
ENSG00000105576	TNPO2	79624.378677655	-0.235705345975339	0.0461275715202987	-5.10985812187435	3.22400827349248e-07	3.25071018250607e-06
ENSG00000169083	AR	1114.72714824453	-0.45619475401933	0.0893692550758428	-5.10460508630381	3.31486028387064e-07	3.33975348753496e-06
ENSG00000242372	EIF6	5812.82869141166	-0.285662339345306	0.0559997365008971	-5.10113720518541	3.37618688256183e-07	3.40023785001324e-06
ENSG00000065621	GSTO2	1142.87603807604	-0.430340723556218	0.0843657060251177	-5.10089636929127	3.38048629646717e-07	3.40326445834229e-06
ENSG00000168685	IL7R	13.9011849374779	-4.92425864536526	0.965699710755977	-5.0991613547346	3.41161642277888e-07	3.43197649018338e-06
ENSG00000005381	MPO	16.236048321189	-3.36171966177391	0.659576721054464	-5.09678336797505	3.45473281772746e-07	3.47269320240678e-06
ENSG00000168481	LGI3	5036.66336111714	-0.459815104184988	0.0902258926710826	-5.09626550175833	3.46419199661407e-07	3.48087094929169e-06
ENSG00000100814	CCNB1IP1	12318.0556715699	-0.323318853652608	0.0634455350262682	-5.0960064174531	3.46893372515972e-07	3.48430409613445e-06
ENSG00000134419	RPS15A	12181.9921230863	-0.260256588374403	0.0510726690222094	-5.09580942913376	3.47254317265652e-07	3.48659775747139e-06
ENSG00000227045	NA	670.800741360603	-0.474890847186252	0.0932416630973681	-5.09311858466472	3.52221237854261e-07	3.53376942793424e-06
ENSG00000236609	ZNF853	13199.7533918813	-0.294932557443161	0.0579374779139072	-5.09053151884553	3.57061211729148e-07	3.57959650157441e-06
ENSG00000166947	EPB42	484.157225442208	-0.533013510182601	0.104740012874484	-5.08891965500655	3.60109132975579e-07	3.6060280886237e-06
ENSG00000183696	UPP1	7410.79782921293	-0.295196411738709	0.0580159063339793	-5.08819788213522	3.61482080357818e-07	3.61839847167461e-06
ENSG00000133687	TMTC1	14832.026622593	-0.761692719310171	0.149742657250476	-5.08667826053121	3.64389220688405e-07	3.64472382929719e-06
ENSG00000171621	SPSB1	2792.6142932618	-0.317046854784172	0.0623327024009762	-5.08636466207836	3.64991958547316e-07	3.64936446462366e-06
ENSG00000136026	CKAP4	18796.3701799671	-0.24038090439852	0.047296469421895	-5.08242808261795	3.72640417663789e-07	3.7244212933816e-06
ENSG00000183114	FAM43B	5722.21573810824	-0.319288245873893	0.0628247161301292	-5.08220753775551	3.73073463346718e-07	3.72733274778317e-06
ENSG00000115353	TACR1	63.2410949714121	-1.53884530827705	0.302822604788512	-5.08167251698981	3.74126009947706e-07	3.73501046225698e-06
ENSG00000251247	ZNF345	698.443219390264	-0.465097078146675	0.0915425917510754	-5.08066321097153	3.76119426070981e-07	3.7534863104222e-06
ENSG00000205903	ZNF316	12037.2454196718	-0.283629585224497	0.0558344182337036	-5.07983416317372	3.77764489737038e-07	3.76847307364384e-06
ENSG00000148337	CIZ1	23452.4931492231	-0.235318438690316	0.0463400492702701	-5.07807916469538	3.81269838360932e-07	3.80199911624538e-06
ENSG00000196104	SPOCK3	3666.21698643079	-0.368655092395132	0.0726266207281516	-5.07603257178995	3.85397255403492e-07	3.84024487612362e-06
ENSG00000117411	B4GALT2	15415.621229399	-0.240129169789268	0.04732301722974	-5.07425738776351	3.89012206282971e-07	3.87333016903332e-06
ENSG00000125848	FLRT3	1508.0381902803	-0.403242314671241	0.079490381549649	-5.07284412038429	3.91913529605606e-07	3.90074117127518e-06
ENSG00000151240	DIP2C	26681.4825109202	-0.232063531507707	0.0457580645699749	-5.071532934983	3.94623951656109e-07	3.9247471379535e-06
ENSG00000196482	ESRRG	7348.51875386974	-0.295207648185734	0.0582125955153671	-5.07119886293	3.95317416106278e-07	3.93015757048419e-06
ENSG00000116906	GNPAT	10306.5633016541	-0.272960250905591	0.0538392330335606	-5.06991343534633	3.97996681067551e-07	3.95529883800164e-06
ENSG00000109654	TRIM2	108497.290581372	-0.286044725609244	0.0564314746476141	-5.06888624469674	4.00150280233643e-07	3.9751990060536e-06
ENSG00000198961	PJA2	116687.653653674	-0.306135977945773	0.0604503298579843	-5.06425653366949	4.09997241139585e-07	4.06994618837543e-06
ENSG00000105991	HOXA1	7396.25682158781	-0.339066276541473	0.066956056614728	-5.0640120354234	4.10523713785793e-07	4.07363455762687e-06
ENSG00000230733	NA	4571.12697626442	-0.282032708614363	0.0556949774532624	-5.06388047021003	4.10807280110455e-07	4.07491068946983e-06
ENSG00000092421	SEMA6A	20881.7012783854	-0.242863672532323	0.0479635369155052	-5.06350632481842	4.11614719833971e-07	4.08138034417576e-06
ENSG00000168229	PTGDR	27.4248431150891	-2.20274543026506	0.435297248852153	-5.0603247231025	4.18543057843845e-07	4.14695111117624e-06
ENSG00000153879	CEBPG	15026.5843389024	-0.265970434008605	0.0525812434791671	-5.0582758491435	4.23064152607652e-07	4.18858996873901e-06
ENSG00000255571	MIR9-3HG	135.552451626344	-1.30535047742356	0.258159476345698	-5.05637250238134	4.27306313551982e-07	4.22899767450618e-06
ENSG00000254682	NA	845.067207126448	-0.480790435463731	0.0951892405379878	-5.05089054967151	4.39755004878096e-07	4.35056343426426e-06
ENSG00000102349	KLF8	6226.95563488636	-0.292848098647072	0.0580123675670586	-5.04802873815757	4.46392011407324e-07	4.4145634945344e-06
ENSG00000147614	ATP6V0D2	23.2895340205626	-2.48253868107847	0.492362759161494	-5.04209271494517	4.6046807384116e-07	4.54863578877804e-06
ENSG00000143653	SCCPDH	16943.5292515814	-0.267137338653645	0.052984739338689	-5.04177885911734	4.61224114229657e-07	4.55439328118027e-06
ENSG00000182636	NDN	22383.000232356	-0.260571518947121	0.0517159371163533	-5.03851488489656	4.69157939754793e-07	4.62578822039447e-06
ENSG00000272379	NA	865.164403759141	-0.460063478502987	0.0913107072380987	-5.03843954798578	4.69342608393805e-07	4.62587452410925e-06
ENSG00000133083	DCLK1	48104.3541886849	-0.267811524121459	0.0531794633800054	-5.03599523386976	4.75372387090411e-07	4.68179486551664e-06
ENSG00000198121	LPAR1	65.065635009072	-1.44570046498046	0.287097704109325	-5.03556957888436	4.76430028150032e-07	4.6904545189941e-06
ENSG00000179456	ZBTB18	4033.89957738698	-0.321002390050168	0.063780617402522	-5.03291443581221	4.83078776392945e-07	4.75235297569356e-06
ENSG00000116396	KCNC4	9857.14866252827	-0.25977304908499	0.0516303557401451	-5.03140149551602	4.86907263074716e-07	4.78822490269736e-06
ENSG00000226383	LINC01876	539.850372101662	-0.489629154418798	0.0973334443250311	-5.03043078167203	4.8937904175878e-07	4.81073318956593e-06
ENSG00000154930	ACSS1	579.760599279846	-0.527696154381217	0.104922048283656	-5.02941148227107	4.91987560400166e-07	4.83456834390238e-06
ENSG00000106483	SFRP4	29.404590848658	-2.16289256185163	0.430070936649535	-5.02915304787073	4.92651055264397e-07	4.83747279657677e-06
ENSG00000135218	CD36	99.6144538742275	-1.05894141247174	0.210642455901781	-5.02719837716621	4.97697425979897e-07	4.88337743043559e-06
ENSG00000197694	SPTAN1	295287.84960921	-0.240242858747443	0.0478116588084752	-5.02477564540926	5.04021402133436e-07	4.93989817014567e-06
ENSG00000168393	DTYMK	2583.12222067983	-0.315973034411691	0.062890515837507	-5.02417622441012	5.05597968453376e-07	4.95350379226899e-06
ENSG00000147548	NSD3	44083.1659534476	-0.228290605618006	0.0454636424412345	-5.02138837452565	5.1299313550291e-07	5.02408472669814e-06
ENSG00000109255	NMU	8730.41890253814	-0.38170611398091	0.0760186334442774	-5.02121778156806	5.13449028117694e-07	5.02667745472185e-06
ENSG00000164111	ANXA5	5346.44590716946	-0.322161853821709	0.0642116333700743	-5.01718827124326	5.24331799409476e-07	5.12665629865966e-06
ENSG00000149256	TENM4	10510.4546536258	-0.27860366319572	0.0555602160466448	-5.01444528152702	5.31866855489725e-07	5.19345370663119e-06
ENSG00000161681	SHANK1	31187.5141821668	-0.302260464186094	0.0602823222726413	-5.01408128935459	5.32874563318117e-07	5.20136210728032e-06
ENSG00000184277	TM2D3	12310.5706308969	-0.267507747404029	0.0533749369121795	-5.01186067618541	5.39062294476689e-07	5.25980782766568e-06
ENSG00000167862	MRPL58	3507.71181272975	-0.344654049175829	0.0687943590155871	-5.00991729711064	5.44534310069985e-07	5.31122930919893e-06
ENSG00000135116	HRK	1870.9033199833	-1.14700851923519	0.229094686094116	-5.00670067381651	5.53709309059211e-07	5.39871708973712e-06
ENSG00000055163	CYFIP2	71377.7190418693	-0.281242637708644	0.0562607029503674	-4.99891794734157	5.76529279990088e-07	5.61288928049587e-06
ENSG00000166145	SPINT1	483.370133166798	-0.602853954781103	0.120651912635181	-4.99663819341159	5.83383736931706e-07	5.67751989132352e-06
ENSG00000214253	FIS1	11075.4992060979	-0.243668759431089	0.0487787115018136	-4.99539147158551	5.87165371044112e-07	5.70798543326284e-06
ENSG00000133612	AGAP3	14485.7962625693	-0.23363543872525	0.0467735760388805	-4.99503049608695	5.88264708576246e-07	5.71655904535143e-06
ENSG00000065413	ANKRD44	1946.01387050539	-0.332333989585785	0.06657271284029	-4.99204516996422	5.97432780850715e-07	5.79708206835808e-06
ENSG00000178741	COX5A	28211.9406741015	-0.309676939011012	0.0620873337954162	-4.98776352728284	6.1082269163042e-07	5.92263772091206e-06
ENSG00000158373	H2BC5	2593.0717320308	-0.311794010921334	0.0625180843400243	-4.98726111352906	6.12412714811252e-07	5.93586610714216e-06
ENSG00000112167	SAYSD1	2549.57612780003	-0.29469236531295	0.0590971823265123	-4.98657218012143	6.14599516789749e-07	5.95486694675875e-06
ENSG00000158186	MRAS	14570.7877252061	-0.252906509401708	0.0507261193581734	-4.98572555128757	6.17297182289909e-07	5.97660040703072e-06
ENSG00000154721	JAM2	1034.3647304278	-0.555485767777484	0.111528779728837	-4.98064956084026	6.33712047657147e-07	6.12425285012581e-06
ENSG00000127124	HIVEP3	6651.76996529374	-0.276815952180466	0.055595593515627	-4.97909878599744	6.38810326001358e-07	6.17125508175302e-06
ENSG00000074800	ENO1	139543.693963808	-0.286014764964845	0.0574495071865645	-4.97854166156771	6.40651544226253e-07	6.18676937457714e-06
ENSG00000198707	CEP290	10946.4950978319	-0.240602947311066	0.0483457739107344	-4.97671105142127	6.46737536472739e-07	6.24095789324299e-06
ENSG00000101182	PSMA7	31488.4483153327	-0.243985203730671	0.0490366860415515	-4.97556469301226	6.50577015786349e-07	6.27340418302817e-06
ENSG00000126602	TRAP1	9811.55203507962	-0.244407314582302	0.049128054522284	-4.97490317821239	6.52802602024887e-07	6.29255763300822e-06
ENSG00000089289	IGBP1	11209.2668253155	-0.291804210757134	0.058665819071139	-4.97400727335432	6.55828465647877e-07	6.31940833003905e-06
ENSG00000161542	PRPSAP1	16327.5276528827	-0.248592736299463	0.050009070421271	-4.97095295324118	6.66246164869615e-07	6.41508940000417e-06
ENSG00000130227	XPO7	16954.7152969469	-0.281025963387772	0.0565479046263871	-4.96969720177105	6.70575392930173e-07	6.4520492252074e-06
ENSG00000170786	SDR16C5	154.041095481927	-0.902345890831952	0.181643711749244	-4.96766930240683	6.77623908912728e-07	6.51748292200771e-06
ENSG00000139323	POC1B	1302.86658771055	-0.367093756713565	0.073907044999044	-4.96696568937796	6.80086148635921e-07	6.53877344224138e-06
ENSG00000022277	RTF2	8313.47444500796	-0.297909471649731	0.0599849844045916	-4.96640075190096	6.82069341688989e-07	6.55544422845528e-06
ENSG00000018408	WWTR1	1597.93568313665	-1.32841097024331	0.267494127245539	-4.96613134621806	6.83017042071661e-07	6.56215423394827e-06
ENSG00000205464	NA	1035.25120510732	-0.380653948756662	0.0766706978271963	-4.96479045507837	6.87752859855447e-07	6.60282920874729e-06
ENSG00000243244	STON1	465.246774094521	-0.536343438271404	0.10806345555545	-4.9632267959097	6.93315425742889e-07	6.65380380851643e-06
ENSG00000162384	CZIB	3141.13901026981	-0.278226539208306	0.0560680832638121	-4.9622980314699	6.96639909934421e-07	6.68327000059669e-06
ENSG00000184809	NA	153.666223009467	-0.939880473045514	0.189436107557342	-4.96146423807305	6.99637528190825e-07	6.70958002965205e-06
ENSG00000134243	SORT1	37950.1859076387	-0.264090076568864	0.0532302120139868	-4.96128169655742	7.00295449943801e-07	6.71344117817069e-06
ENSG00000135387	CAPRIN1	83559.9871354427	-0.240711887001297	0.0485220779658496	-4.96087342283058	7.01769121084637e-07	6.72511691255161e-06
ENSG00000139718	SETD1B	8117.90362695204	-0.341015331385484	0.0687432382562438	-4.96071090096646	7.02356577663885e-07	6.72829455965374e-06
ENSG00000144857	BOC	283.599197500452	-0.657565421223639	0.132576432501011	-4.95989678420879	7.05306448147339e-07	6.75409262945463e-06
ENSG00000183311	TUBB	139.7913465651	-0.945231740566761	0.190614256851391	-4.95887220704427	7.09035869001833e-07	6.78419387395696e-06
ENSG00000164270	HTR4	32.9198141583821	-2.03332829515586	0.410042712130767	-4.95882071550489	7.09223796756452e-07	6.78419387395696e-06
ENSG00000077585	GPR137B	1821.18000152755	-0.326923169310522	0.0659389742574321	-4.95796564918014	7.12351541476882e-07	6.81163495806403e-06
ENSG00000123104	ITPR2	212.419548807662	-0.946609276983027	0.190949890499318	-4.95737009593315	7.14537861351769e-07	6.83005728902439e-06
ENSG00000109158	GABRA4	44.8890542901419	-1.6004473986536	0.32310188008959	-4.95338311931154	7.29341741965731e-07	6.9664985276901e-06
ENSG00000168671	UGT3A2	376.757761386076	-0.658013562949782	0.132853903587132	-4.95291101866817	7.31114122170538e-07	6.98089214110256e-06
ENSG00000166326	TRIM44	19214.825892181	-0.244894568192759	0.0494559941824444	-4.95176716677329	7.35425642839305e-07	7.01864659539596e-06
ENSG00000260398	NA	903.567959652324	-0.452176573737251	0.0913172690638314	-4.95170933573557	7.35644274624882e-07	7.01864659539596e-06
ENSG00000115266	APC2	134113.976464822	-0.251157972346494	0.0507220776104437	-4.95164993586107	7.35868902628029e-07	7.01864659539596e-06
ENSG00000187773	DIPK1C	13.525401088584	-3.86521978836892	0.780900014613648	-4.94969870154407	7.4328458491098e-07	7.08680618013746e-06
ENSG00000249896	NA	1399.39495508992	-0.347326101460575	0.0701817000838888	-4.9489553693543	7.46128519331297e-07	7.10876650157094e-06
ENSG00000174672	BRSK2	25167.9948170245	-0.229229639476845	0.0463811371234289	-4.94230313644149	7.72050484391065e-07	7.3477522756234e-06
ENSG00000177868	SVBP	6752.57976584829	-0.299543667013447	0.0606268721168823	-4.94077389372749	7.78131019442201e-07	7.40026520334615e-06
ENSG00000137491	SLCO2B1	461.015300789123	-0.673329974389203	0.136333552378981	-4.9388427326934	7.8587558322774e-07	7.4712163183502e-06
ENSG00000103154	NECAB2	5437.50037525803	-0.435300176287534	0.0881470998756916	-4.93833803836327	7.87911771641826e-07	7.48786698485488e-06
ENSG00000264919	NA	879.580754407962	-0.405309631373184	0.0820763328371421	-4.93820346697762	7.88455557222631e-07	7.49032779361499e-06
ENSG00000144152	FBLN7	941.98989487926	-0.402876083155859	0.0816318324699285	-4.93528162931134	8.0035184954013e-07	7.60059669032403e-06
ENSG00000088356	PDRG1	3900.38998381762	-0.30300893555323	0.0614057669145266	-4.93453548060074	8.03417403129439e-07	7.62420210490499e-06
ENSG00000197747	S100A10	31817.1042497417	-0.376104934627928	0.0762263880731395	-4.93405163402277	8.05411329146383e-07	7.64036663464404e-06
ENSG00000068120	COASY	12812.2519761036	-0.249122456195682	0.0504921821057094	-4.93388175765754	8.0611251744458e-07	7.64279175627298e-06
ENSG00000250007	GJD2-DT	77.8526886918513	-1.35242442445222	0.274119793351719	-4.93369854075785	8.06869429684233e-07	7.64592379206364e-06
ENSG00000141720	NA	84229.8386661514	-0.232216123238887	0.0470762891989609	-4.93276184657335	8.10749842560328e-07	7.67716163484566e-06
ENSG00000189184	PCDH18	74.9383015983393	-1.40479723119126	0.284989882159706	-4.92928808751189	8.25298004023337e-07	7.80648788266104e-06
ENSG00000100241	SBF1	93637.2851369041	-0.217172885562985	0.0440676985862137	-4.92816490378117	8.30055470456727e-07	7.84866546247036e-06
ENSG00000267767	LINC01801	760.902980641686	-0.460712485592919	0.0934987960465222	-4.92746971162796	8.33013315487145e-07	7.87380235228252e-06
ENSG00000249568	NA	52.1252598389811	-1.58711736815154	0.32228366682392	-4.92459758756147	8.453413425404e-07	7.98458906014453e-06
ENSG00000125841	NRSN2	18787.4530651329	-0.239666432884017	0.0486795812112782	-4.92334623512517	8.50767308526849e-07	8.03295409156985e-06
ENSG00000100949	RABGGTA	5577.18923817388	-0.293122646642326	0.0595396494494542	-4.92315036035223	8.51619667598246e-07	8.03811585756047e-06
ENSG00000248918	NA	120.197652496856	-0.962546110339569	0.195672937457412	-4.91915807493342	8.69172565533519e-07	8.20084742851433e-06
ENSG00000118785	SPP1	1643.24669142593	-1.36694607238232	0.277894582029872	-4.91893747045193	8.70152587688904e-07	8.20714937082762e-06
ENSG00000143612	C1orf43	33371.3012367055	-0.263242793566717	0.05355543433418	-4.91533299728485	8.86316771505385e-07	8.3536149905038e-06
ENSG00000171853	TRAPPC12	11253.323599511	-0.272008684137198	0.0553562214293879	-4.91378705253881	8.93337778127736e-07	8.41074479543392e-06
ENSG00000215630	GUSBP9	433.127992871305	-0.575332106849976	0.117116537238005	-4.9124753891996	8.99336747743001e-07	8.46419438749103e-06
ENSG00000038295	TLL1	17.6087961144389	-3.32993028269262	0.67792639278904	-4.91193486212129	9.01820149618175e-07	8.48149594218867e-06
ENSG00000105696	TMEM59L	49966.074995293	-0.261439357328557	0.0532266203555788	-4.91181584669512	9.02367841345186e-07	8.48361271219628e-06
ENSG00000188803	SHISA6	3004.36142578557	-0.308541583149236	0.0628445157756925	-4.9096023629253	9.12612532230001e-07	8.5737974803573e-06
ENSG00000170390	DCLK2	20142.7594968109	-0.252029800413954	0.0513487623532269	-4.9081962030603	9.19178746894338e-07	8.6324015458334e-06
ENSG00000188493	ACTMAP	2192.92930721241	-0.325279689039358	0.0663012415110532	-4.9060874521502	9.29111113812923e-07	8.7225654583451e-06
ENSG00000102362	SYTL4	54.3621662467112	-1.57149131058375	0.320336369811691	-4.90575363486682	9.30692860336776e-07	8.73399541683545e-06
ENSG00000049192	ADAMTS6	535.401516016883	-0.501404345994441	0.102208722430072	-4.90569037625422	9.30992894485465e-07	8.73399541683545e-06
ENSG00000099785	MARCHF2	6059.92257561301	-0.29689221605667	0.0605213382079226	-4.90557917005552	9.31520568701087e-07	8.73582912787581e-06
ENSG00000112308	C6orf62	18029.9204961162	-0.223810374244098	0.0456896183123874	-4.89849516172076	9.65734163307959e-07	9.03413218013024e-06
ENSG00000196814	MVB12B	14123.1402925714	-0.320584025939165	0.0654530067185171	-4.89792665015143	9.68531732403905e-07	9.05386080173945e-06
ENSG00000163449	TMEM169	13199.4015723165	-0.235705326754032	0.0481258992375288	-4.89768150805228	9.69740449594524e-07	9.06193847282787e-06
ENSG00000111728	ST8SIA1	13305.4000938349	-0.23798037278536	0.0486003793447288	-4.89667726865533	9.74707209148353e-07	9.10511572709239e-06
ENSG00000166426	CRABP1	48736.4677657949	-0.400202222862629	0.0817353804873353	-4.89631565273792	9.76501675900268e-07	9.11863922921643e-06
ENSG00000131711	MAP1B	697903.675403034	-0.301922653862314	0.0616773719590414	-4.89519323331115	9.8209179831434e-07	9.16758463914586e-06
ENSG00000128602	SMO	1977.32534794014	-0.338371508881372	0.0691541588084909	-4.89300303425607	9.93088748227601e-07	9.26124254791995e-06
ENSG00000125734	GPR108	8497.38233703772	-0.2726967927564	0.0558144239665795	-4.88577635271638	1.03022089959167e-06	9.58962434536729e-06
ENSG00000251200	NA	29.0179499131695	-2.09252879036409	0.428382548159755	-4.88471997599617	1.03575949160437e-06	9.63435853952196e-06
ENSG00000089220	PEBP1	84998.9933035872	-0.272339541308813	0.0557559261000122	-4.88449498301406	1.03694282819942e-06	9.64195495414847e-06
ENSG00000122733	PHF24	11986.1440330102	-0.697212471248396	0.142787965645811	-4.88285177322192	1.04562472876094e-06	9.71581196731366e-06
ENSG00000175390	EIF3F	38908.0818918858	-0.250386002941462	0.0513103280187448	-4.87983633333995	1.06173913530175e-06	9.85509788277265e-06
ENSG00000096384	HSP90AB1	285048.385350152	-0.250857920603062	0.0514571160747543	-4.87508705770895	1.08760480086508e-06	1.00880620259429e-05
ENSG00000174938	SEZ6L2	91283.1865797732	-0.215316388573499	0.0441762817065026	-4.87402697230186	1.09346050763778e-06	1.01388002499447e-05
ENSG00000183049	CAMK1D	11481.9246577816	-0.287556902877278	0.0590538097003248	-4.86940477399372	1.11934909125264e-06	1.03605785651459e-05
ENSG00000109475	RPL34	31514.9949561382	-0.244635295329051	0.0502621270284577	-4.86718946833551	1.13196496454013e-06	1.04699791444063e-05
ENSG00000156587	UBE2L6	16230.1960843191	-0.257115117565432	0.0528582520400938	-4.86423798824082	1.14898598647264e-06	1.06199421793619e-05
ENSG00000116698	SMG7	18921.6709172682	-0.2423696050643	0.0498821441676356	-4.85884496564111	1.18072542026561e-06	1.09056394981751e-05
ENSG00000188582	PAQR9	707.422875525083	-0.520162701222293	0.107106773148356	-4.85648746509994	1.19486341553725e-06	1.10323484462667e-05
ENSG00000159167	STC1	7559.09619810865	-1.15391091209704	0.23761098364402	-4.85630291327689	1.19597702571426e-06	1.10387546044865e-05
ENSG00000130055	GDPD2	126.545673491684	-1.01481484723764	0.209015493574537	-4.85521350538423	1.20257102976524e-06	1.10879410233895e-05
ENSG00000181090	EHMT1	12816.5432142314	-0.255072553874941	0.052566806826763	-4.85235016681816	1.22006954669392e-06	1.12413976173312e-05
ENSG00000108797	CNTNAP1	24032.7330538786	-0.299342575323693	0.0617546121957753	-4.84729099058566	1.25158780700269e-06	1.152775936005e-05
ENSG00000116871	MAP7D1	73604.2202338551	-0.213781789878352	0.0441204755855237	-4.84540991549275	1.26350532758542e-06	1.16293791019203e-05
ENSG00000055813	CCDC85A	2891.70093235377	-0.297045428675433	0.0613419840347501	-4.8424489906808	1.28248565026226e-06	1.17916932375162e-05
ENSG00000160190	SLC37A1	9286.45419679998	-0.244004263991575	0.0504073679966367	-4.84064678814128	1.29417220261751e-06	1.18908288749232e-05
ENSG00000186300	ZNF555	6675.7264508894	-0.245167647107656	0.0506558904027631	-4.83986452825796	1.2992766597049e-06	1.19335588695774e-05
ENSG00000151743	AMN1	2913.09027770794	-0.343122182598491	0.0709020639784108	-4.83938214694243	1.30243397485737e-06	1.19583812160787e-05
ENSG00000116288	PARK7	32866.2647476771	-0.248479634839774	0.0513473272093338	-4.83919316436408	1.30367292738313e-06	1.19655788127284e-05
ENSG00000125743	SNRPD2	15035.1209716651	-0.246534423826334	0.0509752513069308	-4.83635524113276	1.32241497683515e-06	1.21333650491477e-05
ENSG00000127561	SYNGR3	19819.6646406216	-0.261197926337253	0.0540278917449728	-4.83450154912915	1.33479665553168e-06	1.22384284706628e-05
ENSG00000133422	MORC2	9500.58753441352	-0.247711230514364	0.0512404421230001	-4.8342914356544	1.33620711707345e-06	1.22470903975474e-05
ENSG00000115234	SNX17	15278.7453762008	-0.248854296258527	0.0514867393353135	-4.83336679446398	1.3424311527957e-06	1.22998500327233e-05
ENSG00000129514	FOXA1	55.1236159034296	-1.59410501974615	0.329888304958535	-4.83225684507524	1.34993938261983e-06	1.23643350767576e-05
ENSG00000256757	NA	163.007620731028	-0.838489063610262	0.173558087259415	-4.83117253047958	1.35731319581272e-06	1.24275444975944e-05
ENSG00000134245	WNT2B	1598.29826293015	-0.444121223978842	0.0919704356707579	-4.82895640038868	1.3725045259137e-06	1.25491582105099e-05
ENSG00000159111	MRPL10	11418.1485788912	-0.264897451262013	0.0548848989287191	-4.82641776576913	1.39010754267619e-06	1.27056892395596e-05
ENSG00000162458	FBLIM1	5553.72193774531	-0.29308590607998	0.0607311540893676	-4.82595647118273	1.39332940620458e-06	1.27307123229866e-05
ENSG00000106003	LFNG	162.200954371858	-0.950068969070519	0.196889207539664	-4.82539891821711	1.39723316199486e-06	1.27619462409923e-05
ENSG00000108448	NA	2890.49938839045	-0.327736993314043	0.0679218647781763	-4.82520605675932	1.39858594507181e-06	1.2765434228257e-05
ENSG00000097021	ACOT7	42856.187452877	-0.25154382333097	0.0521379412414145	-4.82458296859567	1.40296506940719e-06	1.28009609525092e-05
ENSG00000260940	NA	11.9708411031536	-6.225608534226	1.29116310575317	-4.82170572136541	1.42335824290874e-06	1.29735280261796e-05
ENSG00000157483	MYO1E	79.4312672033135	-1.35890908889418	0.281874543366727	-4.82097131817328	1.42860898832739e-06	1.30119945250715e-05
ENSG00000163083	INHBB	276.467823738107	-0.668973224415507	0.138764986289443	-4.82090794157634	1.42906298252231e-06	1.30119945250715e-05
ENSG00000172819	RARG	970.639630216359	-0.398872151006409	0.0827442399485972	-4.82054281064396	1.43168127788748e-06	1.30313225625923e-05
ENSG00000128739	SNRPN	6951.09394989812	-0.359132161527608	0.074503977379667	-4.82030858161432	1.43336332475788e-06	1.30421183348904e-05
ENSG00000213866	NA	893.807008496556	-0.399806722120583	0.082946494809919	-4.8200556640372	1.43518171165994e-06	1.30541467623001e-05
ENSG00000119138	KLF9	122.645448040587	-1.06629898510871	0.221347247974033	-4.81731304485791	1.45504315008141e-06	1.32302263743226e-05
ENSG00000163273	NPPC	854.240602777953	-0.431883837390159	0.0896673241587282	-4.81651305469585	1.46088611455862e-06	1.32787629686946e-05
ENSG00000165804	ZNF219	2369.43586492785	-0.311704912982722	0.0647465871636598	-4.81422923798017	1.47769104681993e-06	1.34222327347761e-05
ENSG00000134375	TIMM17A	13616.1294965075	-0.29351338168264	0.0609879437139549	-4.81264597244455	1.48945006252052e-06	1.35243711478037e-05
ENSG00000156858	PRR14	5403.79120271591	-0.259971679650667	0.0540211802437336	-4.81240281085535	1.49126399053805e-06	1.35361677235721e-05
ENSG00000115183	TANC1	380.49972299328	-0.585620982623521	0.12172335524837	-4.81108150057639	1.50115784111304e-06	1.36118781344512e-05
ENSG00000221995	NA	1110.60231384744	-0.439908748558697	0.0914937237686158	-4.80807568474544	1.5239007509168e-06	1.38085782722633e-05
ENSG00000134590	RTL8C	38770.322007668	-0.220840730550335	0.0459674139843946	-4.80428876476078	1.55302559741254e-06	1.40627965253306e-05
ENSG00000230091	NA	314.494348871117	-0.592625735238215	0.12347219261043	-4.79966964795078	1.58927562661602e-06	1.43811396687869e-05
ENSG00000197168	NEK5	296.452935329667	-0.610548444439769	0.127219074239673	-4.79918949331083	1.59309012913473e-06	1.44106976387089e-05
ENSG00000074657	ZNF532	32490.9438475213	-0.225627046457744	0.0470370495699333	-4.79679419777995	1.61225096146849e-06	1.45790066309406e-05
ENSG00000072071	ADGRL1	34723.0142881508	-0.226367335705741	0.0472005751187181	-4.7958596931581	1.61978631097793e-06	1.46421109774753e-05
ENSG00000237588	NA	59.7876308501233	-1.40328825559459	0.292611410836574	-4.7957400279866	1.62075366900531e-06	1.46458207835614e-05
ENSG00000268358	NA	2022.48786359178	-0.303983051612982	0.0633989123874988	-4.79476760981349	1.6286351917765e-06	1.4706008631156e-05
ENSG00000215237	NA	442.549422426663	-0.554296031677797	0.115605713627847	-4.79471138824647	1.62909199659863e-06	1.4706008631156e-05
ENSG00000183186	C2CD4C	6694.72314617084	-0.246901375509139	0.0515026489321914	-4.79395488636341	1.63525062664203e-06	1.47514752926857e-05
ENSG00000143149	ALDH9A1	4426.36248509622	-0.268092229581501	0.0559301426278537	-4.79334071013057	1.64026704686381e-06	1.47865828811556e-05
ENSG00000083123	BCKDHB	3264.12516823383	-0.361929017295549	0.0755442083171731	-4.79095651881064	1.65988098089608e-06	1.49531450063869e-05
ENSG00000176406	RIMS2	9607.96989975216	-0.265930848684863	0.0555385853529319	-4.78821790283185	1.68268885683305e-06	1.51482321736672e-05
ENSG00000168781	PPIP5K1	4658.39339521742	-0.264984289373723	0.0553528379232534	-4.78718525220193	1.69136698542513e-06	1.52159378203008e-05
ENSG00000100290	BIK	530.417902783246	-0.517080806503956	0.108021072837489	-4.78685124042298	1.69418312905417e-06	1.52360600415898e-05
ENSG00000128641	MYO1B	16962.5954300577	-0.239153381330567	0.0499964288036448	-4.78340927648681	1.72346698696021e-06	1.54888201944995e-05
ENSG00000130023	ERMARD	1488.16608497449	-0.341534241213961	0.0714168776664237	-4.78226229392455	1.73333300139037e-06	1.55668458348912e-05
ENSG00000139155	SLCO1C1	13.848241810396	-5.53543118122907	1.15814178326983	-4.77957989357804	1.75661858759166e-06	1.5765202177239e-05
ENSG00000073464	CLCN4	68743.1387713324	-0.230593192917772	0.0482563403685884	-4.77850560478624	1.76602841215573e-06	1.58388414481743e-05
ENSG00000165821	SALL2	17744.8470955236	-0.231569046911789	0.0484737115807407	-4.77720891098001	1.77745083734718e-06	1.5935849716632e-05
ENSG00000214216	IQCJ	48.1481969899947	-1.4410101190885	0.301748825597663	-4.77552850863408	1.79235895691838e-06	1.60640324236966e-05
ENSG00000111262	KCNA1	379.903887030911	-1.78882277928504	0.374859891533206	-4.77197699644155	1.8242634378408e-06	1.63388390195714e-05
ENSG00000269113	TRABD2B	70.8836268647291	-1.34583927262761	0.282058636159449	-4.77148755646257	1.8287028036125e-06	1.63730231269303e-05
ENSG00000106244	PDAP1	17543.6626321475	-0.227959190297402	0.0477977983600832	-4.76924038592905	1.84921889365406e-06	1.65454440379473e-05
ENSG00000156853	ZNF689	4152.27003559378	-0.294539534835277	0.0617672384778902	-4.7685397970432	1.85566018645544e-06	1.65917851965427e-05
ENSG00000107338	SHB	1682.80313129825	-0.319070443719439	0.0669739874295173	-4.76409507579679	1.897030488649e-06	1.69501575703412e-05
ENSG00000105771	SMG9	5828.63225516271	-0.247785697287936	0.0520491586168079	-4.76060908327382	1.93009578620528e-06	1.72221916505104e-05
ENSG00000110975	SYT10	113.433299040841	-1.3266064335655	0.278748845254837	-4.75914593422869	1.94413838079188e-06	1.73416088403335e-05
ENSG00000101850	GPR143	366.346562761899	-0.556765760342766	0.11703353697853	-4.75731807067324	1.9618192664936e-06	1.74874574344799e-05
ENSG00000172831	CES2	9421.91296836948	-0.244701446980371	0.0514764094186832	-4.75366191511325	1.99764981751069e-06	1.77886279865097e-05
ENSG00000140543	DET1	1644.29909881406	-0.352721844056651	0.0742010724440599	-4.75359496080825	1.9983117992147e-06	1.77886279865097e-05
ENSG00000149929	HIRIP3	1809.07659993777	-0.369468271733072	0.0777396295722549	-4.75263740985118	2.0078022579868e-06	1.78670619885012e-05
ENSG00000106524	ANKMY2	8726.75107598939	-0.294801605890101	0.0620521523062151	-4.75086834112238	2.02544981905272e-06	1.80119135751811e-05
ENSG00000183578	TNFAIP8L3	211.785571733062	-0.750373501125258	0.157956210701185	-4.75051596764868	2.02898271417592e-06	1.8037231052052e-05
ENSG00000125931	CITED1	309.649675178372	-0.581757679176818	0.122473585443687	-4.75006653123837	2.03349735217772e-06	1.80712559556828e-05
ENSG00000133884	DPF2	13970.6011774927	-0.245880707240504	0.0517874057355359	-4.74788616553124	2.05553666740132e-06	1.82609433128328e-05
ENSG00000059915	PSD	28089.3599421409	-0.222991482621555	0.046977925215887	-4.74672905618539	2.06732582878528e-06	1.83532748122005e-05
ENSG00000196876	SCN8A	18455.9157026707	-0.302245874071711	0.0636993097898051	-4.74488460030512	2.08625237217235e-06	1.85088030967086e-05
ENSG00000101955	SRPX	444.041994005542	-0.557619049806926	0.117560752778853	-4.74324157192052	2.10325206809213e-06	1.86407537521235e-05
ENSG00000206052	DOK6	17515.3815856528	-0.350422119449289	0.0738969733100766	-4.74203615862444	2.11580847813755e-06	1.87330975559276e-05
ENSG00000230062	ANKRD66	14.0871187011139	-3.2896139398511	0.694343984555433	-4.73772944394029	2.16126092562712e-06	1.91162183990214e-05
ENSG00000187514	PTMA	74909.652564255	-0.231745381311404	0.0489195984525266	-4.73727071853008	2.16615714034837e-06	1.91530827715538e-05
ENSG00000180340	FZD2	74.8856134445276	-1.38814783396087	0.293079034182097	-4.73642830793001	2.17517638373362e-06	1.92263657770283e-05
ENSG00000264515	VSTM2B-DT	181.59365535966	-0.841458478382542	0.177747431416721	-4.73401202861706	2.2012467239689e-06	1.9443729880244e-05
ENSG00000131981	LGALS3	128.865252283126	-1.00622612330942	0.212556141271232	-4.73393107953263	2.20212529454677e-06	1.94449586116191e-05
ENSG00000238227	TMEM250	4137.3359007685	-0.271208183915669	0.0572994213789387	-4.73317491501505	2.21034851089432e-06	1.95110186111034e-05
ENSG00000148411	NACC2	5251.04042046551	-0.273567468961087	0.0578090454748136	-4.73226061274918	2.22033084737095e-06	1.9581577672087e-05
ENSG00000079841	RIMS1	11500.4359376519	-0.26310174335592	0.0555977386186391	-4.7322382149499	2.22057592858851e-06	1.9581577672087e-05
ENSG00000176383	B3GNT4	1034.38822582503	-0.366967611882246	0.077568751238917	-4.73086914538512	2.23560598746185e-06	1.97075075582624e-05
ENSG00000156471	PTDSS1	21617.4166528705	-0.24612114139786	0.0520370622366636	-4.72972782895593	2.24821032287579e-06	1.9811976759498e-05
ENSG00000161243	FBXO27	3048.0735817544	-0.292092082494361	0.0617604971920338	-4.72943217387241	2.25148655502076e-06	1.98342011560556e-05
ENSG00000268691	NA	5138.44566058626	-0.283698237876961	0.0600174338676871	-4.72693048660486	2.2793925304682e-06	2.00598748263694e-05
ENSG00000160007	ARHGAP35	68596.3650153227	-0.224756706288993	0.0475767270784687	-4.72408927832089	2.31148861254567e-06	2.03151418968921e-05
ENSG00000117148	ACTL8	155.835223906589	-0.818398140232559	0.173267407524586	-4.72332420692812	2.32020522693434e-06	2.03781284727673e-05
ENSG00000173559	NABP1	676.792332142291	-0.453629062141465	0.0960493003258451	-4.72287732031924	2.32531128955558e-06	2.04161554825221e-05
ENSG00000143801	PSEN2	8141.58012285104	-0.232668106402477	0.0492815951850036	-4.72119673742376	2.34461014045943e-06	2.05787277214691e-05
ENSG00000009830	POMT2	6619.12347761406	-0.282625286850495	0.0598740343259254	-4.7203314430429	2.35460656583151e-06	2.06526798716162e-05
ENSG00000162441	LZIC	8685.00479608938	-0.2709953644124	0.0574165120140294	-4.71981586666538	2.36058227011681e-06	2.06981898549489e-05
ENSG00000160803	UBQLN4	13646.2794468958	-0.227217162302141	0.048151264069913	-4.71882029872018	2.37216246840729e-06	2.0772022733679e-05
ENSG00000106571	GLI3	53.594408262117	-1.63498780617039	0.346593527382947	-4.71730623048801	2.38987834062288e-06	2.09201866994072e-05
ENSG00000124570	SERPINB6	3853.2739760838	-0.331828503602174	0.070435023305591	-4.71112932216257	2.46347842703645e-06	2.15392235063036e-05
ENSG00000135363	LMO2	829.929956714498	-0.442946368031238	0.0940219213226851	-4.71109675062943	2.46387223558569e-06	2.15392235063036e-05
ENSG00000189337	KAZN	11447.8405640534	-0.260380583910855	0.0552709464000176	-4.71098471928414	2.4652272203837e-06	2.15418425385824e-05
ENSG00000261221	ZNF865	6631.88721620668	-0.27377814144038	0.0581154383047439	-4.71093653298717	2.46581023886268e-06	2.15418425385824e-05
ENSG00000130881	LRP3	21587.4227331252	-0.215998443756058	0.0458514141185494	-4.71083494170084	2.4670398518646e-06	2.15454267501267e-05
ENSG00000137106	GRHPR	17404.5461818087	-0.231484123406973	0.0491473275837489	-4.71000428278658	2.4771158616759e-06	2.16190636238399e-05
ENSG00000157404	KIT	836.054782655108	-1.06757120700342	0.226743401377629	-4.70827905252	2.49816952843839e-06	2.17955759521619e-05
ENSG00000105705	SUGP1	5363.69214362855	-0.26031150710786	0.0553006462768298	-4.70720551446659	2.51135692151612e-06	2.19033637174753e-05
ENSG00000184588	PDE4B	3545.64538099978	-0.388122204179291	0.0824759131550218	-4.70588550441117	2.52766360052534e-06	2.20309718393816e-05
ENSG00000182899	RPL35A	40474.5477097829	-0.239025051909251	0.0508042763230516	-4.70482150733436	2.54088156749898e-06	2.2131507684317e-05
ENSG00000175911	NA	1529.35416486249	-0.336795595077679	0.0715886521273582	-4.70459472373513	2.54370745083462e-06	2.21487851414394e-05
ENSG00000109685	NSD2	42834.8470842754	-0.208802387787201	0.0443976022973611	-4.70301045513018	2.56353286914227e-06	2.23140219553012e-05
ENSG00000130540	SULT4A1	27137.5384659109	-0.216607725417295	0.0460763814725857	-4.70105764590416	2.588174305185e-06	2.25210560983272e-05
ENSG00000185721	DRG1	8389.60080292459	-0.263381882414647	0.0560396437748318	-4.69992071100451	2.60262521015032e-06	2.26318229253019e-05
ENSG00000167986	DDB1	60495.8345700269	-0.216082122916078	0.0459959192506706	-4.69785421046732	2.62908980739241e-06	2.28468425562428e-05
ENSG00000105989	WNT2	31.2649438680579	-1.81725617722396	0.387069201048056	-4.6949128794113	2.66720373670015e-06	2.31703962538048e-05
ENSG00000169760	NLGN1	8791.3365808948	-0.296733001044556	0.0632142182441955	-4.69408638256477	2.67800860968061e-06	2.3248898778528e-05
ENSG00000173621	LRFN4	11123.3701349478	-0.278254563362284	0.0592790720560884	-4.69397636823678	2.67945000162123e-06	2.32537350635749e-05
ENSG00000170837	GPR27	5915.47726834999	-0.250767762661535	0.0534318619804795	-4.69322522866879	2.68931123914718e-06	2.33316160820239e-05
ENSG00000138378	STAT4	1152.80667094943	-0.387969575457047	0.0827064766239268	-4.69092133160475	2.71977537398955e-06	2.35881310139938e-05
ENSG00000179241	LDLRAD3	7218.58138472431	-0.27861536349387	0.0594218931361141	-4.68876619019295	2.74857211896988e-06	2.38221662625023e-05
ENSG00000101665	SMAD7	1160.57136406313	-0.354960581829213	0.0757060435628466	-4.68866902989781	2.74987723201685e-06	2.38256249400708e-05
ENSG00000177119	ANO6	10610.2928873786	-0.256891874545459	0.0548561136725292	-4.68301265523491	2.82689053017744e-06	2.44526030860348e-05
ENSG00000196220	SRGAP3	43886.1355531728	-0.237729497411771	0.0507827224796287	-4.68130666895882	2.8505214400725e-06	2.46489022650925e-05
ENSG00000129993	CBFA2T3	8474.11880930667	-0.241601737702521	0.0516220090989382	-4.68020795625117	2.86584076312281e-06	2.47732244270471e-05
ENSG00000172458	IL17D	4292.1710373894	-0.247218545545443	0.0528265505535347	-4.6798161711299	2.87132249524303e-06	2.48124536098951e-05
ENSG00000223518	NA	64.3586319506981	-1.2462611883731	0.266322742243928	-4.67951470412406	2.87554737279339e-06	2.48326416141133e-05
ENSG00000107672	NSMCE4A	1792.70104851134	-0.452488355292487	0.0967327356952318	-4.67771692840474	2.90086622411038e-06	2.50348468097166e-05
ENSG00000104897	SF3A2	13370.6791234404	-0.259688479700991	0.0555359503486956	-4.67604278076589	2.92463619886384e-06	2.52277608052106e-05
ENSG00000106771	TMEM245	38259.8813558896	-0.211117259831046	0.0451588698270988	-4.67498988879387	2.93968102731596e-06	2.53448696046887e-05
ENSG00000188112	C6orf132	156.574197054164	-0.808385568926787	0.172943840975075	-4.67426630731125	2.9500633395992e-06	2.54260457483122e-05
ENSG00000146066	HIGD2A	3800.76335119859	-0.300261100374981	0.0642599744969165	-4.67259912139226	2.97411904207975e-06	2.56081972267613e-05
ENSG00000146007	ZMAT2	13168.4363273589	-0.260473145899924	0.0557529336564407	-4.67191820801763	2.98399791974487e-06	2.56848475605928e-05
ENSG00000070423	RNF126	8237.94388204245	-0.224174984621336	0.0479883783551873	-4.67144321823294	2.99090783295245e-06	2.57359006463736e-05
ENSG00000172456	FGGY	509.990316349869	-0.472493716591442	0.101152975363405	-4.6710807555976	2.99619108147572e-06	2.57644998948612e-05
ENSG00000204869	IGFL4	564.810370608948	-0.475624448271305	0.101854112528568	-4.66966366368272	3.01693264284374e-06	2.59259022144507e-05
ENSG00000129116	PALLD	6500.4819530086	-0.244828237551507	0.0524721607749481	-4.66586917587726	3.07315190481012e-06	2.63917708977423e-05
ENSG00000073050	XRCC1	6916.56347968155	-0.25881198018206	0.0554732112065883	-4.66553088513689	3.07821253663653e-06	2.64266003471741e-05
ENSG00000165424	ZCCHC24	91.0575892636692	-1.04670684862723	0.224411521659443	-4.66422954083285	3.09775451287761e-06	2.65770155532234e-05
ENSG00000180347	ITPRID1	6.96583089209786	-6.41661214543555	1.37598916156172	-4.66327230234343	3.11220504089548e-06	2.6683581270097e-05
ENSG00000172366	MCRIP2	4626.13597038483	-0.275455349357575	0.0590933184551487	-4.66136200434644	3.14123652757362e-06	2.69237143836623e-05
ENSG00000085978	ATG16L1	9860.72142690589	-0.245070650457732	0.0525871895916267	-4.66027282235205	3.1579053107623e-06	2.70489505054741e-05
ENSG00000175701	MTLN	924.908746419964	-0.390877692316529	0.0838842266772058	-4.65972814913896	3.16627275027002e-06	2.71117903748292e-05
ENSG00000068489	PRR11	2864.70421701724	-0.412530794095597	0.0885880654809296	-4.65673103770848	3.21269711615903e-06	2.74914036337514e-05
ENSG00000102226	USP11	135576.690143867	-0.225804788880784	0.048505631354283	-4.65522832249138	3.23621876858275e-06	2.76836723287742e-05
ENSG00000261827	NA	30.4721629101383	-1.87177127521512	0.40209518675439	-4.65504521534709	3.23909616612945e-06	2.76992757022895e-05
ENSG00000167685	ZNF444	6799.70991207526	-0.241335515486275	0.0518466656239816	-4.65479337160394	3.24305771863339e-06	2.77216127889484e-05
ENSG00000186493	NA	3070.73990159212	-0.295440084001611	0.0634707323234559	-4.65474515869781	3.24381664707918e-06	2.77216127889484e-05
ENSG00000185090	MANEAL	13299.950059363	-0.221790581550144	0.0476663754373662	-4.65297769161362	3.27175656197435e-06	2.79513029739043e-05
ENSG00000235326	NA	116.235570784364	-0.944081564143779	0.202954136974699	-4.65169904007167	3.29211306696353e-06	2.81069497431406e-05
ENSG00000135144	DTX1	20519.0173830122	-0.214370240188138	0.0460856113487112	-4.65156550850731	3.29424591975243e-06	2.81160307386595e-05
ENSG00000042753	AP2S1	11746.9418813023	-0.260700323555794	0.0560702052970505	-4.64953395791308	3.32685907307152e-06	2.83851674839353e-05
ENSG00000134755	DSC2	1341.22632365085	-0.32902791023925	0.0707915178374971	-4.64784370063286	3.3542290997349e-06	2.8590861720139e-05
ENSG00000165152	PGAP4	18839.9647321218	-0.245347844210985	0.0527893638407099	-4.64767571269308	3.35696106436462e-06	2.85956100254396e-05
ENSG00000154646	TMPRSS15	13.8729823703862	-3.23498775317089	0.696752819510353	-4.64294892332736	3.43471283218324e-06	2.92484483921925e-05
ENSG00000122034	GTF3A	19115.3790225098	-0.289729289067969	0.0624213387567193	-4.64151033666802	3.4587171603317e-06	2.94242725487164e-05
ENSG00000111642	CHD4	93930.886775482	-0.239273718466748	0.0516064265603894	-4.63651010958397	3.54340872327656e-06	3.00960839106203e-05
ENSG00000178585	CTNNBIP1	11133.1891722123	-0.236608031430548	0.0510630125488979	-4.63364810691442	3.59277505463519e-06	3.04858382822482e-05
ENSG00000150456	EEF1AKMT1	915.145930699174	-0.374481853771297	0.0808191073225415	-4.63358067389652	3.59394611255888e-06	3.04859377341446e-05
ENSG00000139890	REM2	2473.33327600974	-0.360033463953179	0.0777037591279776	-4.63341115016336	3.5968917189556e-06	3.05010850182704e-05
ENSG00000250303	LINC02762	4588.84495217526	-0.306570051525135	0.0661939250137047	-4.63139255545979	3.63214472466289e-06	3.07841912364115e-05
ENSG00000272482	NA	67.5874166890166	-1.41961801456955	0.306522558816971	-4.63136553488459	3.63261885482905e-06	3.07841912364115e-05
ENSG00000119227	PIGZ	3362.97192775007	-0.262902884496685	0.0567755471396432	-4.63056540609036	3.64668564320707e-06	3.08933858227428e-05
ENSG00000173638	SLC19A1	5594.14801724146	-0.28200080195996	0.0609135826271379	-4.62952251037561	3.6650988430295e-06	3.10208279382918e-05
ENSG00000113361	CDH6	15980.6275610547	-0.322391739146549	0.0696827666433469	-4.62656341985712	3.71783059484268e-06	3.14455044457971e-05
ENSG00000187676	B3GLCT	1721.74658011452	-0.40845058218668	0.0882921676401816	-4.62612475266486	3.72570939248737e-06	3.15020109919125e-05
ENSG00000160360	GPSM1	21466.069598646	-0.230628420505551	0.0498755940808417	-4.62407365277159	3.76276158936298e-06	3.17540368273071e-05
ENSG00000054282	SDCCAG8	4076.9755744509	-0.261551778362387	0.0566086539206576	-4.62034972124538	3.83093744674242e-06	3.23086372994031e-05
ENSG00000273472	NA	2602.30106116744	-0.275986424796726	0.0597375902398638	-4.61997920720539	3.83778502837232e-06	3.23560099730934e-05
ENSG00000187957	DNER	53817.3736858286	-0.342971211468824	0.0742647455046209	-4.61822374988794	3.87038795260236e-06	3.26204235902666e-05
ENSG00000135269	TES	8160.07834054975	-0.272037564418896	0.0589162132874139	-4.61736335788931	3.88646421819979e-06	3.27454223267484e-05
ENSG00000165475	CRYL1	4377.99113849194	-0.280954374708779	0.0608823961112325	-4.61470626411408	3.9365165678602e-06	3.31246846939046e-05
ENSG00000158445	KCNB1	25049.9561309962	-0.264614337617676	0.0573645411125464	-4.61285547632144	3.97174475467337e-06	3.33997441857662e-05
ENSG00000143816	WNT9A	3549.51164152781	-0.291596234987163	0.0632239424563553	-4.61211724005439	3.98588059024313e-06	3.35025871645581e-05
ENSG00000143110	C1orf162	266.895979523325	-0.645053551039789	0.139888982149946	-4.61118196105224	4.00385867546874e-06	3.36160497222624e-05
ENSG00000143363	PRUNE1	7788.71431003545	-0.241430414584969	0.0523622664973739	-4.61077089925199	4.01178473351323e-06	3.36718453087979e-05
ENSG00000003756	RBM5	22842.6844714714	-0.213963918950519	0.0464086237666206	-4.61043447499111	4.01828282487601e-06	3.3715623855437e-05
ENSG00000122378	PRXL2A	22069.3059315381	-0.231193342472886	0.0501596435496892	-4.60915042675414	4.04317728138987e-06	3.39028666426748e-05
ENSG00000130734	ATG4D	4355.27041721795	-0.251266998071797	0.0545522167141709	-4.60599061241311	4.10506909058684e-06	3.43749105020974e-05
ENSG00000121211	MND1	64.2616610548276	-1.27485413220574	0.276784608045683	-4.60594301542711	4.10600828594036e-06	3.43749105020974e-05
[truncated: 32,290 more rows]
