# Supplementary material for: Rapid and inducible mislocalization of endogenous TDP43 in a novel human model of amyotrophic lateral sclerosis
Source: eLife. 2025 Jul 24;13:RP95062. doi: 10.7554/eLife.95062 (PMC12289307; doi:10.7554/eLife.95062)
Supplement: Figure 3—figure supplement 3—source data 4. [file elife-95062-fig3-figsupp3-data4.txt]

libname	sampleid	condition	timepoint	replicate
11219_sample7_S460	sample7	nes0	d40	1
11219_sample8_S461	sample8	nesm	d40	1
11219_sample9_S462	sample9	nes0	d40	2
11219_sample10_S463	sample10	nesm	d40	2
11219_sample11_S464	sample11	nes0	d40	3
11219_sample12_S465	sample12	nesm	d40	3
