# Supplementary material for: Rapid and inducible mislocalization of endogenous TDP43 in a novel human model of amyotrophic lateral sclerosis
Source: eLife. 2025 Jul 24;13:RP95062. doi: 10.7554/eLife.95062 (PMC12289307; doi:10.7554/eLife.95062)
Supplement: Figure 3—figure supplement 4—source data 1. [file elife-95062-fig3-figsupp4-data1.txt]

mirID	J01	J02	J03	J04	J05	J06
hsa-let-7a-3p	120	114	200	134	134	131
hsa-let-7a-5p	14093	14176	18466	10312	16702	12963
hsa-let-7b-5p	98	140	108	84	122	127
hsa-let-7c-3p	20	5	5	7	16	8
hsa-let-7c-5p	4244	3110	4885	2119	3982	2791
hsa-let-7d-3p	14	11	17	6	10	8
hsa-let-7d-5p	32	25	55	24	62	29
hsa-let-7e-3p	158	133	195	89	169	120
hsa-let-7e-5p	10051	8821	15880	6375	11604	6918
hsa-let-7f-2-3p	9	13	19	15	17	4
hsa-let-7f-5p	26288	22039	32859	17497	30197	18732
hsa-let-7g-5p	12645	8275	16276	7150	12886	8245
hsa-let-7i-5p	4196	2772	5505	2254	4360	2816
hsa-miR-1-3p	104593	72642	141471	58360	121144	52659
hsa-miR-100-5p	4831	1933	6086	1377	6897	1591
hsa-miR-101-3p	30990	39418	53356	32868	27622	23698
hsa-miR-101-5p	0	5	2	4	2	3
hsa-miR-10395-3p	18	64	29	49	29	44
hsa-miR-10396a-5p	5	10	4	8	2	2
hsa-miR-10396b-3p	4	6	5	3	8	9
hsa-miR-10396b-5p	4	5	2	4	2	1
hsa-miR-103a-2-5p	4	23	13	15	6	7
hsa-miR-103a-3p	476096	539322	627282	433240	534286	398662
hsa-miR-10400-5p	17	43	20	39	8	15
hsa-miR-10401-3p	2	4	4	1	3	1
hsa-miR-105-3p	1517	1875	2123	1387	1800	1213
hsa-miR-105-5p	45074	53096	60836	39966	56274	38356
hsa-miR-10522-5p	15	26	25	7	31	21
hsa-miR-10527-5p	20	15	17	15	24	12
hsa-miR-106a-3p	25	22	31	16	31	21
hsa-miR-106a-5p	474	525	659	449	580	446
hsa-miR-106b-3p	5344	6489	7292	4833	6528	4088
hsa-miR-106b-5p	1132	1667	1843	1300	1299	1005
hsa-miR-107	19545	25557	26123	20110	22847	17805
hsa-miR-10a-3p	10768	10945	15026	8607	13995	9304
hsa-miR-10a-5p	1935890	1545887	2396509	1178157	2299815	1323932
hsa-miR-10b-3p	3405	3556	4485	2842	4205	3024
hsa-miR-10b-5p	1161298	1090842	1457728	842583	1431421	947762
hsa-miR-11399	3	5	5	2	6	5
hsa-miR-11401	1	2	2	1	6	6
hsa-miR-1179	43	68	59	52	51	41
hsa-miR-1180-3p	4874	6679	6119	4620	6220	3979
hsa-miR-1185-1-3p	0	4	3	1	5	3
hsa-miR-1197	12	18	23	10	17	8
hsa-miR-12135	99	48	153	27	95	31
hsa-miR-12136	41	70	38	47	56	27
hsa-miR-122-5p	143	167	185	115	202	158
hsa-miR-1224-3p	0	1	3	4	1	4
hsa-miR-1224-5p	243	499	273	386	242	230
hsa-miR-1226-3p	140	112	207	116	206	130
hsa-miR-1226-5p	5	10	17	13	22	14
hsa-miR-1227-3p	9	6	8	2	6	2
hsa-miR-1229-3p	15	16	22	10	19	13
hsa-miR-1234-3p	2	3	5	0	6	2
hsa-miR-124-3p	35175	45249	46731	32748	39411	27144
hsa-miR-124-5p	3342	3966	4996	2985	4167	2903
hsa-miR-1243	33	34	34	48	24	25
hsa-miR-1246	47410	92620	81858	74698	72378	84734
hsa-miR-1247-3p	16	4	33	5	36	4
hsa-miR-1247-5p	52	10	61	5	61	3
hsa-miR-1248	11	47	16	26	1	14
hsa-miR-1249-3p	158	192	143	143	282	128
hsa-miR-1249-5p	6	11	7	2	8	3
hsa-miR-1250-5p	1100	1532	1538	1133	1351	1148
hsa-miR-1251-3p	43	18	39	1	34	11
hsa-miR-1251-5p	559	293	926	268	837	248
hsa-miR-1252-3p	1	4	6	6	1	3
hsa-miR-1252-5p	67	103	106	121	81	61
hsa-miR-1253	8	3	5	4	6	1
hsa-miR-1255a	25	58	27	26	34	19
hsa-miR-1255b-5p	8	8	0	0	8	2
hsa-miR-1256	4	5	9	9	3	1
hsa-miR-125a-3p	218	236	303	211	285	188
hsa-miR-125a-5p	65933	50599	76193	41826	80358	40655
hsa-miR-125b-1-3p	2371	2116	3016	1420	3038	1538
hsa-miR-125b-2-3p	1259	1082	1738	814	1376	843
hsa-miR-125b-5p	162228	138350	210580	106860	215440	108644
hsa-miR-126-3p	4140	8217	5213	6572	4652	5556
hsa-miR-126-5p	107	245	149	209	103	124
hsa-miR-1260a	1965	1874	2404	1007	2266	1239
hsa-miR-1260b	2285	2286	2811	1261	2694	1502
hsa-miR-1261	10	14	10	9	20	8
hsa-miR-1262	1	5	1	1	5	2
hsa-miR-1264	208	210	319	129	260	129
hsa-miR-1266-5p	3	1	4	2	1	3
hsa-miR-1267	42	67	61	50	35	42
hsa-miR-1268a	22	30	16	18	18	26
hsa-miR-1268b	11	15	8	9	9	13
hsa-miR-1269a	650	472	748	337	747	235
hsa-miR-127-3p	105	172	155	114	150	80
hsa-miR-127-5p	3	3	6	1	4	1
hsa-miR-1270	23	53	38	37	32	29
hsa-miR-1271-3p	6	17	6	5	5	6
hsa-miR-1271-5p	1936	2796	2723	2257	2399	1928
hsa-miR-1273c	15	21	22	10	14	27
hsa-miR-1273h-3p	80	154	116	120	125	111
hsa-miR-1273h-5p	4	23	15	17	15	17
hsa-miR-1275	69	119	76	42	84	52
hsa-miR-1276	71	119	134	95	112	83
hsa-miR-1277-3p	12	10	16	9	9	6
hsa-miR-1277-5p	50	37	73	39	35	47
hsa-miR-1278	48	53	77	50	57	38
hsa-miR-128-1-5p	139	205	164	135	166	127
hsa-miR-128-2-5p	27	10	21	11	23	8
hsa-miR-128-3p	458722	361157	549293	283177	553945	291796
hsa-miR-1283	0	2	0	4	4	8
hsa-miR-1284	33	14	30	17	30	15
hsa-miR-1285-3p	308	363	408	255	329	299
hsa-miR-1285-5p	4	19	20	14	7	17
hsa-miR-1286	88	49	121	43	111	26
hsa-miR-1287-3p	7	5	6	8	6	6
hsa-miR-1287-5p	1403	1753	2158	1167	1809	1205
hsa-miR-1288-3p	16	36	27	15	25	13
hsa-miR-1289	26	12	26	8	12	9
hsa-miR-129-1-3p	685	1812	1120	1250	1234	1140
hsa-miR-129-2-3p	2265	5471	3194	3704	3225	3694
hsa-miR-129-5p	304787	417422	424133	289004	389524	292287
hsa-miR-1290	3427	7956	6110	6052	5636	6167
hsa-miR-1291	22	28	31	21	25	14
hsa-miR-1292-5p	80	92	98	46	92	62
hsa-miR-1294	5	14	12	9	5	9
hsa-miR-1295a	29	6	56	10	61	11
hsa-miR-1296-5p	3130	4092	4102	2983	3606	2728
hsa-miR-1297	14	21	18	13	10	12
hsa-miR-1298-3p	506	494	740	369	753	262
hsa-miR-1298-5p	1590	1943	2809	1496	2297	1051
hsa-miR-1299	14	24	14	21	19	3
hsa-miR-1301-3p	2320	2325	2635	1854	2595	2015
hsa-miR-1302	505	318	596	286	423	218
hsa-miR-1303	251	203	285	136	229	197
hsa-miR-1304-3p	66	90	78	76	94	77
hsa-miR-1304-5p	15	13	20	13	11	9
hsa-miR-1305	15	19	12	18	11	17
hsa-miR-1306-3p	66	103	88	88	85	49
hsa-miR-1306-5p	103	131	103	90	91	73
hsa-miR-1307-3p	7331	7139	9124	5063	8598	4951
hsa-miR-1307-5p	350	538	606	466	363	409
hsa-miR-130a-3p	1027	1451	1404	1147	1206	871
hsa-miR-130a-5p	26	69	37	51	24	31
hsa-miR-130b-3p	749	1089	977	829	976	658
hsa-miR-130b-5p	4096	4174	5308	3445	5599	3298
hsa-miR-132-3p	2712	3673	3502	2690	3491	2590
hsa-miR-132-5p	1219	1536	1815	1210	1695	1123
hsa-miR-1322	21	56	16	42	18	31
hsa-miR-1323	1	7	4	4	5	3
hsa-miR-133a-3p	3632	2992	4626	2310	4074	2210
hsa-miR-133a-5p	66	84	124	76	88	54
hsa-miR-133b	339	285	426	195	369	196
hsa-miR-134-5p	34	48	50	46	56	30
hsa-miR-1343-3p	159	142	138	84	144	109
hsa-miR-1343-5p	2	4	4	4	9	4
hsa-miR-135a-2-3p	1305	544	1679	443	1525	447
hsa-miR-135a-3p	1544	1631	1831	1037	1859	987
hsa-miR-135a-5p	31190	19785	45506	15808	38013	14617
hsa-miR-135b-3p	283	246	316	198	314	159
hsa-miR-135b-5p	5672	5746	7956	4454	6512	3635
hsa-miR-136-3p	5	6	10	6	4	5
hsa-miR-137-3p	685	823	988	702	712	609
hsa-miR-137-5p	26	34	26	21	23	17
hsa-miR-138-1-3p	80	65	115	57	86	54
hsa-miR-138-2-3p	245	337	306	213	315	243
hsa-miR-138-5p	4509	4821	6244	3443	5468	3791
hsa-miR-139-3p	606	695	733	404	713	461
hsa-miR-139-5p	12840	16996	17638	12256	16144	12603
hsa-miR-140-3p	11047	17570	17574	13788	14172	12778
hsa-miR-140-5p	1821	2291	2456	1863	1946	1629
hsa-miR-141-3p	1	6	3	4	2	0
hsa-miR-142-5p	2	5	0	0	3	4
hsa-miR-143-3p	8099	1720	9601	1348	5361	1120
hsa-miR-143-5p	42	9	47	4	15	5
hsa-miR-144-5p	6	4	3	4	5	0
hsa-miR-145-3p	28	8	34	4	14	7
hsa-miR-145-5p	68	25	93	16	40	13
hsa-miR-1468-5p	85	142	86	86	92	60
hsa-miR-146a-5p	213	195	238	114	224	88
hsa-miR-146b-3p	38	78	39	38	51	44
hsa-miR-146b-5p	2223	3523	2819	2697	2643	2298
hsa-miR-147b-3p	18	12	23	11	23	3
hsa-miR-147b-5p	1	3	2	2	1	3
hsa-miR-148a-3p	112571	125099	181731	99226	128815	86982
hsa-miR-148a-5p	400	603	637	457	604	426
hsa-miR-148b-3p	51636	65631	77354	53262	54463	45299
hsa-miR-148b-5p	298	452	462	352	331	266
hsa-miR-149-3p	25	26	35	15	36	20
hsa-miR-149-5p	14967	35897	20962	25403	21471	22027
hsa-miR-151a-3p	100329	134692	137990	99868	123692	87690
hsa-miR-151a-5p	793	1185	1062	767	1047	677
hsa-miR-151b	1009	1488	1305	966	1300	855
hsa-miR-152-3p	15403	20142	19739	14753	17529	12047
hsa-miR-152-5p	66	103	78	74	88	60
hsa-miR-153-3p	158	216	222	182	126	134
hsa-miR-153-5p	1	2	2	1	0	6
hsa-miR-1538	7	3	7	0	3	1
hsa-miR-155-5p	22	16	35	10	24	5
hsa-miR-15a-5p	38	58	49	39	38	19
hsa-miR-15b-3p	56	120	96	112	86	93
hsa-miR-15b-5p	233	313	332	225	335	164
hsa-miR-16-1-3p	3	0	2	1	4	1
hsa-miR-16-2-3p	242	309	351	227	339	240
hsa-miR-16-5p	2400	3893	3533	2770	3238	2297
hsa-miR-17-3p	68	89	115	61	66	58
hsa-miR-17-5p	6456	6945	8850	5574	7070	5302
hsa-miR-181a-2-3p	2447	3201	3528	2402	3530	2033
hsa-miR-181a-3p	3529	3130	5607	2641	4273	2418
hsa-miR-181a-5p	115666	130871	145005	96712	126045	86285
hsa-miR-181b-2-3p	18	22	21	21	26	18
hsa-miR-181b-3p	175	134	242	100	189	88
hsa-miR-181b-5p	45578	51254	57349	38851	53329	36309
hsa-miR-181c-3p	2061	2527	3350	2147	2760	1858
hsa-miR-181c-5p	327	370	462	300	349	276
hsa-miR-181d-3p	7	6	11	8	4	1
hsa-miR-181d-5p	6465	7984	9012	6235	7800	5806
hsa-miR-182-5p	128	213	160	159	208	106
hsa-miR-183-5p	244	284	282	203	308	171
hsa-miR-184	516	540	658	362	694	344
hsa-miR-1843	1750	2317	2230	1703	2033	1452
hsa-miR-185-3p	367	634	501	411	344	378
hsa-miR-185-5p	10880	15312	13567	11912	11533	10805
hsa-miR-186-5p	9003	13423	11331	10207	8955	8960
hsa-miR-187-3p	70	154	102	108	131	98
hsa-miR-187-5p	0	2	0	3	0	5
hsa-miR-188-3p	2	3	3	1	1	2
hsa-miR-188-5p	23	55	41	28	35	28
hsa-miR-18a-3p	162	228	179	185	180	166
hsa-miR-18a-5p	249	369	390	261	240	267
hsa-miR-18b-3p	4	3	4	3	7	1
hsa-miR-18b-5p	30	53	47	40	39	29
hsa-miR-1908-3p	3	2	1	3	2	0
hsa-miR-1908-5p	97	85	81	42	91	44
hsa-miR-1909-3p	1	2	8	3	2	2
hsa-miR-190a-5p	126	123	193	107	106	104
hsa-miR-190b-5p	14	11	11	12	5	10
hsa-miR-191-3p	135	212	165	169	183	165
hsa-miR-191-5p	64332	101272	80719	83439	82728	75053
hsa-miR-1910-5p	10	13	2	9	15	1
hsa-miR-1911-3p	2	2	0	7	0	0
hsa-miR-1911-5p	9	11	12	10	13	3
hsa-miR-1912-3p	81	96	114	61	138	53
hsa-miR-1912-5p	46	31	48	41	35	22
hsa-miR-1914-5p	28	18	25	15	18	19
hsa-miR-1915-5p	0	3	0	5	3	4
hsa-miR-192-5p	18892	29490	26761	22727	21834	18623
hsa-miR-193a-3p	0	3	5	1	3	4
hsa-miR-193a-5p	59	93	73	64	83	56
hsa-miR-193b-3p	385	598	572	414	525	426
hsa-miR-193b-5p	57	64	65	43	76	45
hsa-miR-194-3p	38	47	45	39	45	29
hsa-miR-194-5p	2834	3676	3764	3089	2904	2430
hsa-miR-195-3p	11	14	14	9	6	4
hsa-miR-195-5p	26	27	27	27	24	17
hsa-miR-197-3p	6216	14039	8582	8745	10865	7409
hsa-miR-197-5p	13	16	12	13	23	10
hsa-miR-1972	4	6	8	8	4	2
hsa-miR-1976	2	0	3	0	2	3
hsa-miR-199a-3p	1320	1294	1554	1017	1286	1045
hsa-miR-199a-5p	66	96	112	72	112	68
hsa-miR-199b-3p	1320	1294	1554	1017	1286	1045
hsa-miR-199b-5p	289	316	470	255	372	299
hsa-miR-19a-3p	186	226	272	173	142	191
hsa-miR-19b-1-5p	4	9	8	9	4	2
hsa-miR-19b-3p	1427	1628	2177	1555	1147	1299
hsa-miR-200a-3p	24	32	35	26	27	21
hsa-miR-200a-5p	2	12	11	6	8	9
hsa-miR-200b-3p	148	199	167	124	162	130
hsa-miR-200c-3p	171	343	229	277	258	237
hsa-miR-202-5p	1	2	1	4	3	3
hsa-miR-203a-3p	245	309	452	285	335	197
hsa-miR-203b-3p	74	153	80	121	105	62
hsa-miR-204-3p	16	6	16	5	12	3
hsa-miR-204-5p	694	356	837	261	840	214
hsa-miR-205-5p	4	3	5	4	11	1
hsa-miR-206	42	26	36	15	38	17
hsa-miR-20a-3p	9	7	13	10	21	8
hsa-miR-20a-5p	10915	11552	15001	10002	11705	9259
hsa-miR-20b-3p	19	21	27	14	15	25
hsa-miR-20b-5p	877	1179	1192	984	1147	948
hsa-miR-21-3p	53	41	34	27	25	15
hsa-miR-21-5p	101703	81751	139147	66552	87592	55389
hsa-miR-210-3p	993	2396	1389	1932	1315	1318
hsa-miR-210-5p	10	42	23	26	35	19
hsa-miR-211-5p	3	3	4	1	1	2
hsa-miR-2110	327	279	429	258	473	252
hsa-miR-2113	239	159	327	126	271	182
hsa-miR-212-3p	79	182	130	114	110	129
hsa-miR-212-5p	801	870	1079	767	1042	809
hsa-miR-215-5p	443	650	652	464	486	407
hsa-miR-216a-3p	8248	10591	11158	7034	10335	6467
hsa-miR-216a-5p	8683	10666	12581	9120	8215	7133
hsa-miR-216b-3p	2540	3289	4083	2780	3630	2309
hsa-miR-216b-5p	44968	53967	60238	43989	61929	36954
hsa-miR-217-3p	125	238	195	156	224	125
hsa-miR-217-5p	40806	51964	59786	41798	56450	36195
hsa-miR-218-1-3p	1	4	2	3	3	0
hsa-miR-218-2-3p	174	160	231	128	216	115
hsa-miR-218-5p	2674007	2174139	4172009	1965718	3103524	1755037
hsa-miR-219a-1-3p	125	191	187	143	184	142
hsa-miR-219a-2-3p	12136	15664	15534	12159	13347	10642
hsa-miR-219a-5p	99	95	104	74	46	76
hsa-miR-219b-5p	37	33	42	32	31	26
hsa-miR-22-3p	9833	10655	14655	8379	12522	8488
hsa-miR-22-5p	548	806	778	542	789	539
hsa-miR-221-3p	88390	49012	104926	39112	98621	43946
hsa-miR-221-5p	2759	1829	3573	1291	3256	1494
hsa-miR-222-3p	28814	14677	33369	11535	33895	13235
hsa-miR-222-5p	16	6	15	1	12	5
hsa-miR-224-5p	160	276	249	214	253	207
hsa-miR-2276-3p	2	9	12	2	2	7
hsa-miR-2277-3p	11	11	17	18	12	6
hsa-miR-2277-5p	177	296	247	217	234	220
hsa-miR-2278	5	21	4	12	4	3
hsa-miR-2355-3p	197	303	271	214	266	150
hsa-miR-2355-5p	10	12	17	9	7	6
hsa-miR-23a-3p	796	1502	1169	1032	979	835
hsa-miR-23b-3p	8563	8927	11543	6394	11555	6294
hsa-miR-23b-5p	78	59	86	51	129	54
hsa-miR-23c	18	27	27	28	27	18
hsa-miR-24-1-5p	104	134	139	80	112	80
hsa-miR-24-2-5p	39	73	63	45	33	38
hsa-miR-24-3p	29364	35266	38227	26297	34562	22885
hsa-miR-2467-3p	4	10	10	1	8	7
hsa-miR-2467-5p	11	25	10	7	6	14
hsa-miR-25-3p	11616	17462	15150	13114	14497	11563
hsa-miR-25-5p	94	111	128	85	114	77
hsa-miR-2681-3p	7	15	11	9	9	14
hsa-miR-2681-5p	75	159	123	101	129	75
hsa-miR-2682-3p	27	92	28	62	32	34
hsa-miR-2682-5p	909	2048	1432	1451	1310	1218
hsa-miR-26a-1-3p	8	12	15	8	6	4
hsa-miR-26a-2-3p	23	33	8	25	14	14
hsa-miR-26a-5p	673451	917224	878646	731355	817521	593508
hsa-miR-26b-3p	19	27	16	19	31	14
hsa-miR-26b-5p	14498	19101	18506	16142	16122	11708
hsa-miR-27a-3p	5595	8006	7622	6198	6360	4634
hsa-miR-27a-5p	31	31	32	31	23	12
hsa-miR-27b-3p	187793	200725	270895	154324	226612	141675
hsa-miR-27b-5p	184	190	209	131	185	123
hsa-miR-28-3p	6558	7156	8062	4807	7204	4513
hsa-miR-28-5p	1377	1657	2115	1235	1963	1131
hsa-miR-296-3p	1985	1643	2516	1115	2239	1141
hsa-miR-296-5p	598	375	650	246	572	237
hsa-miR-299-3p	1	2	2	5	4	1
hsa-miR-29a-3p	2071	4046	3058	3257	2670	2479
hsa-miR-29a-5p	2	3	1	3	1	3
hsa-miR-29b-2-5p	54	79	61	50	57	54
hsa-miR-29b-3p	76	228	116	202	102	110
hsa-miR-29c-3p	44	98	74	86	49	59
hsa-miR-29c-5p	102	345	179	273	140	185
hsa-miR-301a-3p	75	94	90	92	42	51
hsa-miR-301a-5p	709	856	956	763	813	570
hsa-miR-301b-3p	332	307	337	268	192	260
hsa-miR-301b-5p	18	35	27	29	36	18
hsa-miR-302a-3p	84	91	94	65	92	71
hsa-miR-302a-5p	425	537	642	447	632	411
hsa-miR-302b-3p	152	185	198	144	177	118
hsa-miR-302c-3p	50	85	112	73	68	51
hsa-miR-302c-5p	2	4	6	5	2	4
hsa-miR-302d-3p	52	88	97	60	90	49
hsa-miR-302f	0	2	4	1	4	3
hsa-miR-3059-3p	11	4	15	2	21	1
hsa-miR-3059-5p	1106	583	1549	326	1590	368
hsa-miR-3064-5p	67	63	80	37	83	28
hsa-miR-3065-3p	109	117	126	87	114	62
hsa-miR-3065-5p	348	442	395	349	323	242
hsa-miR-3074-3p	13	13	4	6	11	14
hsa-miR-3074-5p	261	435	359	338	342	240
hsa-miR-3085-3p	1315	858	1786	606	1566	666
hsa-miR-3085-5p	142	130	245	68	217	113
hsa-miR-30a-3p	2265	2804	3142	2198	3061	1957
hsa-miR-30a-5p	23632	29312	30721	22375	23236	21980
hsa-miR-30b-3p	93	101	94	87	108	86
hsa-miR-30b-5p	2466	4939	4145	3731	2789	3027
hsa-miR-30c-1-3p	225	313	302	227	263	225
hsa-miR-30c-2-3p	186	245	248	197	221	174
hsa-miR-30c-5p	83489	97750	109710	83887	100463	74178
hsa-miR-30d-3p	198	387	328	316	304	232
hsa-miR-30d-5p	127727	172907	169891	135109	154385	127972
hsa-miR-30e-3p	6361	8997	8770	6867	8171	5364
hsa-miR-30e-5p	20567	30509	29185	24539	17028	21248
hsa-miR-31-5p	13	36	37	19	36	25
hsa-miR-3115	34	60	43	24	51	37
hsa-miR-3116	6	6	14	2	18	4
hsa-miR-3117-3p	857	1889	1635	1483	1324	1297
hsa-miR-3120-3p	15	38	18	38	25	20
hsa-miR-3120-5p	6	8	0	0	4	1
hsa-miR-3124-5p	0	10	12	10	7	3
hsa-miR-3125	46	71	61	51	53	51
hsa-miR-3126-5p	5	9	8	7	4	3
hsa-miR-3127-3p	17	57	17	34	23	28
hsa-miR-3127-5p	20	47	23	44	26	20
hsa-miR-3128	1	6	7	1	0	4
hsa-miR-3129-3p	1	2	1	5	0	1
hsa-miR-3130-3p	4	8	8	6	24	8
hsa-miR-3130-5p	1	9	1	6	3	10
hsa-miR-3131	15	16	10	5	15	14
hsa-miR-3132	3	11	4	17	2	8
hsa-miR-3133	4	6	1	1	3	2
hsa-miR-3134	1	1	1	3	1	3
hsa-miR-3135a	6	11	8	4	11	7
hsa-miR-3138	2	4	4	0	2	5
hsa-miR-3139	9	15	19	7	10	7
hsa-miR-3140-3p	3	1	4	1	2	4
hsa-miR-3143	4	3	9	4	7	2
hsa-miR-3144-3p	10	15	22	2	16	3
hsa-miR-3145-3p	3	0	7	4	5	1
hsa-miR-3145-5p	0	9	4	7	7	5
hsa-miR-3149	7	14	10	13	10	8
hsa-miR-3150a-5p	9	17	15	10	13	11
hsa-miR-3152-5p	17	2	5	3	7	1
hsa-miR-3158-3p	670	1524	1018	1106	1018	920
hsa-miR-3160-3p	0	4	2	4	0	0
hsa-miR-3164	12	62	16	32	16	27
hsa-miR-3167	6	27	8	24	18	13
hsa-miR-3170	5	8	3	4	6	3
hsa-miR-3173-5p	24	30	17	11	25	17
hsa-miR-3174	22	38	29	22	22	17
hsa-miR-3175	12	15	17	13	15	14
hsa-miR-3176	41	79	50	66	49	62
hsa-miR-3177-3p	303	847	304	582	310	518
hsa-miR-3177-5p	6	22	7	20	13	14
hsa-miR-3179	28	76	92	52	64	56
hsa-miR-3180	215	860	350	410	285	535
hsa-miR-3180-3p	215	860	350	410	285	535
hsa-miR-3180-5p	24	96	36	60	54	63
hsa-miR-3182	31	25	32	20	14	18
hsa-miR-3186-5p	6	13	4	4	2	1
hsa-miR-3187-3p	8	18	6	12	11	15
hsa-miR-3187-5p	1	4	6	3	4	4
hsa-miR-3190-3p	28	37	29	25	44	19
hsa-miR-3191-3p	3	12	1	0	2	4
hsa-miR-3192-5p	1	7	10	2	5	4
hsa-miR-3195	14	25	29	31	30	28
hsa-miR-3196	1	0	5	2	1	4
hsa-miR-3198	4	4	10	6	8	4
hsa-miR-3199	20	18	20	18	16	16
hsa-miR-32-3p	64	86	92	89	68	41
hsa-miR-32-5p	267	361	418	329	252	203
hsa-miR-3200-3p	969	1815	1324	1336	1353	1175
hsa-miR-3200-5p	9	13	16	23	14	15
hsa-miR-320a-3p	9058	13463	11051	10367	10687	9473
hsa-miR-320b	2584	5558	3619	4126	3424	3299
hsa-miR-320c	1329	3250	1928	2430	1885	1779
hsa-miR-320d	841	2094	1170	1580	1275	1064
hsa-miR-320e	36	81	61	68	50	50
hsa-miR-323a-3p	191	184	259	169	293	95
hsa-miR-323b-3p	64	85	104	58	107	51
hsa-miR-324-3p	264	470	290	308	304	237
hsa-miR-324-5p	128	312	267	192	171	161
hsa-miR-326	241	550	301	336	276	262
hsa-miR-328-3p	11322	10816	12451	8392	13022	7035
hsa-miR-329-3p	66	82	108	64	92	56
hsa-miR-330-3p	7027	11394	9520	8652	9002	7229
hsa-miR-330-5p	2119	3276	3036	2577	2744	2110
hsa-miR-331-3p	1405	1833	1849	1256	1515	1218
hsa-miR-331-5p	1121	1414	1595	1081	1521	1002
hsa-miR-335-3p	5283	4440	7237	3605	7253	3546
hsa-miR-335-5p	1127	1289	1666	1126	1302	910
hsa-miR-337-3p	4	1	1	1	2	1
hsa-miR-338-3p	115	203	206	155	143	132
hsa-miR-338-5p	2131	2812	2428	2083	2688	1783
hsa-miR-339-3p	1743	3105	2452	2278	2286	1920
hsa-miR-339-5p	495	663	854	513	716	495
hsa-miR-33a-3p	30	49	73	39	56	41
hsa-miR-33a-5p	22	28	49	24	36	29
hsa-miR-33b-3p	3	8	14	6	6	2
hsa-miR-340-3p	7050	7540	9795	6355	9379	5609
hsa-miR-340-5p	35674	40780	62423	36794	35036	28228
hsa-miR-342-3p	17772	31400	25825	22769	26056	22398
hsa-miR-342-5p	697	717	776	544	846	581
hsa-miR-345-3p	2	3	0	3	1	5
hsa-miR-345-5p	2744	4882	3714	3751	3309	3452
hsa-miR-346	438	398	542	331	568	330
hsa-miR-34a-3p	5	9	4	6	2	5
hsa-miR-34a-5p	917	3451	1587	2753	1350	1647
hsa-miR-34b-3p	90	149	89	110	99	106
hsa-miR-34b-5p	6	6	3	10	8	1
hsa-miR-34c-3p	30	91	40	88	45	49
hsa-miR-34c-5p	3536	6477	5346	5172	3666	3690
hsa-miR-3529-5p	12	29	19	19	23	13
hsa-miR-3605-3p	155	135	158	91	197	105
hsa-miR-3605-5p	79	114	93	84	115	84
hsa-miR-3609	4	13	3	17	1	8
hsa-miR-361-3p	18103	32050	26488	24628	25333	24712
hsa-miR-361-5p	5771	11171	6950	8223	6783	7598
hsa-miR-3611	3	0	3	0	2	3
hsa-miR-3613-3p	1	1	2	0	4	2
hsa-miR-3613-5p	112	135	273	164	194	93
hsa-miR-3615	885	935	1019	766	1185	795
hsa-miR-3616-5p	4	4	5	1	7	8
hsa-miR-362-3p	2	5	3	2	2	2
hsa-miR-362-5p	324	484	398	368	378	319
hsa-miR-3620-5p	3	2	1	0	4	1
hsa-miR-3622a-5p	2	5	3	2	6	5
hsa-miR-363-3p	10486	13746	15008	10630	14676	9815
hsa-miR-363-5p	78	86	63	46	111	51
hsa-miR-3648	4	8	2	2	0	6
hsa-miR-3659	7	13	9	16	10	5
hsa-miR-365a-3p	702	835	1052	568	1130	502
hsa-miR-365a-5p	79	107	91	102	102	70
hsa-miR-365b-3p	702	835	1052	568	1130	502
hsa-miR-365b-5p	5	14	8	9	7	12
hsa-miR-3660	7	8	9	3	14	2
hsa-miR-3661	9	13	6	9	10	10
hsa-miR-3675-3p	3	0	1	2	3	2
hsa-miR-3675-5p	22	22	33	12	20	15
hsa-miR-3679-3p	2	2	7	2	5	3
hsa-miR-3679-5p	60	111	69	65	66	52
hsa-miR-3681-5p	2	3	4	1	3	4
hsa-miR-3685	11	28	16	9	23	8
hsa-miR-3688-3p	6	14	8	20	16	6
hsa-miR-369-3p	11	16	12	14	23	8
hsa-miR-3690	4	0	2	4	0	4
hsa-miR-3691-3p	3	2	1	0	1	4
hsa-miR-3691-5p	11	26	16	17	19	13
hsa-miR-370-3p	66	107	90	71	96	65
hsa-miR-372-3p	5	2	10	1	4	2
hsa-miR-374a-3p	1175	1417	2428	1448	1129	879
hsa-miR-374a-5p	5915	7178	10380	6987	4970	5092
hsa-miR-374b-3p	1422	1595	2158	1373	1600	1029
hsa-miR-374b-5p	41487	53996	62499	49410	48508	37973
hsa-miR-374c-3p	7	6	11	9	5	1
hsa-miR-374c-5p	58	69	121	113	76	59
hsa-miR-375-3p	27	101	40	67	23	40
hsa-miR-376a-3p	2	4	4	2	14	2
hsa-miR-378a-3p	11449	22095	15168	15515	12587	13101
hsa-miR-378a-5p	56	88	88	77	68	61
hsa-miR-378b	4	9	4	11	4	6
hsa-miR-378c	773	1854	1045	1299	800	947
hsa-miR-378d	486	1142	660	784	488	570
hsa-miR-378e	15	53	24	31	23	23
hsa-miR-378f	65	164	94	107	89	83
hsa-miR-378g	63	140	82	98	69	70
hsa-miR-378h	3	6	4	4	1	6
hsa-miR-378i	3214	5824	4200	3822	3414	3291
hsa-miR-378j	2	0	2	1	4	2
hsa-miR-379-3p	2	3	4	1	5	0
hsa-miR-379-5p	127	133	158	88	147	40
hsa-miR-380-5p	2	5	4	5	5	1
hsa-miR-381-3p	244	365	439	265	401	214
hsa-miR-382-3p	33	33	52	39	33	22
hsa-miR-382-5p	31	24	25	22	31	16
hsa-miR-383-3p	4	2	6	1	1	1
hsa-miR-383-5p	990	626	1201	388	1277	391
hsa-miR-3907	4	3	0	3	3	3
hsa-miR-3909	474	611	687	495	675	470
hsa-miR-3910	2	2	4	2	2	0
hsa-miR-3911	13	13	16	12	16	5
hsa-miR-3912-3p	35	34	35	39	40	22
hsa-miR-3913-5p	162	212	264	168	194	150
hsa-miR-3919	10	9	25	7	20	6
hsa-miR-3928-3p	46	64	81	51	71	51
hsa-miR-3929	16	23	34	16	20	11
hsa-miR-3936	3	1	0	5	4	0
hsa-miR-3938	104	114	136	95	165	105
hsa-miR-3939	7	1	5	3	6	0
hsa-miR-3940-3p	0	8	9	4	5	3
hsa-miR-3943	71	154	126	99	107	75
hsa-miR-3944-3p	4	6	3	4	4	7
hsa-miR-3960	4	14	6	9	8	6
hsa-miR-409-3p	78	90	115	63	116	51
hsa-miR-409-5p	17	21	29	20	24	11
hsa-miR-410-3p	10	18	18	13	5	9
hsa-miR-411-3p	7	3	9	1	9	2
hsa-miR-411-5p	50	41	80	25	49	26
hsa-miR-412-5p	0	3	1	0	3	3
hsa-miR-421	11691	14381	14108	12168	13635	10631
hsa-miR-422a	28	52	46	44	31	53
hsa-miR-423-3p	47924	55468	62770	43082	64360	42159
hsa-miR-423-5p	11793	15827	16454	10860	15915	10751
hsa-miR-424-3p	54	33	71	45	64	31
hsa-miR-424-5p	31	21	47	22	21	20
hsa-miR-425-3p	762	1645	965	1176	971	980
hsa-miR-425-5p	3295	6152	4924	4847	4363	4381
hsa-miR-4254	1	4	0	1	4	0
hsa-miR-4286	174	343	237	188	193	162
hsa-miR-429	21	28	34	24	22	28
hsa-miR-4301	0	11	2	7	6	4
hsa-miR-431-3p	1	5	1	2	4	1
hsa-miR-432-5p	9	17	8	8	12	9
hsa-miR-4324	19	21	65	19	47	22
hsa-miR-4326	150	215	233	201	196	166
hsa-miR-433-3p	18	22	36	13	21	7
hsa-miR-4422	4	1	3	5	6	3
hsa-miR-4423-3p	1	6	0	2	1	4
hsa-miR-4423-5p	2	14	2	5	1	3
hsa-miR-4424	1	4	6	6	2	5
hsa-miR-4425	2	4	11	1	1	2
hsa-miR-4429	5	14	11	8	9	7
hsa-miR-4433a-5p	1	11	6	1	4	2
hsa-miR-4440	37	38	44	23	32	22
hsa-miR-4443	5	5	4	2	12	1
hsa-miR-4449	10	21	16	11	12	13
hsa-miR-4454	26	53	55	28	40	39
hsa-miR-4455	178	151	182	101	196	110
hsa-miR-4470	14	49	32	36	36	32
hsa-miR-4473	99	213	177	174	165	126
hsa-miR-4474-3p	28	67	45	41	32	34
hsa-miR-4477a	3	3	1	1	4	0
hsa-miR-4477b	5	21	7	9	9	10
hsa-miR-4479	8	2	2	2	6	1
hsa-miR-448	5102	4776	7610	3388	6952	2401
hsa-miR-4482-3p	7	3	6	0	8	3
hsa-miR-4482-5p	2	6	2	1	0	1
hsa-miR-4485-3p	136	89	140	98	147	62
hsa-miR-4485-5p	3	2	3	1	4	2
hsa-miR-4488	113	261	123	160	118	151
hsa-miR-4492	9	16	7	9	5	4
hsa-miR-4497	35	71	56	53	42	35
hsa-miR-4498	13	19	21	9	13	6
hsa-miR-449a	16	7	9	3	12	2
hsa-miR-449b-5p	1	1	5	1	2	0
hsa-miR-449c-5p	18	17	30	10	31	25
hsa-miR-4501	1	10	9	6	6	2
hsa-miR-4504	9	11	8	2	6	11
hsa-miR-4508	30	52	23	37	23	26
hsa-miR-450a-1-3p	3	6	3	9	8	7
hsa-miR-450a-2-3p	23	33	25	35	23	16
hsa-miR-450a-5p	1033	1237	1619	1133	1075	845
hsa-miR-450b-5p	457	660	676	589	552	452
hsa-miR-4511	1	1	3	1	1	4
hsa-miR-4515	0	3	4	4	5	1
hsa-miR-4516	1	11	11	9	9	6
hsa-miR-451a	1	2	0	1	4	2
hsa-miR-452-5p	110	100	114	78	101	58
hsa-miR-4520-2-3p	6	16	20	19	7	11
hsa-miR-4520-3p	7	25	23	24	10	14
hsa-miR-4520-5p	2	2	0	8	2	2
hsa-miR-4521	906	837	972	513	968	826
hsa-miR-4522	2	3	16	9	5	3
hsa-miR-4525	0	3	2	1	4	0
hsa-miR-4528	7	1	7	0	6	3
hsa-miR-4536-3p	2	0	2	0	6	2
hsa-miR-4536-5p	2	2	12	4	4	4
hsa-miR-454-3p	2593	3903	3408	2834	3495	2311
hsa-miR-454-5p	323	399	391	280	426	251
hsa-miR-455-3p	52	69	63	46	72	36
hsa-miR-455-5p	264	393	367	275	316	253
hsa-miR-4635	0	0	5	4	4	0
hsa-miR-4638-3p	4	4	4	5	1	2
hsa-miR-4638-5p	4	4	2	2	5	3
hsa-miR-4639-3p	0	6	1	1	1	1
hsa-miR-4639-5p	11	2	13	5	7	5
hsa-miR-4646-3p	6	2	6	4	2	2
hsa-miR-4648	6	0	1	1	1	4
hsa-miR-4650-3p	2	2	0	6	0	0
hsa-miR-4654	0	2	7	4	2	0
hsa-miR-4659a-3p	16	28	28	24	45	28
hsa-miR-4661-5p	3	4	2	3	7	0
hsa-miR-4662a-5p	5	9	11	5	10	3
hsa-miR-4664-3p	27	38	25	24	21	26
hsa-miR-4665-5p	23	43	28	28	21	15
hsa-miR-4667-5p	2	4	2	8	5	3
hsa-miR-4671-3p	4	11	6	10	9	7
hsa-miR-4671-5p	3	9	0	5	2	4
hsa-miR-4676-3p	5	2	2	7	4	5
hsa-miR-4677-3p	36	58	66	37	57	44
hsa-miR-4677-5p	6	12	19	12	8	10
hsa-miR-4684-3p	12	25	26	22	26	12
hsa-miR-4685-3p	9	15	7	10	12	4
hsa-miR-4686	4	2	2	3	0	1
hsa-miR-4687-3p	2	3	3	1	3	4
hsa-miR-4688	0	3	3	2	4	0
hsa-miR-4690-3p	0	6	6	2	5	5
hsa-miR-4691-3p	3	2	0	2	7	5
hsa-miR-4705	101	161	181	133	118	112
hsa-miR-4709-5p	2	5	6	4	1	0
hsa-miR-4717-3p	0	5	4	7	2	0
hsa-miR-4723-5p	0	2	0	4	2	2
hsa-miR-4726-5p	10	14	14	7	9	7
hsa-miR-4733-3p	1	0	5	2	1	1
hsa-miR-4733-5p	5	1	7	1	1	1
hsa-miR-4735-5p	2	4	0	3	3	4
hsa-miR-4738-3p	2	2	8	8	2	2
hsa-miR-4740-5p	1	3	4	3	5	0
hsa-miR-4741	4	8	5	3	8	5
hsa-miR-4742-3p	36	28	39	23	56	29
hsa-miR-4742-5p	13	15	19	16	20	6
hsa-miR-4743-5p	28	21	32	15	32	11
hsa-miR-4746-5p	16	16	21	15	11	12
hsa-miR-4749-5p	4	1	4	1	0	1
hsa-miR-4750-5p	1	7	8	4	5	6
hsa-miR-4755-5p	9	9	6	6	9	5
hsa-miR-4760-5p	1	3	1	6	1	2
hsa-miR-4768-5p	1	8	5	3	4	7
hsa-miR-4775	1	2	5	0	2	1
hsa-miR-4781-3p	25	30	31	26	18	19
hsa-miR-4783-3p	2	2	1	2	3	3
hsa-miR-4785	1	4	3	1	4	4
hsa-miR-4786-5p	6	1	8	1	2	5
hsa-miR-4787-3p	69	130	78	94	101	62
hsa-miR-4791	24	43	23	31	33	33
hsa-miR-4793-3p	7	14	7	5	9	8
hsa-miR-4794	1	5	2	1	0	1
hsa-miR-4797-3p	3	5	6	3	1	5
hsa-miR-4798-5p	27	41	25	23	37	28
hsa-miR-4804-5p	3	5	4	1	5	5
hsa-miR-483-3p	77	75	127	49	89	58
hsa-miR-483-5p	100	138	116	67	95	84
hsa-miR-484	3480	3750	3911	2737	3707	2913
hsa-miR-485-3p	6	1	1	1	5	3
hsa-miR-485-5p	2	5	6	7	6	4
hsa-miR-486-3p	94	217	170	177	119	136
hsa-miR-486-5p	17137	29601	21410	22716	21342	18445
hsa-miR-487a-3p	3	5	1	1	2	1
hsa-miR-487b-3p	21	27	20	19	20	16
hsa-miR-488-3p	452	558	668	387	461	342
hsa-miR-488-5p	235	328	377	261	296	270
hsa-miR-490-3p	1468	481	2122	336	1770	453
hsa-miR-490-5p	496	161	605	133	622	107
hsa-miR-491-3p	20	27	13	25	14	10
hsa-miR-491-5p	206	381	240	289	305	226
hsa-miR-493-3p	9	8	11	20	15	6
hsa-miR-493-5p	22	28	24	15	20	15
hsa-miR-494-3p	21	41	22	38	31	20
hsa-miR-495-3p	16	20	27	17	17	11
hsa-miR-497-5p	7	12	7	14	16	7
hsa-miR-4999-5p	2	12	13	13	16	8
hsa-miR-499a-5p	311	338	453	278	328	210
hsa-miR-499b-3p	1	2	9	7	4	0
hsa-miR-499b-5p	3	0	4	2	4	1
hsa-miR-5001-3p	20	25	26	16	23	18
hsa-miR-5001-5p	7	0	1	2	1	1
hsa-miR-5002-3p	6	14	4	3	8	1
hsa-miR-5002-5p	105	98	101	75	95	83
hsa-miR-5004-3p	44	35	62	20	59	31
hsa-miR-5004-5p	3	5	5	4	4	4
hsa-miR-5006-3p	13	25	12	13	17	12
hsa-miR-5009-5p	3	5	0	3	2	0
hsa-miR-500a-3p	1343	2278	2047	1765	1852	1614
hsa-miR-500a-5p	88	158	150	116	144	152
hsa-miR-500b-3p	9	22	23	19	18	19
hsa-miR-500b-5p	24	26	20	44	36	28
hsa-miR-501-3p	978	1421	1185	952	1160	976
hsa-miR-501-5p	150	221	232	168	236	196
hsa-miR-5010-3p	808	935	1167	795	967	717
hsa-miR-5010-5p	15	9	25	6	9	10
hsa-miR-502-3p	785	1251	1070	935	983	843
hsa-miR-502-5p	8	15	17	7	8	10
hsa-miR-503-5p	263	318	332	243	344	257
hsa-miR-504-3p	8	6	11	3	6	6
hsa-miR-504-5p	28096	44407	43111	37123	45354	35835
hsa-miR-505-3p	5083	6303	6084	4750	6121	4789
hsa-miR-505-5p	560	553	630	451	688	445
hsa-miR-506-3p	5	30	0	28	5	20
hsa-miR-508-3p	9	79	11	66	10	18
hsa-miR-508-5p	0	15	3	13	0	4
hsa-miR-5088-5p	1	1	1	5	3	0
hsa-miR-509-3-5p	17	285	35	222	18	123
hsa-miR-509-3p	15	87	9	99	9	54
hsa-miR-509-5p	4	72	12	52	4	30
hsa-miR-5091	5	5	2	2	4	3
hsa-miR-5094	1	2	0	3	4	0
hsa-miR-5100	31	62	54	48	40	48
hsa-miR-511-5p	3	15	6	6	4	3
hsa-miR-512-3p	6	4	4	8	12	2
hsa-miR-513a-5p	0	10	4	6	0	0
hsa-miR-513c-5p	3	3	2	2	0	0
hsa-miR-514a-3p	123	1353	168	1062	105	519
hsa-miR-514a-5p	0	6	0	6	0	6
hsa-miR-514b-3p	0	5	0	6	0	2
hsa-miR-516a-5p	8	14	20	10	24	10
hsa-miR-516b-5p	17	12	8	20	8	8
hsa-miR-517a-3p	2	8	8	0	2	4
hsa-miR-517b-3p	2	8	8	0	2	4
hsa-miR-5187-3p	1	2	3	2	2	2
hsa-miR-5187-5p	8	21	14	14	9	11
hsa-miR-5189-3p	1	4	0	5	2	6
hsa-miR-518e-5p	1	18	0	6	25	6
hsa-miR-519a-5p	1	18	0	6	25	6
hsa-miR-519b-5p	1	18	0	6	25	6
hsa-miR-519c-5p	1	18	0	6	25	6
hsa-miR-522-3p	6	4	2	6	4	6
hsa-miR-522-5p	1	18	0	6	25	6
hsa-miR-523-5p	1	18	0	6	25	6
hsa-miR-526b-5p	1	0	6	2	1	2
hsa-miR-532-3p	224	339	260	204	295	178
hsa-miR-532-5p	14932	21863	20301	15689	18326	14197
hsa-miR-539-5p	2	3	1	2	7	0
hsa-miR-542-3p	185	214	261	181	143	144
hsa-miR-542-5p	4	3	7	2	1	3
hsa-miR-543	46	45	47	30	41	24
hsa-miR-544b	44	39	37	28	42	23
hsa-miR-545-5p	1	1	4	2	2	2
hsa-miR-548a-3p	27	68	72	15	30	36
hsa-miR-548aa	33	39	66	36	39	18
hsa-miR-548ab	125	131	185	111	128	110
hsa-miR-548ad-5p	163	213	232	178	165	165
hsa-miR-548ae-3p	4	2	2	0	0	2
hsa-miR-548ae-5p	163	213	232	178	165	165
hsa-miR-548ag	19	9	18	9	12	12
hsa-miR-548ah-3p	46	49	64	53	26	32
hsa-miR-548ah-5p	2	3	3	4	1	1
hsa-miR-548ai	4	4	6	2	0	0
hsa-miR-548aj-3p	2	0	2	0	1	6
hsa-miR-548aj-5p	0	15	3	0	0	0
hsa-miR-548ak	0	8	4	6	10	7
hsa-miR-548al	6	8	10	10	7	5
hsa-miR-548am-3p	139	180	229	201	181	153
hsa-miR-548am-5p	2	25	25	24	5	0
hsa-miR-548an	2	3	0	4	1	3
hsa-miR-548ao-3p	6	7	9	7	8	8
hsa-miR-548ap-3p	27	30	58	24	33	15
hsa-miR-548ap-5p	12	25	16	19	12	18
hsa-miR-548aq-3p	16	21	21	21	12	22
hsa-miR-548ar-3p	2	12	2	7	7	2
hsa-miR-548ar-5p	0	16	4	0	0	0
hsa-miR-548au-5p	11	38	32	30	6	4
hsa-miR-548av-3p	739	1089	1182	982	865	720
hsa-miR-548av-5p	82	106	128	99	84	79
hsa-miR-548ay-3p	56	31	83	31	72	31
hsa-miR-548ay-5p	122	146	190	138	125	132
hsa-miR-548az-5p	24	38	47	35	37	18
hsa-miR-548b-3p	0	3	4	4	1	2
hsa-miR-548b-5p	47	55	47	61	53	34
hsa-miR-548ba	11	21	14	10	20	1
hsa-miR-548bc	20	26	49	48	20	26
hsa-miR-548c-5p	2	25	25	24	5	0
hsa-miR-548d-5p	89	101	128	94	86	79
hsa-miR-548e-3p	183	196	220	215	193	142
hsa-miR-548e-5p	0	5	4	1	0	1
hsa-miR-548f-3p	50	71	108	89	47	41
hsa-miR-548g-3p	13	9	19	25	15	5
hsa-miR-548g-5p	0	15	3	0	0	0
hsa-miR-548h-3p	6	6	8	8	2	2
hsa-miR-548h-5p	30	90	70	60	20	30
hsa-miR-548i	124	100	144	132	128	92
hsa-miR-548j-3p	7	5	4	2	4	8
hsa-miR-548j-5p	12	19	13	13	9	13
hsa-miR-548k	82	106	128	99	84	79
hsa-miR-548l	6	10	15	15	12	15
hsa-miR-548n	42	33	55	26	33	26
hsa-miR-548o-3p	670	1020	1096	908	824	660
hsa-miR-548o-5p	2	25	25	24	5	0
hsa-miR-548p	23	25	32	26	13	16
hsa-miR-548q	3	6	3	8	6	3
hsa-miR-548s	8	11	8	14	5	9
hsa-miR-548t-3p	33	39	66	36	39	18
hsa-miR-548t-5p	6	7	10	3	7	3
hsa-miR-548u	2	10	21	8	8	3
hsa-miR-548w	8	17	10	15	13	14
hsa-miR-548x-5p	0	15	3	0	0	0
hsa-miR-548y	0	2	6	1	3	0
hsa-miR-548z	6	6	8	8	2	2
hsa-miR-550a-3-5p	246	295	274	260	243	238
hsa-miR-550a-3p	21	42	63	24	27	42
hsa-miR-550a-5p	188	242	214	212	186	190
hsa-miR-550b-2-5p	0	4	6	0	8	4
hsa-miR-551a	57	127	85	93	54	75
hsa-miR-551b-3p	77	119	116	82	87	65
hsa-miR-551b-5p	45	61	58	41	91	44
hsa-miR-552-3p	9	22	17	18	8	16
hsa-miR-552-5p	12	19	10	9	9	10
hsa-miR-556-3p	11	31	25	22	20	14
hsa-miR-556-5p	14	31	33	22	24	12
hsa-miR-5579-3p	7	7	3	13	8	7
hsa-miR-5579-5p	3	14	15	4	7	7
hsa-miR-5581-3p	3	6	8	4	7	2
hsa-miR-5582-3p	1	7	0	4	3	3
hsa-miR-5584-3p	1	2	0	2	2	5
hsa-miR-5584-5p	2	6	4	7	4	4
hsa-miR-5585-3p	15	22	12	11	12	12
hsa-miR-5680	7	10	27	6	6	2
hsa-miR-5683	10	11	19	4	7	9
hsa-miR-5684	3	3	2	1	4	3
hsa-miR-5695	1	5	1	5	2	8
hsa-miR-5699-3p	21	20	28	28	18	12
hsa-miR-5699-5p	16	39	33	29	32	33
hsa-miR-570-5p	4	4	6	2	0	0
hsa-miR-5701	63	78	102	72	96	99
hsa-miR-5708	0	3	2	3	4	1
hsa-miR-574-3p	112	408	157	282	181	188
hsa-miR-574-5p	178	514	252	390	287	274
hsa-miR-576-3p	248	447	347	329	297	240
hsa-miR-576-5p	111	243	185	248	196	196
hsa-miR-577	14	29	16	26	15	10
hsa-miR-578	14	29	28	20	16	23
hsa-miR-579-3p	1	5	2	4	0	0
hsa-miR-579-5p	22	11	20	14	6	8
hsa-miR-580-3p	4	2	5	2	4	4
hsa-miR-581	35	42	46	27	30	21
hsa-miR-582-3p	340	304	638	238	446	225
hsa-miR-582-5p	72	70	91	56	82	54
hsa-miR-584-5p	16	12	9	11	10	12
hsa-miR-585-3p	5	4	2	3	4	7
hsa-miR-589-3p	2	11	0	15	6	3
hsa-miR-589-5p	217	381	385	304	323	295
hsa-miR-590-3p	62	74	101	83	52	48
hsa-miR-592	1841	1743	2927	1432	2385	1375
hsa-miR-597-3p	172	224	218	167	204	144
hsa-miR-597-5p	3	2	6	3	4	3
hsa-miR-598-3p	4903	6386	7050	5187	6231	4321
hsa-miR-598-5p	123	113	123	101	128	89
hsa-miR-605-3p	0	4	4	2	4	1
hsa-miR-6128	1	3	1	3	1	1
hsa-miR-6132	2	11	1	1	1	7
hsa-miR-615-3p	6486	3073	7490	2236	7794	2972
hsa-miR-615-5p	10	9	19	1	19	6
hsa-miR-616-3p	1	4	6	4	0	2
hsa-miR-616-5p	0	4	5	5	3	2
hsa-miR-618	244	381	448	250	362	320
hsa-miR-619-5p	116	229	149	130	145	100
hsa-miR-624-5p	10	15	17	8	8	12
hsa-miR-625-3p	434	593	632	455	629	394
hsa-miR-625-5p	8	30	37	26	27	26
hsa-miR-627-3p	7	21	13	19	11	11
hsa-miR-628-3p	247	406	272	335	288	256
hsa-miR-628-5p	888	1280	1061	1050	987	824
hsa-miR-629-3p	21	40	32	21	23	23
hsa-miR-629-5p	3160	4926	4454	3252	4229	3146
hsa-miR-636	4	7	4	6	9	6
hsa-miR-641	204	312	284	228	300	216
hsa-miR-642a-3p	27	52	25	39	31	22
hsa-miR-642a-5p	46	89	65	87	69	37
hsa-miR-642b-5p	4	6	3	4	4	1
hsa-miR-643	4	14	10	11	13	8
hsa-miR-6500-3p	2	4	4	0	0	1
hsa-miR-6503-3p	1	7	1	4	1	3
hsa-miR-6505-3p	32	10	17	18	20	13
hsa-miR-6505-5p	131	208	207	135	181	124
hsa-miR-651-5p	1234	1884	1951	1717	1271	1262
hsa-miR-6511a-3p	288	500	488	464	428	356
hsa-miR-6511a-5p	48	60	108	108	90	84
hsa-miR-6511b-3p	100	164	166	137	121	104
hsa-miR-6511b-5p	78	108	150	144	186	144
hsa-miR-6514-3p	1	2	6	3	4	4
hsa-miR-6514-5p	34	56	55	28	67	43
hsa-miR-6515-5p	19	26	32	14	32	20
hsa-miR-6516-3p	37	30	53	31	30	14
hsa-miR-6516-5p	302	227	472	172	353	153
hsa-miR-652-3p	2931	5419	3619	3703	3458	3069
hsa-miR-652-5p	44	98	101	68	57	61
hsa-miR-653-5p	29	2	23	4	18	1
hsa-miR-654-3p	59	77	83	66	85	47
hsa-miR-654-5p	15	11	15	9	12	10
hsa-miR-655-3p	1	6	0	2	2	0
hsa-miR-656-3p	12	11	9	8	3	11
hsa-miR-659-5p	62	84	88	65	78	55
hsa-miR-660-3p	3	12	9	4	6	7
hsa-miR-660-5p	522	843	881	687	748	610
hsa-miR-663a	2	0	3	4	1	4
hsa-miR-663b	1	5	1	4	1	9
hsa-miR-664a-3p	457	856	634	624	667	543
hsa-miR-664a-5p	167	309	221	192	196	139
hsa-miR-664b-3p	17	30	21	38	25	14
hsa-miR-664b-5p	11	14	21	4	12	14
hsa-miR-668-3p	2	2	2	0	4	0
hsa-miR-670-3p	104	176	112	155	98	119
hsa-miR-670-5p	23	33	20	29	17	20
hsa-miR-671-3p	250	277	366	223	331	211
hsa-miR-671-5p	93	101	139	92	144	96
hsa-miR-6716-3p	28	52	47	16	37	37
hsa-miR-6721-5p	25	17	32	22	32	21
hsa-miR-6724-5p	116	136	144	60	136	80
hsa-miR-6726-3p	4	2	6	1	2	4
hsa-miR-6733-5p	23	40	25	30	17	23
hsa-miR-6734-5p	4	7	4	9	11	6
hsa-miR-6735-3p	2	4	3	0	2	4
hsa-miR-6735-5p	3	20	4	6	15	13
hsa-miR-6736-5p	3	3	3	2	2	3
hsa-miR-6738-3p	2	6	1	2	5	1
hsa-miR-6739-3p	5	4	4	1	4	5
hsa-miR-6741-3p	8	3	4	5	3	1
hsa-miR-6743-3p	4	6	0	0	0	0
hsa-miR-6746-5p	7	3	8	1	1	1
hsa-miR-6747-3p	14	11	19	11	23	8
hsa-miR-6751-3p	1	1	2	5	2	2
hsa-miR-6751-5p	0	2	7	1	2	0
hsa-miR-6755-5p	22	18	17	13	12	12
hsa-miR-6758-3p	3	1	4	7	11	3
hsa-miR-6758-5p	9	7	2	3	13	5
hsa-miR-6759-5p	0	4	4	3	3	5
hsa-miR-676-3p	83	70	83	54	74	60
hsa-miR-676-5p	5	7	5	4	8	6
hsa-miR-6761-5p	8	5	3	4	7	5
hsa-miR-6763-5p	1	6	4	2	2	3
hsa-miR-6764-5p	15	7	18	18	15	12
hsa-miR-6766-5p	3	1	3	0	2	1
hsa-miR-6767-5p	1	5	2	1	2	2
hsa-miR-6770-3p	42	48	60	33	30	48
hsa-miR-6770-5p	3	24	6	3	15	3
hsa-miR-6772-3p	12	14	20	14	21	12
hsa-miR-6775-3p	0	3	7	3	3	0
hsa-miR-6780a-5p	1	10	2	3	3	4
hsa-miR-6782-3p	0	8	4	5	2	2
hsa-miR-6786-3p	7	4	2	3	8	1
hsa-miR-6794-3p	6	11	4	7	4	7
hsa-miR-6794-5p	16	13	19	9	14	3
hsa-miR-6798-3p	6	6	7	8	2	3
hsa-miR-6802-3p	3	4	1	1	3	3
hsa-miR-6804-5p	1	9	16	1	7	4
hsa-miR-6806-3p	4	13	4	4	8	3
hsa-miR-6807-5p	14	8	14	10	14	8
hsa-miR-6808-3p	0	5	7	3	8	4
hsa-miR-6815-5p	3	3	6	4	5	5
hsa-miR-6817-3p	1	0	6	0	3	0
hsa-miR-6818-3p	21	17	20	12	25	13
hsa-miR-6818-5p	15	19	38	21	33	13
hsa-miR-6820-3p	1	2	1	1	2	3
hsa-miR-6820-5p	3	3	2	0	3	2
hsa-miR-6823-5p	3	4	1	4	4	0
hsa-miR-6825-5p	2	8	5	4	3	0
hsa-miR-6826-5p	3	7	11	5	7	4
hsa-miR-6827-5p	12	9	9	6	6	8
hsa-miR-6829-5p	1	2	1	2	2	3
hsa-miR-6831-5p	2	2	4	2	2	0
hsa-miR-6832-5p	3	3	9	6	14	2
hsa-miR-6833-3p	2	4	3	2	3	1
hsa-miR-6837-3p	16	23	12	14	18	7
hsa-miR-6837-5p	0	4	4	1	4	1
hsa-miR-6838-5p	8	4	4	1	5	0
hsa-miR-6840-5p	1	5	2	2	0	2
hsa-miR-6841-5p	42	34	68	14	51	18
hsa-miR-6842-3p	32	51	40	27	49	23
hsa-miR-6843-3p	1	2	5	2	6	1
hsa-miR-6847-3p	5	2	5	0	0	0
hsa-miR-6847-5p	5	15	6	8	9	6
hsa-miR-6852-5p	8	5	9	2	6	6
hsa-miR-6853-3p	5	3	11	4	5	5
hsa-miR-6855-3p	3	5	5	7	9	9
hsa-miR-6855-5p	5	5	5	4	10	1
hsa-miR-6856-3p	6	4	4	4	6	3
hsa-miR-6857-3p	7	6	10	0	6	9
hsa-miR-6858-3p	2	4	3	2	3	0
hsa-miR-6859-3p	8	4	12	4	0	4
hsa-miR-6859-5p	12	24	28	36	8	20
hsa-miR-6861-3p	0	5	3	1	1	3
hsa-miR-6861-5p	5	6	3	2	3	1
hsa-miR-6862-3p	0	2	2	2	4	0
hsa-miR-6862-5p	8	20	26	8	12	4
hsa-miR-6864-5p	5	9	5	1	12	1
hsa-miR-6865-5p	4	9	0	0	3	2
hsa-miR-6866-5p	89	94	93	81	102	70
hsa-miR-6868-3p	2	4	3	0	4	4
hsa-miR-6871-3p	3	3	8	5	10	2
hsa-miR-6871-5p	3	8	7	2	1	1
hsa-miR-6873-3p	17	17	13	19	22	9
hsa-miR-6874-3p	4	5	7	5	4	5
hsa-miR-6874-5p	6	5	12	3	4	2
hsa-miR-6877-5p	36	31	26	16	16	21
hsa-miR-6881-3p	6	7	5	1	4	0
hsa-miR-6882-5p	28	52	49	39	33	25
hsa-miR-6883-3p	4	3	3	1	1	3
hsa-miR-6884-5p	3	2	2	3	2	2
hsa-miR-6885-3p	1	1	3	4	6	0
hsa-miR-6886-5p	1	0	3	4	2	1
hsa-miR-6894-3p	0	6	4	0	6	1
hsa-miR-6895-3p	2	5	0	5	6	2
hsa-miR-6895-5p	1	1	5	0	0	4
hsa-miR-7-1-3p	336	613	484	516	418	338
hsa-miR-7-2-3p	13	29	13	28	23	17
hsa-miR-7-5p	2114444	2671824	2950541	2381780	2267422	1658686
hsa-miR-708-3p	2517	3295	4101	2661	3111	2182
hsa-miR-708-5p	5958	6851	7700	5441	7064	4924
hsa-miR-7109-3p	3	2	2	2	6	5
hsa-miR-7113-5p	4	7	2	8	8	10
hsa-miR-7114-5p	9	10	9	9	2	10
hsa-miR-7155-3p	3	3	1	4	0	1
hsa-miR-7156-3p	7	4	9	2	3	2
hsa-miR-7156-5p	39	21	47	19	42	20
hsa-miR-744-3p	142	273	244	177	186	167
hsa-miR-744-5p	22076	31928	25361	22152	24517	20628
hsa-miR-758-3p	11	5	22	9	12	6
hsa-miR-760	3138	3354	3802	2440	3807	2350
hsa-miR-764	6	12	22	8	34	8
hsa-miR-765	15	25	29	10	18	13
hsa-miR-766-3p	1421	2732	1901	1561	1820	1500
hsa-miR-766-5p	159	309	225	200	246	179
hsa-miR-767-3p	90	135	96	104	91	105
hsa-miR-767-5p	6363	7947	8120	6175	7676	5669
hsa-miR-769-3p	612	968	746	637	709	523
hsa-miR-769-5p	30746	41145	49524	32261	34919	29252
hsa-miR-7703	3	4	1	2	0	2
hsa-miR-7704	65	139	93	77	95	80
hsa-miR-7706	899	975	1140	731	1077	683
hsa-miR-7851-3p	6	9	9	3	19	2
hsa-miR-7854-3p	24	45	33	30	41	29
hsa-miR-7976	38	52	43	28	52	36
hsa-miR-7977	154	169	183	120	193	137
hsa-miR-7978	81	46	124	40	92	33
hsa-miR-873-3p	571	628	822	500	641	485
hsa-miR-873-5p	494	567	828	466	548	355
hsa-miR-874-3p	2681	3017	3712	2316	3709	2445
hsa-miR-874-5p	12	27	22	23	15	11
hsa-miR-876-3p	57	67	111	35	83	52
hsa-miR-876-5p	3	4	5	3	1	6
hsa-miR-877-3p	15	17	15	19	11	8
hsa-miR-877-5p	647	1184	980	768	960	682
hsa-miR-885-3p	52	51	63	39	58	48
hsa-miR-885-5p	201	249	244	183	301	153
hsa-miR-887-3p	24	39	30	32	30	25
hsa-miR-887-5p	16	13	10	10	11	8
hsa-miR-889-3p	17	22	33	24	22	11
hsa-miR-9-3p	2734	1058	3175	857	1918	750
hsa-miR-9-5p	120080	35448	125111	25902	75899	25660
hsa-miR-92a-1-5p	38	26	32	21	39	26
hsa-miR-92a-3p	98745	124865	123637	95850	126156	96508
hsa-miR-92b-3p	5570	6370	6600	4367	5946	4463
hsa-miR-92b-5p	76	67	81	42	48	50
hsa-miR-93-3p	143	179	207	151	176	124
hsa-miR-93-5p	8008	9775	10644	7665	9517	6803
hsa-miR-933	21	40	38	25	28	15
hsa-miR-935	241	772	287	503	325	376
hsa-miR-937-3p	16	33	37	18	28	20
hsa-miR-939-5p	2	4	7	5	2	6
hsa-miR-940	23	47	37	50	34	42
hsa-miR-941	12385	20175	17765	15500	16365	13205
hsa-miR-942-3p	0	1	2	2	0	6
hsa-miR-942-5p	13	25	18	17	25	14
hsa-miR-943	59	45	45	33	38	38
hsa-miR-95-3p	71535	76592	95244	61746	75447	58962
hsa-miR-95-5p	19	15	37	12	10	8
hsa-miR-96-5p	6	11	17	13	13	4
hsa-miR-98-5p	60	53	82	31	65	41
hsa-miR-9901	2	0	5	2	2	3
hsa-miR-9903	10	11	7	9	4	3
hsa-miR-9983-3p	535	589	752	370	625	342
hsa-miR-9985	135	130	186	126	148	100
hsa-miR-99a-3p	33	48	27	31	42	27
hsa-miR-99a-5p	120384	139156	159936	109189	149757	106124
hsa-miR-99b-3p	8324	10243	10482	7471	9808	7224
hsa-miR-99b-5p	135105	138700	180671	103878	187320	101583
