# Supplementary material for: Rapid and inducible mislocalization of endogenous TDP43 in a novel human model of amyotrophic lateral sclerosis
Source: eLife. 2025 Jul 24;13:RP95062. doi: 10.7554/eLife.95062 (PMC12289307; doi:10.7554/eLife.95062)
Supplement: Figure 3—figure supplement 4—source data 2. [file elife-95062-fig3-figsupp4-data2.txt]

GeneID	baseMean	log2FoldChange	lfcSE	stat	pvalue	padj
hsa-miR-143-3p	4334.04595253512	-2.33665489828772	0.159010539007272	-14.6949687289649	6.9430531662422e-49	3.81173618826697e-46
hsa-miR-100-5p	3618.42475497957	-1.7085175821078	0.122475129003389	-13.9499145337542	3.1498261685058e-44	1.15283637767312e-41
hsa-miR-490-3p	1050.60187463382	-1.90795291481996	0.13987857648712	-13.6400652818743	2.31353390915844e-42	6.35065058063993e-40
hsa-miR-135a-2-3p	950.222500133198	-1.4995879199543	0.11505706951131	-13.0334270316775	7.89790225228514e-39	1.73437933460182e-36
hsa-miR-490-5p	337.346079566861	-1.9661140110879	0.151807061194328	-12.9514002551639	2.30707083003478e-38	4.22193961896364e-36
hsa-miR-135a-5p	26382.3204223041	-1.03561850927114	0.0842704466259507	-12.2892253540309	1.03492999513342e-34	1.62336162093784e-32
hsa-miR-3059-5p	873.322281890114	-1.60020044767036	0.133393588557223	-11.996082157906	3.72516382802592e-33	5.11278735396558e-31
hsa-miR-204-5p	511.202295641052	-1.38526083528307	0.130138871542144	-10.6444816899651	1.85011028133433e-26	2.03142108890509e-24
hsa-miR-1-3p	88605.7145229463	-0.850407833711288	0.081415282382721	-10.445309637491	1.53952171258339e-25	1.53672258219688e-23
hsa-miR-222-3p	21899.3185495079	-1.12784010929916	0.118382483602791	-9.52708606015906	1.61759911899572e-21	1.48010319388109e-19
hsa-miR-1251-5p	497.252503899894	-1.3466791836328	0.143237353102918	-9.40173184200911	5.36722560764457e-21	4.53324132091826e-19
hsa-miR-383-5p	779.123542069629	-1.17861106601575	0.125747404078947	-9.3728461008689	7.06025285154402e-21	5.53725545071095e-19
hsa-miR-9-3p	1687.07943048801	-1.42322052195796	0.154692667629228	-9.20031016188288	3.56918031295829e-20	2.61263998908547e-18
hsa-miR-615-3p	4852.25800305295	-1.23358263565235	0.1379926017238	-8.93948385813777	3.90992261502925e-19	2.68318439456383e-17
hsa-miR-3085-3p	1091.32004791172	-0.981128777981918	0.112063324633817	-8.75512823832325	2.03871547044497e-18	1.31677034502858e-16
hsa-miR-221-3p	68633.7308127362	-0.986930094584622	0.114052330918988	-8.65330928909858	5.00272082332815e-18	3.05165970223017e-16
hsa-miR-221-5p	2289.17410574175	-0.902987424982102	0.111629038607232	-8.08918034454525	6.00675766413416e-16	3.14067615010443e-14
hsa-miR-448	4812.10052041633	-0.771286850481079	0.113357786588903	-6.80400415084128	1.0175060501743e-11	3.99007729675492e-10
hsa-miR-296-5p	431.913574187562	-0.967011892654572	0.146038671542165	-6.62161523686124	3.55294879047840e-11	1.25843153933719e-09
hsa-miR-9-5p	65713.4173883459	-1.76401533591517	0.268467224556	-6.5706915949705	5.00820952296079e-11	1.71844189256592e-09
hsa-miR-1269a	511.154064004303	-0.928465162052156	0.14341496642231	-6.47397677672031	9.54565795009196e-11	3.17610073612151e-09
hsa-miR-1247-5p	30.1125217077683	-3.16480883298859	0.492340065315562	-6.42809524542783	1.29212775127967e-10	4.17281256148551e-09
hsa-miR-296-3p	1716.86133150113	-0.65347219218987	0.101733853410178	-6.42335044122579	1.33307114649919e-10	4.18203462530316e-09
hsa-miR-133a-3p	3213.54574671926	-0.570419502148646	0.0924373746596188	-6.17087519251922	6.79130157093855e-10	2.01536462834879e-08
hsa-miR-335-3p	5070.55844858007	-0.61121447703998	0.100213502462908	-6.0991229925948	1.06651986447658e-09	3.08168108209287e-08
hsa-miR-125b-5p	152546.851173584	-0.580033767967105	0.0967536352202463	-5.99495581377111	2.03540778401666e-09	5.32113749250071e-08
hsa-miR-128-3p	405877.760111635	-0.589045053836658	0.100277487314905	-5.87415051582671	4.25017084169942e-09	1.06061081458772e-07
hsa-miR-125a-5p	57836.1910062427	-0.593353978265217	0.102916871820005	-5.76537129211382	8.14782630165171e-09	1.94485071287252e-07
hsa-miR-6516-5p	268.135469552018	-0.879161321080439	0.155250960144709	-5.66283983210781	1.48888121092235e-08	3.40581576998487e-07
hsa-miR-218-5p	2556162.53394379	-0.583491767943487	0.103619426562423	-5.63110400530908	1.79059701254853e-08	4.01239901995568e-07
hsa-let-7e-5p	9596.3827725023	-0.599095142030455	0.107950556887305	-5.54971793851775	2.86130858017656e-08	6.16022906085072e-07
hsa-miR-125b-1-3p	2181.12695685545	-0.590594135173763	0.106570035626485	-5.5418404592049	2.99308949845886e-08	6.32002359482274e-07
hsa-miR-12135	71.5193222903424	-1.56971171718415	0.284721668769864	-5.51314455259437	3.52478497643708e-08	7.16706278542207e-07
hsa-miR-181a-3p	3479.82541992629	-0.544597206319117	0.102158776563541	-5.33089005799112	9.77325753339384e-08	1.95109759484844e-06
hsa-miR-10a-5p	1736697.27076785	-0.556214907622421	0.107474086233005	-5.17533972251264	2.27496653373408e-07	4.30674698972418e-06
hsa-let-7g-5p	10666.8198220735	-0.647796819237781	0.129485535866204	-5.00285081962469	5.64886544880648e-07	1.00039584883702e-05
hsa-miR-1298-3p	498.716965812503	-0.697009001234871	0.141091362921343	-4.9401252266834	7.8072414250273e-07	1.34481525010154e-05
hsa-let-7i-5p	3564.90188973921	-0.66786113379304	0.136936715080312	-4.87715170764353	1.07628658079744e-06	1.79054949350847e-05
hsa-miR-1286	69.6248850293295	-1.30304649344881	0.273841042989664	-4.75840465411166	1.95129023641886e-06	3.15075982292339e-05
hsa-miR-1302	380.130794017629	-0.755012440825669	0.161036999626234	-4.68844080911871	2.75294516440364e-06	4.28555853781203e-05
hsa-miR-125b-2-3p	1151.10373007095	-0.521882267584957	0.1113446235894	-4.68708996232702	2.77117173210068e-06	4.28555853781203e-05
hsa-miR-582-3p	349.389875481435	-0.722762036238148	0.156319362392554	-4.62362451570859	3.77092206147915e-06	5.7506561437557e-05
hsa-miR-592	1887.99615457874	-0.485283365425949	0.105411638997816	-4.60369813086772	4.15053954044414e-06	6.20771195786796e-05
hsa-miR-1295a	27.175843949149	-2.22416766030813	0.483594038373018	-4.59924540796867	4.24024040837976e-06	6.20771195786796e-05
hsa-miR-1307-3p	6841.56719855118	-0.410330081102088	0.0893076507288491	-4.59456807735218	4.33646542020714e-06	6.26505135708874e-05
hsa-miR-135b-5p	5481.72127016845	-0.401944370132513	0.0877665290769462	-4.57969996489348	4.65643417541907e-06	6.554826570013e-05
hsa-miR-21-5p	85966.6954787933	-0.546670046178924	0.121741446446442	-4.4904185233204	7.10833625005065e-06	9.75619150319451e-05
hsa-miR-145-5p	40.3612571896695	-1.7730536984432	0.397332629892746	-4.4623913694725	8.10500196462335e-06	0.000109867804409339
hsa-let-7f-5p	24043.1801081949	-0.460135171721208	0.103571697217077	-4.44267289312451	8.88481878969104e-06	0.000118969890622936
hsa-miR-23b-3p	8616.17540187618	-0.406060528186281	0.0916708649968694	-4.42954834341476	9.44306441602867e-06	0.00012492150275662
hsa-miR-1260a	1734.64213963057	-0.56397755017477	0.129207075351454	-4.36491228240174	1.27173780232819e-05	0.000164278600818394
hsa-miR-99b-5p	137230.799347331	-0.398864563426061	0.093477950007021	-4.26693742637812	1.9817471496026e-05	0.000253018415146937
hsa-miR-7978	66.3145443538005	-1.16486226189748	0.275309457349283	-4.23110151432115	2.32549683216069e-05	0.000293493738127867
hsa-miR-133b	292.354245975004	-0.61061133421838	0.148843260639879	-4.10237810965276	4.08925292193839e-05	0.000493570675983883
hsa-miR-653-5p	12.4506752345435	-3.21056075562043	0.782624339333516	-4.10230118623009	4.09061307054037e-05	0.000493570675983883
hsa-miR-181b-3p	149.016217143547	-0.771318562221127	0.190051451467774	-4.05847235716542	4.93947790202195e-05	0.000570899656465274
hsa-miR-1260b	2072.11776279885	-0.501476513991877	0.123673937520119	-4.05482775148399	5.01712591922279e-05	0.000573833777011107
hsa-miR-143-5p	19.4457349222812	-2.4276084533534	0.604400021095859	-4.01655918037828	5.90540392010171e-05	0.0006684673715744
hsa-let-7c-5p	3449.5013829755	-0.559453108802015	0.139455873966483	-4.01168550947144	6.02867765904843e-05	0.000675457966289304
hsa-miR-1247-3p	15.2091267039259	-2.52385022961459	0.634922546208361	-3.97505214563029	7.03638373222135e-05	0.000772594933797904
hsa-miR-27b-3p	191288.869234526	-0.313637344443434	0.0800380642713674	-3.91860232126621	8.90639199553147e-05	0.000968239446642926
hsa-miR-328-3p	10254.9896755961	-0.362612287885112	0.100150330745129	-3.62067988380308	0.000293829879469527	0.00288058221122804
hsa-miR-135a-3p	1436.82331805779	-0.398083556836597	0.111315474794121	-3.57617444989438	0.000348659031063094	0.00335813698339717
hsa-miR-1264	200.667340678101	-0.611046745482301	0.17269970072225	-3.53820384706419	0.000402858915746313	0.00384622041333315
hsa-miR-365a-3p	767.910432997505	-0.459466447334139	0.130025539132958	-3.53366308186818	0.000409843158797795	0.00384622041333315
hsa-miR-365b-3p	767.910432997505	-0.459466447334139	0.130025539132958	-3.53366308186818	0.000409843158797795	0.00384622041333315
hsa-miR-3085-5p	146.312034882156	-0.78995729898538	0.227442060916385	-3.47322432712124	0.000514245342366394	0.00474074804785552
hsa-miR-1298-5p	1784.61161068687	-0.431211675404762	0.124217060167432	-3.47143681249205	0.000517681149203319	0.00474074804785552
hsa-miR-184	502.527701121658	-0.451996662176175	0.130212918803633	-3.47121212187713	0.000518114540749237	0.00474074804785552
hsa-miR-1251-3p	23.3838736083696	-1.87384585616668	0.549660439322544	-3.40909718457489	0.000651782557390717	0.00581835160987811
hsa-miR-146a-5p	171.886243142623	-0.667230396003867	0.19902269211419	-3.35253427092143	0.000800753270123554	0.00697799278250526
hsa-miR-9983-3p	516.083614775735	-0.426460266259201	0.128464143091125	-3.31968326723431	0.0009011963088581	0.00773057458692339
hsa-miR-2113	212.49708312641	-0.661618998574482	0.201701160665578	-3.28019430523482	0.00103735615733711	0.00876166969812418
hsa-miR-548ay-3p	48.9473525006937	-1.00991064284076	0.317988801006979	-3.17593147822398	0.00149356225406927	0.0123303109396094
hsa-miR-3059-3p	8.39587203797697	-2.63599940520262	0.852493021047065	-3.09210672712016	0.00198741380630406	0.0159283237906705
hsa-miR-6841-5p	35.7460566087819	-1.15955760643218	0.377640395524143	-3.07053382046901	0.00213676484918256	0.0170012159739308
hsa-miR-10b-5p	1131617.66864381	-0.332403506467596	0.108918224630094	-3.05186306145275	0.00227425828433207	0.0179650042891843
hsa-miR-145-3p	15.2113222156087	-1.86400978592038	0.6138521194089	-3.03657791019	0.00239280262493298	0.0187664091584029
hsa-miR-340-3p	7426.65565901779	-0.27172313786865	0.0902910919598061	-3.00941246772838	0.00261753491262625	0.0202398122117157
hsa-miR-28-3p	6207.29889371935	-0.280316069524732	0.0933673433333252	-3.00229244527171	0.00267954625333904	0.0205744180850788
hsa-miR-323a-3p	191.127223426628	-0.595479049193888	0.19880850352725	-2.99523933146184	0.00274229579419127	0.0209100054307084
hsa-miR-2110	328.62209265321	-0.473988151199677	0.160190441426339	-2.95890408303565	0.00308735179644732	0.0230938533138985
hsa-miR-130b-5p	4220.18974303004	-0.303510510364851	0.103116711595774	-2.94336878734689	0.00324661415484483	0.0240863671758082
hsa-miR-135b-3p	246.220069147205	-0.469055345062695	0.160796299670509	-2.91707798017644	0.00353327425534842	0.0260371485394132
hsa-miR-10a-3p	11173.5809745542	-0.298470216585374	0.103671461103611	-2.87900077232515	0.00398937357152819	0.0287915465037079
hsa-miR-148a-3p	118523.818987485	-0.284355826180307	0.0988396491154316	-2.8769408706441	0.00401550831099273	0.0287915465037079
hsa-miR-28-5p	1529.5395132593	-0.287682653207288	0.102055949183629	-2.81887195708366	0.0048192738274869	0.0339202734780809
hsa-miR-346	424.923100651846	-0.394384591779698	0.140083509538328	-2.81535344937792	0.00487236137896483	0.0340754955038432
hsa-miR-22-3p	10475.0648620833	-0.263465496634326	0.0948239661300702	-2.77846948811369	0.00546156423411872	0.0377157077299519
hsa-miR-760	3072.67468353642	-0.263698691304482	0.0956691670132944	-2.75636027297946	0.00584485790979646	0.0388948726361001
hsa-miR-138-5p	4594.44483863613	-0.273599839085793	0.100640198212314	-2.71859400066559	0.0065560024387511	0.043364401673185
hsa-miR-4485-3p	109.624461321178	-0.627739587530761	0.235027573742133	-2.67091889490168	0.00756439216904715	0.0488687811630336
hsa-miR-218-2-3p	165.756067352358	-0.477770795305576	0.17901620043952	-2.6688690416429	0.00761071182047245	0.0488687811630336
hsa-miR-3064-5p	57.1770988557522	-0.737933504729486	0.297257144832996	-2.48247524931342	0.0130473131528464	0.0782838789170783
hsa-miR-379-5p	110.117730501844	-0.637929189735404	0.259426263125865	-2.45900003356986	0.0139324604769833	0.0819196050781208
hsa-miR-4455	149.616035282753	-0.491594469206204	0.200398445027713	-2.45308524793304	0.0141636768128628	0.0827218996836348
hsa-miR-411-5p	43.1808281058114	-0.817180000286689	0.337504741658605	-2.42124005805314	0.0154676590005825	0.0893867872770504
hsa-miR-23b-5p	74.4105557879813	-0.682486395277376	0.282744689176832	-2.4137903253438	0.0157875446004199	0.0907577171270211
hsa-miR-155-5p	17.5497252522441	-1.27057920913214	0.527743612106219	-2.40756909223642	0.0160591231710501	0.0918381106344425
hsa-miR-7156-5p	30.5051302268828	-0.937675271484855	0.391985452556003	-2.39211752724647	0.0167514773240151	0.0953011507863655
hsa-miR-3605-3p	137.175980765524	-0.490262245256943	0.213917791681317	-2.29182547839363	0.021915715841845	0.12153260603205
hsa-miR-7706	894.87702223766	-0.243004949158747	0.106433819536846	-2.28315539380432	0.0224212165720001	0.123711034151036
hsa-miR-5004-3p	40.4445215132358	-0.784652088708742	0.348939315110148	-2.24867779218588	0.0245330030895532	0.133352660358066
hsa-miR-222-5p	8.87292958326693	-1.73075596969201	0.774827608038976	-2.23373038303632	0.0255008185990925	0.137930536067998
hsa-miR-1287-5p	1532.85783805241	-0.23179500298926	0.105335568449387	-2.20053877718082	0.0277686918723571	0.148731822809015
hsa-let-7e-3p	140.916085007597	-0.457833684509862	0.209560135810356	-2.18473653273533	0.0289081699195614	0.153321976627852
hsa-miR-3152-5p	5.93163877359463	-2.22574632950874	1.01963720678373	-2.18288065078507	0.0290446003083728	0.153321976627852
hsa-miR-206	28.309934975699	-0.892608659034836	0.415024283831883	-2.15073838762749	0.0314968546013589	0.163903063281005
hsa-miR-128-2-5p	16.4048474441467	-1.16818651231402	0.544789439690653	-2.14428993516716	0.0320096627627649	0.165785894875075
hsa-miR-204-3p	9.32670861243946	-1.540507173232	0.720626434187704	-2.13773336662077	0.032538389788804	0.167733107925384
hsa-miR-106b-3p	5599.37047026853	-0.177791280990687	0.0835953448567314	-2.12680839220643	0.0334360067324401	0.170184903809421
hsa-miR-1912-3p	86.874347067819	-0.534935002912489	0.2515812198285	-2.12629147468618	0.0334789974707058	0.170184903809421
hsa-miR-124-5p	3625.32982298127	-0.188431422380695	0.0914103395084277	-2.06137974537686	0.0392668256497249	0.195977157106354
hsa-miR-483-3p	76.3457411680419	-0.528886108782957	0.259298079688357	-2.03968386275213	0.041381823212562	0.203754447925529
hsa-miR-874-3p	2910.90351154079	-0.217456347452095	0.106832434491425	-2.03548995665309	0.0418015980943075	0.204430312239375
hsa-miR-147b-3p	14.2490592108016	-1.18914944738524	0.588278885604405	-2.02140426332571	0.0432379337412943	0.209142075982119
hsa-miR-1226-3p	148.920417938114	-0.43808168576226	0.218429563303088	-2.00559704070088	0.0448992578998473	0.214722895401586
hsa-miR-374b-3p	1483.97710856178	-0.224030370321277	0.111938222616747	-2.00137508961804	0.045351983100922	0.214722895401586
hsa-miR-138-1-3p	74.0755890610252	-0.515601582770678	0.257729982098725	-2.00054948427837	0.0454409621161622	0.214722895401586
hsa-miR-181a-5p	113912.928608736	-0.16829982522834	0.0841751522814692	-1.99940030599019	0.0455650588602637	0.214722895401586
hsa-miR-181b-5p	46041.7328312974	-0.165215055157464	0.0829285719569735	-1.99225732770587	0.0463428311165366	0.216529483259392
hsa-miR-615-5p	9.98793091308279	-1.44783057895663	0.729460273240203	-1.98479702331902	0.0471670588186408	0.219316712419114
hsa-miR-139-3p	585.586140190166	-0.268934946888707	0.135602746750702	-1.98325589512673	0.0473388532270764	0.219316712419114
hsa-miR-4324	30.3964813711487	-0.859343971291646	0.43374436504499	-1.9812222141549	0.047566359095633	0.219444799525231
hsa-let-7d-5p	36.6594323223841	-0.743230581744362	0.376723428627794	-1.97288123133611	0.0485090954430952	0.222026782285348
hsa-miR-1908-5p	71.3697731513411	-0.567977389842681	0.288908222573842	-1.96594401080956	0.0493050784649279	0.224385132789266
hsa-miR-449a	7.94785055736876	-1.58343930398468	0.805964681321409	-1.9646509836989	0.0494546467531897	0.224385132789266
hsa-miR-873-5p	524.18587936574	-0.277010472485321	0.141220948263587	-1.96153953001565	0.049816118405972	0.224613815531705
hsa-miR-6817-3p	1.4532941368206	-3.93822946335309	2.01134684298403	-1.95800613757414	0.050229292510645	NA
hsa-miR-216a-3p	8703.24251703281	-0.173840591149072	0.0889241121862832	-1.95493198498176	0.0505910987179395	0.226730719968561
hsa-miR-98-5p	53.6028779490289	-0.582833017123946	0.301804275683618	-1.93116222692263	0.0534629936234124	0.23575247790565
hsa-miR-424-3p	48.5732821559993	-0.624753576133535	0.325093696533021	-1.92176465676281	0.0546353773975966	0.2390025672612
hsa-miR-411-3p	4.89875046668053	-1.93123363827512	1.01234675660303	-1.90767997791137	0.0564325910755878	0.245884861115061
hsa-miR-105-5p	47749.6087536464	-0.155955858150258	0.0819908583553024	-1.90211276328433	0.0571564142233645	0.247077727626985
hsa-let-7a-5p	14183.1253278633	-0.23062925210928	0.121553047759841	-1.8973547464227	0.0577811339884958	0.248798765173993
hsa-miR-10b-3p	3515.76400461813	-0.199797684769407	0.105785036962713	-1.88871404223105	0.0589301560033411	0.251508248639811
hsa-miR-4743-5p	22.3237047301744	-0.849319285232885	0.450409721318193	-1.88565931203088	0.0593408791669253	0.251508248639811
hsa-miR-409-3p	82.2206977598384	-0.462824578325964	0.245680492019407	-1.88384749037951	0.05958560764914	0.251508248639811
hsa-miR-1284	22.8977897323481	-0.866415360291894	0.460277099096694	-1.88237772852974	0.059784747627496	0.251508248639811
hsa-miR-17-5p	6548.16631917026	-0.174704056931747	0.0933397707680534	-1.87170008554961	0.0612481077119938	0.255655011173537
hsa-miR-3116	7.77142196640243	-1.50704403291805	0.805859801113695	-1.87010697249736	0.0614689644351674	0.255655011173537
hsa-miR-876-3p	64.6483681472777	-0.540353270443833	0.292590323401243	-1.84679132297489	0.0647773899379969	0.266387918171987
hsa-miR-3919	12.0478432804286	-1.14729280492916	0.623656196440831	-1.83962383678169	0.0658234823191995	0.269679789501795
hsa-miR-216b-5p	49077.9926821591	-0.163164637281492	0.0906513899761487	-1.79991324263668	0.0718743383106671	0.290139792151149
hsa-miR-1303	213.678269966338	-0.360718540025278	0.201039659345178	-1.79426557526113	0.0727707899283079	0.291614333362343
hsa-miR-4528	3.91759965250339	-2.1346519462688	1.20467711948097	-1.77197019163816	0.0763995054638135	0.305042389088244
hsa-miR-1289	15.1533686000773	-1.02263925182535	0.578662305006776	-1.76724705061508	0.0771868631361785	0.307069477259145
hsa-miR-181a-2-3p	2771.53981829766	-0.173316363731462	0.098549106261004	-1.7586802184937	0.0786318391500498	0.31056747980847
hsa-miR-423-3p	51455.7984734188	-0.16379182503562	0.0935192503888337	-1.7514236304783	0.079872965520667	0.314338767532947
hsa-miR-24-3p	30305.0368620972	-0.139281442220476	0.0797046159883225	-1.74747021227581	0.080555807571774	0.315893845406457
hsa-miR-499a-5p	309.968505369753	-0.259725952144147	0.151330272857899	-1.71628549423176	0.0861098019497761	0.332917473735402
hsa-miR-671-3p	269.035601243631	-0.257574115620684	0.150887761182369	-1.70705770701554	0.0878113270074685	0.336198408449073
hsa-miR-6724-5p	108.05769992489	-0.405680327501703	0.238181757475744	-1.70323845033773	0.0885234537589494	0.337495667455994
hsa-miR-505-5p	544.921400048881	-0.228873371996998	0.135341311309091	-1.69108286142064	0.0908209780202724	0.345056864589132
hsa-miR-3939	3.57697055357381	-2.05921050864206	1.24487783666453	-1.65414665438933	0.0980977186743965	0.366364949334991
hsa-miR-3144-3p	10.3318444626771	-1.19380171369013	0.728749158784379	-1.63815175537423	0.101390040805688	0.37483590843315
hsa-miR-1538	3.32509689379711	-2.04088754259284	1.28677115662425	-1.58605322483833	0.112727236292524	0.405818050653085
hsa-miR-181c-3p	2382.2636833048	-0.158155916329165	0.102061394073455	-1.54961548159275	0.121233834849896	0.43219074891294
hsa-miR-4482-3p	4.36465632825231	-1.68815609429484	1.09326090639504	-1.54414749893639	0.122552604155011	0.435478185638194
hsa-miR-764	14.0447176914965	-0.966469797272129	0.631274218296925	-1.53098252591324	0.125773711377084	0.441436556840618
hsa-miR-372-3p	3.76176258270666	-1.74820292105911	1.14349015837628	-1.52883075403246	0.126306406178412	0.441436556840618
hsa-miR-95-3p	71726.1502594867	-0.143698222478741	0.0940471324052184	-1.52793837306588	0.126527839638541	0.441436556840618
hsa-miR-3613-5p	155.137548282892	-0.369371252829355	0.241780590445234	-1.52771259326137	0.126583912026867	0.441436556840618
hsa-miR-548ap-3p	29.5213128793767	-0.618947539817172	0.407636848652874	-1.51837975850962	0.128918691424825	0.446180135457881
hsa-miR-105-3p	1606.72862533198	-0.141396822306576	0.0938579994123438	-1.50649729582858	0.131939560795696	0.451307282721727
hsa-miR-99a-5p	127943.423943405	-0.126831777570128	0.0863134928852647	-1.46943164191864	0.141715750196308	0.472960163269136
hsa-miR-873-3p	593.349963189044	-0.178501670317196	0.122838298241889	-1.45314346479872	0.146183925230689	0.482224106454592
hsa-miR-30a-3p	2506.09315147431	-0.135109269028851	0.0929920769321285	-1.45291161877654	0.146248294580491	0.482224106454592
hsa-miR-6838-5p	3.5255676974095	-1.79665945205403	1.23821328824147	-1.45100966781391	0.146777168158494	0.482518954006067
hsa-miR-4742-3p	34.5601014964306	-0.552314217538444	0.382404396403556	-1.44431973777723	0.148649056184314	0.487213921463812
hsa-miR-7851-3p	7.43464843079175	-1.19970905998476	0.832432584141988	-1.44120867303787	0.149525738874253	0.487992720775289
hsa-miR-708-5p	6184.07653300509	-0.122399195633086	0.0849802768651967	-1.44032474531998	0.149775543625931	0.487992720775289
hsa-miR-758-3p	10.4202749116951	-0.96527051698231	0.675393948487406	-1.42919627743794	0.152947827349946	0.493931513030118
hsa-miR-452-5p	91.3170688011216	-0.344068033826644	0.241059059203342	-1.42731841302181	0.153488135561747	0.494222794272135
hsa-miR-342-5p	681.974637809756	-0.188655933668721	0.132769672540513	-1.42092640630077	0.155338155356177	0.495817716805472
hsa-miR-4639-5p	7.08893841978298	-1.1701774345733	0.832725323144594	-1.40523820046014	0.159950458275698	0.505407741912432
hsa-miR-15b-5p	257.55511063873	-0.229376327583548	0.163320709061768	-1.40445341500935	0.160183874485907	0.505407741912432
hsa-miR-217-5p	46574.0113770663	-0.120186207370761	0.0863019580554558	-1.39262433991974	0.16373341873997	0.510725675360079
hsa-miR-323b-3p	75.1556667231625	-0.359675348482031	0.258559741797889	-1.39107250796678	0.164203440570206	0.510725675360079
hsa-miR-433-3p	18.2780535243576	-0.714051324830275	0.51439059279293	-1.38815004557776	0.165091360040448	0.510725675360079
hsa-miR-6794-5p	11.7388345544208	-0.882693685249818	0.636515058524347	-1.38676009849036	0.165514927966	0.510725675360079
hsa-miR-27b-5p	166.277523308418	-0.254338995546915	0.184402359770502	-1.37926106728489	0.167814275701331	0.515606706017565
hsa-miR-199a-3p	1232.06690313242	-0.16441214371323	0.12043601924642	-1.3651409664814	0.172208748362455	0.523466140896652
hsa-miR-199b-3p	1232.06690313242	-0.16441214371323	0.12043601924642	-1.3651409664814	0.172208748362455	0.523466140896652
hsa-miR-4733-5p	2.55437300151241	-1.95804872559147	1.43732562605462	-1.36228610281318	0.173107611699275	0.523614759354832
hsa-miR-4521	827.384294529135	-0.234350397311291	0.173691586649161	-1.34923286632561	0.177262181216339	0.533871262491312
hsa-miR-4479	3.51966462388989	-1.62334359805201	1.2038668358927	-1.34844116446506	0.177516531631612	0.533871262491312
hsa-miR-335-5p	1205.16803319748	-0.145657596521899	0.108129046402607	-1.34707186799334	0.177957087497104	0.533871262491312
hsa-miR-3660	6.71976868294398	-1.12488732070344	0.839497699077333	-1.3399528336287	0.180260679677678	0.539069037126788
hsa-miR-6516-3p	31.3196865097631	-0.542696528349715	0.405393705372462	-1.3386900713002	0.180671589856701	0.539069037126788
hsa-miR-183-5p	242.130310686871	-0.216848341272501	0.162440774699002	-1.33493786688911	0.181896682937354	0.539790696933013
hsa-miR-381-3p	308.950680068361	-0.21147167838304	0.159392449112783	-1.32673586208219	0.184596073532245	0.544856152522593
hsa-miR-203a-3p	293.218036513508	-0.220217619120409	0.166438854416433	-1.32311424452262	0.185797388336814	0.546411027476869
hsa-miR-95-5p	15.9753638739907	-0.761292882268669	0.575799097605132	-1.32215018299793	0.186118145971174	0.546411027476869
hsa-miR-6747-3p	13.8589547411177	-0.747131840603149	0.56770283469094	-1.31606149370364	0.188153403824322	0.550913166397614
hsa-miR-132-5p	1395.8329108813	-0.133523195180693	0.102527006185611	-1.30232218952115	0.192806269330492	0.557108641381264
hsa-miR-216b-3p	3017.28831231077	-0.130462809350444	0.10099172970406	-1.29181676294429	0.196420608775251	0.561640178216733
hsa-miR-20a-5p	11178.5131745792	-0.128204452523665	0.0995491258597941	-1.28785111286893	0.197797795872526	0.564109038618268
hsa-miR-6746-5p	3.33824666446946	-1.60611918837316	1.2541083679278	-1.28068612685122	0.200303934572644	0.56764636862062
hsa-miR-4443	4.5629699955579	-1.32977846846222	1.04260942883789	-1.27543299694155	0.202156025674421	0.569417189267476
hsa-miR-103a-3p	490841.230865315	-0.107583375278375	0.0843684165997531	-1.27516172063244	0.202252007116863	0.569417189267476
hsa-miR-5680	8.75782942995381	-1.00113752535789	0.795333430826751	-1.25876454648362	0.208115389573839	0.579763011651302
hsa-miR-548n	34.9535748157276	-0.46549717850569	0.369891158416365	-1.2584706822911	0.208221583533505	0.579763011651302
hsa-miR-331-5p	1255.92671300787	-0.127126949206695	0.10140398073023	-1.25366823167324	0.209962619458318	0.580702660365827
hsa-miR-6847-3p	1.88132475204991	-2.36462965117305	1.88878099571066	-1.2519342668859	0.210593817131733	0.58098495279056
hsa-let-7c-3p	10.4521763538449	-0.920120727486003	0.740169323192191	-1.24312194339225	0.213822900789647	0.584023743947842
hsa-miR-885-5p	215.719763701232	-0.219678247337975	0.177035870242806	-1.24086857107933	0.214654304784268	0.58483976837004
hsa-miR-5010-5p	11.9427755593763	-0.791133105313125	0.642047434405071	-1.23220351475464	0.217873070709464	0.585166175441575
hsa-miR-199b-5p	325.992312096415	-0.199571608794523	0.162692634434138	-1.22667881977973	0.219943331414325	0.585166175441575
hsa-miR-92b-3p	5434.85787583799	-0.121506685273856	0.099376290506349	-1.22269290446189	0.221445707969563	0.585166175441575
hsa-miR-1227-3p	5.27685941657611	-1.13969686415165	0.935665156692614	-1.21806060212849	0.223200944079766	0.587708960670462
hsa-miR-1343-3p	127.657240982447	-0.280002954259255	0.232621650259407	-1.20368398189511	0.228711745719316	0.593004536810137
hsa-miR-340-5p	38603.910536281	-0.163751319548332	0.136123908202987	-1.20295781769759	0.228992644451273	0.593004536810137
hsa-miR-9985	134.451196258617	-0.241784591857046	0.201227068273712	-1.20155103352282	0.229537522760316	0.593016941154887
hsa-miR-149-3p	25.3318097485917	-0.507442048407629	0.42328658872993	-1.1988143775833	0.230600130731346	0.594363717237132
hsa-miR-363-5p	70.7720019152711	-0.360934945290993	0.301629400986446	-1.19661725319414	0.231455772535997	0.594989261335018
hsa-miR-3065-3p	99.5617604376358	-0.27296116831565	0.228522613200977	-1.19446020895792	0.232297996910036	0.594989261335018
hsa-miR-4536-3p	1.968602029944	-2.04973438268656	1.71998494600844	-1.19171646673034	0.233372439121968	0.595913809664931
hsa-miR-16-1-3p	1.82605895447798	-1.97058490236479	1.68580742870813	-1.16892645554118	0.242433263561124	0.609669063572083
hsa-miR-3615	916.355158397607	-0.155050884454135	0.132792526104228	-1.16761755350927	0.242961066428261	0.609669063572083
hsa-miR-1292-5p	76.0774358644504	-0.305798940780667	0.2636963570039	-1.15966312259727	0.24618599010369	0.615745369325403
hsa-miR-125a-3p	234.947288876916	-0.185930130705904	0.160883858528366	-1.15567921111938	0.247812394566193	0.618404566440181
hsa-miR-488-3p	463.140887242678	-0.159061431737877	0.138205609431649	-1.15090431127937	0.249771603948522	0.620473350985242
hsa-miR-582-5p	69.2491278697894	-0.29792926234559	0.260438086094197	-1.14395427647949	0.252642599808289	0.625029038465036
hsa-miR-205-5p	4.44827846720602	-1.18534627644934	1.03640470153805	-1.14370986033763	0.252743982767282	0.625029038465036
hsa-miR-1301-3p	2259.45731668906	-0.134690181869003	0.118712083195472	-1.13459538610928	0.256544887221346	0.631583601275869
hsa-miR-6505-3p	18.6477607739697	-0.619404569016925	0.548000758725814	-1.13029874348557	0.258350363854958	0.634280855518812
hsa-miR-1253	4.42925240668641	-1.15917473180375	1.02775906886551	-1.12786621584697	0.259376423613661	0.634280855518812
hsa-miR-454-5p	336.042098294346	-0.163876830236042	0.145353665579551	-1.12743513954488	0.259558549063315	0.634280855518812
hsa-miR-6832-5p	5.83203915321953	-1.04162479470585	0.925591835973869	-1.12536082776691	0.260436163352663	0.634280855518812
hsa-miR-548aa	36.6919015342164	-0.417811445013691	0.374169296601789	-1.116637438743	0.264149377114194	0.638253756869883
hsa-miR-548t-3p	36.6919015342164	-0.417811445013691	0.374169296601789	-1.116637438743	0.264149377114194	0.638253756869883
hsa-miR-499b-5p	2.27904866086856	-1.64728779724346	1.47805835313025	-1.11449442693167	0.265067134000607	0.638253756869883
hsa-miR-7156-3p	4.30596591711844	-1.1366917443155	1.03514057736921	-1.09810374471492	0.272159190364747	0.645462025420727
hsa-miR-376a-3p	4.3782374844728	-1.18480121028038	1.07948068254402	-1.09756592168759	0.272394080418876	0.645462025420727
hsa-miR-6818-5p	22.1045303560882	-0.51418563751066	0.468980911186101	-1.0963892671244	0.272908458886449	0.645462025420727
hsa-miR-424-5p	26.3677840740979	-0.479818322989948	0.438039342616582	-1.09537723283896	0.273351404208231	0.645462025420727
hsa-miR-339-5p	604.280214546791	-0.139863240293239	0.128502775633512	-1.08840637568894	0.276415747771834	0.650425612833775
hsa-miR-92a-1-5p	30.1334076148823	-0.438236921988223	0.402879956733486	-1.08776054669338	0.276700830837782	0.650425612833775
hsa-miR-668-3p	1.52848494380017	-2.00957094665982	1.86874045891293	-1.07536118088267	0.282213054503578	NA
hsa-miR-6766-5p	1.61218063535126	-1.87897260233194	1.75195290932789	-1.07250177349389	0.283494717803429	NA
hsa-miR-423-5p	13236.9839948079	-0.0957050507755574	0.0903373343004103	-1.05941858387472	0.289409189862904	0.668992190462039
hsa-miR-6874-5p	4.99936127170037	-1.00137404081586	0.955439416215113	-1.04807696209846	0.294603149573384	0.676102665113809
hsa-miR-3145-3p	3.20234515561882	-1.3282341938429	1.27297468366309	-1.04340974796199	0.296758560733723	0.6769084405919
hsa-miR-6818-3p	17.6455371502949	-0.522180558045768	0.50327505695048	-1.03756494750573	0.299472644050076	0.6769084405919
hsa-miR-708-3p	2889.22587735574	-0.102129838588799	0.100940211996522	-1.01178545763623	0.311640644651226	0.69407997530841
hsa-miR-449b-5p	1.48736935947738	-1.82852779288004	1.82131109789706	-1.00396236260313	0.315396755370383	NA
hsa-miR-127-5p	2.78236419867748	-1.26324515461931	1.26479651680622	-0.998773429428136	0.317904460241713	0.703748180131857
hsa-miR-3675-5p	19.9313105060492	-0.473504142439081	0.477563327156001	-0.991500216859001	0.321441386514636	0.708720165447933
hsa-miR-3143	4.58535997044782	-0.970922233505612	0.980669495993882	-0.990060603977092	0.322144497855838	0.708847011314048
hsa-miR-6864-5p	5.06989390338215	-0.994827649521638	1.02032308519849	-0.975012389657053	0.32955411426386	0.719384527756895
hsa-miR-5010-3p	878.031800271373	-0.107617002359048	0.110692421219949	-0.972216536353559	0.330942835605313	0.719554917811155
hsa-miR-329-3p	75.4944405732336	-0.243105485739955	0.25105431012982	-0.968338227749388	0.332875478889933	0.722326632057601
hsa-miR-379-3p	2.2725372833619	-1.40019189519029	1.44940195997708	-0.966048021083419	0.334020152367531	0.723380921695364
hsa-miR-6786-3p	4.0989168398629	-1.04593708082096	1.08943082508169	-0.960076635193916	0.337016646726703	0.728433618318739
hsa-miR-383-3p	2.3722557959546	-1.33702500893461	1.40521464232872	-0.951473866454231	0.341363878695351	0.732800072688721
hsa-miR-1234-3p	2.78983868355015	-1.23668778765498	1.31499405796376	-0.940451236388071	0.346986151405025	0.736851042298532
hsa-miR-302a-5p	502.969537041557	-0.123710414679294	0.131717238351297	-0.939212028947583	0.347621894271985	0.736851042298532
hsa-miR-543	37.8178477396565	-0.327594655130326	0.352341791420596	-0.929763834739863	0.352493375101783	0.742910309213455
hsa-miR-544b	34.843979709961	-0.343746257220565	0.37032778276979	-0.928221627471712	0.353292617955602	0.742910309213455
hsa-miR-106a-3p	23.8641015372934	-0.40356402985807	0.434793563320196	-0.928173882741849	0.353317379747169	0.742910309213455
hsa-miR-5001-5p	2.15958817369378	-1.4956289890109	1.61844834676526	-0.924112896157705	0.355427539603275	0.742949542960538
hsa-miR-6855-5p	4.75897229143412	-0.908202865470521	0.984167209980939	-0.922813579095071	0.356104363103574	0.742949542960538
hsa-miR-484	3361.074970807	-0.101154513896184	0.109796190889558	-0.92129347181027	0.356897228505509	0.742949542960538
hsa-miR-20a-3p	11.0775836069283	-0.596461435862418	0.651715841462507	-0.915217028519526	0.360077706803377	0.745332974344597
hsa-miR-548ag	13.1586119830507	-0.548790742158562	0.600091399727253	-0.914511926696488	0.360447913822387	0.745332974344597
hsa-miR-6871-3p	4.90457534717253	-0.878777556225187	0.968350584882026	-0.90749938084898	0.364142776750324	0.748706311092691
hsa-miR-671-5p	108.62893859735	-0.206297621230215	0.227964252785444	-0.90495601266212	0.365488691025212	0.748706311092691
hsa-let-7d-3p	10.6935411905998	-0.582794429753999	0.645887024529016	-0.902316361253696	0.366888836695038	0.749799292567594
hsa-miR-3938	117.675319824274	-0.203435966396184	0.226128328831907	-0.899648299030274	0.368307445195355	0.749799292567594
hsa-miR-676-3p	69.8648690321489	-0.245431209280023	0.273018418341075	-0.898954769320405	0.368676753237427	0.749799292567594
hsa-miR-363-3p	12086.3393594807	-0.0803214865275679	0.089491786235198	-0.897529146602023	0.369436627758714	0.749799292567594
hsa-miR-124-3p	36714.6672709931	-0.0774537948417211	0.0866613322053084	-0.893752644584625	0.371454251416439	0.751117436565838
hsa-miR-93-5p	8536.14472997685	-0.0724787614732113	0.0812219639758629	-0.892354209690745	0.372203106418673	0.751248181705336
hsa-miR-6721-5p	24.555286148629	-0.387790166181401	0.43820662355178	-0.884948207852861	0.376184565724982	0.752369131449963
hsa-miR-18b-3p	3.52081466115901	-0.986279481661701	1.12150268154006	-0.879426770792317	0.379169922152691	0.75471675251873
hsa-miR-7977	156.378361751925	-0.169589462481244	0.192942301802092	-0.878964648484384	0.379420443889198	0.75471675251873
hsa-miR-21-3p	31.9634504318459	-0.383669657831257	0.440014641200113	-0.871947480622059	0.383237029508022	0.760929942856795
hsa-miR-1249-3p	170.818874982166	-0.208417883639948	0.240345424018228	-0.867159774276135	0.385854473100766	0.761993186087484
hsa-miR-485-3p	2.95192938601156	-1.12644135348557	1.30828484156482	-0.861006195056306	0.389234631070154	0.766496647765164
hsa-miR-6807-5p	11.213257328059	-0.538035302447306	0.628079098835941	-0.856636215795879	0.391645964223687	0.766496647765164
hsa-miR-4440	31.7062346717317	-0.32565462607917	0.380699411432414	-0.855411425128993	0.39232342080512	0.766496647765164
hsa-miR-193b-5p	56.9708537740242	-0.247540724857543	0.28999219119005	-0.853611691548323	0.393320178325831	0.767079139967606
hsa-miR-382-5p	24.510763364022	-0.370499639702225	0.436678177789075	-0.848450091044357	0.396187356291683	0.769164444013067
hsa-miR-133a-5p	79.1048798939051	-0.21512060057076	0.256168864615097	-0.839760916667164	0.401042451046531	0.771024888105483
hsa-miR-3620-5p	1.78549175989814	-1.37768111800181	1.64518071325509	-0.83740412642936	0.402365447071441	0.771024888105483
hsa-miR-551b-5p	55.0943660580775	-0.265774782332955	0.317881730336667	-0.836080708543629	0.403109500366442	0.771104932756713
hsa-miR-1912-5p	36.6958029613597	-0.316169450581876	0.378964632678596	-0.834298040814859	0.404113055599226	0.771334462145923
hsa-miR-106a-5p	512.36602692372	-0.108026467897978	0.13044947530603	-0.828109638958312	0.407608411193686	0.775656907262855
hsa-miR-6843-3p	2.62479136665789	-1.07624978368688	1.3130557854492	-0.819652748659641	0.412414093869352	0.780306097647259
hsa-miR-4786-5p	3.85295216471403	-0.945580374220343	1.15734099662553	-0.817028323525549	0.413912242068553	0.780306097647259
hsa-miR-548y	1.72777500766872	-1.42302078536061	1.74758701195129	-0.814277501279728	0.415485995631778	0.780306097647259
hsa-miR-548t-5p	5.67008486053655	-0.705715492475577	0.872380222562744	-0.808954025118124	0.418541591665472	0.780306097647259
hsa-miR-449c-5p	21.4638532878939	-0.40070478203397	0.496682642230441	-0.806762201784492	0.419803499817724	0.780306097647259
hsa-miR-181c-5p	339.435338165838	-0.114411972943769	0.142883128350897	-0.800738157571638	0.42328324743146	0.782562265548415
hsa-miR-6751-5p	1.71045792569963	-1.40762664476035	1.77037925892893	-0.795098924516297	0.426555960220348	0.784413196337681
hsa-miR-6881-3p	3.5528303461202	-0.954883979505657	1.20377999548432	-0.793237953021038	0.427639199082979	0.784413196337681
hsa-miR-190a-5p	123.705410586327	-0.181841250646888	0.229381909520923	-0.792744515148007	0.42792668907675	0.784413196337681
hsa-miR-181d-5p	7051.91169811288	-0.0662096440990178	0.0837621299992214	-0.790448429375342	0.429265928573457	0.785556649289427
hsa-miR-10527-5p	16.9670739536553	-0.404083912837555	0.517388045094139	-0.781007440487018	0.434798118592294	0.79172194728746
hsa-miR-92b-5p	59.6588658398723	-0.241354011528491	0.310616001305391	-0.777017315637895	0.437148554409017	0.794683961491889
hsa-miR-4749-5p	1.81105598159676	-1.28502832176583	1.66044323628849	-0.77390680613581	0.438985904420766	0.795390302069308
hsa-miR-3911	12.0424806388941	-0.466155163153388	0.608377468562634	-0.766226869405168	0.44354132330887	0.799778388407047
hsa-miR-6852-5p	5.91292479546029	-0.667440054908509	0.875193034963747	-0.762620391438738	0.445689819909996	0.800717361150418
hsa-miR-516a-5p	13.6779335696931	-0.439995052150523	0.58463867535819	-0.752593132640348	0.451694445620483	0.80775325943207
hsa-miR-598-5p	111.466785090364	-0.166162471557685	0.222444572263614	-0.746983708646167	0.45507339482496	0.812472500028954
hsa-miR-4775	1.64954362600036	-1.25611154023225	1.68227761909369	-0.746673156663027	0.455260876966649	NA
hsa-miR-548ab	128.870545854775	-0.152978510547802	0.208490496203026	-0.733743328035599	0.463105186086066	0.825469958315747
hsa-miR-378j	1.846683210023	-1.15637217730332	1.60433754899377	-0.720778602999467	0.471045742123238	0.836906512704394
hsa-miR-337-3p	1.71062155494159	-1.14948172791611	1.62018796610393	-0.709474302960215	0.478030192558395	0.841779369640853
hsa-miR-16-2-3p	277.896071103366	-0.108996378793897	0.153811351637573	-0.70863676596982	0.478549914628282	0.841779369640853
hsa-miR-1197	13.9013501160271	-0.399136476127514	0.563515421910875	-0.708297343086097	0.478760626704911	0.841779369640853
hsa-miR-25-5p	98.9434946379379	-0.15522844783291	0.220220672099109	-0.704876823566547	0.480886894419193	0.841779369640853
hsa-miR-504-3p	6.50459146245957	-0.579489807123071	0.824621807001765	-0.702734031773951	0.482221515031053	0.841779369640853
hsa-miR-6515-5p	23.0198553079191	-0.31296673940786	0.446191181181316	-0.701418478463119	0.483041893434633	0.841873014271789
hsa-miR-1278	52.3348911942039	-0.208655148985268	0.299417503365287	-0.696870245193081	0.48588400036116	0.843432936864019
hsa-miR-1229-3p	15.3826248316516	-0.368741271433019	0.531501206574451	-0.693773159631327	0.487824477389812	0.843432936864019
hsa-miR-3130-3p	9.33803665357626	-0.525390246413964	0.760875741895022	-0.690507289804557	0.489875227240675	0.843432936864019
hsa-miR-3929	18.9967133801552	-0.338405868155922	0.490316692670119	-0.690178150601124	0.490082161857235	0.843432936864019
hsa-miR-625-3p	508.554007164804	-0.0864961746845514	0.126421023933464	-0.684191378880737	0.493854325437183	0.847268827078167
hsa-miR-99b-3p	8733.59783747358	-0.059137745815037	0.0867540647045423	-0.681671181822338	0.495446893800024	0.848675022453083
hsa-miR-3611	1.8862033369789	-1.12868539060435	1.67059411692303	-0.675619157981483	0.49928247481286	0.850175891154558
hsa-miR-6758-5p	6.47372656012018	-0.602719918719764	0.894892410263321	-0.673511040888608	0.500622227032029	0.850175891154558
hsa-miR-3679-3p	3.34096811309164	-0.766855557231319	1.14448472457244	-0.670044379594323	0.502829499761427	0.850175891154558
hsa-miR-212-5p	881.124922029927	-0.0863663369251846	0.129518354497838	-0.66682700888256	0.504882638567212	0.850175891154558
hsa-miR-144-5p	3.56760553128148	-0.774503521322896	1.16832481284001	-0.66291797692818	0.50738308762173	0.850175891154558
hsa-miR-539-5p	2.35495538191061	-0.955159182302569	1.45472838958656	-0.656589360006944	0.511444992192978	0.850175891154558
hsa-miR-579-5p	13.4378290783464	-0.417915095066904	0.636832681464642	-0.656240025410988	0.511669699502914	0.850175891154558
hsa-miR-548ba	11.9287463068	-0.455981529061913	0.698917137514574	-0.652411429892008	0.514135792830762	0.850175891154558
hsa-miR-24-1-5p	104.876090506406	-0.144270277013358	0.221441534598358	-0.651505045225725	0.514720521337418	0.850175891154558
hsa-miR-4485-5p	2.44483129740689	-0.8567738522644	1.31669413565565	-0.650700742916096	0.515239683532006	0.850175891154558
hsa-miR-4477a	1.90067141459255	-1.02508079929577	1.57761998431818	-0.649764081011426	0.515844623920122	0.850175891154558
hsa-miR-1277-3p	10.0318167290643	-0.427905781350982	0.66003265650466	-0.648310014866607	0.51678445786028	0.850175891154558
hsa-miR-4425	3.15985135011062	-0.810636910133426	1.25457885595333	-0.646142652800757	0.518186974692917	0.850175891154558
hsa-miR-6853-3p	5.3555008754373	-0.583471434883309	0.912039109600367	-0.639743875828935	0.522339125637844	0.853464821354691
hsa-miR-455-3p	54.5473399233135	-0.188451931231004	0.296502531175867	-0.63558287507241	0.525048334178715	0.853869756935857
hsa-miR-1914-5p	20.4795929472659	-0.307553651161958	0.48556318775234	-0.633395732871794	0.52647525086118	0.853869756935857
hsa-miR-4742-5p	14.2723429540751	-0.356383755727494	0.567228582804784	-0.628289487749855	0.529814316830984	0.858017875929824
hsa-miR-6862-5p	11.8879747690393	-0.411985971557959	0.66232713238159	-0.622027924594519	0.533923506332565	0.860568495185696
hsa-miR-4498	12.7505205933323	-0.367083177351105	0.598469001615644	-0.613370410764997	0.539631446285495	0.860568495185696
hsa-miR-6741-3p	4.0198793236096	-0.663880489906928	1.08604698611005	-0.611281554479316	0.541013200226179	0.860568495185696
hsa-miR-1255b-5p	4.22700533219066	-0.766442337570125	1.2652480644406	-0.6057644813778	0.544671158713694	0.860568495185696
hsa-miR-4662a-5p	6.71964386486923	-0.487887384860225	0.806128963285865	-0.605222497987847	0.545031169074735	0.860568495185696
hsa-miR-6804-5p	5.66986722815871	-0.600492868354415	0.997034777598914	-0.602278758821771	0.546988597542791	0.860568495185696
hsa-miR-5683	9.604263832517	-0.423896761012139	0.704635296539466	-0.601583206367803	0.547451610300519	0.860568495185696
hsa-miR-3613-3p	1.61678206985466	-1.0032513497786	1.69498086813385	-0.591895382797544	0.55392064584348	NA
hsa-miR-4646-3p	3.65100002639315	-0.655557629290008	1.11352028559943	-0.588725358458206	0.556045524023322	0.866567082095392
hsa-miR-409-5p	19.5706948726095	-0.280359440819119	0.477599353457813	-0.587018049311249	0.557191584662429	0.866567082095392
hsa-miR-3910	1.85955583026975	-0.886931798956959	1.54405815323236	-0.57441605881245	0.565686288496034	0.874953081621204
hsa-miR-6831-5p	1.85955583026975	-0.886931798956959	1.54405815323236	-0.57441605881245	0.565686288496034	0.874953081621204
hsa-miR-4661-5p	2.99727903388969	-0.730337058322377	1.27270732529674	-0.573845253976279	0.566072522336801	0.874953081621204
hsa-miR-199a-5p	84.9629240104267	-0.139766048138657	0.24476112074274	-0.571030430464324	0.567979015373385	0.875900223146035
hsa-miR-512-3p	5.91348359286379	-0.516869580946813	0.910137241768623	-0.567902902140787	0.570100901232721	0.876000720898705
hsa-miR-654-5p	11.8751581679591	-0.344438127327703	0.607038805031837	-0.567407098973908	0.570437627907627	0.876000720898705
hsa-miR-1911-5p	9.24638832267931	-0.390771658591349	0.699367987460642	-0.558749707732855	0.5763325499246	0.881355347934834
hsa-miR-885-3p	51.1139855134737	-0.170200176118791	0.306663154475895	-0.555006930681558	0.578889919898492	0.882491431079148
hsa-miR-6885-3p	2.37533244415208	-0.805094131559523	1.45555863418065	-0.553116935761724	0.580183340544433	0.882491431079148
hsa-miR-302b-3p	158.281413882067	-0.100185602193537	0.181538484091749	-0.551869774030411	0.581037578492181	0.882491431079148
hsa-let-7f-2-3p	12.1993775254375	-0.343985083654956	0.628421606507686	-0.547379466416785	0.584118059202804	0.8834173074477
hsa-miR-4536-5p	4.43598027502189	-0.56243725211533	1.03704872110345	-0.54234409692621	0.587581482983758	0.8834173074477
hsa-miR-6859-3p	5.21814495942841	-0.565881340630389	1.04408447699274	-0.541988079604714	0.587826717753496	0.8834173074477
hsa-miR-548i	118.973628355159	-0.126164020415175	0.235338311711862	-0.536096394579582	0.591891931784267	0.886626659071112
hsa-miR-598-3p	5538.04592539614	-0.0453527487387429	0.0852848513325699	-0.531779654066453	0.594878615933951	0.888044863125441
hsa-miR-30c-5p	89834.7799296256	-0.0460278903191844	0.0870275433278966	-0.528888769682531	0.596882612920379	0.888044863125441
hsa-miR-4733-3p	1.58550908262828	-0.902937616907454	1.73010116162166	-0.521898740337885	0.601740835413714	NA
hsa-miR-1976	1.70047776140575	-0.902308293881419	1.73474316532145	-0.52013941424823	0.602966408972979	0.890230225196643
hsa-miR-374a-3p	1360.87472481272	-0.160646187972374	0.309229254637366	-0.519505142425042	0.603408527780098	0.890230225196643
hsa-miR-3198	5.78989590685641	-0.447399478327497	0.866807899024655	-0.516146055926483	0.60575240312378	0.891258172441446
hsa-miR-33a-5p	30.445768418295	-0.205280857857231	0.399302862728501	-0.514098137074483	0.607183379819556	0.891258172441446
hsa-miR-122-5p	159.118718561113	-0.106404007041329	0.207859243528166	-0.511904138758741	0.608718101440267	0.891258172441446
hsa-miR-3190-3p	29.4452822998669	-0.204664337491894	0.40299935665245	-0.507852764808253	0.611556602718863	0.891258172441446
hsa-miR-1180-3p	5271.61810888926	-0.0473761484991706	0.0955548988148744	-0.495800310468183	0.620035305811702	0.891258172441446
hsa-miR-3909	555.914417072329	-0.0624406344600414	0.125979245987316	-0.495642230358549	0.620146852227017	0.891258172441446
hsa-miR-4635	2.01629574403205	-0.857319701636448	1.73858242524407	-0.493114211433544	0.621931889856437	0.891373621341782
hsa-miR-302d-3p	69.7599595185672	-0.132859306434254	0.269770202364749	-0.492490665275992	0.622372519320888	0.891373621341782
hsa-miR-943	42.9424412344994	-0.174920923925993	0.357556334246819	-0.489212208460685	0.624691467169823	0.891373621341782
hsa-miR-581	32.3799174687793	-0.184072984568258	0.379112027767652	-0.485537179213611	0.627295346187827	0.891373621341782
hsa-miR-1277-5p	46.4405225196848	-0.170977084100652	0.357934305622608	-0.477677276010878	0.632879920449138	0.896647938907295
hsa-miR-6726-3p	3.14369096187155	-0.568859431346317	1.19948581898023	-0.474252735918082	0.635319691270397	0.896762140344069
hsa-miR-548ai	2.47372673869526	-0.700639157398086	1.4813292305208	-0.472980039117811	0.636227420153032	0.896762140344069
hsa-miR-570-5p	2.47372673869526	-0.700639157398086	1.4813292305208	-0.472980039117811	0.636227420153032	0.896762140344069
hsa-miR-10522-5p	20.1054693536016	-0.245057173884802	0.519449380834453	-0.471763338116099	0.6370957220584	0.896834747205286
hsa-miR-181d-3p	5.89660801219009	-0.426839552316584	0.907975799084516	-0.470100142258145	0.638283472547475	0.896949562132517
hsa-miR-101-3p	33537.9958837437	-0.0692883018548255	0.147717233222996	-0.469060382076252	0.639026476357163	0.896949562132517
hsa-miR-5581-3p	4.68059668610741	-0.445425157962309	0.95869010072294	-0.464618501459874	0.642204680560172	0.89826845764977
hsa-miR-6758-3p	4.8113876176701	-0.479985210382538	1.03587233890088	-0.463363285568404	0.643103990452648	0.898381910326982
hsa-miR-765	17.4238119387209	-0.237836036992884	0.515682060969422	-0.461206729871076	0.644650293799972	0.899397741540495
hsa-miR-6857-3p	6.25428921403594	-0.428404808510752	0.940275688588146	-0.455616170565907	0.648666012867583	0.900687446158544
hsa-miR-580-3p	3.49624624160696	-0.500560788174669	1.10863092463011	-0.451512561172401	0.651620173910064	0.900687446158544
hsa-miR-302a-3p	81.4727333026981	-0.111309602474719	0.246809270334845	-0.450994414933061	0.651993574309544	0.900687446158544
hsa-miR-152-3p	16174.7694650163	-0.0392880790256744	0.0876462779504235	-0.448257244282494	0.653967553664705	0.901508355050569
hsa-miR-664b-5p	12.269834989506	-0.284791164051887	0.636860593523801	-0.447179754797065	0.654745277695375	0.901508355050569
hsa-miR-550b-2-5p	3.40960409096712	-0.584294034507332	1.30844079775212	-0.446557486980793	0.655194596840031	0.901508355050569
hsa-miR-382-3p	34.4285223669669	-0.167343213580925	0.376866508646692	-0.444038432021581	0.657014798166692	0.901543665129663
hsa-miR-374c-3p	6.23184620995641	-0.391481396845238	0.884473918264374	-0.442614970052992	0.658044254888098	0.901543665129663
hsa-miR-548u	7.89561623517875	-0.363925420316691	0.826554457942847	-0.440292126936728	0.659725542213575	0.901543665129663
hsa-miR-597-5p	3.42209195071288	-0.488478699197582	1.11064995022825	-0.43981337152826	0.660072282229711	0.901543665129663
hsa-miR-4740-5p	2.4525167581965	-0.607171268161712	1.38084293201935	-0.439710595667665	0.660146727471994	0.901543665129663
hsa-miR-6772-3p	15.1077886173503	-0.234265555286475	0.538208208226692	-0.435269384051836	0.663366904909515	0.904144953680184
hsa-miR-6856-3p	4.47410928779178	-0.422334487098326	0.975049075805967	-0.433141774683729	0.664911775642278	0.904144953680184
hsa-miR-450a-5p	1127.42608436613	-0.0553407870556646	0.128943014003899	-0.429187943861706	0.667786455995092	0.904144953680184
hsa-miR-654-3p	67.5661188387514	-0.113994969759847	0.266532511575302	-0.427696302736565	0.668872242034801	0.904144953680184
hsa-miR-1304-5p	13.2005296392782	-0.247288954177497	0.579800757529906	-0.42650678007219	0.669738608612672	0.904144953680184
hsa-miR-6514-5p	45.7121053516821	-0.143860209126939	0.343320729377358	-0.419025700509964	0.67519734970126	0.904144953680184
hsa-miR-6842-3p	35.5684492849008	-0.153196209005061	0.36842428214763	-0.415814636625048	0.677545647687508	0.904144953680184
hsa-miR-6820-5p	2.11320146965591	-0.605463936944695	1.46011314382178	-0.41466919156684	0.678384088688388	0.904144953680184
hsa-miR-17-3p	73.6842251827954	-0.109755939459453	0.26701257649692	-0.411051572549126	0.68103471889885	0.904144953680184
hsa-miR-1291	22.6944863470437	-0.179528468623163	0.439831327547004	-0.408175719597821	0.683144672590176	0.904144953680184
hsa-miR-33b-3p	5.98168152873023	-0.360869738642869	0.88698493861206	-0.406849905712663	0.684118230240624	0.904144953680184
hsa-miR-526b-5p	1.9269275043398	-0.647420556068212	1.59210466059987	-0.406644470109319	0.684269130581927	0.904144953680184
hsa-miR-5002-5p	92.0510694912928	-0.0982288755888826	0.245946970355274	-0.399390467981735	0.689605516369023	0.906870164259697
hsa-miR-3913-5p	186.37968618763	-0.0696493034636905	0.175400230336732	-0.397087867729583	0.691302666197966	0.906870164259697
hsa-miR-3139	10.5662610304413	-0.255831526956477	0.649044791604588	-0.394166212048328	0.693458329428352	0.907204532010213
hsa-miR-1261	11.4936039372159	-0.247823249710565	0.62997875941339	-0.393383500645844	0.694036253996885	0.907204532010213
hsa-miR-3675-3p	1.92780704764423	-0.603358312433668	1.56429358950587	-0.385706568435314	0.699713997669	0.911144835676347
hsa-miR-1249-5p	5.78912007854984	-0.342361604294449	0.88931785994182	-0.384971020729131	0.70025888608643	0.911144835676347
hsa-miR-889-3p	20.6762849512822	-0.179258211080188	0.476790280228635	-0.375968677453384	0.706940182307514	0.913243147730709
hsa-miR-9901	2.33631999300021	-0.534196918379146	1.4252638547822	-0.374805630962119	0.707805026155586	0.913243147730709
hsa-miR-10401-3p	2.31279272996388	-0.499287681372816	1.34568826720915	-0.371027743600899	0.710616867810244	0.915794977530103
hsa-miR-151a-3p	111155.274554369	-0.0281864483212727	0.0774478565775266	-0.363940973538211	0.715902087224186	0.91607222032231
hsa-miR-6775-3p	2.36722560927852	-0.543402043720034	1.49355700626444	-0.363830802199608	0.715984359892546	0.91607222032231
hsa-miR-4522	5.97523006546766	-0.339064582300939	0.943138769745978	-0.359506568044342	0.719216165207135	0.918255057438877
hsa-miR-3182	23.0513586370512	-0.164963356561825	0.471944433247877	-0.3495397867638	0.726684106602948	0.919588439273234
hsa-miR-495-3p	17.3608978716922	-0.175608000343137	0.50361716530888	-0.348693437078208	0.727319471853301	0.919588439273234
hsa-miR-542-5p	3.24155353459687	-0.408618623217059	1.17662724293267	-0.347279587202658	0.728381284678282	0.919588439273234
hsa-miR-219b-5p	33.0613990662466	-0.129111857998114	0.374254542640016	-0.344984077113266	0.730106341364425	0.919844374430533
hsa-miR-33a-3p	46.3521346726284	-0.114602396710444	0.332719024924631	-0.344441970928487	0.730513929420241	0.919844374430533
hsa-miR-93-3p	159.35912024417	-0.0623204090869121	0.1817228855171	-0.342941996048416	0.731642097147357	0.920209647958531
hsa-miR-4648	2.41005956627126	-0.504227564834713	1.52246079328446	-0.331192479345838	0.740499100589328	0.926507419191506
hsa-miR-499b-3p	3.56820717880764	-0.393383382734859	1.2440238737713	-0.316218515599949	0.751836654856787	0.934785259463035
hsa-miR-6866-5p	86.9254707695649	-0.0759703823351002	0.241658097304988	-0.314371350194075	0.753239013161742	0.934785259463035
hsa-miR-503-5p	287.67361350969	-0.0480962422928747	0.154354021418697	-0.311596949990763	0.755346852473244	0.934785259463035
hsa-miR-1909-3p	2.80965680451022	-0.39046335843578	1.26569427340211	-0.308497373055374	0.757703898836158	0.934785259463035
hsa-miR-3928-3p	59.027960717741	-0.0872563247630019	0.284423957272616	-0.306782612828103	0.759008843472319	0.934889257659483
hsa-miR-548ae-3p	1.70309306693304	-0.530254459534327	1.73392543161429	-0.305811570593702	0.759748118209479	0.934889257659483
hsa-miR-197-5p	14.1995385470786	-0.173393918395212	0.568446864632326	-0.305031004977685	0.760342538333259	0.934889257659483
hsa-miR-6894-3p	2.49299999251842	-0.451019736822991	1.49803442920327	-0.301074346510758	0.763357802489625	0.936499292886713
hsa-miR-4422	3.73441118942992	-0.3304029149064	1.10930835321149	-0.297845873016165	0.765820800956234	0.937791321806197
hsa-miR-6764-5p	14.241185504063	-0.175926981468681	0.591529296608532	-0.29741042832086	0.766153183045709	0.937791321806197
hsa-miR-2355-5p	9.76801674460389	-0.194169574542757	0.67508758812503	-0.28762130715814	0.773636633029381	0.941929237756072
hsa-miR-301a-5p	760.537916230835	-0.03366887354429	0.117415406159489	-0.286750049636216	0.774303711980843	0.941929237756072
hsa-miR-96-5p	10.1194619556564	-0.195696677847839	0.683532023523925	-0.286302135251735	0.774646722854038	0.941929237756072
hsa-miR-4525	1.47856327846645	-0.512453309821533	1.81574913302667	-0.282226933501174	0.777769507452715	NA
hsa-miR-6761-5p	5.41425414375221	-0.256586192729646	0.913249241459855	-0.280959656007472	0.778741343744903	0.944158056213654
hsa-let-7a-3p	137.063707074007	-0.0624648007831978	0.230408335153232	-0.271104779007477	0.786310446061466	0.945721691333768
hsa-miR-1910-5p	8.068001071221	-0.230405256661694	0.876249155635523	-0.262944911478501	0.7925930395526	0.946754149261435
hsa-miR-6755-5p	15.5602228654706	-0.143419894745599	0.548449644029139	-0.261500570393258	0.793706509707813	0.946754149261435
hsa-miR-3140-3p	2.549151244503	-0.342052906684513	1.32382966568886	-0.258381357926833	0.796112602472276	0.947118035150903
hsa-miR-6858-3p	2.15422683345623	-0.368702830377044	1.43083974366672	-0.257682827171261	0.796651700571488	0.947118035150903
hsa-miR-887-5p	11.280661902188	-0.162422565757433	0.633404333949867	-0.256427935604067	0.797620419298853	0.947118035150903
hsa-miR-369-3p	13.5982402588999	-0.150157732221489	0.586375773408441	-0.2560776536668	0.797890876607091	0.947118035150903
hsa-miR-548az-5p	31.8277673018469	-0.097264995051875	0.389056597476408	-0.250002173675446	0.802585667652627	0.947680166534273
hsa-miR-27a-5p	26.028170244299	-0.110842886681074	0.443899762003312	-0.249702514326301	0.802817413636233	0.947680166534273
hsa-miR-6862-3p	1.52273884306163	-0.443037832966497	1.78067099340446	-0.248803869219801	0.803512498004083	NA
hsa-miR-6826-5p	5.82003160593638	-0.213134683414085	0.862864693542521	-0.247008233166956	0.804901852325589	0.948264199413623
hsa-miR-6861-5p	3.19510731251125	-0.284751381241322	1.17282616144238	-0.242790782302405	0.808167476615745	0.951090985342003
hsa-miR-1285-3p	321.112078643941	-0.0363050203676858	0.154247204914963	-0.23536906479246	0.813922294398669	0.954961992354962
hsa-miR-767-5p	6849.21855727946	-0.019932887278192	0.0852674812430621	-0.233768923247206	0.815164376805205	0.954961992354962
hsa-miR-6877-5p	24.1940474726729	-0.110734759570544	0.475372115556257	-0.232943321551302	0.815805417877008	0.954961992354962
hsa-miR-6739-3p	3.84775445371845	-0.237428829520789	1.07652916670304	-0.220550298927743	0.82544260372526	0.963392867044273
hsa-miR-4755-5p	7.23036972907285	-0.168901672034494	0.773159999836276	-0.218456298916473	0.827073604407881	0.963392867044273
hsa-miR-4688	1.79648439426368	-0.360315638328876	1.65142679075117	-0.218184445321359	0.827285403981516	0.963392867044273
hsa-miR-4654	2.25901550131126	-0.335798459229505	1.5453226175515	-0.217299905803206	0.827974630499176	0.963392867044273
hsa-miR-211-5p	2.26141983092161	-0.294166788833691	1.36871760191021	-0.214921462559658	0.82982855117919	0.963392867044273
hsa-miR-129-5p	344296.962788819	-0.0184925750325427	0.0863124543085743	-0.21425152581608	0.830350917049389	0.963392867044273
hsa-miR-3120-5p	3.03966165967642	-0.305072884692431	1.43336712340976	-0.212836529951035	0.831454469691962	0.963392867044273
hsa-miR-3173-5p	20.2428553924161	-0.104980606030234	0.497852484827613	-0.210866891759282	0.832991139766656	0.963776893007153
hsa-miR-26a-1-3p	8.37849055226822	-0.150737006975759	0.733834528987927	-0.205410076824334	0.837251747968086	0.964020455130194
hsa-miR-3912-3p	33.709184146572	-0.0763910979397062	0.37905901807347	-0.20152824308984	0.840285547636671	0.964020455130194
hsa-miR-7976	40.5492428181558	-0.0690334377627465	0.344498212032499	-0.200388377505524	0.841176848553793	0.964020455130194
hsa-miR-127-3p	124.500279448908	-0.0416939475252449	0.214700307587609	-0.194196030707741	0.846022390747868	0.964623660478878
hsa-miR-5001-3p	20.8380267144329	-0.0858460655477045	0.455846539335147	-0.188322293008764	0.85062401070506	0.967433731013659
hsa-miR-5684	2.65478949854041	-0.236487963040886	1.26404925864194	-0.187087616581463	0.851591937271803	0.967433731013659
hsa-miR-6837-5p	2.09372725138002	-0.278118457057576	1.49083004274695	-0.186552758586166	0.852011309553924	0.967433731013659
hsa-miR-4726-5p	9.78558101987652	-0.120832484262537	0.663142540338436	-0.18221193320047	0.855416408421774	0.969747498329288
hsa-miR-22-5p	649.195532431287	-0.0223838112018861	0.123188659485958	-0.181703504975939	0.855815415192241	0.969747498329288
hsa-miR-6873-3p	15.954566048116	-0.0929555913453347	0.54646255928275	-0.170104227208799	0.864928169135566	0.970985736177187
hsa-miR-493-5p	20.0963125299729	-0.0785527477724077	0.470465033952013	-0.166968301793965	0.867394990270094	0.970985736177187
hsa-miR-4638-5p	3.31443023248858	-0.189266798563204	1.13377157906679	-0.166935564497913	0.867420749349245	0.970985736177187
hsa-miR-2467-3p	6.3267445378437	-0.141165451456391	0.879154043939169	-0.160569643544924	0.872432365550598	0.971532188006649
hsa-miR-6827-5p	8.35464470323954	-0.114852641854511	0.734075104756442	-0.156458979619828	0.875671250508929	0.971749475238122
hsa-miR-195-3p	9.26080513481559	-0.110176468625683	0.708024583924951	-0.155611077817266	0.876339592485327	0.971749475238122
hsa-miR-545-5p	1.94785295632424	-0.225439981868251	1.46257965457921	-0.154138601041262	0.87750045272458	0.971749475238122
hsa-miR-151a-5p	894.549944632208	-0.0171942063125487	0.115822135071787	-0.148453543028641	0.881984846918062	0.971749475238122
hsa-miR-548g-3p	14.1176757233274	-0.0920632757058879	0.632240063234169	-0.145614428853095	0.884225776822762	0.971749475238122
hsa-miR-1908-3p	1.82292815926672	-0.22324814080642	1.57691510221899	-0.141572707682406	0.887417525872249	0.971749475238122
hsa-miR-1266-5p	2.37326826602627	-0.191439960222357	1.35737972892379	-0.141036407235978	0.887841180974042	0.971749475238122
hsa-miR-1343-5p	4.39471383430468	-0.135144043942901	1.00571346999255	-0.134376289047717	0.8931050301699	0.971749475238122
hsa-miR-3685	14.8883755225583	-0.0776160572198375	0.581779158939916	-0.133411546335322	0.893867914381151	0.971749475238122
hsa-miR-3131	12.4443462593803	-0.0835288212814367	0.632273732228874	-0.132108637483615	0.894898364071899	0.971907422107759
hsa-miR-6500-3p	1.67278318707267	-0.21833096056927	1.73692945933815	-0.125699382548594	0.899969890645859	NA
hsa-miR-331-3p	1476.74228637323	-0.0117193792559876	0.102568098128368	-0.114259496567055	0.909032089223229	0.980468795645487
hsa-miR-3192-5p	4.4601829434602	-0.108570071497759	1.02924251678637	-0.105485412550533	0.915990644506654	0.983052851182663
hsa-miR-4677-3p	48.1748307529013	-0.0322533209633912	0.315161736208073	-0.10233894936439	0.918487640464774	0.983052851182663
hsa-miR-302f	2.22907299239896	-0.147421198146345	1.44592073558268	-0.10195662495077	0.918791103878273	0.983052851182663
hsa-miR-597-3p	183.790815517083	-0.0156697635150901	0.171085552088559	-0.091590220937996	0.927023621352137	0.983661704382366
hsa-miR-6808-3p	4.23190721778081	-0.0987422929314412	1.08964299833753	-0.0906189394894408	0.927795382313647	0.983661704382366
hsa-miR-3616-5p	4.87330397978048	-0.0892744753998168	0.995682789226772	-0.0896615632666963	0.928556160940944	0.983661704382366
hsa-miR-2355-3p	225.82814946611	-0.0153795882579807	0.171695306658247	-0.089574890294428	0.928625038817426	0.983661704382366
hsa-miR-1296-5p	3360.71269020239	-0.00745595553065512	0.0869393278271656	-0.0857604460144605	0.931656850096397	0.983661704382366
hsa-miR-3936	2.21965900359732	-0.129563269323671	1.59091897806705	-0.0814392631616533	0.935092625307227	0.983661704382366
hsa-miR-937-3p	24.230627668993	-0.0346078171335945	0.437729186020452	-0.0790621650071501	0.936983177223886	0.983661704382366
hsa-miR-1275	70.79322968403	-0.0235976334487344	0.301642237645877	-0.0782305344002839	0.937644673500379	0.983661704382366
hsa-miR-6833-3p	2.3605766645744	-0.102576376543715	1.31363039658775	-0.0780861776723222	0.937759502239793	0.983661704382366
hsa-miR-3135a	7.57245006171096	-0.0593700647463783	0.760886859683135	-0.0780274543985456	0.937806214111711	0.983661704382366
hsa-miR-148b-3p	56525.642260762	-0.00765309226757825	0.0993028873406564	-0.0770681746777864	0.938569310605393	0.983661704382366
hsa-miR-134-5p	42.8599019647925	-0.0255356212392063	0.33340573907487	-0.0765902270010773	0.938949533839492	0.983661704382366
hsa-miR-7109-3p	3.41643607049681	-0.0872316297363233	1.15177101813465	-0.0757369549700939	0.939628374599311	0.983661704382366
hsa-miR-6505-5p	158.988333154494	-0.0127940575385001	0.18594533600171	-0.0688054769944995	0.945144458411238	0.983661704382366
hsa-miR-5091	3.48644709610798	-0.0738036439855655	1.1126025636744	-0.0663342386537622	0.947111724740094	0.983661704382366
hsa-miR-769-5p	35361.6248470411	-0.00655557176592671	0.0996512794190877	-0.0657851239255742	0.947548899966481	0.983661704382366
hsa-miR-659-5p	70.1706236585029	-0.0168304243859434	0.256443906992914	-0.0656300419974824	0.947672370613115	0.983661704382366
hsa-miR-139-5p	14425.7915820793	-0.00581130802724964	0.0892156612424884	-0.0651377566036807	0.948064318828391	0.983661704382366
hsa-miR-194-3p	39.6262244477775	-0.0215700223850374	0.336698991544604	-0.0640632224233435	0.948919885919782	0.983661704382366
hsa-miR-6883-3p	2.51842664701958	-0.0818749896568564	1.31625085718829	-0.0622031805029581	0.950401029721847	0.983661704382366
hsa-miR-26b-3p	20.5212127857821	-0.030069298734115	0.484515713479826	-0.0620605233175106	0.950514634198261	0.983661704382366
hsa-miR-11399	4.23767272410296	-0.0538216605189939	1.00421672094187	-0.0535956625662573	0.957257312317748	0.986815916591747
hsa-miR-2277-3p	12.2226664492155	-0.0310503431214279	0.621310570417593	-0.0499755590840157	0.960141865003612	0.986815916591747
hsa-miR-1843	1868.35510953177	-0.00465898197503711	0.0944351527735991	-0.0493352511030151	0.960652127392588	0.986815916591747
hsa-miR-137-3p	737.329044063345	-0.00540882973286014	0.122953010917434	-0.0439910311467874	0.964911553056055	0.989237054393603
hsa-miR-151b	1121.17895314753	-0.00402261944497039	0.111802560985751	-0.0359796717490492	0.971298568052119	0.991633883320283
hsa-miR-5002-3p	5.57009805156342	-0.0286468164196968	0.959640095590908	-0.0298516251575099	0.976185386169026	0.991633883320283
hsa-miR-15a-5p	38.5617473577277	-0.0101918306194499	0.3659790882254	-0.0278481228773729	0.97778328432287	0.991633883320283
hsa-miR-1226-5p	13.2300287837183	-0.0171823962041419	0.625092311064317	-0.0274877740455425	0.978070691062542	0.991633883320283
hsa-miR-605-3p	2.2765797765839	-0.0358010970137088	1.41906417449596	-0.0252286666502769	0.979872571549214	0.991633883320283
hsa-miR-4254	1.53282863346159	-0.0416215193903975	1.82221778528712	-0.0228411333301959	0.981776996921252	NA
hsa-miR-4746-5p	14.922109231033	-0.0100199340067387	0.54724309305224	-0.0183098409718662	0.985391676823083	0.993535409689389
hsa-miR-5699-3p	20.7947076210746	-0.00814583004576207	0.484448905249554	-0.0168146319611682	0.986584496930576	0.993825484064011
hsa-miR-6514-3p	3.25699063068474	-0.0179375780536439	1.16405650712662	-0.0154095423579749	0.987705450630438	0.994042699167939
hsa-miR-6868-3p	2.76630678008359	-0.0165181750154251	1.2997908947147	-0.0127083326114934	0.989860490541176	0.995299284445248
hsa-miR-513c-5p	1.60904984014001	-0.0146779833070732	1.74291537420959	-0.00842151232599554	0.993280684760971	NA
hsa-miR-6815-5p	4.30870677132423	-0.00323113449958656	0.99273531639687	-0.00325477944243381	0.997403066319206	0.999527311405345
hsa-miR-532-3p	242.717810615552	-0.000493813912693477	0.172987075225429	-0.00285462894872325	0.997722338728401	0.999527311405345
hsa-miR-30e-3p	7221.28065552157	-0.000148452294420571	0.0903055428374478	-0.00164388906545624	0.998688366885753	0.999527311405345
hsa-miR-933	26.5132813825493	0.000249723977711406	0.421526765985642	0.000592427332882373	0.999527311405345	0.999527311405345
hsa-miR-6837-3p	14.5293286670961	0.00278833133757489	0.572197008118514	0.00487302676877571	0.996111902564867	0.999527311405345
hsa-miR-6886-5p	1.83346262441178	0.0168108737329656	1.59965479331666	0.0105090634574417	0.991615134857091	0.996151343159274
hsa-miR-4691-3p	3.29868456187255	0.0277067022862301	1.27059273156292	0.0218061237074361	0.982602609337402	0.991633883320283
hsa-miR-6823-5p	2.58790595081288	0.0297818693340089	1.36031056081861	0.0218934338906305	0.98253296251738	0.991633883320283
hsa-miR-3681-5p	2.79316526270968	0.0279271063677815	1.23325681684334	0.0226450046627465	0.981933444490425	0.991633883320283
hsa-miR-136-3p	5.84978254451535	0.0198525982641576	0.855948274223024	0.0231936892240112	0.981495772524595	0.991633883320283
hsa-miR-4515	2.6559935389454	0.0321352984078532	1.33836439357851	0.0240108736918277	0.980843935256557	0.991633883320283
hsa-miR-4804-5p	3.76736593574328	0.0280227887226356	1.08107703571562	0.0259211765645228	0.979320209264636	0.991633883320283
hsa-miR-556-5p	21.5126169958763	0.0129406708944103	0.469905834124576	0.027538859819688	0.978029945936673	0.991633883320283
hsa-miR-1288-3p	20.8458092337595	0.0144654905754061	0.477308741978015	0.0303063600206852	0.975822724341058	0.991633883320283
hsa-miR-195-5p	24.3222162983695	0.0133397951920997	0.431202307585717	0.0309362796938372	0.975320356749138	0.991633883320283
hsa-miR-483-5p	97.4390785261623	0.00834320528187956	0.24468427482966	0.0340978401153396	0.972799130823355	0.991633883320283
hsa-miR-4741	5.32705305183096	0.0347403624160326	0.898670197400379	0.0386575214316971	0.969163441061276	0.991633883320283
hsa-miR-4686	2.04530081142651	0.0646672840274794	1.51851938492087	0.0425857481107159	0.966031756544086	0.989461631236386
hsa-miR-5094	1.62117976265196	0.0784849816003169	1.76818634889666	0.0443872794568803	0.964595701178893	NA
hsa-miR-642b-5p	3.5274724599083	0.0530518636696716	1.10577624498699	0.0479770332471699	0.961734546338025	0.986901431662758
hsa-miR-6871-5p	3.33651309983086	0.0588190834920812	1.19528305442286	0.0492093343701603	0.960752472528759	0.986815916591747
hsa-miR-548a-3p	38.9125143597734	0.0216838706212527	0.439896951915868	0.0492930685852987	0.960685743272347	0.986815916591747
hsa-miR-6895-5p	1.82514481362128	0.0920375714074162	1.7331319342271	0.0531047692271972	0.957648431523167	0.986815916591747
hsa-miR-548d-5p	94.419670711308	0.0129526399404894	0.236244352793743	0.0548272997314689	0.956276051067794	0.986815916591747
hsa-miR-200a-3p	26.8244024919696	0.0234353086531295	0.402849193163704	0.0581738999378018	0.953610110336914	0.985935876789013
hsa-miR-676-5p	5.76330402311747	0.0576325641231833	0.859625585811068	0.067043797991199	0.946546835859809	0.983661704382366
hsa-miR-4659a-3p	27.6600957843396	0.0298437688990947	0.438353946238913	0.0680814423028581	0.945720802973317	0.983661704382366
hsa-miR-138-2-3p	270.659974149429	0.0110939806111276	0.159874525955768	0.0693917967531424	0.944677758423697	0.983661704382366
hsa-miR-4684-3p	19.6683952920493	0.0349501548520198	0.48669079363784	0.071811826541406	0.942751660902914	0.983661704382366
hsa-miR-338-5p	2272.10359946992	0.0077795987271687	0.10721595105204	0.0725600869164762	0.942156188985082	0.983661704382366
hsa-miR-1256	4.96108399631667	0.0720641940268349	0.990162370753645	0.0727801784387994	0.94198104443356	0.983661704382366
hsa-miR-3199	17.9431821268462	0.0379239351521976	0.498730889608329	0.0760408788434593	0.939386575712802	0.983661704382366
hsa-miR-451a	1.66817437448053	0.132880879488837	1.66074114954256	0.0800129987297771	0.936226917627311	NA
hsa-miR-4709-5p	2.75904327112786	0.110922626991929	1.33162235557706	0.0832988621191029	0.933613905049179	0.983661704382366
hsa-miR-542-3p	183.890837115507	0.0172713624706666	0.203495801319745	0.0848733111870391	0.932362109796929	0.983661704382366
hsa-miR-188-3p	1.94062566475511	0.12909936593559	1.45290919472258	0.0888557704807151	0.929196534495972	0.983661704382366
hsa-miR-34b-5p	5.60558145252765	0.0888484574339815	0.950548134365529	0.0934707609449846	0.92552957736509	0.983661704382366
hsa-miR-148a-5p	507.460707986498	0.0127766048967481	0.12987760227131	0.0983741975006457	0.921635162694405	0.983435771271581
hsa-miR-3196	2.20455857598279	0.150749530323692	1.50819189209042	0.0999538129824762	0.920380993639141	0.983052851182663
hsa-miR-137-5p	23.9083856082513	0.043885326398459	0.43445350941409	0.101012710100198	0.919540370584455	0.983052851182663
hsa-miR-302c-3p	70.4358040380081	0.028986132872699	0.280425746460329	0.103364734652849	0.917673499858068	0.983052851182663
hsa-miR-6884-5p	2.37069641209641	0.136482420849539	1.31709185787661	0.10362407149762	0.917467684206154	0.983052851182663
hsa-miR-374a-5p	6581.68269941197	0.0287894459529684	0.275656546687762	0.104439550951708	0.916820537162537	0.983052851182663
hsa-miR-3115	40.238310258473	0.0385789330827819	0.359697319324395	0.107253879887799	0.914587571931939	0.983052851182663
hsa-miR-380-5p	3.48765113651298	0.125001859749617	1.11528269412032	0.112080874569843	0.910759281747952	0.981367704964918
hsa-miR-517a-3p	3.69158623036025	0.137286379420787	1.19108365719022	0.115261743868308	0.90823766018565	0.980468795645487
hsa-miR-517b-3p	3.69158623036025	0.137286379420787	1.19108365719022	0.115261743868308	0.90823766018565	0.980468795645487
hsa-miR-6736-5p	2.66793926921275	0.14449719683894	1.23839266876142	0.116681243747558	0.907112654057704	0.980468795645487
hsa-miR-6716-3p	34.9585958650327	0.047193856936396	0.401504815465106	0.117542443125436	0.906430212380993	0.980468795645487
hsa-miR-3133	2.76274186166568	0.160141184041106	1.27899914003077	0.125208203062008	0.900358723248859	0.975907086009128
hsa-miR-181b-2-3p	20.7466213722005	0.0602982225022707	0.461724655050351	0.130593464833918	0.896096912758117	0.972247440917403
hsa-miR-6743-3p	1.57496406594478	0.276147081064169	2.09213046417255	0.13199324124052	0.8949896376838	NA
hsa-miR-548h-3p	5.20725515083016	0.12680987642902	0.949990596727351	0.133485401714366	0.893809508695434	0.971749475238122
hsa-miR-548z	5.20725515083016	0.12680987642902	0.949990596727351	0.133485401714366	0.893809508695434	0.971749475238122
hsa-miR-487a-3p	2.07960382180322	0.195311483439376	1.44389362320067	0.135267224884913	0.892400597627322	0.971749475238122
hsa-miR-92a-3p	109020.036931698	0.013048509006842	0.0950561983816854	0.137271521783855	0.890816179643212	0.971749475238122
hsa-miR-7-5p	2285058.86478751	0.0145850356328689	0.1061743744744	0.137368698474278	0.890739371465671	0.971749475238122
hsa-miR-1185-1-3p	2.52374399558544	0.190010466807348	1.36947704748488	0.138746733401858	0.889650287306494	0.971749475238122
hsa-miR-5187-3p	1.95146132633958	0.204799748889345	1.43512924897578	0.142704741775354	0.886523371655495	0.971749475238122
hsa-miR-4687-3p	2.65809667211633	0.184469657747617	1.26151273117197	0.146228930703094	0.883740667631015	0.971749475238122
hsa-miR-216a-5p	9182.43824813474	0.0172076459172106	0.11655145426093	0.147639907423952	0.8826269586396	0.971749475238122
hsa-miR-6738-3p	2.67256474972998	0.194153903243648	1.29739256684442	0.149649310629148	0.881041301947851	0.971749475238122
hsa-miR-548j-3p	5.15978458403183	0.144486705946101	0.956837123424085	0.151004494295799	0.879972170619327	0.971749475238122
hsa-miR-31-5p	26.523168885394	0.066819453369913	0.440335299762062	0.151746756178801	0.879386678069838	0.971749475238122
hsa-miR-618	325.572381743972	0.0260060808313035	0.170051874519619	0.152930280273407	0.87845325657126	0.971749475238122
hsa-miR-30b-3p	94.0872068712004	0.0373004461369727	0.23925287342313	0.155903858554732	0.876108803815629	0.971749475238122
hsa-miR-548ao-3p	7.450561198912	0.118094628345585	0.754256209535957	0.156570972638383	0.875582980825468	0.971749475238122
hsa-miR-518e-5p	8.82676681852306	0.276489085338413	1.70340427949958	0.162315598631488	0.871057331634361	0.970985736177187
hsa-miR-519a-5p	8.82676681852306	0.276489085338413	1.70340427949958	0.162315598631488	0.871057331634361	0.970985736177187
hsa-miR-519b-5p	8.82676681852306	0.276489085338413	1.70340427949958	0.162315598631488	0.871057331634361	0.970985736177187
hsa-miR-519c-5p	8.82676681852306	0.276489085338413	1.70340427949958	0.162315598631488	0.871057331634361	0.970985736177187
hsa-miR-522-5p	8.82676681852306	0.276489085338413	1.70340427949958	0.162315598631488	0.871057331634361	0.970985736177187
hsa-miR-523-5p	8.82676681852306	0.276489085338413	1.70340427949958	0.162315598631488	0.871057331634361	0.970985736177187
hsa-miR-1972	5.14057534480875	0.153041544452006	0.929133309210207	0.164714301957484	0.869168859410435	0.970985736177187
hsa-miR-1299	15.1736456822622	0.100688424656636	0.611230695040773	0.164730641758623	0.869155997814392	0.970985736177187
hsa-miR-502-5p	10.424676421911	0.11075194907801	0.654884655235054	0.169116726423004	0.865704828645745	0.970985736177187
hsa-miR-4685-3p	9.17971737070306	0.12116910160517	0.708229987799907	0.171087222642997	0.864155182597731	0.970985736177187
hsa-miR-3170	4.70802296406007	0.164685702702219	0.95655374380809	0.172165655895712	0.863307297305615	0.970985736177187
hsa-miR-505-3p	5429.39282622295	0.0171153660390231	0.0983386112453513	0.174045228240217	0.861829917625554	0.970985736177187
hsa-miR-3175	14.1567929078367	0.09853782246087	0.550366349965272	0.179040420016754	0.857905963853608	0.970985736177187
hsa-miR-584-5p	11.8627825281001	0.118479817852514	0.628565694573527	0.18849233878871	0.850490720641503	0.967433731013659
hsa-miR-1287-3p	6.41910859933036	0.161083822812401	0.822914728748788	0.195747891227228	0.84480749767834	0.964239742672367
hsa-miR-1262	2.37165951946242	0.271419231531686	1.37695742657434	0.197115194917054	0.843737392878066	0.964020455130194
hsa-miR-6874-3p	4.93732171134956	0.182084129957601	0.919789767050869	0.197962769841873	0.843074192591429	0.964020455130194
hsa-miR-193a-3p	2.55678270215673	0.272194160245563	1.36656055994603	0.199181923014309	0.842120439451063	0.964020455130194
hsa-miR-493-3p	11.4476349407781	0.133115473784613	0.668099085670014	0.199245106960618	0.842071016451715	0.964020455130194
hsa-miR-218-1-3p	2.01628519249361	0.29942663487145	1.49292104094386	0.200564280802249	0.841039290276737	0.964020455130194
hsa-miR-3187-5p	3.53434455190214	0.223851966160288	1.10453280677428	0.202666652169467	0.839395589940757	0.964020455130194
hsa-miR-6802-3p	2.50601219599331	0.268076097061298	1.31584386137561	0.203729412683542	0.838564956208316	0.964020455130194
hsa-miR-5579-5p	7.76724166072129	0.162551552231501	0.790275962245705	0.20568960717163	0.837033377254571	0.964020455130194
hsa-miR-11401	3.0684822252648	0.260773321467064	1.26384129877746	0.206333913695743	0.83653008914425	0.964020455130194
hsa-miR-548e-3p	188.908958281894	0.0404311721211888	0.190338792949967	0.21241687779231	0.831781819633854	0.963392867044273
hsa-miR-548al	7.50142915980874	0.161914519437215	0.755889567252863	0.214203934611325	0.830388027917109	0.963392867044273
hsa-miR-4738-3p	3.90964500610277	0.254979276331523	1.11723529815629	0.228223434000252	0.819472544419025	0.958233071109786
hsa-miR-9903	7.20244736701983	0.189276228112122	0.809891377149633	0.233705696161711	0.815213465308546	0.954961992354962
hsa-miR-4504	7.82739269968311	0.187350247807675	0.798178364214208	0.234722282897405	0.814424291593774	0.954961992354962
hsa-miR-551b-3p	88.135583742728	0.0590689545390383	0.237449374347913	0.248764414314648	0.803543019165217	0.947680166534273
hsa-miR-3691-3p	1.94738423556532	0.394095580431268	1.57919570435191	0.249554617800207	0.802931797991764	0.947680166534273
hsa-miR-6735-3p	2.46153543495871	0.34429593523353	1.37303798578309	0.250754850775061	0.802003650311641	0.947680166534273
hsa-miR-624-5p	11.3916797604975	0.157319183540316	0.62718405470817	0.250834156830593	0.80194233226529	0.947680166534273
hsa-miR-200b-3p	151.826225100806	0.050312577322751	0.19280949877754	0.260944495171374	0.794135310992515	0.946754149261435
hsa-miR-548p	22.0975838488905	0.125007178360676	0.475288459576222	0.263013283495532	0.79254034072137	0.946754149261435
hsa-miR-5708	2.05061815999237	0.393652443557906	1.48812367267781	0.264529387432931	0.791372023145383	0.946754149261435
hsa-miR-5088-5p	1.83089077048193	0.432117312031839	1.63129412342624	0.264892336597311	0.79109240203672	0.946754149261435
hsa-miR-942-5p	18.1196235065301	0.132210338077827	0.497184255678134	0.265918191430858	0.790302214617011	0.946754149261435
hsa-miR-6825-5p	3.34477690748548	0.321961159774387	1.20353370264749	0.267513206373987	0.789074047361756	0.946754149261435
hsa-miR-3622a-5p	3.7818099673431	0.291395042172827	1.07519527209354	0.271015925884276	0.786378783413234	0.945721691333768
hsa-miR-3940-3p	4.43742095719198	0.290489750117885	1.0670652320493	0.272232419718145	0.785443315507472	0.945721691333768
hsa-miR-132-3p	3044.35617983803	0.0255750180230678	0.0934610380981758	0.273643633149063	0.784358498939396	0.945721691333768
hsa-miR-3138	2.80295385667023	0.360647137725176	1.30995493136109	0.275312630298242	0.783076061708345	0.945721691333768
hsa-miR-5004-5p	4.09225659826766	0.27847828045119	1.00062693429626	0.278303802252778	0.780779157597448	0.944158056213654
hsa-miR-4783-3p	2.22578522440664	0.383093570256278	1.37427748917472	0.278759983536028	0.780429026057193	0.944158056213654
hsa-miR-299-3p	2.46337182536459	0.375711889674399	1.34057206353136	0.280262359551707	0.779276226734137	0.944158056213654
hsa-miR-4785	2.76343372971432	0.35499369288311	1.25683512801547	0.282450486121948	0.777598107814062	0.944158056213654
hsa-miR-32-3p	71.3354093368543	0.0838304094032538	0.285416344170276	0.293712715180885	0.768977437343452	0.938152473559012
hsa-miR-487b-3p	20.1693955633513	0.137821454993889	0.466846315913946	0.295218041346381	0.767827320859537	0.937791321806197
hsa-miR-10396b-5p	2.94895556358136	0.359647572252408	1.21646967215243	0.295648613759556	0.767498443888815	0.937791321806197
hsa-miR-1276	99.353486521808	0.0694264930534348	0.229211743105624	0.302892391605966	0.761971869786433	0.935844645442398
hsa-miR-3150a-5p	12.1344545070569	0.182979466884874	0.592416414339327	0.308869677571199	0.757420663538388	0.934785259463035
hsa-miR-590-3p	68.4246148793486	0.0919793358306147	0.297003889055179	0.309690678203632	0.756796192228542	0.934785259463035
hsa-miR-10396b-3p	5.87509845508625	0.273478941176649	0.882404632851653	0.309924643406338	0.756618262151081	0.934785259463035
hsa-miR-20b-3p	20.0923202739382	0.154621503772587	0.493833511537399	0.313104518345101	0.754201256430666	0.934785259463035
hsa-miR-217-3p	171.012302212781	0.0636052225391709	0.199932085278006	0.318134142655131	0.750383185859708	0.934150496682493
hsa-miR-182-5p	157.564894276883	0.0674837825381523	0.210335282178204	0.320839099552388	0.748332327329351	0.932654818850882
hsa-miR-3126-5p	5.76582910812228	0.277927483383192	0.865138144631639	0.321252143496145	0.748019319725381	0.932654818850882
hsa-miR-4501	5.21224134583456	0.316327959006155	0.962367387420374	0.328697712683378	0.742384183370802	0.927346795609943
hsa-miR-370-3p	80.2767888045111	0.0815299883818166	0.246534955262251	0.3307035641055	0.740868409881732	0.926507419191506
hsa-miR-3907	2.78369727077217	0.434720765454377	1.31099843458291	0.331595182714832	0.740194957603315	0.926507419191506
hsa-miR-6798-3p	5.27853639135498	0.31168314940236	0.930243304710069	0.335055514857484	0.737583209184686	0.925561558496897
hsa-miR-431-3p	2.19577654098569	0.474109164510457	1.41011226243898	0.336220864919237	0.736704319927087	0.925516411075448
hsa-miR-548ah-3p	44.2393432623761	0.127115876592725	0.366390478166219	0.346940993742357	0.728635648604475	0.919588439273234
hsa-miR-30c-2-3p	207.621874588914	0.0572692322371307	0.162790762058607	0.351796573177249	0.724990828704191	0.919214699673443
hsa-miR-219a-5p	81.831691629217	0.107497358094407	0.304760428226929	0.352727415169408	0.724292804412557	0.919214699673443
hsa-miR-548aj-3p	2.03207299160446	0.594767162065699	1.68298797280133	0.353399532068973	0.723788936575432	0.919214699673443
hsa-miR-106b-5p	1333.38610904447	0.0412407287418811	0.116685535117048	0.353434799784843	0.723762500626612	0.919214699673443
hsa-miR-4638-3p	3.31723246791898	0.4078944770754	1.15223157886636	0.354003903865152	0.723335957584606	0.919214699673443
hsa-miR-4781-3p	24.4083290686536	0.154315535718496	0.434143263602247	0.355448416815414	0.722253682426652	0.919214699673443
hsa-miR-4433a-5p	3.72667856351891	0.4182779660959	1.15256686568331	0.36290993481573	0.716672165079111	0.91607222032231
hsa-miR-636	5.96060057992116	0.311628975218632	0.855357506881918	0.364325995518096	0.715614590211941	0.91607222032231
hsa-miR-301b-5p	26.3465103309291	0.154638158702745	0.423642413604166	0.365020483636542	0.715096115944246	0.91607222032231
hsa-miR-4511	1.8902458302009	0.559674459061611	1.53113163003894	0.365529944050192	0.714715858769204	0.91607222032231
hsa-miR-362-3p	2.55321778373882	0.462759393829171	1.26569555792334	0.36561666897878	0.714651135026821	0.91607222032231
hsa-miR-6770-3p	43.0715791211643	0.134393617486956	0.357764248510058	0.375648539636507	0.707178199800135	0.913243147730709
hsa-miR-6865-5p	2.86085162769454	0.542657302655133	1.43564405336442	0.377988751030186	0.705438950522834	0.913243147730709
hsa-miR-4677-5p	10.8215941961447	0.247469790570026	0.651818020489269	0.379660860533235	0.704197177226634	0.912878985354008
hsa-miR-6770-5p	8.14922748229107	0.330738573502491	0.87044270020318	0.37996593391534	0.703970702834298	0.912878985354008
hsa-miR-877-3p	13.9706598488513	0.219324765534641	0.57575329783902	0.380935317883257	0.703251244899865	0.912878985354008
hsa-miR-5009-5p	2.10389045049946	0.606932883554504	1.57718202396338	0.38482107602857	0.700369982978905	0.911144835676347
hsa-miR-2276-3p	5.35529209710462	0.382263335347143	0.98340199597849	0.38871523233669	0.697486813062202	0.91063082133448
hsa-miR-190b-5p	10.6310160976871	0.265039778303631	0.671120467476587	0.394921316138935	0.692900958005821	0.907204532010213
hsa-miR-374c-5p	81.1023796257944	0.120385239564352	0.303130693782719	0.397139722349077	0.691264429222626	0.906870164259697
hsa-miR-1306-5p	96.5958420980469	0.0945997805463078	0.237602994021171	0.398142207492043	0.690525363550875	0.906870164259697
hsa-miR-23c	23.6827710677937	0.175061422084757	0.434098901738444	0.403275431897397	0.686745613257755	0.905218107271326
hsa-miR-548ah-5p	2.28283340924858	0.550728360383341	1.36412713141685	0.403722166138084	0.686417037680916	0.905218107271326
hsa-miR-4690-3p	3.80185587602311	0.463340192263265	1.13948221192705	0.406623453541833	0.684284568768882	0.904144953680184
hsa-miR-6806-3p	5.65552212724864	0.369047400476518	0.901489656805541	0.409375080113786	0.682264424556646	0.904144953680184
hsa-miR-497-5p	10.3522376221505	0.276781479399948	0.674884628983324	0.41011673331026	0.681720318318794	0.904144953680184
hsa-miR-550a-3p	35.4035573110248	0.171675763757183	0.415892049510087	0.412789241726102	0.679761034255594	0.904144953680184
hsa-miR-4999-5p	10.2575185937591	0.293433901855974	0.708097595807265	0.414397540103841	0.678582990152663	0.904144953680184
hsa-miR-32-5p	296.558468320592	0.0750262253924983	0.180812582623971	0.414939183455652	0.678186424552899	0.904144953680184
hsa-miR-3690	2.5698489087675	0.620159231781994	1.49444467932164	0.41497637240309	0.678159199835901	0.904144953680184
hsa-miR-485-5p	4.89492853402439	0.390820792994849	0.940598097894688	0.415502427518843	0.677774138456644	0.904144953680184
hsa-miR-140-5p	1960.98429652334	0.0410349046250645	0.0986932808385781	0.415782151291341	0.677569420752388	0.904144953680184
hsa-miR-4798-5p	29.6987339260738	0.167397392478266	0.401813289278965	0.416604918116701	0.676967411428946	0.904144953680184
hsa-miR-99a-3p	34.0723620182854	0.159968900546107	0.379488651225327	0.421538035536991	0.673362243019773	0.904144953680184
hsa-miR-4454	38.8704573816121	0.15150581554242	0.35774507014621	0.423502175670791	0.671928911521011	0.904144953680184
hsa-miR-301b-3p	281.666315004468	0.0914802085787823	0.21376694567228	0.427943657477467	0.668692141146965	0.904144953680184
hsa-miR-107	21535.348734867	0.0342124272121773	0.0797014729938058	0.429257150803677	0.667736096165533	0.904144953680184
hsa-miR-3174	24.155863772815	0.186910501837004	0.431839248866151	0.432824256543982	0.665142449870518	0.904144953680184
hsa-miR-412-5p	1.62730598346128	0.774061168618418	1.76024812845713	0.439745485937196	0.660121454481585	NA
hsa-miR-193a-5p	69.6209363870879	0.116150158590649	0.263211795166695	0.441280218909225	0.659010144827913	0.901543665129663
hsa-miR-548f-3p	65.616095195382	0.149452080629515	0.33152980725117	0.450795305160266	0.652137085333372	0.900687446158544
hsa-miR-3065-5p	342.252572837294	0.0715200863088921	0.158238891023392	0.451975401535893	0.651286703366848	0.900687446158544
hsa-miR-4793-3p	8.12356893971401	0.333180679454589	0.735439110671436	0.453036389580103	0.650522538402766	0.900687446158544
hsa-miR-6734-5p	6.81392950065769	0.373291043006954	0.82156985011495	0.45436312317781	0.649567489913291	0.900687446158544
hsa-miR-1297	14.32074638818	0.254012616915013	0.555505202499257	0.457264154812938	0.647481190788224	0.900687446158544
hsa-miR-548av-5p	94.4224677662339	0.110508721616919	0.236596418216391	0.467076900191479	0.640444860393345	0.896949562132517
hsa-miR-548k	94.4224677662339	0.110508721616919	0.236596418216391	0.467076900191479	0.640444860393345	0.896949562132517
hsa-miR-3074-3p	10.4197625178019	0.337786522271776	0.71236353425247	0.474177166615129	0.635373574478548	0.896762140344069
hsa-miR-5701	84.5175500904813	0.131380652903835	0.274112923585876	0.479293902619207	0.631729559259025	0.896174491041873
hsa-miR-501-5p	196.969167506302	0.0902715455349816	0.186049658319121	0.485201350814327	0.627533523950088	0.891373621341782
hsa-miR-585-3p	4.35602198517584	0.497961764954127	1.02610807453669	0.485291732236848	0.627469419403741	0.891373621341782
hsa-miR-548ay-5p	140.08842393757	0.102173772122002	0.209347539504555	0.488058146581554	0.625508655435629	0.891373621341782
hsa-miR-3605-5p	93.2602231805851	0.115846611273636	0.237164180234078	0.488465885359654	0.625219884009086	0.891373621341782
hsa-miR-6820-3p	1.70482145106717	0.768572590804822	1.5703577765808	0.489425150285349	0.62454073398805	0.891373621341782
hsa-miR-663a	2.48585202077699	0.703678033035068	1.41888402735852	0.495937666128413	0.619938390333303	0.891258172441446
hsa-miR-548am-5p	12.3654788989028	0.796375576910675	1.60393354647372	0.496514072332688	0.61953176133885	0.891258172441446
hsa-miR-548c-5p	12.3654788989028	0.796375576910675	1.60393354647372	0.496514072332688	0.61953176133885	0.891258172441446
hsa-miR-548o-5p	12.3654788989028	0.796375576910675	1.60393354647372	0.496514072332688	0.61953176133885	0.891258172441446
hsa-miR-548b-5p	48.9508975845678	0.16124753398813	0.324323556255068	0.497181073894351	0.619061366575035	0.891258172441446
hsa-miR-374b-5p	47897.2395743573	0.0493458351407951	0.0991458599103326	0.497709487672238	0.61868881988142	0.891258172441446
hsa-miR-3128	2.97151932305535	0.668089277762579	1.33975184741493	0.498666435169815	0.618014394174143	0.891258172441446
hsa-miR-4676-3p	4.39737850253762	0.518173910568015	1.03852309074422	0.498952710041991	0.617812699388876	0.891258172441446
hsa-miR-432-5p	10.2581839876969	0.327896563470667	0.655262723046426	0.50040472613217	0.616790126216584	0.891258172441446
hsa-miR-4429	8.63459989543458	0.354871042325565	0.704492347156947	0.50372590100898	0.614454004629323	0.891258172441446
hsa-miR-19b-1-5p	5.73945875183871	0.449277208589785	0.890848756071692	0.504324898617952	0.614033083514342	0.891258172441446
hsa-miR-1306-3p	77.582597013278	0.132388450655719	0.261387168982301	0.506484121508975	0.612516833747343	0.891258172441446
hsa-miR-219a-1-3p	158.449373738286	0.0946494969093423	0.186115688623553	0.508551952870481	0.611066314429271	0.891258172441446
hsa-miR-4797-3p	3.79366547708797	0.563272077044663	1.08610124397233	0.518618388636162	0.604026883216301	0.890230225196643
hsa-miR-4750-5p	4.96845047491759	0.496836661811091	0.957561558712798	0.518856106211034	0.603861088928704	0.890230225196643
hsa-miR-3124-5p	6.52186714653759	0.484744540323204	0.933331371518532	0.519370242033677	0.603502578814405	0.890230225196643
hsa-miR-5585-3p	13.7738036755188	0.296818383582116	0.571147352432857	0.519687926973293	0.603281102966399	0.890230225196643
hsa-miR-12136	45.153854071925	0.183094416274453	0.347702815681916	0.526583070417096	0.598483151022091	0.889221244685055
hsa-miR-3186-5p	4.69995958078394	0.549885818253838	1.03835186641287	0.529575605380762	0.596406211707054	0.888044863125441
hsa-miR-548ar-5p	2.75910573211255	2.02862626933936	3.82613344251077	0.530202696748637	0.595971401499386	0.888044863125441
hsa-miR-19b-3p	1512.01128367923	0.0837838899467036	0.157839965016782	0.530815436621489	0.595546681895301	0.888044863125441
hsa-miR-6767-5p	2.04957109236844	0.772851156375349	1.4337841150534	0.539028957191765	0.589866874011798	0.884800311017697
hsa-miR-548e-5p	1.62286152173894	0.965618193900189	1.78684961918591	0.540402607769603	0.58891940980575	NA
hsa-miR-641	251.49234989209	0.0856669258398326	0.158193380455366	0.541532936417674	0.588140302135035	0.8834173074477
hsa-miR-616-3p	2.6949547246199	0.733268941765283	1.35077482218582	0.542850614122871	0.58723266126061	0.8834173074477
hsa-miR-219a-2-3p	12977.527310812	0.0457711858437396	0.0842869938519124	0.543039723591958	0.587102452375818	0.8834173074477
hsa-miR-6895-3p	3.30611227782018	0.672512976593193	1.23766481049421	0.543372463118389	0.586873381330921	0.8834173074477
hsa-miR-616-5p	3.01417010134461	0.686989050946563	1.24995912762452	0.54960921182451	0.582587439183775	0.8834173074477
hsa-miR-429	25.8942647368292	0.232326022215943	0.42104270813436	0.551787307385941	0.581094084399111	0.882491431079148
hsa-miR-302c-5p	3.78100383275816	0.59272953744072	1.06869712513552	0.554628176215557	0.579149012500003	0.882491431079148
hsa-miR-488-5p	288.597534551638	0.086631999379792	0.154804098813333	0.559623421110156	0.575736326066814	0.881355347934834
hsa-miR-522-3p	4.88395530524246	0.549226335077251	0.97102886869178	0.565612777112587	0.571657040131245	0.876647248692888
hsa-miR-130b-3p	858.181027907581	0.0639295043511525	0.112225213022845	0.569653668985587	0.56891261980979	0.876000720898705
hsa-miR-516b-5p	12.4289415703172	0.37552877886414	0.655243519073936	0.573113305103542	0.566567979082583	0.874953081621204
hsa-miR-6511b-5p	134.112869636437	0.158266044794007	0.273149148038354	0.579412551459924	0.562310837001925	0.873291794947827
hsa-miR-141-3p	2.45917455694579	0.818095349496444	1.39174541778627	0.587819682422753	0.556653331396409	0.866567082095392
hsa-miR-1323	3.80912661918967	0.63094534230407	1.06846421336254	0.590516120627416	0.55484468130688	0.866567082095392
hsa-miR-3179	58.9826803541131	0.19173644206019	0.323967257829964	0.59183895108568	0.55395843743167	0.866447812393124
hsa-miR-6882-5p	36.3486004622408	0.213555411145559	0.359553795417914	0.593945645594816	0.552548468000003	0.865475346453642
hsa-miR-142-5p	2.34739229634979	0.905241320340599	1.52295538843918	0.594397792090515	0.552246084869021	0.865475346453642
hsa-miR-7854-3p	32.872673964331	0.224480276078878	0.373518985259622	0.600987593503042	0.547848249667397	0.860568495185696
hsa-miR-454-3p	3010.82279320669	0.0598830551887674	0.0994035314266053	0.602423820656534	0.546892057757438	0.860568495185696
hsa-miR-656-3p	9.15959615053186	0.443950061691884	0.735438255997356	0.603653750769093	0.546073868769593	0.860568495185696
hsa-miR-3529-5p	18.4782582381498	0.300306122140441	0.494801106448145	0.606922899376969	0.543902080374342	0.860568495185696
hsa-miR-552-5p	11.2948971554552	0.382109262991999	0.627827714667655	0.60862120939384	0.542775542856175	0.860568495185696
hsa-miR-548aj-5p	2.4853601809105	2.34617545315693	3.85319593973118	0.60889077271285	0.542596840781875	0.860568495185696
hsa-miR-548g-5p	2.4853601809105	2.34617545315693	3.85319593973118	0.60889077271285	0.542596840781875	0.860568495185696
hsa-miR-548x-5p	2.4853601809105	2.34617545315693	3.85319593973118	0.60889077271285	0.542596840781875	0.860568495185696
hsa-miR-660-3p	6.52709052338134	0.504666842894671	0.826927773951366	0.610291320223997	0.541668845644781	0.860568495185696
hsa-miR-18b-5p	38.5111572778603	0.210940507009509	0.341885351349724	0.616991942406246	0.53724004044845	0.860568495185696
hsa-miR-4482-5p	1.86285245230723	0.989404270087705	1.60073508359033	0.618093699719847	0.536513575096588	0.860568495185696
hsa-miR-6855-3p	6.43449169228236	0.52525001211965	0.84877162546027	0.618835498694739	0.53602473389965	0.860568495185696
hsa-miR-152-5p	76.3989809144774	0.157030911217597	0.253042150950277	0.62057214826811	0.534881169695456	0.860568495185696
hsa-miR-4516	7.4521694054016	0.506508427656635	0.810500888172172	0.62493260038111	0.532015294877523	0.860313392894728
hsa-miR-5006-3p	14.9460168194186	0.347587042488701	0.547985969161786	0.634299164667262	0.525885601562711	0.853869756935857
hsa-miR-128-1-5p	152.583421886657	0.119898167258668	0.188694182044349	0.63540998434434	0.525161057976115	0.853869756935857
hsa-miR-130a-3p	1154.83640757299	0.0672997453762139	0.105756781346674	0.636363404022325	0.524539587837055	0.853869756935857
hsa-miR-30c-1-3p	253.998524640464	0.098099494609173	0.152319835985343	0.644036241075079	0.519551933483341	0.850175891154558
hsa-miR-421	12567.6119773174	0.0593069246232102	0.0920458080236401	0.644319669701616	0.519368163229038	0.850175891154558
hsa-miR-6751-3p	2.22627335074917	0.912078330373726	1.41528378133041	0.644449079686578	0.519284267175187	0.850175891154558
hsa-miR-6763-5p	2.84758759048589	0.801687590095494	1.2289590546134	0.652330593998253	0.514187927792541	0.850175891154558
hsa-miR-410-3p	11.7808353478946	0.41646393216144	0.636649719619498	0.654149243025418	0.513015658653667	0.850175891154558
hsa-miR-19a-3p	195.309676903272	0.136922357585148	0.209200381180352	0.654503384805531	0.512787547158442	0.850175891154558
hsa-miR-629-3p	25.8603300243068	0.273869872780335	0.417237754634394	0.65638804192184	0.511574482510387	0.850175891154558
hsa-miR-643	9.67825582624766	0.448765093572945	0.681518604265915	0.658478126296088	0.510230947981309	0.850175891154558
hsa-miR-215-5p	503.368565266466	0.0841987759312615	0.127678720003657	0.659458176968332	0.509601594300707	0.850175891154558
hsa-miR-6829-5p	1.88767397627105	0.995604066523577	1.49826329683431	0.664505410115294	0.506366887452618	0.850175891154558
hsa-miR-548q	4.79062799251189	0.639167635705349	0.961118681501966	0.665024671777791	0.506034713002183	0.850175891154558
hsa-miR-876-5p	3.72626975700409	0.735191178549358	1.10385062303654	0.666024155086262	0.505395661080509	0.850175891154558
hsa-miR-7703	2.02535787239169	1.01777375411646	1.52615002370672	0.666889714842375	0.504842581099901	0.850175891154558
hsa-miR-4449	13.453123030536	0.38056661313164	0.567210858697754	0.670943807397082	0.502256327529679	0.850175891154558
hsa-miR-7155-3p	2.04603613107258	1.03535895154658	1.5411289679058	0.671818500013989	0.501699249771052	0.850175891154558
hsa-miR-4492	8.06884209817077	0.513808976419566	0.759939232425683	0.676118503290739	0.498965409697966	0.850175891154558
hsa-miR-939-5p	4.32877208558785	0.693448516613541	1.02134726070321	0.678954693760176	0.497166569158538	0.850175891154558
hsa-miR-2681-5p	106.194585687761	0.161582544356942	0.235014491044649	0.687542898477032	0.491740677389079	0.844962854105178
hsa-miR-455-5p	303.746594451985	0.0983804815953511	0.142219260952886	0.691752164483138	0.489092981757948	0.843432936864019
hsa-miR-1273c	18.2029789075372	0.371034305363428	0.534437735657602	0.694251697827598	0.487524376700459	0.843432936864019
hsa-miR-26b-5p	15665.4084543911	0.0677978876554507	0.0976172095611275	0.694528023903366	0.487351132595967	0.843432936864019
hsa-miR-3661	9.51776997527256	0.473628037774224	0.68135532415672	0.695126347417055	0.486976124418942	0.843432936864019
hsa-miR-26a-5p	751731.259519838	0.0578344594609535	0.082225065529998	0.703367751526496	0.481826598200648	0.841779369640853
hsa-miR-30a-5p	24771.1360700003	0.071341415478194	0.10132872607923	0.704059137409973	0.481395946156744	0.841779369640853
hsa-miR-548am-3p	177.615103620973	0.137537602107524	0.194502150235562	0.707126383646412	0.479487941437664	0.841779369640853
hsa-miR-1179	51.1256236031759	0.210340386991469	0.297325810140799	0.707440726023287	0.479292635664892	0.841779369640853
hsa-miR-200a-5p	7.69467818676387	0.557143794646999	0.779045237643904	0.715162313721331	0.47450875296466	0.840339694766446
hsa-miR-1304-3p	79.3841466413556	0.183457128648798	0.255034714750973	0.719341791677005	0.471930352096678	0.83712362940574
hsa-miR-365a-5p	90.4407813498412	0.175386150145291	0.240844970179254	0.728211803695782	0.466483941359833	0.830144842160611
hsa-miR-4794	1.53844991612539	1.27316340218197	1.74293489775131	0.730471002574203	0.465102331508067	NA
hsa-miR-3659	9.79974311674263	0.518268241758439	0.68559663304706	0.755937553915706	0.449686636758235	0.805474595694197
hsa-miR-629-5p	3759.86301919973	0.0723294701804464	0.0949709828037729	0.761595468901191	0.446301479985479	0.800717361150418
hsa-miR-548b-3p	2.2528006798138	1.10256286743278	1.44635208109328	0.76230599855007	0.445877394583597	0.800717361150418
hsa-miR-29b-2-5p	58.195345471866	0.218374548768288	0.285032126810936	0.766140123261044	0.443592931274947	0.799778388407047
hsa-miR-655-3p	1.68826373475797	1.3573120945604	1.76763524270546	0.767868880280388	0.442565087374626	NA
hsa-miR-202-5p	2.40576469924125	1.04564547912992	1.35783169111206	0.770084750543377	0.441249621192387	0.79817476782412
hsa-miR-148b-5p	350.122698137426	0.113871188378055	0.147051252929634	0.774363945287454	0.438715598681009	0.795390302069308
hsa-miR-27a-3p	6237.59308557991	0.0752790491343695	0.0961745405489374	0.782733649723698	0.433783537676781	0.79118658533074
hsa-miR-188-5p	33.6678978026911	0.294197023851857	0.373617548541047	0.78742828060587	0.431031196946349	0.787474632690667
hsa-miR-3691-5p	16.496048268313	0.409911241696602	0.516716661424733	0.793299833929028	0.427603153563215	0.784413196337681
hsa-miR-3149	10.1439805856875	0.516418341500969	0.6497841963575	0.794753618810458	0.426756835634419	0.784413196337681
hsa-miR-1252-3p	3.41939527870827	0.936137275193881	1.16926967044988	0.800617085050787	0.423353356772093	0.782562265548415
hsa-miR-1255a	30.1891803643228	0.334109589305447	0.414946315252425	0.805187507454301	0.420711484341691	0.780306097647259
hsa-miR-548ad-5p	182.886482039325	0.144912614510353	0.179822262288088	0.805865818094273	0.420320222349456	0.780306097647259
hsa-miR-548ae-5p	182.886482039325	0.144912614510353	0.179822262288088	0.805865818094273	0.420320222349456	0.780306097647259
hsa-miR-4665-5p	25.4319353772627	0.352057952877503	0.434529447229735	0.810205050824483	0.417822335071928	0.780306097647259
hsa-miR-147b-5p	2.00903385491065	1.18197311503563	1.45623926245274	0.811661342686805	0.416985981918799	0.780306097647259
hsa-miR-3944-3p	4.76557144661731	0.777826387466685	0.957293148153539	0.812526851327605	0.416489385538693	0.780306097647259
hsa-miR-548l	12.1938153340062	0.506090037177473	0.622669856684692	0.812774268329079	0.416347491104709	0.780306097647259
hsa-miR-548ak	5.71511074191787	0.791249003514914	0.970680701902715	0.815148587958861	0.41498726234726	0.780306097647259
hsa-miR-1268b	10.903376049615	0.523791764881679	0.641922856517079	0.815973071474115	0.41451553741147	0.780306097647259
hsa-miR-6128	1.64411812728484	1.32907488188575	1.61869499011273	0.821078022730635	0.411601827488674	NA
hsa-miR-193b-3p	475.30085444509	0.106162625138388	0.12896882310133	0.82316503000866	0.41041415226612	0.779644877488235
hsa-miR-556-3p	19.6780485163966	0.402120777109366	0.482522041154889	0.833372867583235	0.404634471945402	0.771334462145923
hsa-miR-3688-3p	11.4696998784932	0.56043977992936	0.668782217248637	0.838000421475026	0.402030466785994	0.771024888105483
hsa-miR-4717-3p	2.81839818696893	1.18752542863822	1.41466971478082	0.839436524462674	0.401224395043667	0.771024888105483
hsa-miR-6759-5p	3.132445953698	1.03446210812032	1.23000229342898	0.841024536008355	0.400334189079066	0.771024888105483
hsa-miR-1250-5p	1274.42128992708	0.0863817151753824	0.102589123701764	0.842016307951921	0.399778825214729	0.771024888105483
hsa-miR-450a-2-3p	25.4310488520659	0.366116688183856	0.433874252786628	0.843831330926903	0.398763664996041	0.771024888105483
hsa-miR-4667-5p	4.04009423256555	0.903443991662408	1.06550161554578	0.847904853902675	0.39649096112149	0.769164444013067
hsa-miR-6847-5p	7.89158407195835	0.635887241072113	0.746049605705064	0.852339088727431	0.394025916752459	0.767093008145744
hsa-miR-887-3p	29.499469756647	0.330457427847845	0.385787798096867	0.856578226366999	0.391678023334604	0.766496647765164
hsa-miR-625-5p	24.8773256983593	0.403182886254992	0.4696630377642	0.858451387135587	0.39064326279076	0.766496647765164
hsa-miR-6511a-5p	82.6190221146801	0.269334726822445	0.313610016880431	0.858820548851068	0.390439528716797	0.766496647765164
hsa-miR-1468-5p	89.2204900315495	0.222165958288982	0.255731228648257	0.868747862602879	0.384985056017719	0.761646110824243
hsa-miR-548bc	31.1282036964708	0.387937143764232	0.445667807451189	0.870462567136893	0.384047667286586	0.761163066210599
hsa-miR-4705	130.944764988004	0.183368239417603	0.208160160549253	0.880899778967151	0.378372067135684	0.75471675251873
hsa-miR-874-5p	17.7057351467921	0.451479175786119	0.50946087003846	0.886190092974237	0.375515101293483	0.752369131449963
hsa-miR-7114-5p	8.28785948472698	0.681417516780276	0.768568097303304	0.886606559875675	0.375290760871464	0.752369131449963
hsa-miR-3125	54.5543855240108	0.256176269285752	0.288757249560171	0.887168269111699	0.374988313179333	0.752369131449963
hsa-miR-6861-3p	2.05287826594437	1.36442764147339	1.53168718375611	0.890800455826395	0.373036230581867	0.751548222346588
hsa-miR-491-3p	17.9828919827643	0.476578058239647	0.532046216240082	0.89574560196589	0.370388649015067	0.750344532506539
hsa-miR-500b-3p	17.9667877734397	0.452235556306591	0.50352436694112	0.898140360225056	0.369110724185895	0.749799292567594
hsa-miR-3134	1.77946386830379	1.44671256729336	1.59643864661455	0.906212443779975	0.364823417832001	0.748706311092691
hsa-miR-5579-3p	7.71664055103015	0.723578941465696	0.793611333980839	0.91175479795147	0.361897810293249	0.745523068859264
hsa-miR-194-5p	3053.31049645852	0.0935569376646921	0.102473308570442	0.912988357357262	0.361248664857258	0.745523068859264
hsa-miR-548j-5p	13.0505625214052	0.531684542925433	0.578362024970808	0.919293660319881	0.357941992919968	0.742949542960538
hsa-miR-4424	3.98448061350705	0.989721893717336	1.0751538064939	0.920539822060287	0.357290733061524	0.742949542960538
hsa-miR-29a-5p	2.24254336509433	1.2953670405431	1.40113799157233	0.924510682270099	0.355220492367509	0.742949542960538
hsa-miR-4664-3p	26.6146851462161	0.386377540559302	0.416749643174618	0.927121467018052	0.353863471510598	0.742910309213455
hsa-miR-3195	26.001864929951	0.404951718179726	0.436156826020121	0.928454386177702	0.353171918304203	0.742910309213455
hsa-miR-1243	33.0292158640227	0.37855822863909	0.401741190363202	0.942293789434057	0.346042246956637	0.736345711547262
hsa-miR-4671-3p	7.72320553547634	0.709248204804073	0.75204690499826	0.943090384509613	0.345634673593835	0.736345711547262
hsa-miR-4735-5p	2.75727291135273	1.24778455197771	1.32279570788342	0.943293468931994	0.345530815559905	0.736345711547262
hsa-miR-10396a-5p	5.03596305531839	0.919904561472973	0.968845420037611	0.949485379656605	0.342373804452927	0.732800072688721
hsa-miR-5584-5p	4.45869696832149	0.934746780016214	0.983559730247735	0.950371137887858	0.34192370397936	0.732800072688721
hsa-miR-450a-1-3p	6.10365118731333	0.833210887519592	0.87254815865707	0.95491679084164	0.339619777832901	0.731181404040246
hsa-miR-378a-5p	71.5194506110299	0.247212069619613	0.257894102776227	0.958579769596817	0.337770488079811	0.728628675661361
hsa-miR-4326	190.020385828928	0.170882600708581	0.175603505343363	0.973116113909282	0.330495596203346	0.719554917811155
hsa-miR-1271-3p	7.19656330288748	0.779846352464923	0.797027671654897	0.978443258871678	0.327855141778647	0.717101485404292
hsa-miR-579-3p	1.88065766061885	1.65891383082656	1.69545199022174	0.978449310504865	0.327852150029351	0.717101485404292
hsa-miR-1294	8.75567798321838	0.704333914859334	0.712489732201235	0.988553073857354	0.322881855129984	0.709048553865445
hsa-miR-20b-5p	1037.71611745235	0.110465926452787	0.111284842398797	0.992641262472431	0.320884808807727	0.708720165447933
hsa-miR-1224-3p	2.25307783023939	1.50757158775405	1.50361926265722	1.00262854114401	0.316040119681938	0.70103444729448
hsa-miR-548ar-3p	5.06507890623796	0.996744549898873	0.990610339160771	1.00619235484994	0.314323049054654	0.698637060449413
hsa-let-7b-5p	112.36038139722	0.245400868694034	0.24028455069398	1.02129274639288	0.307115762006422	0.685392493258235
hsa-miR-24-2-5p	46.9744211903945	0.338383784653809	0.329761625926313	1.02614664063253	0.304822468474605	0.68166002115095
hsa-miR-2681-3p	10.7720293502206	0.658904878523413	0.639172865601326	1.03087116801106	0.302601238803943	0.678073796340264
hsa-miR-34a-3p	5.15063053765644	0.958081598313043	0.929379882005238	1.03088265289956	0.302595852350536	0.678073796340264
hsa-miR-153-3p	169.414723243569	0.212327782109471	0.20556208383544	1.03291316252392	0.301644538433564	0.678073796340264
hsa-miR-4768-5p	4.57303329709807	1.0416654845856	1.00553011300825	1.03593663790858	0.300231703614076	0.6769084405919
hsa-miR-301a-3p	72.8676975720116	0.320252330920777	0.308817678604353	1.03702719471275	0.299723183411762	0.6769084405919
hsa-miR-3943	101.445314507423	0.242473380353216	0.233231924199327	1.03962346143485	0.298514872476791	0.6769084405919
hsa-miR-548au-5p	18.8601898493861	0.672253914217806	0.64641447294364	1.03997348814994	0.298352218078487	0.6769084405919
hsa-miR-578	21.2449778330847	0.481718340317265	0.462878690529492	1.04070105229131	0.29801431469963	0.6769084405919
hsa-miR-4650-3p	1.74592022358697	2.00209061971471	1.92059642534555	1.04243171198994	0.297211570315436	0.6769084405919
hsa-miR-3200-5p	15.069683079901	0.588785118471068	0.56217825094927	1.04732816944958	0.294948248260031	0.676102665113809
hsa-miR-500b-5p	30.0735771939761	0.458932136960777	0.435667321360956	1.05340041462634	0.292157514240857	0.672513523346879
hsa-miR-210-5p	24.7965766711754	0.491443135581406	0.465860372326829	1.05491508781225	0.291464161169749	0.672326993622655
hsa-miR-3960	7.59764838841794	0.806192343113951	0.759538259362534	1.0614242708334	0.288497131693508	0.668290824049518
hsa-miR-6511b-3p	128.686809904914	0.217751604035108	0.204382297012894	1.06541323401102	0.286688970607016	0.66550632077485
hsa-miR-16-5p	2936.7199842419	0.102535284292899	0.0959590519971504	1.06853165135421	0.28528076085528	0.663640414023512
hsa-miR-511-5p	5.77345001423757	0.959419710290432	0.895265989793523	1.07165883796357	0.283873295391209	0.661768319192246
hsa-miR-6840-5p	1.92765227244743	1.69445630853878	1.57977869656458	1.07259093455531	0.283454693965703	0.661768319192246
hsa-miR-3191-3p	3.48653951421472	1.38174129745541	1.28167551864023	1.07807419066672	0.28100064846264	0.657865057594837
hsa-miR-1267	48.473832267892	0.344346711585121	0.316914108994338	1.08656163235469	0.277230589076691	0.650425612833775
hsa-miR-378h	4.05140761283201	1.16207061806672	1.06001669835931	1.09627576609441	0.27295811135288	0.645462025420727
hsa-miR-4520-2-3p	12.8453024641558	0.68085613710039	0.620700973268848	1.09691488562478	0.272678600955502	0.645462025420727
hsa-miR-18a-5p	289.486692515481	0.182601616457053	0.166460758857934	1.0969649406254	0.272656718340764	0.645462025420727
hsa-miR-3160-3p	1.55625512443701	2.17256327494032	1.97465356691213	1.1002250274906	0.27123408856976	NA
hsa-miR-532-5p	17138.1177975695	0.0880239971351055	0.079965279621186	1.100777706926	0.270993416531156	0.645462025420727
hsa-miR-1268a	21.80675209923	0.522963831555006	0.471229456053983	1.10978595424454	0.267091273252858	0.641720389565949
hsa-miR-664b-3p	23.8010194129277	0.517432047186762	0.463756310537766	1.11574125338964	0.264532906631717	0.638253756869883
hsa-miR-4639-3p	1.50871838313002	2.06261297801415	1.84203065593336	1.11974953911341	0.262820508030442	NA
hsa-miR-548aq-3p	18.9284931690439	0.556076674040758	0.494827135336342	1.12377966835385	0.261106508829238	0.634280855518812
hsa-miR-3145-5p	5.16678354780678	1.11557992192322	0.992591626757003	1.12390623883061	0.261052804348567	0.634280855518812
hsa-miR-6794-3p	6.51403356701208	0.935615473046778	0.823645003106672	1.13594506069699	0.2559795580162	0.631583601275869
hsa-miR-5584-3p	2.16530504791403	1.7790241607968	1.5456639207613	1.15097734824564	0.249741554570852	0.620473350985242
hsa-miR-1911-3p	1.92877274879085	2.18505058154645	1.87232958572343	1.16702240791767	0.243201320441323	0.609669063572083
hsa-miR-153-5p	2.15416818989014	1.85621570806502	1.5840754932304	1.1717975033372	0.241278365314707	0.609019873828846
hsa-miR-652-5p	69.1114898629308	0.332265782958484	0.28288686572776	1.17455358736324	0.240173361068753	0.60762753560712
hsa-miR-7113-5p	6.72918210105245	1.00713604647128	0.852541212044441	1.18133414812418	0.237470006813782	0.602175675476982
hsa-miR-30d-5p	145285.410217873	0.0972446252981599	0.0822719557043892	1.18198995594038	0.237209686243345	0.602175675476982
hsa-miR-1305	15.5171039531483	0.642190303178952	0.542058892005784	1.18472422950697	0.236126499308104	0.601547323063337
hsa-miR-5187-5p	12.4902355938909	0.7058243621281	0.591130675554085	1.19402425101101	0.232468481887725	0.594989261335018
hsa-miR-6782-3p	3.2814236806236	1.48325565293599	1.23243141984953	1.20351983002599	0.228775222355519	0.593004536810137
hsa-miR-548s	9.27081209175773	0.842289315442352	0.698834281772352	1.20527761360844	0.228096148745546	0.593004536810137
hsa-miR-3679-5p	68.5294696584138	0.330022895165698	0.272643293782378	1.21045667614741	0.226103705388303	0.591099686943706
hsa-miR-642a-5p	63.7228092100252	0.37095028845015	0.305628977104709	1.21372748083066	0.224851806776685	0.589229794369452
hsa-miR-338-3p	154.705464147337	0.234358272422607	0.192661932390261	1.21642230779605	0.223824090340575	0.587939835392228
hsa-miR-3129-3p	1.71876054452146	2.14915535056221	1.75869933842571	1.22201407802087	0.221702303263839	0.585166175441575
hsa-miR-4723-5p	1.72623502939413	2.1931266541123	1.79448477439145	1.22214837674287	0.221651521669538	0.585166175441575
hsa-miR-1252-5p	88.1003458344278	0.322645021773629	0.263811674290207	1.22301267615133	0.221324908554084	0.585166175441575
hsa-miR-550a-3-5p	257.289623584946	0.200512705686395	0.163765610256309	1.22438835218562	0.220805761199551	0.585166175441575
hsa-miR-3648	3.72625920546565	1.47507149988155	1.20110913563008	1.22809115019157	0.219412752802133	0.585166175441575
hsa-miR-548an	2.29032729970486	1.82812361250999	1.4875348565517	1.22896186563845	0.219086104128897	0.585166175441575
hsa-miR-577	17.8863364200891	0.636688911504785	0.517354214444103	1.2306634289022	0.218448771429738	0.585166175441575
hsa-miR-4497	47.2239265940696	0.390451941847648	0.316936268441844	1.23195727572369	0.217965044194847	0.585166175441575
hsa-miR-4520-5p	2.82909628135595	1.71360647273522	1.38899343710238	1.23370379366948	0.217313299776115	0.585166175441575
hsa-miR-548w	12.8066980978909	0.7247766188451	0.585614009649072	1.23763538252683	0.215851288674414	0.585166175441575
hsa-miR-5699-5p	29.8258833423004	0.494278224516984	0.397573616971642	1.24323698408851	0.213780517803806	0.584023743947842
hsa-miR-548o-3p	841.708586359763	0.155229715071812	0.124706961580252	1.2447558107806	0.213221523890678	0.584023743947842
hsa-miR-4787-3p	86.7511994872573	0.318472966423284	0.255713824340906	1.24542725542562	0.212974739813577	0.584023743947842
hsa-miR-619-5p	139.928144654162	0.266424693294999	0.212212246663484	1.25546332732381	0.209310612871996	0.580361244781444
hsa-miR-769-3p	681.103980779073	0.157325904864851	0.12510846901339	1.25751602673687	0.208566839346324	0.579763011651302
hsa-miR-6735-5p	9.93643834546291	0.951622852248657	0.753396987539388	1.26310944692874	0.206549849432749	0.57855034356418
hsa-miR-670-5p	23.5696760369739	0.565653347295243	0.444580303189133	1.27233110247487	0.20325550222327	0.570778878366114
hsa-miR-660-5p	698.326421428915	0.155933644834489	0.121835047584555	1.27987510922315	0.200589062864117	0.56764636862062
hsa-miR-548av-3p	907.868149454576	0.159212281950893	0.123970965008616	1.28427073177842	0.199047243921899	0.566201745663847
hsa-miR-146b-3p	46.9415076600302	0.429111738090284	0.330770827600686	1.29730829409272	0.194525131739306	0.557672570887096
hsa-miR-664a-5p	197.375413656743	0.241185252501318	0.185743354550318	1.29848657619663	0.194120186185341	0.557672570887096
hsa-miR-501-3p	1090.99627312648	0.144110264027041	0.110804330137073	1.30058332421455	0.193401118069114	0.557360702466897
hsa-miR-494-3p	28.356849894593	0.540664805945899	0.414679917608886	1.30381236946188	0.192297564116339	0.557104816358154
hsa-miR-101-5p	2.6187529235251	1.77461441273209	1.36050976310507	1.30437462549472	0.192105882441592	0.557104816358154
hsa-miR-877-5p	844.176757377126	0.159972085833368	0.122071018277258	1.31048375028727	0.190032237850976	0.553462591937327
hsa-miR-2467-5p	11.9437705999118	0.850040060707714	0.648223292910447	1.31133834591339	0.189743478632627	0.553462591937327
hsa-miR-450b-5p	552.796901544742	0.166668524097957	0.125575408455599	1.32723855847053	0.184429781160718	0.544856152522593
hsa-miR-26a-2-3p	19.5221868446418	0.722426086179104	0.541086842435542	1.33513888995585	0.181830893152948	0.539790696933013
hsa-miR-1270	34.3802036499594	0.493661662855418	0.361933984386092	1.36395498668842	0.172581733155362	0.523466140896652
hsa-miR-345-3p	2.52017443673731	1.99842829024055	1.45211617462086	1.37621791229088	0.168754178088348	0.51613394858219
hsa-miR-224-5p	222.021442870838	0.23258053699859	0.168745098240254	1.37829507004375	0.168112204694252	0.515606706017565
hsa-miR-3074-5p	320.732490116016	0.206095342883108	0.148642977790886	1.38651247402382	0.165590473978313	0.510725675360079
hsa-miR-642a-3p	31.9974078739478	0.543509182278184	0.391599226541398	1.387922001477	0.165160797444296	0.510725675360079
hsa-miR-365b-5p	9.13922445932436	0.969083283731821	0.693940053818305	1.39649423375921	0.162565715811889	0.509991874175584
hsa-miR-513a-5p	3.02415911968365	2.13857991833693	1.52706515928865	1.40045099276126	0.161378309092053	0.507717430897059
hsa-miR-6780a-5p	3.67374628061846	1.59915721700746	1.13607802540695	1.40761213688174	0.159245951609816	0.505352759732883
hsa-miR-4760-5p	2.39902553401465	2.0331277592665	1.44194066212651	1.40999405361669	0.158541438744419	0.504575361569194
hsa-miR-5582-3p	2.96408091169138	1.88419787333638	1.32492264620929	1.42211915444817	0.154991663092449	0.495817716805472
hsa-miR-4791	31.0338006063571	0.554328880043611	0.389474817858768	1.42327271141988	0.154657114441752	0.495817716805472
hsa-miR-942-3p	2.01261817891217	2.5464426316165	1.7784273187224	1.43185082955531	0.152186516795858	0.492922700418444
hsa-miR-744-3p	192.357631936775	0.254470325453539	0.177006981208647	1.43762875179246	0.150539418502337	0.489030418685107
hsa-miR-1285-5p	13.2137185555252	0.911044941544009	0.625663781246288	1.45612542846776	0.145357949256642	0.482184375479737
hsa-miR-7704	88.9739086856297	0.35418260743745	0.242617453794733	1.45983976790518	0.144334116162896	0.480238968323817
hsa-miR-1271-5p	2291.21112061552	0.132379071620273	0.0898896068038972	1.47268495577104	0.140836005010364	0.471457114333475
hsa-miR-1915-5p	2.61284985000549	2.20630322703709	1.49483829146322	1.47594775945795	0.139957916903426	0.469950436574807
hsa-miR-766-5p	213.765980489012	0.25862332934726	0.173987020727239	1.48645185293854	0.137159643067662	0.461967141375132
hsa-miR-1283	3.26910536122803	2.08342405846174	1.40154528173109	1.48651926243042	0.137141825679776	0.461967141375132
hsa-miR-7-2-3p	20.3246443214704	0.726087110554052	0.486478212722012	1.49253777777908	0.13555822131945	0.459391750027026
hsa-miR-378b	6.39028876434574	1.25685987918249	0.841263341171522	1.49401479616622	0.135171752010994	0.459391750027026
hsa-miR-627-3p	13.3884753988687	0.866221281757676	0.577682334660834	1.49947684009802	0.133749972543475	0.456079098921539
hsa-miR-4301	4.81526478415685	1.59474163784181	1.05659811839909	1.50931712831183	0.131217759600305	0.450240937628546
hsa-miR-6733-5p	26.0176597327599	0.636066911505192	0.421062559827025	1.51062329494813	0.130884455391499	0.450240937628546
hsa-miR-500a-5p	133.034703118218	0.337072057537388	0.222170305101698	1.51717871289367	0.129221569285616	0.446180135457881
hsa-miR-4477b	9.86696627588043	1.03769866197704	0.680072721031472	1.52586426404981	0.127043672096207	0.441436556840618
hsa-miR-548ap-5p	16.8738513813389	0.77714939031264	0.509088204185791	1.52655155614059	0.126872561047819	0.441436556840618
hsa-miR-4520-3p	16.6747955940485	0.837135245143803	0.54586248604583	1.53360098292873	0.125127846366514	0.441436556840618
hsa-miR-3187-3p	11.7581216065078	0.979530980352031	0.627075646167743	1.56206190806206	0.118273405388792	0.4230104205762
hsa-miR-550a-5p	203.695849414323	0.275643964002727	0.174198115502	1.58235904681507	0.113567628181513	0.407507371710136
hsa-miR-5100	46.4263082985039	0.501555232666095	0.316015356060382	1.58712297692983	0.112484794893128	0.405818050653085
hsa-miR-504-5p	38293.1958547839	0.180120920357265	0.113261151334132	1.59031511012889	0.111763794356547	0.405005433014814
hsa-miR-552-3p	14.8306174856967	0.884397745794514	0.553982947409349	1.59643496235817	0.110391715509451	0.401357959037672
hsa-miR-4671-5p	3.84970266781468	1.87507594803248	1.17419936288968	1.5968974326625	0.110288572183397	0.401357959037672
hsa-miR-1273h-5p	14.8607264011044	0.930748638094284	0.571405394903692	1.62887618212138	0.103339233137435	0.378221593283011
hsa-miR-18a-3p	181.394378167417	0.289638485955073	0.177759784220887	1.62938139931112	0.103232303954662	0.378221593283011
hsa-miR-103a-2-5p	10.7899148052662	1.1028691401465	0.67655337044406	1.63012880923588	0.103074276049568	0.378221593283011
hsa-miR-589-5p	310.820719349236	0.252271800290184	0.15392515505569	1.63892510096165	0.101228859376367	0.37483590843315
hsa-miR-4474-3p	39.9589483669067	0.563554310174778	0.342232010803789	1.64670250702492	0.099619208669208	0.37078607158912
hsa-miR-4286	209.10908579316	0.307022969909486	0.184472176630445	1.66433212594736	0.096046075755215	0.359926932352308
hsa-miR-362-5p	371.769144106791	0.225302616732628	0.134181175869854	1.67909257965629	0.0931340021657798	0.350209364308309
hsa-miR-187-3p	108.066917741661	0.390758432754976	0.232647601862052	1.67961513304863	0.0930322213999448	0.350209364308309
hsa-miR-4423-3p	2.3612773866682	2.65935305286086	1.57484872164656	1.68864032227833	0.0912883784858142	0.345636688198014
hsa-miR-6503-3p	2.79437815715984	2.31960057936543	1.35911086607155	1.70670446191791	0.0878769974725718	0.336198408449073
hsa-miR-330-5p	2582.68184525609	0.15554072908496	0.0908232589497474	1.71256494078263	0.0867926078045228	0.334379941646898
hsa-miR-4470	32.3892937422065	0.675632796463727	0.391340785271922	1.72645638249605	0.0842653398262213	0.326937608230357
hsa-miR-1307-5p	446.386078970159	0.268968131851403	0.155249677034744	1.73248754515096	0.0831867927537382	0.323897512211364
hsa-miR-4508	31.525056313046	0.689412985430889	0.396701064381572	1.73786522732333	0.0822345640299333	0.321329364074259
hsa-miR-191-3p	169.595162772203	0.324878192815947	0.18445678316958	1.76126996922239	0.0781927203575951	0.309948039540215
hsa-miR-548h-5p	47.7168549605385	0.714211609213612	0.397967153781143	1.79464963987049	0.0727095389145595	0.291614333362343
hsa-miR-6859-5p	21.267647408303	0.939122646397665	0.518787686127673	1.81022539954148	0.0702608402869496	0.284673072454135
hsa-miR-203b-3p	96.6860955110643	0.479068452462872	0.26327670933856	1.81963856076162	0.068814065332215	0.279843865684341
hsa-miR-2278	7.80394089907262	1.50372200993425	0.822395626631783	1.82846547481402	0.0674797226608504	0.275437678370311
hsa-miR-5189-3p	3.19756637586123	2.49090844640174	1.34621692505039	1.85030242901493	0.0642699727655943	0.265294849987303
hsa-miR-6132	3.81165332402882	2.31201639160804	1.24348873389436	1.85929822167932	0.0629848789313931	0.260971309685546
hsa-miR-4473	154.792219205585	0.369955786891092	0.197814016038945	1.87022029226815	0.0614532329159228	0.255655011173537
hsa-miR-744-5p	23996.4033195407	0.177491277353373	0.0942473533525527	1.88324946048541	0.05966656900871	0.251508248639811
hsa-miR-324-5p	197.491356729049	0.376303763835042	0.198611366217781	1.89467385981534	0.0581356229290041	0.249347320218932
hsa-miR-2277-5p	228.017957288031	0.30544964270678	0.160311807113964	1.90534713696815	0.0567349619621962	0.246225249938701
hsa-miR-589-3p	6.17304912462932	1.95066692587544	1.01446441549117	1.92285396716551	0.0544983922713876	0.2390025672612
hsa-miR-4423-5p	4.2687635727911	2.17412788355076	1.12034135885337	1.9405941469267	0.0523075246068451	0.231587346848048
hsa-miR-1273h-3p	115.777597837308	0.413741883749103	0.212910701934458	1.94326485230634	0.0519841658905353	0.231087506671287
hsa-miR-3127-5p	29.4734414616764	0.80364210710172	0.411843640046649	1.95132819584319	0.0510180170370841	0.227714563848449
hsa-miR-3120-3p	25.3718771615799	0.860507524727289	0.438878001125216	1.9606986964967	0.0499141812292677	0.224613815531705
hsa-miR-3167	15.7531306301738	1.13145564707071	0.573558640385416	1.97269392770441	0.0485304442153767	0.222026782285348
hsa-miR-5695	3.88401158929962	2.36927134746384	1.18682206760081	1.99631554901349	0.0458995866122262	0.215374983334292
hsa-miR-767-3p	102.953767272513	0.450800678872525	0.225197543708414	2.00180104742271	0.0453061332676023	0.214722895401586
hsa-miR-422a	42.330681242664	0.685397450065109	0.342211518991226	2.002847397088	0.0451936706907705	0.214722895401586
hsa-miR-320e	56.5288854540267	0.587935853061048	0.289231552003548	2.03275143734607	0.0420776416813286	0.204430312239375
hsa-miR-30d-3p	286.723948676493	0.320765084663873	0.157700092930814	2.03401962993515	0.0419496163044921	0.204430312239375
hsa-miR-25-3p	13618.3407273769	0.168217563309019	0.0817561480489945	2.05755245719515	0.0396331144519543	0.196023241748855
hsa-miR-6511a-3p	412.266097708365	0.298008792175886	0.144763863167284	2.05858551751633	0.039533961297001	0.196023241748855
hsa-miR-3177-5p	13.6376886040274	1.24807412559419	0.591850716990989	2.10876508174137	0.0349648640323612	0.175303290901975
hsa-miR-940	38.7774752730254	0.739322305591578	0.350232712646726	2.1109458908178	0.0347769629873879	0.175161033762165
hsa-miR-576-3p	309.858330081604	0.316404467116457	0.149609930305004	2.11486273986904	0.0344416476699884	0.174271562864734
hsa-miR-628-5p	998.170666432212	0.235875492795168	0.110711445407596	2.13054297978648	0.0331268113809728	0.169968406057515
hsa-miR-324-3p	304.928346906255	0.348467830948742	0.161951360656572	2.15168202067588	0.0314224071532938	0.163903063281005
hsa-miR-378e	27.296753586073	0.904169559644899	0.416030033285494	2.17332761412546	0.0297556685722366	0.156324038719214
hsa-miR-663b	3.75512322265146	2.79062338420667	1.27571875122261	2.18749107633029	0.0287066939528201	0.153009465826197
hsa-miR-651-5p	1522.02503676474	0.283213243120179	0.127983730196158	2.21288473688103	0.0269055932423418	0.144815398922016
hsa-miR-491-5p	269.468924050559	0.381789933614212	0.169016565683507	2.25889061270559	0.0238901900722415	0.130504620394633
hsa-miR-140-3p	14179.478553433	0.205544260297739	0.0907014054933496	2.26616400462294	0.0234413436250489	0.128692976501518
hsa-miR-502-3p	958.517981308415	0.236241527729033	0.102374418594182	2.30762265586589	0.0210201332832922	0.117157900228705
hsa-miR-34b-3p	106.472314949722	0.521551557391416	0.224248577771116	2.32577420367745	0.0200305995003729	0.112212235976579
hsa-miR-187-5p	1.85766065241987	4.40910660791428	1.86936888311902	2.35860703991057	0.018343668704229	0.103288965319197
hsa-miR-3130-5p	5.18665729173706	2.49393009892103	1.04928094753315	2.3767991830827	0.0174635927325862	0.0988403341256683
hsa-miR-10400-5p	23.2673972330079	1.21001818668264	0.498005750226728	2.42972733975813	0.0151101853094477	0.0877829813215532
hsa-miR-185-3p	429.325138531472	0.359441474596297	0.146203296555951	2.45850458275229	0.0139516995898075	0.0819196050781208
hsa-miR-766-3p	1771.84635257452	0.288570221195939	0.117217738646494	2.46183064549821	0.0138229919909159	0.0819196050781208
hsa-miR-185-5p	12141.8046187793	0.219250157848415	0.0890004967693253	2.46347116934275	0.0137598961183379	0.0819196050781208
hsa-miR-192-5p	22538.6127148977	0.210050005644528	0.0844242177954591	2.48803022556196	0.0128452815479899	0.0774951601082026
hsa-miR-3176	57.652512164596	0.713042869978394	0.285537626919485	2.4971940744589	0.012518042552367	0.0759381807872871
hsa-miR-29c-3p	67.1241983278442	0.691579704460621	0.274602758789154	2.51847325755249	0.0117864833573953	0.0718975484801112
hsa-miR-130a-5p	38.7746927904157	0.915413449053246	0.358167439395065	2.55582542790421	0.0105936251254147	0.0649821250709796
hsa-miR-197-3p	9044.07623627373	0.354591031043596	0.13741450028041	2.58044842662173	0.00986720935124361	0.060866268919469
hsa-miR-3132	7.6869605783247	2.16428536645629	0.838080774434099	2.58243051562385	0.0098107115725598	0.0608596683992693
hsa-miR-30e-5p	23459.0526804608	0.33928123212158	0.131081180535451	2.58832908534738	0.00964427942367535	0.060167152313611
hsa-miR-15b-3p	92.7836371592961	0.617380094379767	0.236665960170011	2.60865607346433	0.00908985495830529	0.0570323471098241
hsa-miR-941	15550.3676377048	0.216238677476027	0.0823660979605028	2.62533594319013	0.00865635129032488	0.0546245615906708
hsa-miR-378g	85.0697572300414	0.645205644967226	0.245215143600487	2.6311818898853	0.00850884830412322	0.0540041354793485
hsa-miR-514b-3p	2.20319961650309	4.67787295537645	1.76942947420116	2.64371822871796	0.00820008868137231	0.0523470777450395
hsa-miR-212-3p	121.697184147552	0.565204940210067	0.211707846286229	2.66974016374391	0.00759099647162023	0.0488687811630336
hsa-miR-7-1-3p	440.581325147136	0.380921569133057	0.142134132674488	2.68001472950507	0.00736189206587632	0.0481152231448345
hsa-miR-500a-3p	1779.82256920116	0.264777528614637	0.0979656142195265	2.70275984817805	0.00687664106065308	0.0452128855365095
hsa-miR-378f	97.7662125055367	0.637713191564653	0.231261698064118	2.75753917273342	0.0058238234925428	0.0388948726361001
hsa-miR-330-3p	8616.55069280105	0.232035420337635	0.0840938739431422	2.75924284918209	0.0057935463585549	0.0388948726361001
hsa-miR-664a-3p	617.006730377695	0.341845478688414	0.123530088975244	2.76730537089568	0.00565217836545431	0.0383092089214126
hsa-miR-1248	18.5173448929247	1.71572715448003	0.61991951807289	2.76766113093781	0.00564601277828145	0.0383092089214126
hsa-miR-3609	7.86258581195945	2.37318564475453	0.857467731326655	2.76766758450816	0.00564590098913808	0.0383092089214126
hsa-miR-628-3p	296.883946222625	0.433627782597496	0.15416335338099	2.8127812031038	0.00491150580075484	0.034131856767271
hsa-miR-3127-3p	28.8577391767031	1.16646852437336	0.410968027361995	2.83834373165455	0.00453483184246635	0.032124163632439
hsa-miR-551a	80.3895105016043	0.727281818993194	0.252953034187221	2.87516542875269	0.00403815861709565	0.0287915465037079
hsa-miR-320a-3p	10520.8829405095	0.251361803803945	0.0870772167759639	2.88665408829797	0.00389362039657532	0.0283125509631768
hsa-miR-23a-3p	1024.21702382683	0.324871400754965	0.111909051489991	2.902994855461	0.00369612708672182	0.0270556502748037
hsa-miR-508-5p	5.6878423330336	3.57551789396342	1.2085738723112	2.95846036049564	0.00309180003382794	0.0230938533138985
hsa-miR-342-3p	23899.0715923113	0.288257250765598	0.0964862789872635	2.98754655885993	0.00281226455820342	0.0212956309303956
hsa-miR-186-5p	10143.8943085204	0.288280932171689	0.0956557730638774	3.01373270988234	0.00258055048578188	0.0200953505914078
hsa-miR-670-3p	126.681854293977	0.652101258858779	0.20992760587402	3.10631494197153	0.00189434838367644	0.0152940773917407
hsa-miR-146b-5p	2652.28574857316	0.283781794656685	0.0900570522367941	3.15113350490882	0.00162638131129563	0.0132279013318711
hsa-miR-486-3p	149.075133984922	0.62383714109591	0.197612404624919	3.15687237488959	0.00159471126709878	0.0130671117259288
hsa-miR-514a-5p	3.16727590158446	5.19135846155276	1.60189570125803	3.2407593437424	0.00119211778430524	0.00991625247853902
hsa-miR-200c-3p	249.12654113526	0.527308296905318	0.162333531131549	3.24830177246626	0.00116096070516265	0.00973080041426407
hsa-miR-1322	30.6468372599669	1.33364132374126	0.40469653884879	3.29541074785313	0.000982779163830074	0.00836505055725132
hsa-miR-339-3p	2246.58320068797	0.309813353103321	0.0931239918020606	3.32689081629838	0.000878207759358047	0.00759269385649713
hsa-miR-3180-5p	54.8328884846005	1.08392359990717	0.319850915636131	3.38884007179225	0.000701889344143445	0.00616539599895602
hsa-miR-576-5p	194.961314548265	0.655577114289081	0.193199312540085	3.39326835934295	0.000690639423098284	0.00611550069807997
hsa-miR-10395-3p	38.5937257749809	1.19825835471652	0.350063373248838	3.42297551325016	0.000619396567594849	0.00557456910835364
hsa-miR-2682-3p	44.7838837957454	1.20318741356076	0.350957898628443	3.42829558264072	0.000607383758813684	0.00551163113369773
hsa-miR-3164	26.8486729218244	1.56286086246739	0.434713253009678	3.59515347564661	0.000324200396470921	0.00315019500287674
hsa-miR-34c-3p	56.6536335143616	1.12432991246166	0.307923705751958	3.65132625861336	0.000260889564109327	0.00258069136389226
hsa-miR-34c-5p	4542.80300719567	0.427457936016363	0.116739032558218	3.66165391856565	0.000250592233022331	0.00250136610780472
hsa-miR-378i	3870.06903063654	0.376532246279163	0.102534081426258	3.67226429535981	0.000240410856408405	0.00242175339758192
hsa-miR-3200-3p	1303.42742039398	0.386467181254527	0.104409765816776	3.70144668203471	0.000214373706914672	0.00217946602029917
hsa-miR-191-5p	80245.5600917849	0.337033583080542	0.0909804768238261	3.70446050456705	0.000211841109815595	0.00217384615493012
hsa-miR-326	319.248387665209	0.59575634262277	0.160693291389354	3.70741265843683	0.000209387597474098	0.00216893945308075
hsa-miR-3117-3p	1382.52939878644	0.458917503823705	0.122866945568458	3.73507701115601	0.000187657751982739	0.00196236392073378
hsa-miR-1224-5p	306.123712085988	0.662098618895103	0.175864028897686	3.76483254162395	0.000166660735856916	0.0017595527689509
hsa-miR-375-3p	48.4336900880103	1.31818225114408	0.341534201735894	3.85959076556385	0.00011357706648125	0.00121075358248945
hsa-miR-126-5p	153.472993034063	0.81590405040593	0.209839092107784	3.88823665891024	0.000100975146879601	0.00108696775758629
hsa-miR-361-3p	24847.4787700839	0.379103795652125	0.0949288881096355	3.99355563097178	6.50897983013767e-05	0.000721905035706178
hsa-miR-652-3p	3622.00552915333	0.40322723345996	0.0993252058018292	4.05966673015978	4.91428068358778e-05	0.000570899656465274
hsa-miR-1246	74878.889044662	0.509860285652832	0.124944540980889	4.08069277497141	4.49016717832458e-05	0.000530129415247353
hsa-miR-4488	152.191851295451	0.806589860836832	0.196755799023645	4.09944644498076	4.14139485241763e-05	0.000494266472603757
hsa-miR-30b-5p	3434.63143692621	0.464855334009444	0.112784447091698	4.12162621705721	3.76207258085573e-05	0.000464129853233661
hsa-miR-486-5p	21391.5900455124	0.371445619741904	0.0887564480157352	4.18499870202165	2.85167730700955e-05	0.000355811554897328
hsa-miR-506-3p	15.0977323870108	3.06186293800879	0.696920860049725	4.39341554188854	1.11583550746095e-05	0.000145855641332396
hsa-miR-29b-3p	136.579477386722	1.01078103820706	0.220880719036858	4.57613974915753	4.73634215998092e-06	6.5829160653912e-05
hsa-miR-3158-3p	1020.48500099847	0.53264314888253	0.116083044129209	4.58846641107773	4.46514133428114e-06	6.36717556498792e-05
hsa-miR-129-1-3p	1181.62987727674	0.615231701348235	0.13371144318309	4.60118959680813	4.20084825329141e-06	6.20771195786796e-05
hsa-miR-2682-5p	1362.53152468184	0.510728638758675	0.108597183709533	4.70296393804034	2.5641172159703e-06	4.08029087410926e-05
hsa-miR-29a-3p	2872.72605134195	0.46974108431473	0.0965858604721094	4.86345601746101	1.1535366727142e-06	1.89042278603014e-05
hsa-miR-320d	1307.36995821483	0.65248628919875	0.132847863733024	4.9115301583623	9.0368384503189e-07	1.52653055668464e-05
hsa-miR-1290	5803.09307621891	0.585011373320752	0.118439112280724	4.9393427733075	7.8386316945809e-07	1.34481525010154e-05
hsa-miR-425-5p	4585.34766244174	0.444447128039069	0.0879557971608015	5.05307373005247	4.34755969304143e-07	7.82560744747457e-06
hsa-miR-574-5p	309.963421615728	0.846671534380161	0.165456144462497	5.11719608317158	3.10111183261175e-07	5.67503465367949e-06
hsa-miR-508-3p	31.4191849139797	2.52785949087438	0.492190416929178	5.13593805146783	2.80740131755187e-07	5.22462143503721e-06
hsa-miR-378d	673.116980242965	0.727526451816811	0.138909549288274	5.23741136260549	1.62844463943462e-07	3.13689862122669e-06
hsa-miR-345-5p	3590.74027609689	0.453308635109424	0.0855269158559481	5.30018685431059	1.15684223411184e-07	2.26823709474071e-06
hsa-miR-378a-3p	14697.5844680669	0.49806590480374	0.0901487146343934	5.52493628804019	3.29605197733749e-08	6.82842466248408e-07
hsa-miR-574-3p	216.527220207209	1.0815517003303	0.192792467384835	5.60992716676739	2.02411783550992e-08	4.44496276677978e-07
hsa-miR-425-3p	1065.21157090433	0.622063769324879	0.10876150877764	5.71952132989136	1.06824564448054e-08	2.49560365455241e-07
hsa-miR-29c-5p	200.392290130934	1.07425052682782	0.184045300125232	5.83688106187367	5.31870345655654e-09	1.2977636433998e-07
hsa-miR-320c	2056.61663316382	0.668157118058218	0.111732731339893	5.97995869290685	2.23194211123389e-09	5.69923822822049e-08
hsa-miR-320b	3696.46081840535	0.565889730883507	0.0938189164777794	6.03172315486649	1.62220514465144e-09	4.34434450933482e-08
hsa-miR-378c	1096.66689041532	0.765001241357254	0.126028703099295	6.07005565037457	1.27865933422798e-09	3.5099198724558e-08
hsa-miR-509-5p	28.6568354876355	3.08053943626463	0.50623070048789	6.08524815522981	1.16311018709183e-09	3.27460252673546e-08
hsa-miR-210-3p	1529.933082024	0.742828446294486	0.115997637527424	6.40382392373176	1.51532859296825e-10	4.62175220855318e-09
hsa-miR-935	409.670863064112	1.06077939932913	0.156947422425972	6.75882013818654	1.39119967174613e-11	5.09179079859084e-10
hsa-miR-361-5p	7664.7836767946	0.602280115234415	0.0890644108262112	6.76229831475141	1.35819679082426e-11	5.09179079859084e-10
hsa-miR-129-2-3p	3541.7649820381	0.710189626590713	0.100529692028042	7.06447629813304	1.61222858028118e-12	6.5563962264768e-11
hsa-miR-149-5p	23051.2925439738	0.673583720437609	0.0946560907862462	7.11611598199957	1.11010890237317e-12	4.68807528771438e-11
hsa-miR-3180	435.263803241487	1.22075460648002	0.169982549964666	7.18164662627885	6.88767606099053e-13	3.02506732598704e-11
hsa-miR-3180-3p	435.263803241487	1.22075460648002	0.169982549964666	7.18164662627885	6.88767606099053e-13	3.02506732598704e-11
hsa-miR-509-3p	46.6831584505211	2.98311188943468	0.40681193660758	7.33290157194246	2.25222354205314e-13	1.07519193442363e-11
hsa-miR-126-3p	5669.60963705057	0.676931046999865	0.0872284727164529	7.76043676931402	8.46373936980368e-15	4.22417537638383e-13
hsa-miR-34a-5p	1912.21022883004	1.16250348564555	0.141487573686438	8.21629387907852	2.09888741745281e-16	1.15228919218159e-14
hsa-miR-3177-3p	475.344027256836	1.20036958148639	0.142734652735251	8.40979789058565	4.10717827361695e-17	2.37351670759548e-15
hsa-miR-509-3-5p	116.124901157909	3.29904439185382	0.288814274916054	11.4227192988044	3.2199844676204e-30	3.92838105049689e-28
hsa-miR-514a-3p	550.451136454653	2.99298452506996	0.202103453228183	14.8091706364401	1.2780752424844e-49	1.40332661624787e-46
