# Supplementary material for: Rapid and inducible mislocalization of endogenous TDP43 in a novel human model of amyotrophic lateral sclerosis
Source: eLife. 2025 Jul 24;13:RP95062. doi: 10.7554/eLife.95062 (PMC12289307; doi:10.7554/eLife.95062)
Supplement: Figure 3—figure supplement 4—source data 3. [file elife-95062-fig3-figsupp4-data3.txt]

mirID	J07	J08	J09	J10	J11
hsa-let-7a-3p	46	46	30	20	47
hsa-let-7a-5p	2907	2526	3121	2316	2682
hsa-let-7b-5p	30	14	16	18	20
hsa-let-7c-3p	6	10	10	2	7
hsa-let-7c-5p	1510	1183	1493	1156	1239
hsa-let-7d-3p	12	10	21	12	18
hsa-let-7d-5p	5	11	7	5	7
hsa-let-7e-3p	112	90	127	89	81
hsa-let-7e-5p	2251	1724	2188	1680	1932
hsa-let-7f-2-3p	5	3	9	1	3
hsa-let-7f-5p	3170	2845	3325	2550	3297
hsa-let-7g-5p	1481	1373	1491	1280	1432
hsa-let-7i-5p	631	569	649	510	592
hsa-miR-1-3p	23419	16638	21338	14033	21781
hsa-miR-100-5p	1955	1093	1798	1113	1716
hsa-miR-101-3p	56027	28326	40143	25597	30798
hsa-miR-10394-5p	1	1	2	4	4
hsa-miR-10395-3p	770	448	704	547	460
hsa-miR-10396a-3p	9	5	6	7	5
hsa-miR-10396a-5p	2	4	11	8	6
hsa-miR-10396b-3p	23	18	25	19	17
hsa-miR-10396b-5p	1	2	6	5	5
hsa-miR-103a-2-5p	20	9	16	8	7
hsa-miR-103a-3p	493506	323189	483752	278528	483474
hsa-miR-10400-5p	125	44	95	78	72
hsa-miR-10401-3p	7	4	1	1	5
hsa-miR-105-3p	1605	906	1201	962	994
hsa-miR-105-5p	38686	25450	36070	23854	31650
hsa-miR-10522-5p	14	6	14	4	10
hsa-miR-10527-5p	7	12	7	7	16
hsa-miR-106a-3p	47	18	28	20	24
hsa-miR-106a-5p	1167	620	1215	577	1027
hsa-miR-106b-3p	11611	6828	9642	5586	8753
hsa-miR-106b-5p	2190	1111	2067	1015	1562
hsa-miR-107	14656	9708	14769	8669	13437
hsa-miR-10a-3p	7442	3563	6512	3403	5832
hsa-miR-10a-5p	639932	406354	604074	385990	648977
hsa-miR-10b-3p	2816	1325	2430	1231	2090
hsa-miR-10b-5p	486090	295642	448384	285328	485969
hsa-miR-1179	34	12	27	13	40
hsa-miR-1180-3p	4532	2977	4100	2957	3737
hsa-miR-1185-1-3p	5	4	4	3	3
hsa-miR-1185-2-3p	5	6	3	1	3
hsa-miR-1197	28	17	15	10	19
hsa-miR-12135	21	9	17	12	14
hsa-miR-12136	80	46	80	70	54
hsa-miR-122-5p	57	23	62	32	41
hsa-miR-1224-5p	193	89	159	103	171
hsa-miR-1226-3p	229	151	219	132	152
hsa-miR-1226-5p	4	5	11	10	13
hsa-miR-1227-3p	6	6	5	12	5
hsa-miR-1229-3p	18	13	14	9	19
hsa-miR-1234-3p	9	2	3	8	3
hsa-miR-124-3p	47595	21654	42060	20163	37506
hsa-miR-124-5p	6373	3615	5586	2987	4335
hsa-miR-1243	22	11	31	12	27
hsa-miR-1246	40116	19295	34752	20964	25857
hsa-miR-1247-3p	9	5	24	5	6
hsa-miR-1247-5p	69	42	57	37	60
hsa-miR-1248	61	49	69	49	43
hsa-miR-1249-3p	186	180	158	164	153
hsa-miR-1249-5p	1	5	9	7	7
hsa-miR-1250-5p	1433	860	1336	818	1155
hsa-miR-1251-3p	60	23	42	30	31
hsa-miR-1251-5p	762	482	814	462	678
hsa-miR-1252-5p	98	42	58	49	57
hsa-miR-1255a	9	10	11	10	12
hsa-miR-1255b-5p	2	0	0	4	4
hsa-miR-1256	7	1	5	2	5
hsa-miR-125a-3p	286	191	287	147	229
hsa-miR-125a-5p	48563	35138	49400	35824	49137
hsa-miR-125b-1-3p	2232	1410	1987	1275	1830
hsa-miR-125b-2-3p	2228	1161	1878	1108	1548
hsa-miR-125b-5p	146867	85965	138698	80851	132565
hsa-miR-126-3p	1793	1029	1501	938	1342
hsa-miR-126-5p	49	21	50	24	50
hsa-miR-1260a	2364	1447	1849	1570	1991
hsa-miR-1260b	2818	1710	2218	1856	2474
hsa-miR-1261	14	1	8	4	7
hsa-miR-1262	6	2	12	3	3
hsa-miR-1264	497	256	464	234	285
hsa-miR-1266-5p	4	2	3	6	5
hsa-miR-1267	33	23	32	22	33
hsa-miR-1268a	61	25	37	34	49
hsa-miR-1268b	32	12	18	17	25
hsa-miR-1269a	113	66	75	49	70
hsa-miR-127-3p	214	156	188	123	183
hsa-miR-127-5p	6	1	6	1	6
hsa-miR-1270	16	14	12	6	23
hsa-miR-1271-3p	10	2	11	6	5
hsa-miR-1271-5p	4506	2384	3870	2151	3522
hsa-miR-1273c	15	3	10	8	9
hsa-miR-1273h-3p	87	72	83	53	82
hsa-miR-1273h-5p	9	9	14	6	8
hsa-miR-1275	87	22	66	47	86
hsa-miR-1276	114	78	121	63	89
hsa-miR-1277-3p	8	3	8	3	2
hsa-miR-1277-5p	52	33	42	21	20
hsa-miR-1278	20	15	21	5	18
hsa-miR-128-1-5p	248	147	221	143	224
hsa-miR-128-2-5p	48	13	32	14	38
hsa-miR-128-3p	310936	195078	304290	180179	295169
hsa-miR-1284	27	11	18	13	23
hsa-miR-1285-3p	328	157	328	169	246
hsa-miR-1285-5p	15	2	12	10	16
hsa-miR-1286	30	21	36	26	42
hsa-miR-1287-3p	4	3	2	1	3
hsa-miR-1287-5p	726	439	630	391	587
hsa-miR-1288-3p	17	15	11	8	9
hsa-miR-1289	14	7	20	2	6
hsa-miR-129-1-3p	1115	531	936	495	967
hsa-miR-129-2-3p	4241	1919	3667	1835	3831
hsa-miR-129-5p	86131	57260	76469	50437	71109
hsa-miR-1290	6055	2984	5308	3032	3991
hsa-miR-1291	85	72	101	80	84
hsa-miR-1292-5p	53	45	50	37	45
hsa-miR-1294	3	2	5	0	4
hsa-miR-1295a	5	7	8	4	13
hsa-miR-1296-5p	6694	4093	6111	4158	4878
hsa-miR-1297	4	3	3	6	5
hsa-miR-1298-3p	855	441	720	390	604
hsa-miR-1298-5p	4970	2506	3950	1879	2905
hsa-miR-1299	14	4	5	3	3
hsa-miR-1301-3p	1700	1194	1776	1172	1663
hsa-miR-1302	436	241	440	253	451
hsa-miR-1303	329	236	366	226	264
hsa-miR-1304-3p	112	50	102	40	89
hsa-miR-1304-5p	2	5	5	4	6
hsa-miR-1305	24	8	19	14	13
hsa-miR-1306-3p	68	47	53	36	53
hsa-miR-1306-5p	169	93	150	110	170
hsa-miR-1307-3p	7264	5455	6068	4827	5587
hsa-miR-1307-5p	388	188	299	172	252
hsa-miR-130a-3p	1129	484	907	474	712
hsa-miR-130a-5p	55	16	50	25	30
hsa-miR-130b-3p	939	393	738	407	627
hsa-miR-130b-5p	5355	3650	4589	3299	4411
hsa-miR-132-3p	2343	1330	1880	1343	1865
hsa-miR-132-5p	834	540	873	499	620
hsa-miR-1322	20	22	15	12	15
hsa-miR-1323	4	3	4	0	1
hsa-miR-133a-3p	1914	1050	1746	1032	1506
hsa-miR-133a-5p	96	42	110	60	74
hsa-miR-133b	171	91	145	88	128
hsa-miR-134-5p	89	35	59	27	60
hsa-miR-1343-3p	180	99	116	102	120
hsa-miR-1343-5p	3	3	4	0	0
hsa-miR-135a-2-3p	2274	1112	1889	1048	1758
hsa-miR-135a-3p	1411	751	1270	809	1083
hsa-miR-135a-5p	19651	11796	19296	11262	15943
hsa-miR-135b-3p	391	214	356	207	331
hsa-miR-135b-5p	4394	2626	4150	2414	3294
hsa-miR-136-3p	3	1	3	1	6
hsa-miR-137-3p	908	470	784	501	561
hsa-miR-137-5p	14	17	25	17	21
hsa-miR-138-1-3p	64	34	63	49	44
hsa-miR-138-2-3p	122	86	116	84	101
hsa-miR-138-5p	2716	1557	2647	1603	2289
hsa-miR-139-3p	330	278	323	240	331
hsa-miR-139-5p	9975	7126	9449	6273	8525
hsa-miR-140-3p	26483	14411	22790	13068	18922
hsa-miR-140-5p	1348	718	1170	720	979
hsa-miR-141-3p	3	1	4	0	3
hsa-miR-143-3p	2951	2371	2748	2114	2161
hsa-miR-143-5p	16	25	25	21	16
hsa-miR-144-5p	5	3	3	1	2
hsa-miR-145-3p	5	5	9	4	8
hsa-miR-145-5p	54	44	68	50	36
hsa-miR-1468-5p	51	51	53	25	71
hsa-miR-146a-5p	49	30	68	36	64
hsa-miR-146b-3p	60	40	58	46	55
hsa-miR-146b-5p	1205	767	1181	785	1128
hsa-miR-147b-3p	26	8	12	7	11
hsa-miR-147b-5p	8	2	4	2	4
hsa-miR-148a-3p	118365	67639	97220	54953	79489
hsa-miR-148a-5p	816	492	728	410	604
hsa-miR-148b-3p	76045	49422	68622	43569	54191
hsa-miR-148b-5p	300	202	290	150	221
hsa-miR-149-3p	12	14	11	11	9
hsa-miR-149-5p	28078	16867	25921	16028	22679
hsa-miR-151a-3p	116561	61666	93156	52837	86577
hsa-miR-151a-5p	677	443	763	383	661
hsa-miR-151b	853	554	962	464	830
hsa-miR-152-3p	11959	6208	9631	5045	8491
hsa-miR-152-5p	55	38	67	31	45
hsa-miR-153-3p	196	68	150	108	126
hsa-miR-1538	7	3	4	1	6
hsa-miR-155-5p	8	8	11	8	16
hsa-miR-15a-5p	51	10	30	20	18
hsa-miR-15b-3p	150	69	137	69	123
hsa-miR-15b-5p	701	476	645	384	505
hsa-miR-16-2-3p	366	186	293	192	299
hsa-miR-16-5p	2398	1285	2374	1252	2135
hsa-miR-17-3p	91	67	75	69	87
hsa-miR-17-5p	11371	6631	10912	6167	9547
hsa-miR-181a-2-3p	4057	2232	3772	2015	3600
hsa-miR-181a-3p	3733	2125	3029	1880	2276
hsa-miR-181a-5p	91947	59741	90588	56313	79088
hsa-miR-181b-2-3p	33	16	38	17	38
hsa-miR-181b-3p	217	138	206	126	170
hsa-miR-181b-5p	28936	16442	27477	16814	25413
hsa-miR-181c-3p	3119	1665	2768	1480	2355
hsa-miR-181c-5p	343	233	306	202	261
hsa-miR-181d-3p	6	5	10	8	5
hsa-miR-181d-5p	4088	2502	4084	2186	3287
hsa-miR-182-5p	187	145	195	119	190
hsa-miR-183-5p	403	245	373	189	296
hsa-miR-184	614	352	501	271	447
hsa-miR-1843	1126	681	994	622	854
hsa-miR-185-3p	514	268	451	276	398
hsa-miR-185-5p	9981	5955	8867	5241	7908
hsa-miR-186-5p	11256	6465	10820	6329	8862
hsa-miR-187-3p	189	95	176	99	129
hsa-miR-188-5p	37	17	41	21	41
hsa-miR-18a-3p	353	204	328	213	254
hsa-miR-18a-5p	441	270	418	243	299
hsa-miR-18b-3p	8	7	6	6	10
hsa-miR-18b-5p	68	22	40	30	45
hsa-miR-1908-3p	3	3	6	0	3
hsa-miR-1908-5p	68	62	50	56	60
hsa-miR-1909-3p	3	3	5	3	3
hsa-miR-190a-5p	50	33	46	22	44
hsa-miR-190b-5p	10	2	7	2	1
hsa-miR-191-3p	112	72	114	86	101
hsa-miR-191-5p	62554	37899	61278	37910	62604
hsa-miR-1910-5p	4	15	7	7	2
hsa-miR-1911-3p	10	6	6	1	6
hsa-miR-1911-5p	15	10	11	7	19
hsa-miR-1912-3p	148	86	131	60	115
hsa-miR-1912-5p	86	39	67	45	55
hsa-miR-1914-5p	28	20	42	25	26
hsa-miR-1915-5p	7	4	7	7	7
hsa-miR-192-3p	2	1	1	0	6
hsa-miR-192-5p	17095	9879	15234	8487	13174
hsa-miR-193a-5p	28	20	29	21	37
hsa-miR-193b-3p	681	337	699	363	539
hsa-miR-193b-5p	39	30	26	26	46
hsa-miR-194-3p	27	18	21	8	28
hsa-miR-194-5p	2867	1607	2453	1340	2260
hsa-miR-195-3p	9	11	14	1	7
hsa-miR-195-5p	12	18	9	4	9
hsa-miR-196a-5p	3	0	8	0	0
hsa-miR-197-3p	9749	5579	8346	6061	8899
hsa-miR-197-5p	14	9	18	15	20
hsa-miR-1972	8	14	36	10	18
hsa-miR-1973	6	1	3	3	3
hsa-miR-199a-3p	1516	704	1707	807	1248
hsa-miR-199a-5p	66	28	58	30	30
hsa-miR-199b-3p	1516	704	1707	807	1248
hsa-miR-199b-5p	520	270	473	267	312
hsa-miR-19a-3p	250	138	223	123	118
hsa-miR-19b-1-5p	2	4	6	2	3
hsa-miR-19b-3p	2346	1207	2070	1184	1404
hsa-miR-200a-3p	39	20	22	12	17
hsa-miR-200a-5p	11	3	5	6	1
hsa-miR-200b-3p	63	51	76	36	92
hsa-miR-200c-3p	193	109	184	98	161
hsa-miR-203a-3p	225	116	165	96	162
hsa-miR-203b-3p	41	16	14	14	36
hsa-miR-204-3p	9	3	5	4	2
hsa-miR-204-5p	777	402	713	412	746
hsa-miR-205-5p	4	1	9	2	3
hsa-miR-206	6	4	6	5	2
hsa-miR-20a-3p	14	9	26	13	16
hsa-miR-20a-5p	20231	11679	19581	10863	16520
hsa-miR-20b-3p	30	16	35	15	8
hsa-miR-20b-5p	2515	1156	2460	1209	1972
hsa-miR-21-3p	100	47	95	75	86
hsa-miR-21-5p	105962	71441	107530	67013	81698
hsa-miR-210-3p	1119	693	1097	615	899
hsa-miR-210-5p	20	11	26	17	25
hsa-miR-2110	231	187	237	167	215
hsa-miR-2113	107	63	72	46	85
hsa-miR-2116-3p	6	0	3	1	0
hsa-miR-212-3p	120	48	111	47	86
hsa-miR-212-5p	835	520	888	552	779
hsa-miR-215-5p	333	156	282	149	288
hsa-miR-216a-3p	9437	5105	7720	4330	7163
hsa-miR-216a-5p	8178	4476	8379	4375	6855
hsa-miR-216b-3p	5035	2427	4266	2377	3718
hsa-miR-216b-5p	54296	31200	49294	29535	43780
hsa-miR-217-3p	210	109	210	115	194
hsa-miR-217-5p	111816	52887	95452	47296	81124
hsa-miR-218-1-3p	4	2	7	0	3
hsa-miR-218-2-3p	197	154	187	112	175
hsa-miR-218-5p	985910	660790	929103	572183	823408
hsa-miR-219a-1-3p	191	96	178	89	154
hsa-miR-219a-2-3p	23040	12605	20460	11158	17598
hsa-miR-219a-5p	249	141	193	135	125
hsa-miR-219b-5p	20	6	24	12	17
hsa-miR-22-3p	6759	3992	5867	3427	4625
hsa-miR-22-5p	349	191	348	172	291
hsa-miR-221-3p	47367	32127	48156	31700	41981
hsa-miR-221-5p	1698	1285	1836	1286	1458
hsa-miR-222-3p	15679	13247	17198	13345	15662
hsa-miR-222-5p	16	14	18	12	15
hsa-miR-224-5p	66	59	87	35	86
hsa-miR-2276-3p	7	2	8	2	4
hsa-miR-2277-3p	11	8	21	7	6
hsa-miR-2277-5p	204	138	197	123	182
hsa-miR-2278	5	2	4	2	3
hsa-miR-2355-3p	172	108	191	110	145
hsa-miR-2355-5p	26	14	16	12	13
hsa-miR-23a-3p	884	495	948	465	768
hsa-miR-23b-3p	5486	3532	5157	3629	4902
hsa-miR-23b-5p	25	28	26	39	24
hsa-miR-23c	13	8	20	7	14
hsa-miR-24-1-5p	72	26	48	22	33
hsa-miR-24-2-5p	30	26	31	15	30
hsa-miR-24-3p	24663	13659	21918	13232	20348
hsa-miR-2467-3p	4	5	3	5	2
hsa-miR-2467-5p	3	10	9	5	5
hsa-miR-25-3p	16620	8596	15593	8419	13331
hsa-miR-25-5p	124	67	72	65	75
hsa-miR-2681-3p	31	14	18	13	17
hsa-miR-2681-5p	76	67	74	50	64
hsa-miR-2682-3p	106	36	72	41	48
hsa-miR-2682-5p	1391	843	1358	700	1103
hsa-miR-26a-1-3p	0	5	3	2	5
hsa-miR-26a-2-3p	7	1	11	7	4
hsa-miR-26a-5p	375391	234106	356159	215674	352445
hsa-miR-26b-3p	24	17	21	23	18
hsa-miR-26b-5p	6971	4266	6707	3884	6271
hsa-miR-27a-3p	4303	4178	4405	2343	3590
hsa-miR-27a-5p	4	6	7	8	6
hsa-miR-27b-3p	141526	80054	130249	75505	106441
hsa-miR-27b-5p	158	90	130	96	137
hsa-miR-28-3p	6228	3495	5040	2899	4586
hsa-miR-28-5p	1103	726	1137	638	926
hsa-miR-296-3p	2860	1589	2513	1602	2387
hsa-miR-296-5p	691	467	622	452	525
hsa-miR-29a-3p	1375	819	1502	799	1180
hsa-miR-29b-2-5p	43	22	47	34	34
hsa-miR-29b-3p	52	42	48	26	48
hsa-miR-29c-3p	32	15	29	29	17
hsa-miR-29c-5p	90	69	88	54	75
hsa-miR-301a-3p	130	77	132	61	72
hsa-miR-301a-5p	748	382	657	377	570
hsa-miR-301b-3p	347	165	272	129	170
hsa-miR-301b-5p	53	21	39	15	29
hsa-miR-302a-3p	65	22	55	26	31
hsa-miR-302a-5p	554	278	571	309	457
hsa-miR-302b-3p	122	74	138	62	98
hsa-miR-302c-3p	60	31	64	14	39
hsa-miR-302c-5p	8	4	7	4	6
hsa-miR-302d-3p	63	24	45	24	40
hsa-miR-3059-3p	4	2	6	2	4
hsa-miR-3059-5p	659	663	724	573	760
hsa-miR-3064-5p	51	29	43	25	42
hsa-miR-3065-3p	150	106	121	93	109
hsa-miR-3065-5p	437	279	402	210	321
hsa-miR-3074-3p	11	9	14	10	15
hsa-miR-3074-5p	361	202	353	172	267
hsa-miR-3085-3p	1841	1214	1840	1108	1398
hsa-miR-3085-5p	103	90	198	115	111
hsa-miR-30a-3p	2148	1252	2114	1218	1681
hsa-miR-30a-5p	42606	24452	41540	23083	34225
hsa-miR-30b-3p	48	40	66	53	45
hsa-miR-30b-5p	3339	1718	2840	1672	2348
hsa-miR-30c-1-3p	176	107	161	90	144
hsa-miR-30c-2-3p	268	135	248	145	204
hsa-miR-30c-5p	85816	55998	85902	56353	81646
hsa-miR-30d-3p	232	126	187	110	161
hsa-miR-30d-5p	132253	89306	129076	85765	122141
hsa-miR-30e-3p	4820	2824	4213	2574	4043
hsa-miR-30e-5p	20731	13935	22083	13069	16148
hsa-miR-31-5p	23	11	35	19	31
hsa-miR-3115	12	14	12	11	19
hsa-miR-3116	8	14	12	4	18
hsa-miR-3117-3p	1744	984	1586	849	1264
hsa-miR-3120-3p	27	14	23	18	22
hsa-miR-3120-5p	3	3	8	1	2
hsa-miR-3124-5p	11	4	3	3	7
hsa-miR-3125	31	34	25	19	27
hsa-miR-3126-5p	1	2	5	2	3
hsa-miR-3127-3p	21	12	26	18	17
hsa-miR-3127-5p	18	17	28	9	20
hsa-miR-3128	3	4	4	0	1
hsa-miR-3129-3p	3	3	4	5	1
hsa-miR-3130-3p	20	10	26	6	18
hsa-miR-3130-5p	6	4	2	1	8
hsa-miR-3131	24	7	16	13	17
hsa-miR-3133	14	5	5	6	7
hsa-miR-3135a	9	6	3	4	12
hsa-miR-3138	6	4	1	1	2
hsa-miR-3139	14	11	17	7	14
hsa-miR-3140-3p	3	2	2	3	1
hsa-miR-3143	10	11	4	5	3
hsa-miR-3145-5p	6	3	9	0	9
hsa-miR-3149	4	1	5	1	1
hsa-miR-3150a-5p	9	12	10	11	7
hsa-miR-3151-5p	5	2	7	3	9
hsa-miR-3152-5p	7	3	10	4	2
hsa-miR-3157-3p	9	7	5	3	7
hsa-miR-3157-5p	9	7	11	2	15
hsa-miR-3158-3p	1136	578	961	568	776
hsa-miR-3162-3p	5	0	1	2	2
hsa-miR-3164	21	9	17	7	4
hsa-miR-3165	1	1	2	1	5
hsa-miR-3167	4	3	4	1	4
hsa-miR-3170	6	3	5	3	4
hsa-miR-3173-5p	24	16	20	15	22
hsa-miR-3174	26	13	13	14	9
hsa-miR-3175	13	5	10	8	10
hsa-miR-3176	61	36	66	29	63
hsa-miR-3177-3p	558	412	529	347	517
hsa-miR-3177-5p	14	8	16	5	7
hsa-miR-3179	8	12	8	0	4
hsa-miR-3180	500	245	390	385	460
hsa-miR-3180-3p	505	245	390	385	460
hsa-miR-3180-5p	114	81	75	48	90
hsa-miR-3182	23	16	11	4	7
hsa-miR-3186-5p	7	1	5	8	4
hsa-miR-3187-3p	17	7	18	12	12
hsa-miR-3187-5p	2	0	3	4	5
hsa-miR-3190-3p	41	17	19	14	10
hsa-miR-3191-3p	1	1	2	1	7
hsa-miR-3192-5p	1	2	3	4	0
hsa-miR-3195	72	47	75	44	68
hsa-miR-3196	10	3	4	6	10
hsa-miR-3198	12	8	2	6	4
hsa-miR-3199	16	6	4	0	12
hsa-miR-32-3p	36	16	17	9	38
hsa-miR-32-5p	295	109	207	146	110
hsa-miR-3200-3p	968	532	926	576	771
hsa-miR-3200-5p	6	4	6	4	6
hsa-miR-320a-3p	11789	7282	10443	7298	10013
hsa-miR-320b	4267	2265	3477	2133	3018
hsa-miR-320c	2484	1086	2077	1114	1549
hsa-miR-320d	1644	666	1301	704	1004
hsa-miR-320e	73	24	47	47	36
hsa-miR-323a-3p	204	110	196	86	181
hsa-miR-323b-3p	114	44	66	55	73
hsa-miR-324-3p	488	223	428	217	375
hsa-miR-324-5p	185	103	207	98	185
hsa-miR-326	417	177	378	202	311
hsa-miR-328-3p	13749	10315	12497	10006	11962
hsa-miR-329-3p	86	58	102	52	104
hsa-miR-330-3p	8365	5061	7464	4697	7033
hsa-miR-330-5p	1927	1160	1822	996	1437
hsa-miR-331-3p	3073	1735	2473	1588	2222
hsa-miR-331-5p	1239	865	1159	786	1145
hsa-miR-335-3p	4250	2790	3851	2772	3451
hsa-miR-335-5p	2133	1091	1866	1075	1600
hsa-miR-338-3p	106	45	93	26	41
hsa-miR-338-5p	965	555	845	590	891
hsa-miR-339-3p	1996	1249	1946	1221	1738
hsa-miR-339-5p	990	643	892	667	696
hsa-miR-33a-3p	50	23	43	23	33
hsa-miR-33a-5p	39	20	28	19	26
hsa-miR-33b-3p	6	8	17	5	11
hsa-miR-340-3p	4005	3295	4065	2769	3928
hsa-miR-340-5p	35027	21750	32349	19788	25840
hsa-miR-342-3p	20609	10808	21319	11968	18261
hsa-miR-342-5p	341	192	375	249	294
hsa-miR-345-3p	1	2	5	3	2
hsa-miR-345-5p	5402	2890	5133	2829	4511
hsa-miR-346	584	382	548	386	498
hsa-miR-34a-3p	6	3	3	4	5
hsa-miR-34a-5p	1471	825	1525	866	1016
hsa-miR-34b-3p	63	38	76	49	71
hsa-miR-34b-5p	5	1	6	3	2
hsa-miR-34c-3p	59	24	35	26	37
hsa-miR-34c-5p	2684	1622	2514	1443	1861
hsa-miR-3529-5p	2	5	1	1	3
hsa-miR-3605-3p	96	68	101	70	102
hsa-miR-3605-5p	25	20	30	18	22
hsa-miR-3609	21	14	30	12	17
hsa-miR-361-3p	13607	10168	13348	9293	11536
hsa-miR-361-5p	8519	4238	7241	3983	7072
hsa-miR-3613-3p	4	1	3	6	2
hsa-miR-3613-5p	50	41	59	27	38
hsa-miR-3615	2118	1357	1864	1289	1568
hsa-miR-362-3p	4	0	8	0	5
hsa-miR-362-5p	197	163	225	182	175
hsa-miR-3622a-5p	9	4	3	1	3
hsa-miR-363-3p	16015	8768	15836	8287	13076
hsa-miR-363-5p	46	24	33	30	30
hsa-miR-3648	22	8	8	2	10
hsa-miR-3659	27	9	13	11	15
hsa-miR-365a-3p	752	372	712	500	638
hsa-miR-365a-5p	79	57	80	69	66
hsa-miR-365b-3p	752	372	712	500	638
hsa-miR-365b-5p	7	7	6	1	6
hsa-miR-3661	32	12	19	13	23
hsa-miR-3675-3p	4	3	6	1	2
hsa-miR-3675-5p	15	2	7	8	6
hsa-miR-3677-3p	6	2	10	4	7
hsa-miR-3677-5p	1	6	4	7	3
hsa-miR-3679-3p	7	0	3	7	0
hsa-miR-3679-5p	90	56	97	50	65
hsa-miR-3680-3p	10	0	0	2	6
hsa-miR-3685	30	12	16	17	22
hsa-miR-3688-3p	8	6	14	8	26
hsa-miR-369-3p	11	5	13	2	11
hsa-miR-369-5p	1	0	4	4	1
hsa-miR-3691-5p	13	9	13	10	9
hsa-miR-370-3p	108	63	71	71	66
hsa-miR-372-3p	2	4	5	0	0
hsa-miR-374a-3p	1667	1016	1271	864	824
hsa-miR-374a-5p	6252	3791	5380	3679	3872
hsa-miR-374b-3p	877	554	845	499	665
hsa-miR-374b-5p	34046	17424	30434	17258	25963
hsa-miR-374c-5p	58	29	52	41	44
hsa-miR-375-3p	21	8	22	18	19
hsa-miR-376a-3p	2	0	4	2	2
hsa-miR-376c-3p	2	1	11	4	1
hsa-miR-378a-3p	12272	7280	9641	6502	8351
hsa-miR-378a-5p	67	34	47	36	42
hsa-miR-378b	7	3	6	4	3
hsa-miR-378c	1126	543	799	481	686
hsa-miR-378d	615	338	520	371	369
hsa-miR-378e	18	17	20	10	16
hsa-miR-378f	88	42	66	35	55
hsa-miR-378g	66	38	49	47	45
hsa-miR-378h	1	2	3	2	2
hsa-miR-378i	2481	1662	2081	1340	1791
hsa-miR-379-3p	2	2	0	1	6
hsa-miR-379-5p	87	43	83	47	58
hsa-miR-380-5p	6	5	6	1	5
hsa-miR-381-3p	437	291	470	258	347
hsa-miR-382-3p	24	20	29	24	21
hsa-miR-382-5p	18	14	28	8	21
hsa-miR-383-3p	7	0	3	0	12
hsa-miR-383-5p	1092	696	1086	608	1062
hsa-miR-3907	1	4	0	0	7
hsa-miR-3909	430	267	363	249	358
hsa-miR-3911	8	1	15	4	4
hsa-miR-3912-3p	26	6	30	4	10
hsa-miR-3913-5p	154	58	100	64	108
hsa-miR-3919	34	27	23	12	25
hsa-miR-3928-3p	75	54	86	45	88
hsa-miR-3929	15	17	21	15	19
hsa-miR-3934-5p	5	0	3	1	2
hsa-miR-3938	106	64	91	48	84
hsa-miR-3939	1	2	6	0	4
hsa-miR-3940-3p	11	6	10	5	8
hsa-miR-3943	150	87	136	61	82
hsa-miR-3944-3p	7	12	6	3	6
hsa-miR-3944-5p	5	1	1	1	3
hsa-miR-3960	47	24	25	29	21
hsa-miR-409-3p	68	45	73	40	73
hsa-miR-409-5p	16	17	21	10	13
hsa-miR-410-3p	20	15	24	7	10
hsa-miR-411-3p	7	2	0	1	3
hsa-miR-411-5p	37	20	46	27	37
hsa-miR-412-5p	8	2	1	0	1
hsa-miR-421	8930	5351	8832	5585	8888
hsa-miR-422a	60	23	39	24	24
hsa-miR-423-3p	62182	40724	56509	39456	49531
hsa-miR-423-5p	9830	6988	8998	6980	7889
hsa-miR-424-3p	59	44	74	30	60
hsa-miR-424-5p	77	39	49	26	38
hsa-miR-425-3p	1022	513	896	523	711
hsa-miR-425-5p	3352	2003	3324	1944	2793
hsa-miR-4254	3	0	2	1	5
hsa-miR-4284	6	3	5	4	2
hsa-miR-4286	541	256	447	257	355
hsa-miR-429	23	8	18	10	10
hsa-miR-4301	26	4	14	9	15
hsa-miR-431-3p	4	3	4	1	1
hsa-miR-432-5p	17	7	12	6	7
hsa-miR-4324	33	13	26	13	23
hsa-miR-4326	298	169	279	158	194
hsa-miR-433-3p	6	6	20	9	12
hsa-miR-4423-3p	4	4	6	3	2
hsa-miR-4429	9	1	6	5	10
hsa-miR-4433a-5p	5	3	9	6	4
hsa-miR-4433b-5p	5	0	5	2	3
hsa-miR-4440	38	12	40	17	41
hsa-miR-4448	1	2	6	2	2
hsa-miR-4449	38	34	35	24	42
hsa-miR-4454	34	17	45	27	22
hsa-miR-4455	111	60	83	77	103
hsa-miR-4466	3	4	4	6	1
hsa-miR-4470	42	31	43	20	32
hsa-miR-4473	106	84	88	63	66
hsa-miR-4474-3p	22	19	21	8	19
hsa-miR-4477b	3	3	4	1	0
hsa-miR-4479	4	3	1	3	0
hsa-miR-448	7218	3945	5879	3009	4699
hsa-miR-4482-3p	2	4	4	1	1
hsa-miR-4482-5p	2	2	2	0	4
hsa-miR-4484	6	0	1	1	3
hsa-miR-4485-3p	257	177	159	178	183
hsa-miR-4485-5p	15	6	7	4	5
hsa-miR-4488	748	361	536	352	469
hsa-miR-4492	38	11	16	8	11
hsa-miR-4497	269	135	209	125	159
hsa-miR-4498	5	8	15	7	13
hsa-miR-449a	4	4	7	2	2
hsa-miR-449c-5p	13	14	29	20	14
hsa-miR-4504	4	4	2	1	6
hsa-miR-4508	158	79	112	88	97
hsa-miR-450a-2-3p	17	11	16	5	10
hsa-miR-450a-5p	740	426	654	383	511
hsa-miR-450b-5p	463	226	465	257	341
hsa-miR-4515	4	2	4	3	6
hsa-miR-4516	61	21	46	17	38
hsa-miR-452-5p	104	35	76	29	58
hsa-miR-4520-2-3p	14	4	8	6	10
hsa-miR-4520-3p	12	7	8	6	17
hsa-miR-4521	1012	786	1131	847	900
hsa-miR-4522	4	5	7	5	1
hsa-miR-4523	3	0	2	5	0
hsa-miR-4528	11	2	8	4	4
hsa-miR-454-3p	1264	784	1150	697	1023
hsa-miR-454-5p	378	312	382	254	407
hsa-miR-455-3p	38	37	44	44	35
hsa-miR-455-5p	270	167	211	101	181
hsa-miR-4636	1	5	5	1	0
hsa-miR-4638-3p	4	2	3	2	1
hsa-miR-4638-5p	2	4	2	7	6
hsa-miR-4639-5p	4	3	6	2	7
hsa-miR-4646-3p	8	3	1	4	6
hsa-miR-4659a-3p	26	15	26	16	34
hsa-miR-4661-5p	5	0	4	3	2
hsa-miR-4662a-5p	7	1	7	2	2
hsa-miR-4664-3p	31	19	27	16	33
hsa-miR-4665-5p	13	8	16	13	14
hsa-miR-4671-5p	3	0	2	0	5
hsa-miR-4676-3p	4	3	4	1	3
hsa-miR-4677-3p	74	38	45	41	31
hsa-miR-4677-5p	5	2	5	3	8
hsa-miR-4682	5	1	7	3	4
hsa-miR-4684-3p	15	2	14	11	11
hsa-miR-4685-3p	5	6	9	7	7
hsa-miR-4687-3p	9	6	5	2	4
hsa-miR-4690-3p	14	4	13	17	10
hsa-miR-4691-3p	7	3	3	3	12
hsa-miR-4705	143	63	96	66	75
hsa-miR-4707-3p	6	3	0	1	1
hsa-miR-4709-5p	10	7	9	12	12
hsa-miR-4717-3p	8	5	0	4	7
hsa-miR-4726-5p	10	4	17	10	14
hsa-miR-4733-5p	2	1	4	2	6
hsa-miR-4734	2	0	7	1	4
hsa-miR-4738-3p	13	2	4	5	4
hsa-miR-4740-5p	7	2	6	3	4
hsa-miR-4741	12	1	12	4	4
hsa-miR-4742-3p	36	15	29	19	25
hsa-miR-4742-5p	9	1	5	1	4
hsa-miR-4743-5p	16	5	11	12	15
hsa-miR-4746-5p	40	23	36	13	38
hsa-miR-4749-5p	2	5	2	6	2
hsa-miR-4750-5p	9	4	3	1	4
hsa-miR-4755-5p	11	5	14	6	7
hsa-miR-4760-5p	4	0	2	4	4
hsa-miR-4768-5p	3	5	1	3	1
hsa-miR-4781-3p	26	8	17	12	20
hsa-miR-4783-3p	4	2	4	1	3
hsa-miR-4785	4	4	5	0	3
hsa-miR-4787-3p	146	74	104	95	90
hsa-miR-4787-5p	2	1	3	2	3
hsa-miR-4791	48	19	34	37	35
hsa-miR-4793-3p	7	8	2	6	4
hsa-miR-4798-5p	15	6	6	3	8
hsa-miR-4803	3	0	1	0	6
hsa-miR-4804-5p	6	1	2	3	2
hsa-miR-483-3p	231	135	224	164	175
hsa-miR-483-5p	132	45	122	79	92
hsa-miR-484	6403	4357	6198	4175	6117
hsa-miR-485-3p	4	0	15	1	4
hsa-miR-485-5p	6	2	3	0	6
hsa-miR-486-3p	180	105	185	134	182
hsa-miR-486-5p	27618	16635	23890	14983	22233
hsa-miR-487b-3p	16	7	21	10	13
hsa-miR-488-3p	391	194	332	157	200
hsa-miR-488-5p	602	370	516	317	452
hsa-miR-490-3p	2336	1241	2193	1162	1877
hsa-miR-490-5p	626	353	562	316	442
hsa-miR-491-3p	17	9	15	11	10
hsa-miR-491-5p	331	188	279	171	293
hsa-miR-493-3p	8	8	8	2	5
hsa-miR-493-5p	12	4	10	9	1
hsa-miR-494-3p	39	26	47	28	35
hsa-miR-495-3p	8	13	13	10	12
hsa-miR-497-5p	13	5	15	2	4
hsa-miR-499a-5p	147	103	133	79	119
hsa-miR-499b-5p	0	3	2	1	4
hsa-miR-5000-3p	0	4	4	1	3
hsa-miR-5001-3p	26	20	22	16	26
hsa-miR-5001-5p	8	1	3	0	3
hsa-miR-5002-3p	8	3	1	3	3
hsa-miR-5002-5p	52	29	47	31	42
hsa-miR-5004-3p	33	41	28	23	37
hsa-miR-5004-5p	0	2	5	5	2
hsa-miR-5006-3p	14	3	9	5	5
hsa-miR-5009-5p	2	2	3	4	4
hsa-miR-500a-3p	3147	1822	2745	1736	2430
hsa-miR-500a-5p	126	76	140	78	78
hsa-miR-500b-3p	21	16	27	9	22
hsa-miR-500b-5p	72	30	58	30	30
hsa-miR-501-3p	1666	966	1529	968	1450
hsa-miR-501-5p	169	99	183	113	130
hsa-miR-5010-3p	567	412	484	399	454
hsa-miR-5010-5p	8	3	2	3	6
hsa-miR-502-3p	1595	1018	1422	860	1314
hsa-miR-502-5p	6	6	3	2	1
hsa-miR-503-5p	394	217	372	233	330
hsa-miR-504-3p	11	3	8	2	6
hsa-miR-504-5p	51597	34524	42985	28785	38867
hsa-miR-505-3p	6279	3537	6005	3589	5154
hsa-miR-505-5p	79	65	83	70	66
hsa-miR-508-3p	3	2	1	2	2
hsa-miR-5088-5p	5	3	2	1	3
hsa-miR-509-3-5p	13	8	6	6	7
hsa-miR-509-3p	3	3	3	9	3
hsa-miR-5100	85	47	71	39	46
hsa-miR-511-5p	4	5	4	0	5
hsa-miR-512-3p	4	8	8	2	0
hsa-miR-514a-3p	93	36	45	51	24
hsa-miR-516a-5p	0	4	2	0	4
hsa-miR-516b-5p	0	6	2	4	8
hsa-miR-5187-5p	9	3	4	5	9
hsa-miR-5189-3p	4	0	2	3	6
hsa-miR-518e-5p	1	6	6	6	0
hsa-miR-519a-5p	1	6	6	6	0
hsa-miR-519b-5p	1	6	6	6	0
hsa-miR-519c-5p	1	6	6	6	0
hsa-miR-522-5p	1	6	6	6	0
hsa-miR-523-5p	1	6	6	6	0
hsa-miR-532-3p	330	181	326	196	296
hsa-miR-532-5p	11819	6544	10281	5899	9250
hsa-miR-542-3p	370	198	306	155	200
hsa-miR-542-5p	3	3	3	1	3
hsa-miR-543	45	45	41	37	39
hsa-miR-544b	34	20	34	22	34
hsa-miR-548a-3p	36	9	33	44	30
hsa-miR-548aa	39	12	24	3	12
hsa-miR-548ab	66	33	48	27	48
hsa-miR-548ad-5p	111	53	112	63	75
hsa-miR-548ae-5p	111	53	112	63	75
hsa-miR-548ag	9	4	7	6	8
hsa-miR-548ah-3p	192	104	174	93	94
hsa-miR-548ah-5p	4	3	1	7	6
hsa-miR-548aj-3p	6	0	6	4	8
hsa-miR-548aj-5p	13	0	0	0	0
hsa-miR-548al	7	3	7	4	2
hsa-miR-548am-3p	306	203	266	169	191
hsa-miR-548am-5p	15	0	5	3	6
hsa-miR-548ao-3p	10	8	4	0	3
hsa-miR-548ap-3p	33	12	15	3	12
hsa-miR-548ap-5p	17	2	9	0	9
hsa-miR-548aq-3p	34	20	12	14	11
hsa-miR-548ar-3p	2	5	5	1	5
hsa-miR-548ar-5p	15	0	0	0	0
hsa-miR-548at-3p	2	5	2	3	1
hsa-miR-548au-5p	26	1	13	7	14
hsa-miR-548av-3p	1642	1056	1545	851	1028
hsa-miR-548av-5p	84	45	61	35	66
hsa-miR-548ay-3p	43	20	27	16	41
hsa-miR-548ay-5p	87	40	93	48	69
hsa-miR-548az-5p	19	10	12	6	8
hsa-miR-548b-3p	3	3	4	4	5
hsa-miR-548b-5p	30	12	18	11	8
hsa-miR-548ba	3	0	6	2	11
hsa-miR-548bc	30	16	27	14	17
hsa-miR-548c-5p	15	0	5	3	6
hsa-miR-548d-5p	57	25	70	32	55
hsa-miR-548e-3p	181	106	173	96	144
hsa-miR-548f-3p	72	16	58	44	28
hsa-miR-548g-3p	11	3	9	6	5
hsa-miR-548g-5p	13	0	0	0	0
hsa-miR-548h-3p	8	8	6	0	2
hsa-miR-548h-5p	35	15	5	30	25
hsa-miR-548i	76	32	44	36	72
hsa-miR-548j-5p	12	2	8	0	6
hsa-miR-548k	84	45	61	35	66
hsa-miR-548l	1	2	4	2	3
hsa-miR-548n	26	7	22	7	12
hsa-miR-548o-3p	1424	937	1352	746	918
hsa-miR-548o-5p	15	0	5	3	6
hsa-miR-548p	96	50	87	46	47
hsa-miR-548q	3	1	0	1	5
hsa-miR-548s	7	2	12	8	1
hsa-miR-548t-3p	39	12	24	3	12
hsa-miR-548u	15	5	10	5	10
hsa-miR-548w	11	2	14	5	10
hsa-miR-548x-5p	13	0	0	0	0
hsa-miR-548z	8	8	6	0	2
hsa-miR-550a-3-5p	234	132	195	121	153
hsa-miR-550a-3p	36	24	99	33	63
hsa-miR-550a-5p	196	106	162	96	120
hsa-miR-550b-2-5p	2	0	4	0	4
hsa-miR-551a	128	70	152	74	108
hsa-miR-551b-3p	83	50	83	37	55
hsa-miR-551b-5p	35	29	45	23	22
hsa-miR-552-3p	8	7	3	2	2
hsa-miR-556-3p	10	13	7	9	14
hsa-miR-556-5p	18	11	26	14	9
hsa-miR-5579-3p	14	4	6	1	7
hsa-miR-5579-5p	9	5	11	7	10
hsa-miR-5581-3p	2	4	4	4	7
hsa-miR-5582-3p	1	0	7	0	2
hsa-miR-5584-5p	12	5	10	5	10
hsa-miR-5585-3p	25	10	25	15	28
hsa-miR-561-5p	4	5	9	2	3
hsa-miR-5680	5	3	4	3	1
hsa-miR-5683	11	12	8	5	1
hsa-miR-5684	2	2	14	15	3
hsa-miR-5699-3p	8	8	6	3	13
hsa-miR-5699-5p	42	19	30	21	25
hsa-miR-5701	291	201	264	234	174
hsa-miR-574-3p	68	42	80	38	56
hsa-miR-574-5p	76	56	73	69	65
hsa-miR-576-3p	217	133	202	142	154
hsa-miR-576-5p	120	79	104	74	101
hsa-miR-577	16	4	18	11	15
hsa-miR-578	20	12	20	10	21
hsa-miR-579-3p	3	0	6	2	0
hsa-miR-579-5p	19	12	7	7	9
hsa-miR-580-3p	3	2	4	2	2
hsa-miR-581	19	21	18	13	26
hsa-miR-582-3p	633	431	575	382	393
hsa-miR-582-5p	99	59	118	40	71
hsa-miR-584-5p	35	14	25	9	17
hsa-miR-589-3p	4	12	12	3	5
hsa-miR-589-5p	539	280	491	257	390
hsa-miR-590-3p	43	20	42	45	40
hsa-miR-592	1162	528	1007	525	772
hsa-miR-597-3p	155	92	123	71	109
hsa-miR-597-5p	5	2	6	7	8
hsa-miR-598-3p	3348	1787	3034	1798	2558
hsa-miR-598-5p	83	69	73	37	60
hsa-miR-615-3p	8723	6403	7611	6359	7135
hsa-miR-615-5p	16	15	22	7	21
hsa-miR-616-5p	3	1	6	4	4
hsa-miR-618	792	471	746	458	535
hsa-miR-619-5p	297	142	213	149	220
hsa-miR-624-5p	4	3	2	0	4
hsa-miR-625-3p	669	402	586	372	523
hsa-miR-625-5p	34	19	25	21	22
hsa-miR-627-3p	14	10	8	7	12
hsa-miR-628-3p	187	123	162	84	141
hsa-miR-628-5p	545	376	587	349	564
hsa-miR-629-3p	27	15	20	11	25
hsa-miR-629-5p	2194	1144	1839	934	1541
hsa-miR-636	8	4	12	7	7
hsa-miR-641	210	154	209	151	153
hsa-miR-642a-3p	11	4	11	12	5
hsa-miR-642a-5p	75	40	49	37	45
hsa-miR-642b-5p	4	0	0	3	3
hsa-miR-643	9	3	11	4	11
hsa-miR-6505-3p	16	12	17	6	17
hsa-miR-6505-5p	86	53	84	49	63
hsa-miR-651-5p	974	443	757	489	554
hsa-miR-6511a-3p	408	264	424	224	480
hsa-miR-6511a-5p	78	24	36	24	24
hsa-miR-6511b-3p	143	87	156	97	121
hsa-miR-6511b-5p	96	54	54	30	54
hsa-miR-6514-5p	46	22	52	20	35
hsa-miR-6515-5p	19	4	8	9	9
hsa-miR-6516-3p	43	29	42	39	29
hsa-miR-6516-5p	153	100	140	73	129
hsa-miR-652-3p	4231	2151	3776	2221	3405
hsa-miR-652-5p	45	54	48	46	49
hsa-miR-653-3p	0	3	5	1	2
hsa-miR-653-5p	12	10	17	13	11
hsa-miR-654-3p	120	58	98	38	99
hsa-miR-654-5p	8	3	12	4	5
hsa-miR-656-3p	1	4	6	3	12
hsa-miR-659-5p	82	53	83	53	56
hsa-miR-660-3p	2	6	6	2	10
hsa-miR-660-5p	609	270	546	311	442
hsa-miR-663a	9	10	7	1	4
hsa-miR-663b	11	1	7	7	4
hsa-miR-664a-3p	457	274	434	287	445
hsa-miR-664a-5p	119	71	112	74	118
hsa-miR-664b-3p	14	14	15	15	9
hsa-miR-664b-5p	6	5	4	3	3
hsa-miR-668-3p	0	4	4	5	2
hsa-miR-670-3p	41	20	50	32	37
hsa-miR-670-5p	18	8	8	10	14
hsa-miR-671-3p	327	209	297	231	323
hsa-miR-671-5p	145	98	168	115	138
hsa-miR-6716-3p	41	23	27	23	20
hsa-miR-6721-5p	28	23	13	21	25
hsa-miR-6724-5p	192	84	188	116	108
hsa-miR-6726-3p	3	3	8	9	8
hsa-miR-6733-5p	18	5	19	14	13
hsa-miR-6734-5p	3	2	1	5	5
hsa-miR-6735-5p	6	3	6	5	2
hsa-miR-6736-5p	3	0	6	2	6
hsa-miR-6739-3p	5	2	4	7	4
hsa-miR-6741-3p	12	5	8	2	9
hsa-miR-6743-3p	0	0	4	1	6
hsa-miR-6747-3p	27	20	27	23	22
hsa-miR-6755-5p	6	19	9	11	17
hsa-miR-6758-3p	0	1	2	2	6
hsa-miR-6759-5p	8	0	2	2	1
hsa-miR-676-3p	12	10	12	19	8
hsa-miR-676-5p	2	0	5	6	3
hsa-miR-6760-3p	2	2	5	3	0
hsa-miR-6761-5p	13	3	9	2	4
hsa-miR-6763-5p	13	7	7	3	4
hsa-miR-6764-5p	19	18	9	3	7
hsa-miR-6767-5p	6	2	0	1	1
hsa-miR-6770-3p	42	39	45	30	21
hsa-miR-6770-5p	3	6	0	12	6
hsa-miR-6772-3p	5	3	2	3	9
hsa-miR-6780a-5p	1	3	6	4	3
hsa-miR-6786-3p	2	1	8	4	6
hsa-miR-6794-3p	11	3	17	6	9
hsa-miR-6794-5p	28	13	20	11	14
hsa-miR-6798-3p	7	4	5	2	5
hsa-miR-6802-3p	4	5	2	2	3
hsa-miR-6803-3p	2	1	3	3	2
hsa-miR-6804-5p	5	2	1	3	3
hsa-miR-6805-5p	1	2	5	3	1
hsa-miR-6806-3p	3	5	2	3	6
hsa-miR-6807-5p	13	5	9	8	14
hsa-miR-6808-3p	6	7	6	4	5
hsa-miR-6818-3p	10	12	19	14	16
hsa-miR-6818-5p	19	13	13	11	17
hsa-miR-6820-3p	4	7	3	0	3
hsa-miR-6820-5p	4	3	0	0	4
hsa-miR-6826-5p	3	2	1	1	4
hsa-miR-6827-5p	15	7	7	5	13
hsa-miR-6833-3p	1	8	1	1	5
hsa-miR-6837-3p	13	12	12	4	9
hsa-miR-6838-5p	2	0	5	3	2
hsa-miR-6840-5p	3	2	5	0	3
hsa-miR-6841-5p	14	13	18	12	16
hsa-miR-6842-3p	19	20	21	18	20
hsa-miR-6843-3p	6	3	2	1	1
hsa-miR-6847-5p	6	0	5	1	4
hsa-miR-6852-5p	3	5	7	3	7
hsa-miR-6853-3p	3	4	5	1	4
hsa-miR-6855-3p	2	2	8	1	3
hsa-miR-6856-3p	5	1	3	0	6
hsa-miR-6857-3p	9	2	8	4	4
hsa-miR-6858-3p	4	2	4	0	2
hsa-miR-6859-3p	4	0	0	4	12
hsa-miR-6859-5p	16	20	16	8	24
hsa-miR-6861-3p	7	0	3	3	3
hsa-miR-6861-5p	3	1	1	2	6
hsa-miR-6862-5p	32	8	4	4	6
hsa-miR-6864-5p	0	2	2	0	7
hsa-miR-6866-5p	40	34	50	35	41
hsa-miR-6868-3p	2	1	5	1	1
hsa-miR-6871-3p	3	3	5	9	5
hsa-miR-6871-5p	2	3	3	3	5
hsa-miR-6873-3p	26	6	13	8	22
hsa-miR-6874-3p	7	0	3	3	4
hsa-miR-6874-5p	4	1	10	4	3
hsa-miR-6877-5p	26	15	24	20	21
hsa-miR-6882-5p	26	10	19	19	18
hsa-miR-6895-3p	3	3	5	0	7
hsa-miR-7-1-3p	409	189	375	222	383
hsa-miR-7-2-3p	29	12	39	20	31
hsa-miR-7-5p	834074	691878	927524	643581	934063
hsa-miR-708-3p	3581	1744	2777	1545	2170
hsa-miR-708-5p	5577	3598	5489	3503	5045
hsa-miR-7109-3p	3	3	5	1	3
hsa-miR-7110-3p	7	2	3	0	3
hsa-miR-7113-5p	6	0	3	1	3
hsa-miR-7114-5p	3	3	2	4	9
hsa-miR-7156-3p	9	3	3	1	1
hsa-miR-7156-5p	27	9	26	18	12
hsa-miR-7157-3p	1	1	5	1	5
hsa-miR-744-3p	153	86	160	69	129
hsa-miR-744-5p	28107	17418	24672	16422	24765
hsa-miR-758-3p	15	8	14	11	7
hsa-miR-760	2716	1695	2056	1740	2123
hsa-miR-764	36	26	28	25	28
hsa-miR-765	7	7	10	2	5
hsa-miR-766-3p	2617	1318	2108	1495	2210
hsa-miR-766-5p	68	46	67	37	55
hsa-miR-767-3p	81	43	91	33	65
hsa-miR-767-5p	9712	6116	9057	5724	7937
hsa-miR-769-3p	672	429	566	419	509
hsa-miR-769-5p	36582	23276	31754	20137	26332
hsa-miR-7704	248	124	185	169	212
hsa-miR-7706	1353	982	1192	807	1180
hsa-miR-7851-3p	14	4	12	8	15
hsa-miR-7854-3p	18	13	12	27	23
hsa-miR-7974	1	1	5	2	2
hsa-miR-7976	31	27	41	23	36
hsa-miR-7977	331	149	245	145	235
hsa-miR-7978	22	13	18	9	19
hsa-miR-8485	2	1	4	6	3
hsa-miR-873-3p	363	168	301	179	327
hsa-miR-873-5p	296	151	262	139	214
hsa-miR-874-3p	2905	2023	2767	1879	2563
hsa-miR-874-5p	27	11	19	11	18
hsa-miR-876-3p	13	14	12	12	25
hsa-miR-876-5p	4	4	3	1	4
hsa-miR-877-3p	41	24	37	20	44
hsa-miR-877-5p	1042	632	889	603	885
hsa-miR-885-3p	56	17	32	30	47
hsa-miR-885-5p	190	115	157	128	165
hsa-miR-887-3p	49	31	59	28	51
hsa-miR-887-5p	28	9	18	16	21
hsa-miR-888-5p	6	1	4	3	4
hsa-miR-889-3p	32	17	33	9	18
hsa-miR-891a-5p	20	6	15	9	16
hsa-miR-892a	8	8	13	2	10
hsa-miR-9-3p	952	790	1099	787	975
hsa-miR-9-5p	38781	32074	37682	30705	31185
hsa-miR-92a-1-5p	20	21	35	29	24
hsa-miR-92a-3p	146635	88828	133906	88822	111941
hsa-miR-92b-3p	10993	7032	10497	7348	8682
hsa-miR-92b-5p	60	41	59	49	62
hsa-miR-93-3p	341	177	336	191	277
hsa-miR-93-5p	13862	7791	13576	8124	11823
hsa-miR-933	42	30	41	15	51
hsa-miR-935	328	165	264	159	297
hsa-miR-937-3p	56	33	45	26	46
hsa-miR-939-5p	5	5	7	1	4
hsa-miR-940	84	41	80	36	74
hsa-miR-941	14380	9230	11965	8080	10150
hsa-miR-942-5p	34	14	13	15	13
hsa-miR-943	64	41	37	33	52
hsa-miR-95-3p	56688	34930	51339	27783	47055
hsa-miR-95-5p	23	12	16	10	10
hsa-miR-96-5p	9	6	4	5	15
hsa-miR-98-5p	9	3	10	9	6
hsa-miR-9901	14	2	8	8	13
hsa-miR-9903	5	3	2	6	9
hsa-miR-9983-3p	306	137	251	131	195
hsa-miR-9985	57	13	62	29	65
hsa-miR-99a-3p	65	39	59	36	46
hsa-miR-99a-5p	120710	69658	110844	60079	90154
hsa-miR-99b-3p	9023	5784	8162	5511	7138
hsa-miR-99b-5p	114264	69877	101369	63062	97773
