# Supplementary material for: Rapid and inducible mislocalization of endogenous TDP43 in a novel human model of amyotrophic lateral sclerosis
Source: eLife. 2025 Jul 24;13:RP95062. doi: 10.7554/eLife.95062 (PMC12289307; doi:10.7554/eLife.95062)
Supplement: Figure 3—figure supplement 4—source data 4. [file elife-95062-fig3-figsupp4-data4.txt]

GeneID	baseMean	log2FoldChange	lfcSE	stat	pvalue	padj
hsa-miR-9-5p	34111.5725029808	-0.458240044684577	0.0722172978255153	-6.34529480446268	2.21999914861589e-10	7.76999702015563e-08
hsa-miR-143-3p	2459.14010558817	-0.430273977991141	0.0890830530697832	-4.83003178678761	1.36511256003107e-06	0.000159263132003625
hsa-let-7g-5p	1422.82620484156	-0.494779953537392	0.107439813359036	-4.60518254889338	4.12104195437669e-06	0.000360591171007961
hsa-miR-615-3p	7203.38738002073	-0.356243165551133	0.0793471618876072	-4.48967747650181	7.1331094556642e-06	0.000499317661896494
hsa-miR-1307-3p	5793.45538549058	-0.356548380185838	0.0822589445781079	-4.33446334638152	1.46116130219115e-05	0.000852344092944836
hsa-miR-423-5p	8050.31069255853	-0.301090489242857	0.0753131716236566	-3.99784636275073	6.39214167818542e-05	0.00266550662381476
hsa-miR-328-3p	11622.4147981882	-0.320327258941293	0.0804581113047847	-3.98129229914254	6.85415988980937e-05	0.00266550662381476
hsa-let-7a-5p	2704.93133834459	-0.381450895485356	0.0969167109192079	-3.93586298861652	8.28982601858559e-05	0.00290143910650496
hsa-let-7c-5p	1309.86597582862	-0.376817540772831	0.0971669909303938	-3.87804065109691	0.000105301124934962	0.00335049033883971
hsa-miR-1249-3p	171.633125438797	-0.703136753214367	0.192572832421539	-3.65127699672201	0.000260939618635095	0.00702529742479101
hsa-let-7e-5p	1941.03035892513	-0.328750123960488	0.0906834270242164	-3.62525033237548	0.000288681676328579	0.00721704190821446
hsa-miR-222-3p	15007.5331979775	-0.357206699990868	0.099613097506793	-3.58594109541176	0.000335864771533325	0.00783684466911091
hsa-let-7i-5p	591.53953095969	-0.433041967614992	0.127079678545098	-3.40764135204601	0.000655269593946658	0.0134908445812547
hsa-let-7f-5p	3036.64693998923	-0.360570408038494	0.110088213138361	-3.27528622510498	0.00105554968551554	0.0194443363121283
hsa-miR-361-3p	11431.6963736878	-0.248336539868339	0.0768049986267288	-3.23333825022576	0.00122352600423615	0.0214117050741327
hsa-miR-3059-5p	680.251868458816	-0.421804064985356	0.148139555470249	-2.8473425861607	0.00440858911023246	0.0670872255904939
hsa-miR-4521	929.843540205004	-0.336114747151044	0.12029566560411	-2.79407196812219	0.00520488938186856	0.0759046368189165
hsa-miR-5701	232.509346551924	-0.507385195135485	0.188319168784691	-2.69428331916433	0.00705401752945428	0.0949579282811153
hsa-miR-221-5p	1495.61150613397	-0.277015986682409	0.103512778613007	-2.67615255231494	0.00744727385465679	0.0965387351529584
hsa-miR-5010-3p	459.73806808306	-0.343983393757456	0.131076139130091	-2.62430215018813	0.00868267213607297	0.101297841587518
hsa-miR-23b-5p	29.9870076515447	-1.07243794613289	0.441017443220947	-2.43173589303045	0.0150266598612839	NA
hsa-miR-423-3p	48652.4669946798	-0.167460981185759	0.0696593193393214	-2.40399967691373	0.016216787618238	0.171996232314645
hsa-miR-4485-3p	191.019711080012	-0.486338472943495	0.20510336007565	-2.37118725292514	0.017731045459008	0.182525467960377
hsa-miR-339-5p	764.867444279279	-0.267116241776476	0.11604507555934	-2.30183177087842	0.0213446611195464	0.206302011070918
hsa-miR-340-3p	3572.92573284907	-0.237991127872895	0.103762280059943	-2.29361891176069	0.0218123981291695	0.206302011070918
hsa-miR-362-5p	188.856600176311	-0.443967419217065	0.19442057945563	-2.28354128179309	0.0223985040591283	0.206302011070918
hsa-miR-9-3p	914.848648825527	-0.285187806239916	0.127183577773149	-2.2423319994079	0.0249399230989161	0.214892489337969
hsa-miR-1910-5p	7.77313405599943	-1.99768223180268	0.894405518408326	-2.23353075387743	0.0255139645965394	NA
hsa-miR-335-3p	3357.64606670928	-0.181412261513958	0.0817603115638569	-2.21883035966993	0.0264982677377034	0.214892489337969
hsa-miR-760	2033.5674093887	-0.232295760724752	0.105556277885019	-2.20068162101916	0.0277585708162131	0.214892489337969
hsa-miR-130b-5p	4181.84505947573	-0.186165339225205	0.0848561133901684	-2.19389424977805	0.0282430128844188	0.214892489337969
hsa-miR-1180-3p	3590.90752536361	-0.17532823134409	0.0821104968800082	-2.13527183497995	0.0327388121446458	0.228397481959018
hsa-miR-139-5p	8111.46667255015	-0.17013446505693	0.0800542072855761	-2.12524076904556	0.0335665277920433	0.228397481959018
hsa-miR-92b-3p	8726.91844643272	-0.16969309112707	0.0801171799392087	-2.11806121053973	0.0341698840774253	0.228397481959018
hsa-miR-652-5p	49.7103989076664	-0.716508996794856	0.344809920809325	-2.07798254502971	0.037710966853541	NA
hsa-miR-6770-5p	6.30293126896669	-2.1983599279734	1.07359500167937	-2.04766222321697	0.0405931078228525	NA
hsa-miR-1908-5p	60.2323720122503	-0.636967579703696	0.316040812802683	-2.01545988334545	0.0438564853728791	NA
hsa-miR-941	10498.5212699624	-0.164987839921325	0.0834574824214058	-1.97690890180756	0.0480519284266974	0.280302915822401
hsa-miR-296-5p	542.149112236964	-0.238733424555316	0.122496380678657	-1.94890186332591	0.0513071455193748	0.289637111802922
hsa-miR-504-5p	38440.8728157353	-0.160473503993249	0.0834008806023085	-1.9241224173454	0.0543392407809094	0.290838771582975
hsa-miR-10395-3p	575.570233544247	-0.296127819326611	0.153980465345406	-1.9231518664549	0.0544609801773328	0.290838771582975
hsa-miR-374a-5p	4479.52564787718	-0.196950056360028	0.102572225453432	-1.92011098023259	0.054843882641361	0.290838771582975
hsa-miR-582-3p	473.113702234183	-0.269351911747225	0.144428799826486	-1.86494599464109	0.0621889744866708	0.318247249319365
hsa-miR-455-3p	40.5424204202666	-0.704343716753521	0.378469232707382	-1.86103296089617	0.0627395221710258	NA
hsa-miR-3615	1602.4795908439	-0.171199214141948	0.092043868379528	-1.85997413142216	0.0628891859563054	0.318247249319365
hsa-miR-105-3p	1108.34014925536	-0.226321359316225	0.122895292290995	-1.84157875454118	0.0655367910649416	0.318581623232355
hsa-miR-21-5p	84682.3374323188	-0.146337759326663	0.0800777671375416	-1.82744555146391	0.0676328057478583	0.32334788738837
hsa-miR-148b-3p	56866.1097205085	-0.144569629249048	0.0793208303491133	-1.82259349294197	0.0683649819049697	0.32334788738837
hsa-miR-139-3p	298.648239879286	-0.298203112190847	0.16488915811373	-1.80850648764406	0.0705277080110299	0.324798655313953
hsa-miR-7-5p	798515.631643492	-0.203304171422349	0.113977798738309	-1.78371729997289	0.0744696135661052	0.338498243482296
hsa-miR-143-5p	21.4043172935759	-0.919645973384623	0.520022747075171	-1.76847258808793	0.0769819308957457	NA
hsa-miR-105-5p	30418.7475958825	-0.124635378767656	0.0705980010363121	-1.76542362302227	0.0774925960779698	0.347723187529352
hsa-miR-99b-3p	6955.38726539969	-0.129924877820236	0.0740927112476918	-1.75354465550461	0.0795085614071922	0.349774955606438
hsa-miR-4749-5p	3.86784901104408	-2.1076612123785	1.21438983474508	-1.73557217960485	0.0826395086247134	NA
hsa-miR-1260a	1814.42780675931	-0.194258198008752	0.112321584572024	-1.72948234970979	0.0837228027646459	0.349774955606438
hsa-miR-125a-5p	43010.9452894707	-0.172140605139702	0.100000287102955	-1.72140110920356	0.0851780631377846	0.349774955606438
hsa-miR-1296-5p	5058.79224481589	-0.142781911316786	0.0830976335078526	-1.71824281016731	0.0857523359445532	0.349774955606438
hsa-miR-641	173.471000890708	-0.333757328760001	0.194307165093578	-1.71767895743456	0.0858551895817262	0.349774955606438
hsa-miR-3677-5p	4.75350896002978	-1.91260984673705	1.11670379455356	-1.71272799113365	0.0867625930599737	NA
hsa-miR-374a-3p	1098.44119267214	-0.257994158730476	0.151486769812481	-1.7030804673559	0.0885530107380542	0.352199474526352
hsa-miR-874-3p	2380.65309916818	-0.152804297226858	0.0901185872207122	-1.69559135289838	0.0899632964997766	0.353788244662043
hsa-miR-543	42.0020504501952	-0.622569657428143	0.367307296452351	-1.69495586785575	0.0900837930261622	NA
hsa-miR-505-5p	72.8776500388436	-0.480670672708749	0.284740160558989	-1.68810283651283	0.0913914900605115	NA
hsa-miR-676-3p	12.8562724339238	-1.11105015822985	0.671186876172785	-1.6553514344101	0.0978532312615492	NA
hsa-miR-1227-3p	7.37493390405425	-1.4149431048118	0.876949685559763	-1.61348265255222	0.106639689117732	NA
hsa-miR-518e-5p	4.2450624789751	-2.0360648247191	1.27373798725235	-1.59849580140984	0.109932679075224	NA
hsa-miR-519a-5p	4.2450624789751	-2.0360648247191	1.27373798725235	-1.59849580140984	0.109932679075224	NA
hsa-miR-519b-5p	4.2450624789751	-2.0360648247191	1.27373798725235	-1.59849580140984	0.109932679075224	NA
hsa-miR-519c-5p	4.2450624789751	-2.0360648247191	1.27373798725235	-1.59849580140984	0.109932679075224	NA
hsa-miR-522-5p	4.2450624789751	-2.0360648247191	1.27373798725235	-1.59849580140984	0.109932679075224	NA
hsa-miR-523-5p	4.2450624789751	-2.0360648247191	1.27373798725235	-1.59849580140984	0.109932679075224	NA
hsa-let-7e-3p	99.1840061304419	-0.403682078684908	0.254640336099593	-1.58530296051378	0.112897516737345	0.411605529771572
hsa-miR-574-5p	68.0727629052308	-0.461463800669049	0.296939156355932	-1.55406853825605	0.120168068891947	NA
hsa-miR-769-3p	508.758730697253	-0.195983365309834	0.126812584385231	-1.54545675620391	0.122235821083143	0.427651001815709
hsa-miR-378i	1824.67982955025	-0.156665089570047	0.101442279026951	-1.54437667482237	0.122497107334906	0.427651001815709
hsa-miR-6755-5p	13.3106755871466	-1.08431670047885	0.703226968029156	-1.54191569688763	0.123094081002685	NA
hsa-miR-221-3p	39415.2826220315	-0.124142635404246	0.0805338511900263	-1.54149632197921	0.123196037399231	0.427651001815709
hsa-miR-2110	205.486065028967	-0.28080642824548	0.182267757643567	-1.54062590046567	0.123407860523962	0.427651001815709
hsa-miR-7706	1082.28187256882	-0.170465277888081	0.111981075804377	-1.52226862140414	0.127941787088738	0.439015936088806
hsa-miR-4473	80.6405128526084	-0.420362431381778	0.278368446275974	-1.51009367981683	0.131019521973589	NA
hsa-miR-129-5p	66658.1637195523	-0.114493974918204	0.0760257810795505	-1.50598880133046	0.132070048499152	0.448781718201002
hsa-miR-509-3p	4.66509596235597	-1.65952890339122	1.11598242722914	-1.48705648305918	0.136999893627628	NA
hsa-miR-1291	84.5447286960927	-0.401857504720228	0.273077227624493	-1.4715892211738	0.141131838033609	NA
hsa-miR-3150a-5p	10.2622156268298	-1.06057594046527	0.727818883325634	-1.45719761435587	0.145061838951682	NA
hsa-miR-769-5p	26855.1072246508	-0.115210833487705	0.0796205013314676	-1.44699959886049	0.147897035918538	0.483775351135404
hsa-miR-6770-3p	35.4189834712661	-0.604654589680145	0.419998019139036	-1.43966057487519	0.149963452671767	NA
hsa-miR-145-5p	50.3939149643432	-0.497898921605307	0.355298448139419	-1.40135405660407	0.161108223750215	NA
hsa-miR-7854-3p	19.4799630299569	-0.816915544948132	0.583261170799768	-1.4005999127766	0.161333747058613	NA
hsa-miR-548at-3p	2.87716248393306	-1.92100353013182	1.3927689860715	-1.37926931841746	0.167811732629116	NA
hsa-miR-1260b	2176.25858271033	-0.157314346855394	0.114444825471674	-1.37458680378984	0.169259582057096	0.543494070825538
hsa-miR-4768-5p	2.86318028468913	-1.9355081100358	1.41077606338135	-1.37194566896518	0.170080351945803	NA
hsa-miR-365a-5p	70.1010559145702	-0.401645096661058	0.292870386973524	-1.37140904142476	0.170247480538986	NA
hsa-miR-5004-3p	32.9685451917458	-0.597931512372331	0.437750084559494	-1.36591981009901	0.171964134149952	NA
hsa-miR-4793-3p	5.74801738447693	-1.35154812281924	0.995862583339383	-1.35716327275511	0.174729337667089	NA
hsa-miR-664b-3p	13.7730608334316	-0.856395768741716	0.632854845858928	-1.35322621663644	0.175983372294817	NA
hsa-miR-92a-3p	110969.025598383	-0.0961433084830099	0.0717412027407514	-1.34014073935225	0.18019959345699	0.553693975374059
hsa-miR-4466	3.9008894137273	-1.5876090764949	1.20378840995061	-1.3188439624203	0.187221283528118	NA
hsa-miR-3065-3p	114.266343344238	-0.305502219890299	0.231866403125036	-1.31757863913365	0.187644740162588	0.571092687451355
hsa-miR-668-3p	3.37598334089271	-1.79229845533332	1.36611571047958	-1.31196679870121	0.18953133716964	NA
hsa-miR-30b-3p	50.6670349072458	-0.462903407218094	0.35496408427759	-1.30408519543654	0.192204536018729	NA
hsa-miR-370-3p	75.0029387973435	-0.378954566454539	0.292247313143644	-1.29669136177234	0.194737402728176	NA
hsa-miR-149-3p	11.7548870629347	-0.879885272954514	0.679851670701046	-1.2942312431875	0.195585557945431	NA
hsa-miR-1248	53.9175796647636	-0.422836758927176	0.333354905262209	-1.26842818945347	0.204645080103066	NA
hsa-miR-23b-3p	4445.02815539412	-0.112930803025332	0.0891900100492991	-1.26618219868919	0.205447859193268	0.601483424561871
hsa-miR-3143	6.82197102780476	-1.17422634452567	0.931224069704844	-1.2609493061083	0.207327112127879	NA
hsa-miR-30e-5p	16747.1712190234	-0.111700135658612	0.0887039675557434	-1.25924621791485	0.20794141249139	0.601483424561871
hsa-miR-6516-3p	36.4702848720173	-0.502653983982634	0.401625995471222	-1.2515474338081	0.210734819170432	NA
hsa-miR-3125	27.4552590873567	-0.57740632732144	0.465224446823627	-1.24113496456119	0.214555894980985	NA
hsa-miR-6721-5p	22.4321730945564	-0.642432877027787	0.524947305305663	-1.22380450482304	0.221025984537634	NA
hsa-miR-2467-3p	4.06124852727099	-1.40444218094434	1.15262201362669	-1.21847593082602	0.223043165900918	NA
hsa-miR-378a-3p	8551.93754438699	-0.108523279141442	0.0898882394629753	-1.2073134348809	0.227311458639714	0.631135623612569
hsa-miR-2681-5p	65.7477269289223	-0.359828258296061	0.300756544343176	-1.19641040257957	0.23153644383342	NA
hsa-miR-17-3p	77.5678924144962	-0.332967791325559	0.283125195661415	-1.17604436633661	0.239577147521636	NA
hsa-miR-4638-5p	4.63841448492371	-1.32728015577707	1.13255891105966	-1.17193034535858	0.241225022636262	NA
hsa-miR-92a-1-5p	26.2678682925886	-0.569664268045901	0.487623686883621	-1.16824568487761	0.242707677430209	NA
hsa-miR-1322	17.0193086511793	-0.674138301867705	0.58014728827759	-1.16201232943649	0.245230456770051	NA
hsa-miR-30d-5p	109272.542468213	-0.096697558797023	0.0836105820063374	-1.15652297205267	0.247467308797709	0.649260283171724
hsa-miR-12136	65.4708536751728	-0.366911904209666	0.318388699085011	-1.15240241021148	0.249155751039534	NA
hsa-miR-548am-3p	221.415935487588	-0.208752829250594	0.183462270856653	-1.13785154994458	0.255182475224354	0.652761501424361
hsa-miR-26b-3p	20.8355977261792	-0.588129519330877	0.519173071114853	-1.13281977061705	0.257289947142485	NA
hsa-miR-548h-5p	22.5557867890389	-0.718318519019871	0.634168905427422	-1.13269274616316	0.257343304927756	NA
hsa-miR-346	469.955816546778	-0.148349209122883	0.131004290755239	-1.1323996204067	0.257466464387888	0.652761501424361
hsa-miR-331-5p	1018.15459358399	-0.125991466828419	0.111293370282516	-1.13206623636782	0.25760658842952	0.652761501424361
hsa-miR-1-3p	19030.9472325158	-0.106900335136991	0.0948046922947542	-1.12758485418243	0.259495286083757	0.652761501424361
hsa-miR-3192-5p	2.21161334629596	-1.86118398301739	1.65917203176855	-1.12175467485039	0.261966762578005	NA
hsa-miR-5683	7.49695274478613	-1.04494504290589	0.937616402692712	-1.11446967001104	0.265077749112119	NA
hsa-miR-1303	278.490575437234	-0.183464105936817	0.165623171539597	-1.10772003839423	0.267982742555058	0.652761501424361
hsa-miR-2467-5p	6.71948147759428	-1.03034383546906	0.936632671923996	-1.100051136752	0.271309842013907	NA
hsa-miR-27a-3p	3717.99131478918	-0.308667396900593	0.280617655902987	-1.0999571495505	0.2713507924602	0.652761501424361
hsa-miR-3085-3p	1440.71243386736	-0.109378532208814	0.0996474741314786	-1.09765483934391	0.272355236749804	0.652761501424361
hsa-miR-378d	430.509665866566	-0.167066589569674	0.152938101414456	-1.09238043381309	0.274665919499078	0.652761501424361
hsa-let-7d-5p	7.32207480582002	-0.958677480711898	0.879785560398652	-1.08967176078396	0.275857759808274	NA
hsa-miR-6833-3p	3.54465238792764	-1.49722401847989	1.37593350803339	-1.08815143300046	0.276528261127301	NA
hsa-miR-320a-3p	9137.9566148641	-0.0880496221531402	0.0816159323903589	-1.07882884596612	0.280664033107034	0.654319238809751
hsa-miR-1292-5p	45.7928085043192	-0.379916101978247	0.353127954332796	-1.07585960645927	0.281990049530264	NA
hsa-miR-6842-3p	19.8907495713978	-0.566140944474245	0.529177001072417	-1.06985175721341	0.284686041027942	NA
hsa-miR-6871-3p	5.36879132456107	-1.11190119833254	1.04202544888283	-1.06705762275252	0.285945816320336	NA
hsa-miR-5684	7.65855672679934	-1.09922192948975	1.0325483044851	-1.06457191853886	0.287069693106795	NA
hsa-miR-181c-5p	263.06460328808	-0.172103699720959	0.161729908750789	-1.06414268733778	0.287264065547923	0.654319238809751
hsa-miR-3177-3p	463.736698101139	-0.147496611634967	0.138675093096756	-1.06361285463177	0.287504116691957	0.654319238809751
hsa-miR-218-5p	773534.313099294	-0.0804375662661488	0.0756889404713837	-1.06273870086159	0.28790046507629	0.654319238809751
hsa-miR-454-5p	342.095895318096	-0.174976191073295	0.16774446785865	-1.04311154523879	0.296896634184247	0.668438761702573
hsa-miR-27a-5p	6.52293943350547	-0.941505252472899	0.921771282756506	-1.02140874866201	0.307060822113865	NA
hsa-miR-15b-5p	527.705623042365	-0.132717135971388	0.131735453625045	-1.00745192216165	0.313717650640834	0.699370558753451
hsa-miR-195-5p	10.5688890674357	-0.772456209187065	0.773725080370221	-0.998360049046687	0.318104798868855	NA
hsa-miR-382-3p	23.730492481065	-0.487109561776989	0.489141835084151	-0.995845226964051	0.319325351666605	NA
hsa-miR-3129-3p	3.38105934508807	-1.26824008801446	1.28077418174989	-0.990213658337257	0.322069697994472	NA
hsa-miR-495-3p	11.5321972157334	-0.691198283432357	0.702251896678018	-0.984259760211471	0.324987809323998	NA
hsa-miR-219a-5p	163.82064649946	-0.218014741506664	0.221816933040655	-0.98285887609268	0.32567690009692	0.706546236368925
hsa-miR-1301-3p	1471.42753066244	-0.107362573205768	0.10943849823234	-0.981031126522176	0.326577392200605	0.706546236368925
hsa-miR-484	5335.01231562552	-0.0924827809878343	0.0942866724840389	-0.980868011897333	0.326657833747264	0.706546236368925
hsa-miR-138-2-3p	100.314389629753	-0.239453022465526	0.244180401545816	-0.980639809540964	0.326770395534847	0.706546236368925
hsa-miR-340-5p	26148.7940227147	-0.073737609399203	0.0752337260279867	-0.980113750736908	0.327029972262188	0.706546236368925
hsa-miR-4479	2.31789302778745	-1.57627246520955	1.61045721810576	-0.978773262330796	0.327692023639246	NA
hsa-miR-556-3p	10.9634951802435	-0.709278232833922	0.730442151575165	-0.971025879742012	0.331535391358287	NA
hsa-miR-3960	28.8499173812169	-0.452291757358997	0.466417684501472	-0.96971399753512	0.332189071347388	NA
hsa-miR-3944-3p	6.98612027262946	-0.875133302683702	0.918401273830704	-0.952887727423843	0.340646958864809	NA
hsa-miR-378g	48.4696212809756	-0.333394248725416	0.35054348036611	-0.951078161194775	0.341564699955475	NA
hsa-miR-3198	6.49243800710278	-0.907948133415208	0.973016341181747	-0.933127322725626	0.350754233466586	NA
hsa-miR-4787-3p	99.7628632804173	-0.242894967613056	0.262088049051244	-0.926768574501332	0.354046704523279	0.726707051893624
hsa-miR-548ah-5p	4.52072139815825	-1.07435302952329	1.16040111220765	-0.925846259729399	0.354525882694559	NA
hsa-miR-576-3p	165.852496091021	-0.183977103252707	0.198928228493807	-0.924841610693947	0.355048302496599	0.726707051893624
hsa-miR-514a-3p	48.433169046353	-0.39398065244632	0.431274767572266	-0.913525858848915	0.360966039863709	NA
hsa-miR-4522	4.52373246501394	-1.00220165034802	1.13210403137331	-0.88525579149497	0.376018687666873	NA
hsa-miR-516b-5p	4.4220938048561	-1.1218272495276	1.27264781373763	-0.881490729342402	0.378052269581446	NA
hsa-miR-4677-3p	44.7600796398771	-0.339677802023773	0.385627656806008	-0.880843985198523	0.378402268986289	NA
hsa-miR-449c-5p	18.1853873113037	-0.516747563663269	0.593189142774924	-0.871134561306933	0.383680685126031	NA
hsa-miR-548o-3p	1041.73002759755	-0.11013071443152	0.12649286227771	-0.870647659072905	0.383946565459535	0.760309860235016
hsa-miR-764	28.4599102818048	-0.38572395898513	0.443958615919773	-0.868828636619666	0.384940867389523	NA
hsa-miR-548aq-3p	17.8884420829823	-0.524832421376713	0.609802865068101	-0.860659159609067	0.389425792666599	NA
hsa-miR-6747-3p	23.7731585078433	-0.416706523325094	0.48458780421649	-0.859919543371194	0.389833394667981	NA
hsa-miR-29c-3p	24.2388402706617	-0.43634523521366	0.509789529908176	-0.855932124169469	0.392035324801995	NA
hsa-miR-483-3p	181.872902730425	-0.167158048865726	0.196500080823115	-0.850676743569372	0.394948945500431	0.769096008891936
hsa-miR-5004-5p	3.03365964056842	-1.2200741545253	1.45491421462875	-0.838588380165515	0.401700333462648	NA
hsa-miR-767-5p	7495.51250253401	-0.0610426916276794	0.0744794500729824	-0.819591062606715	0.412449270306948	0.769096008891936
hsa-miR-10396b-3p	20.3328523250736	-0.428475291023904	0.523813448143834	-0.817992154539433	0.413361667104431	NA
hsa-miR-1343-3p	120.634280816821	-0.195169560939472	0.23977160607451	-0.813981122013349	0.415655765757024	0.769096008891936
hsa-miR-127-3p	169.338393749164	-0.161991280384927	0.199233757866055	-0.81307144993889	0.416177094226914	0.769096008891936
hsa-miR-1288-3p	11.9501975278297	-0.558534234159103	0.691726418172116	-0.807449620957123	0.419407488448915	NA
hsa-miR-548av-3p	1184.52640391393	-0.101793868031342	0.126580819844208	-0.80418082420881	0.421292551661905	0.769096008891936
hsa-miR-512-3p	4.45369729781212	-0.999538785345573	1.25011370845511	-0.799558295045661	0.423966758767781	NA
hsa-miR-1226-3p	171.904230025646	-0.159101063731317	0.199689003245681	-0.7967442430246	0.425599583122793	0.769096008891936
hsa-miR-3529-5p	2.55778876164581	-1.18576599785946	1.49410188175866	-0.793631286016279	0.427410113429455	NA
hsa-miR-181a-5p	73528.4270806757	-0.0592745621760594	0.0748195908919675	-0.792233176757761	0.428224727060518	0.769096008891936
hsa-miR-6866-5p	39.7883742104594	-0.303716311256647	0.384612554196089	-0.78966822050692	0.429721555450873	NA
hsa-miR-3085-5p	122.025110188731	-0.226178228155119	0.289870552847765	-0.78027321483015	0.435230075310457	0.769096008891936
hsa-miR-589-3p	7.3276844843351	-0.726340821642263	0.937336508174773	-0.774898678657709	0.438399532995614	NA
hsa-miR-4636	2.49342586019669	-1.24311552384016	1.62211119249803	-0.766356541764427	0.443464183605011	NA
hsa-miR-3929	17.546741510046	-0.437482262455226	0.570892796936782	-0.766312457965153	0.443490407387197	NA
hsa-miR-218-2-3p	161.687870803189	-0.15619144262539	0.207158388520142	-0.753971122005532	0.450866562185533	0.779118575614153
hsa-miR-502-5p	3.62092526125701	-0.949845162205245	1.26486980927819	-0.750943026102647	0.452686944723256	NA
hsa-miR-885-5p	148.294434080764	-0.158753305820078	0.212877939792239	-0.745748037466988	0.455819634760055	0.781291587949022
hsa-miR-1255a	10.5975636565803	-0.539155655954251	0.724496421009752	-0.744179874902368	0.456767661611061	NA
hsa-miR-1273h-3p	74.3175938746342	-0.213992942777709	0.288451174529159	-0.741868855715397	0.458166797155526	NA
hsa-miR-4523	2.10856030407632	-1.33460827273966	1.80403972627691	-0.739788738185917	0.459428193490213	NA
hsa-miR-1297	4.39023763177047	-0.81056444896275	1.1211578600538	-0.7229708481229	0.469697794467107	NA
hsa-miR-191-3p	95.4979556814944	-0.185145028337703	0.256693722034284	-0.721268236988575	0.470744495460271	0.78832810244543
hsa-miR-25-5p	78.655753038148	-0.210275541846464	0.29335089404918	-0.716805525778326	0.473494101667848	NA
hsa-let-7a-3p	37.5808549219017	-0.312538144463819	0.439890694741212	-0.710490465472758	0.477400041414405	NA
hsa-miR-137-5p	18.9617555084492	-0.396489713363834	0.562768206994436	-0.704534670644169	0.481099866552686	NA
hsa-miR-3180	389.662627645485	-0.136033368719754	0.193300953518402	-0.703738736119602	0.481595492405174	0.798852743361182
hsa-miR-671-3p	272.621040888491	-0.121810401991685	0.174502575993839	-0.698043574989896	0.485149943485403	0.798852743361182
hsa-miR-590-3p	37.8791350338201	-0.297983605560006	0.427081580683314	-0.697720573861424	0.485351959054094	NA
hsa-miR-4709-5p	10.1974002106122	-0.519711432644211	0.748360960820174	-0.694466253390112	0.487389857063191	NA
hsa-miR-3613-3p	3.31810353567672	-0.912169710821456	1.31710508934583	-0.692556515193867	0.488587907633456	NA
hsa-miR-3174	14.7141076115562	-0.441064310677723	0.640360447521877	-0.688775067830301	0.490964827687633	NA
hsa-miR-181a-3p	2518.39440783318	-0.0749053878437977	0.109045268662732	-0.686920109073912	0.492133074158133	0.800261184921086
hsa-miR-3180-3p	390.407048268111	-0.131202955209831	0.193212324372328	-0.679061005223441	0.497099208850993	0.800261184921086
hsa-miR-6716-3p	26.2373585726688	-0.320709656645184	0.474099607827268	-0.676460497647216	0.498748318151893	NA
hsa-miR-29c-5p	73.7651583861735	-0.191597170190781	0.28471983912594	-0.67293227889902	0.500990375484245	NA
hsa-miR-125b-1-3p	1698.64429933091	-0.0618498146120197	0.0920750836180059	-0.671732375162617	0.50175408679205	0.800261184921086
hsa-miR-1249-5p	6.07117099616239	-0.693164653948039	1.03251298448616	-0.671337469226114	0.502005570112996	NA
hsa-miR-6802-3p	3.28565839105778	-0.863053525495604	1.28578392800133	-0.671227495304882	0.502075615388056	NA
hsa-miR-26a-1-3p	3.2309509313931	-0.949748787036066	1.4156326624779	-0.670900588980223	0.502283861129482	NA
hsa-miR-618	581.885436922451	-0.0867858445908059	0.129440321030075	-0.670469942442751	0.502558261140293	0.800261184921086
hsa-miR-8485	3.37218296772893	-0.876640062472399	1.31602009799707	-0.666129691945137	0.505328207499119	NA
hsa-miR-146b-3p	51.1698819885819	-0.224665262964187	0.338731724220675	-0.663254271447641	0.50716771829294	NA
hsa-miR-548a-3p	30.4355554857813	-0.354169562227977	0.534381473745593	-0.662765420637673	0.507480803369792	NA
hsa-miR-6818-3p	14.3794340510555	-0.424925897409598	0.642803912717866	-0.661050577014926	0.508579878871511	NA
hsa-miR-10527-5p	10.1077403961032	-0.520617397002801	0.788274539900563	-0.660451873871855	0.508963892650882	NA
hsa-miR-3140-3p	2.26826157231813	-1.00835756658754	1.52690421005162	-0.660393468005077	0.509001362850434	NA
hsa-miR-653-5p	12.6341377852145	-0.43900139675816	0.668217759550695	-0.656973554628871	0.511197920894038	NA
hsa-miR-671-5p	130.515510450092	-0.150389971926555	0.229439475003662	-0.655466858630818	0.512167217408353	0.800385227309707
hsa-miR-92b-5p	53.7099179955094	-0.220129748599228	0.336729326532202	-0.653729067397333	0.513286372736699	NA
hsa-miR-6739-3p	4.52764676727712	-0.721387008243682	1.11701391821823	-0.645817385511527	0.518397627396945	NA
hsa-miR-6734-5p	3.39579079106788	-0.845228155082297	1.31229120882002	-0.644085816777134	0.519519787028393	NA
hsa-miR-3115	13.8075669600384	-0.420217763785614	0.65421317717725	-0.642325435263682	0.520661902691799	NA
hsa-miR-1234-3p	5.03857064086777	-0.705170242253341	1.09950228334161	-0.641354049861711	0.521292679947803	NA
hsa-miR-6764-5p	10.9658801678525	-0.511183499923186	0.801492787245563	-0.637789270293918	0.523610865059061	NA
hsa-miR-552-3p	4.3602698796875	-0.734369108130556	1.16343399268009	-0.631208227326127	0.527904383201466	NA
hsa-miR-598-5p	62.9022583358861	-0.205623681247735	0.326060250169177	-0.630630937506324	0.528281865360606	NA
hsa-miR-642a-3p	8.59136244520131	-0.517118705121499	0.839700850330143	-0.615836824409771	0.538002220675407	NA
hsa-miR-6808-3p	5.65251478712987	-0.60015880710942	0.977913284562288	-0.613713727570487	0.539404515431978	NA
hsa-miR-181d-3p	6.86773028448296	-0.552694537488063	0.90448615824604	-0.611059143856702	0.541160426307429	NA
hsa-miR-132-5p	653.271701796043	-0.0766443073721045	0.126123538255293	-0.607692334296592	0.543391548161664	0.813562787746518
hsa-miR-6806-3p	3.97095339512549	-0.725348191615586	1.19488532060889	-0.60704419001981	0.543821586280965	NA
hsa-miR-551b-5p	30.1691804403087	-0.272174602933379	0.451015879644923	-0.603470110958526	0.546195993320386	NA
hsa-miR-30c-5p	71401.0675042618	-0.0540352522182326	0.0895527865609551	-0.60338995907685	0.546249300344091	0.813562787746518
hsa-miR-659-5p	63.8603527324514	-0.183773846490121	0.306500091304831	-0.599588227552426	0.54878069481608	NA
hsa-miR-4690-3p	11.6448295359449	-0.442422277838772	0.745200202186337	-0.593695863931267	0.552715549930142	NA
hsa-miR-1304-5p	4.57790329850014	-0.660095639075953	1.11315298761682	-0.592996332417136	0.553183606742976	NA
hsa-miR-4685-3p	6.91930250630977	-0.529944697758457	0.89611417185159	-0.591380779821238	0.554265315525205	NA
hsa-miR-138-1-3p	49.7870902723575	-0.205667844140079	0.353423072292708	-0.581931006388125	0.560613154300228	NA
hsa-miR-576-5p	93.6217098452214	-0.146496203639043	0.253722636457587	-0.577387203934134	0.563677916386089	0.818619380643698
hsa-miR-206	4.59502073558194	-0.630759152822537	1.09532875526853	-0.575862862897177	0.564707879075703	NA
hsa-miR-581	19.4524584731753	-0.315602219730142	0.558917881048451	-0.564666528718167	0.572300604670611	NA
hsa-miR-10396a-3p	6.39568230638955	-0.518301919595632	0.9237916431373	-0.56105932917451	0.574757092603223	NA
hsa-miR-6726-3p	6.42433436786873	-0.549518859895489	0.981891402010326	-0.559653398298838	0.57571587473946	NA
hsa-miR-10396a-5p	6.37144645543813	-0.556292049074401	0.998436814773684	-0.55716299804159	0.577416068217273	NA
hsa-miR-409-5p	15.2255622076078	-0.341907746451878	0.615567678809557	-0.555434858297127	0.578597255199989	NA
hsa-miR-1266-5p	4.13764261972378	-0.644511178501525	1.16782162633738	-0.551891799197876	0.581022487346075	NA
hsa-miR-3679-3p	3.40143323913115	-0.838205826758749	1.51931878273864	-0.551698456098757	0.581154967922426	NA
hsa-miR-708-5p	4522.67221798036	-0.0478572993957982	0.0872076645500308	-0.548774005618997	0.583160551414448	0.838832463680488
hsa-miR-363-5p	31.9720311194382	-0.234516574862399	0.42736160442766	-0.548754432856627	0.583173985248956	NA
hsa-miR-4449	34.2970068396883	-0.229809648492809	0.419398782012942	-0.547950204790335	0.583726094745123	NA
hsa-miR-6780a-5p	3.51975140165032	-0.702288743145714	1.28180137245287	-0.54789201996391	0.583766048572865	NA
hsa-miR-182-5p	163.933970795819	-0.108051680779756	0.207534030941887	-0.520645603467379	0.602613674699114	0.858082217074089
hsa-miR-222-5p	14.8916110280124	-0.31505346379651	0.609792574772567	-0.51665677286086	0.605395776657438	NA
hsa-miR-193b-5p	33.2601095446236	-0.226384975289622	0.442666039880795	-0.51141256589411	0.609062197782664	NA
hsa-miR-6820-3p	3.41924462573523	-0.694431268658551	1.36924479601202	-0.507163708550223	0.612039956691051	NA
hsa-miR-3691-5p	10.6992937181721	-0.362909535059992	0.715931736021634	-0.50690522126683	0.612221321980254	NA
hsa-miR-6760-3p	2.41899506176681	-0.795852828973389	1.58145063137613	-0.50324228476286	0.614793938886099	NA
hsa-miR-3909	324.780372307389	-0.0760042098222302	0.151446971969225	-0.501853611425621	0.615770498213827	0.869030945059836
hsa-miR-6805-5p	2.45909229457509	-0.760354738979784	1.52067433538092	-0.500011554932516	0.617066941293293	NA
hsa-miR-4482-3p	2.41583000623951	-0.750034092530902	1.52061071185948	-0.493245303798843	0.6218392705453	NA
hsa-miR-493-5p	7.019749646846	-0.482353630504105	0.980108606975059	-0.492143041160314	0.622618226984558	NA
hsa-miR-579-5p	10.5714803890711	-0.370274697046307	0.753483758210011	-0.491416958908229	0.623131571992783	NA
hsa-miR-374b-3p	667.15395333375	-0.0574132859953348	0.117332735498949	-0.489320271543905	0.624614971580698	0.873244670632244
hsa-miR-132-3p	1702.32247090114	-0.0490042170647139	0.100619674733675	-0.487024204703708	0.62624117808198	0.873244670632244
hsa-miR-1306-3p	50.2644751696725	-0.165831086800513	0.342936242004189	-0.483562442485992	0.628696434569989	NA
hsa-miR-943	44.556820891875	-0.183100967728078	0.378762292972524	-0.483419208103064	0.628798112400232	NA
hsa-miR-664b-5p	4.17639434423884	-0.547359634731219	1.13561978215473	-0.481991986519162	0.629811638908153	NA
hsa-miR-5009-5p	3.11642290015494	-0.626618103715203	1.32549145931239	-0.472743976819184	0.636395847613207	NA
hsa-miR-18a-3p	262.427964428081	-0.0774128606610447	0.164672352458533	-0.470102354798984	0.638281891871463	0.881768440094339
hsa-miR-10394-5p	2.55207743981397	-0.708156356499724	1.50661644749767	-0.470030947608395	0.63833290718697	NA
hsa-miR-625-5p	23.7025496067495	-0.228506222626727	0.489187375016161	-0.467113900106636	0.640418389779386	NA
hsa-miR-758-3p	10.7966056208705	-0.339242579258698	0.726342114943409	-0.467056187820155	0.640459678713141	NA
hsa-miR-7704	183.602086592145	-0.09858550401584	0.21436479648125	-0.459895960689903	0.645590899684107	0.886105156429167
hsa-miR-1185-2-3p	3.58276879480622	-0.575743647957049	1.26385583060237	-0.455545350993589	0.648716948724827	NA
hsa-miR-6841-5p	14.5302291242488	-0.281829470845188	0.62212014005975	-0.453014542847175	0.650538269571255	NA
hsa-miR-3179	6.28106916024836	-0.488434969772868	1.08677733351475	-0.449434262852372	0.653118419474631	NA
hsa-miR-4508	103.567602530292	-0.113525216690182	0.253383570222175	-0.448037008045309	0.654126488058276	0.886278203731685
hsa-miR-146b-5p	988.44136316122	-0.0503054439383719	0.113486331494692	-0.443273152597453	0.657568172354954	0.886278203731685
hsa-miR-18a-5p	323.380220098378	-0.0684478766107714	0.155865494782388	-0.439147078103047	0.660554968718004	0.886278203731685
hsa-miR-1843	829.160137608947	-0.047335243857608	0.10790954649477	-0.438656684187826	0.660910317639914	0.886278203731685
hsa-miR-3605-5p	22.6278139471376	-0.214041704352702	0.500325035813644	-0.42780530461487	0.668792874580706	NA
hsa-miR-5000-3p	2.49602447185608	-0.680215197883346	1.59077685122735	-0.427599381621962	0.668942816239464	NA
hsa-miR-4791	33.985242814839	-0.186025645976287	0.43777255987429	-0.424936743476352	0.670882788337312	NA
hsa-miR-499a-5p	113.16482460079	-0.100175369883483	0.235804904306128	-0.424823097629185	0.670965638539357	0.895340998962911
hsa-miR-6877-5p	20.8820138246663	-0.219746626138043	0.520873450045085	-0.421881027184285	0.673111859136341	NA
hsa-miR-509-3-5p	7.85973149870471	-0.3556942737152	0.845885419353798	-0.420499355559206	0.674120700070475	NA
hsa-miR-5581-3p	4.35142332001779	-0.4807196417066	1.15219212400995	-0.417221773772903	0.676516200321606	NA
hsa-miR-6735-5p	4.34242572353524	-0.465130519065916	1.13273325040156	-0.410626702183434	0.681346280895069	NA
hsa-miR-5680	3.14435748095337	-0.541470626425597	1.32343375260779	-0.409140710941251	0.682436401456651	NA
hsa-miR-508-3p	2.02714154928996	-0.657426465186224	1.61227750977124	-0.407762597444843	0.683447975662236	NA
hsa-miR-4455	85.241922580901	-0.115689955475244	0.284022221788379	-0.407327126542385	0.683767741897313	NA
hsa-miR-4717-3p	4.84585778413911	-0.483621111919818	1.19158037415074	-0.405865288159435	0.684841584190996	NA
hsa-miR-3605-3p	85.9013878837597	-0.109589315581064	0.272448372630887	-0.402238833445101	0.687508265284986	NA
hsa-miR-3186-5p	5.00292138464238	-0.442134657379885	1.1075544250322	-0.399199034726469	0.689746554418475	NA
hsa-miR-1277-5p	32.3095588062641	-0.181343449015219	0.455214840324755	-0.398368930340334	0.690358256733096	NA
hsa-miR-34c-5p	1956.07453038139	-0.0390410671690191	0.0990500490071845	-0.394154950556231	0.693466643225922	0.913142990571352
hsa-miR-744-5p	21671.281361615	-0.0332084573002671	0.084403689822747	-0.393447933022915	0.693988672834228	0.913142990571352
hsa-miR-1185-1-3p	3.77491520766697	-0.466346362957201	1.18696767071913	-0.392888849849351	0.694401577278478	NA
hsa-miR-4423-3p	3.76278237334655	-0.471834240947727	1.20539586712253	-0.39143509100796	0.695475658452148	NA
hsa-miR-378h	2.05510594777782	-0.62929225334417	1.60878227368979	-0.391160608639024	0.695678523033642	NA
hsa-miR-369-5p	2.05827100330511	-0.682935348708579	1.75068182586338	-0.390096783218605	0.69646498140824	NA
hsa-miR-876-3p	15.3575742851568	-0.247868266057218	0.646398385477863	-0.383460527788875	0.701378331877887	NA
hsa-miR-3180-5p	79.4835653307863	-0.115586042559709	0.30196399086896	-0.38278088134644	0.70188223831952	NA
hsa-miR-378e	15.9274082048894	-0.226512513717505	0.598594062887726	-0.37840755156302	0.705127859212467	NA
hsa-miR-18b-3p	7.42965993603251	-0.328426911247115	0.868024116523546	-0.378361505164709	0.705162060755764	NA
hsa-miR-345-3p	2.64807365190854	-0.549815454373582	1.45692001514961	-0.377382044763194	0.705889708369001	NA
hsa-miR-877-5p	787.956707564868	-0.0433881660578699	0.115037074935528	-0.37716680541631	0.706049647178274	0.922079763105955
hsa-miR-548b-3p	3.86974971782936	-0.434553971554944	1.18631475621922	-0.366305796397463	0.714136904837169	NA
hsa-let-7b-5p	19.1985732500489	-0.202368082142204	0.555434355198184	-0.364342032948246	0.715602615891604	NA
hsa-miR-663a	6.02913199350355	-0.374109919617974	1.03096722551388	-0.362872757115534	0.716699938311892	NA
hsa-miR-676-5p	3.28245427945133	-0.512414971568044	1.41404533013852	-0.362375208663112	0.7170716630041	NA
hsa-miR-942-5p	17.1809361057306	-0.220832547639032	0.609660464453949	-0.362222188438648	0.717185999814731	NA
hsa-miR-5001-3p	21.6952227976587	-0.183885257094604	0.513574519997825	-0.358049805693987	0.720306041374268	NA
hsa-miR-2277-5p	164.579657843661	-0.0710913101968358	0.198666897306059	-0.357841749988751	0.720461744618231	0.934201332863792
hsa-miR-181b-3p	166.514877258186	-0.0691750613570318	0.195511679437347	-0.353815493560831	0.723477161444795	0.934201332863792
hsa-miR-200a-5p	5.00223372165106	-0.394602397336897	1.12251827839998	-0.351533159797949	0.725188399926435	NA
hsa-miR-6871-5p	3.29076421294257	-0.454718803032121	1.29466405523916	-0.351225324586711	0.72541931259233	NA
hsa-miR-1226-5p	8.77914933105438	-0.297509750320556	0.857488855313111	-0.346954655418723	0.728625384869375	NA
hsa-miR-10396b-5p	3.91235416086304	-0.426511484486908	1.24776235600645	-0.341821086710765	0.732485539523684	NA
hsa-miR-1255b-5p	2.12263390475424	-0.618394318327498	1.82092131430957	-0.339605184182258	0.734153873532139	NA
hsa-miR-19a-3p	163.568045120474	-0.0793850833509725	0.235033055354588	-0.337761355445115	0.735543034005128	0.934201332863792
hsa-miR-9903	5.13218086186035	-0.368727876392216	1.09380571302718	-0.337105458492931	0.736037402742623	NA
hsa-miR-488-5p	437.260506940837	-0.0448833078802277	0.135171981440767	-0.3320459417834	0.739854568570459	0.934201332863792
hsa-miR-500a-5p	96.3427862196206	-0.0892432464428957	0.269039974819075	-0.331709986602959	0.740108259042814	0.934201332863792
hsa-miR-1915-5p	6.38614808372851	-0.302067057741132	0.930669183504806	-0.324569743035413	0.745506729988281	NA
hsa-miR-339-3p	1584.34535179825	-0.0309488911229384	0.0954762121935453	-0.324152900621991	0.745822278285643	0.934201332863792
hsa-miR-320e	43.9489151204588	-0.131641388073534	0.407027215743969	-0.323421587013335	0.746375983210775	NA
hsa-miR-499b-5p	2.10667816960463	-0.547879374919842	1.71664074516812	-0.319157853186215	0.749606815205535	NA
hsa-miR-4284	3.91232434317361	-0.377669641871046	1.18389636052286	-0.319005661698505	0.749722219501263	NA
hsa-miR-3613-5p	41.8063529292194	-0.122313936422598	0.384023770004972	-0.318506160233297	0.75010102258575	NA
hsa-miR-642a-5p	47.6424178598703	-0.113379211461117	0.357296722281388	-0.317325081341848	0.750996947885471	NA
hsa-miR-6818-5p	14.3820644287701	-0.198423314624379	0.627176783939296	-0.316375413927286	0.751717576139949	NA
hsa-miR-6859-5p	16.7133404423853	-0.194978295500064	0.623130949081464	-0.312900997434769	0.754355879761489	NA
hsa-miR-1914-5p	27.6554330314238	-0.143461979025085	0.46981125206099	-0.305360883537249	0.760091310319917	NA
hsa-miR-3919	23.5594056182525	-0.156738703262596	0.515382929016442	-0.304120867103062	0.761035809671648	NA
hsa-miR-627-3p	10.0516801381213	-0.226908065075604	0.751765317928672	-0.301833643644004	0.762778882343817	NA
hsa-miR-4665-5p	12.6819096338775	-0.198309690142299	0.673145168168192	-0.294601669179254	0.768298186914897	NA
hsa-miR-381-3p	349.637858690145	-0.0445983715470237	0.151660784816108	-0.29406660133732	0.768707011383205	0.936607850525861
hsa-miR-3182	11.6491943459905	-0.22398243501478	0.767570113264611	-0.291807134155007	0.77043409026562	NA
hsa-miR-625-3p	494.835030816619	-0.0367121103000791	0.127089235018171	-0.288868764493154	0.772681807517023	0.936607850525861
hsa-miR-516a-5p	2.0920381250588	-0.527691216943199	1.83166474358083	-0.28809377851079	0.773274954863405	NA
hsa-miR-374c-5p	43.7014004507727	-0.106094845288306	0.371162928388973	-0.28584440194178	0.774997298464062	NA
hsa-miR-6804-5p	2.78112621226627	-0.404893417378912	1.41649401162591	-0.285841954894084	0.774999172768758	NA
hsa-miR-2355-5p	15.676756911059	-0.172759958159254	0.605881313585626	-0.285138284158088	0.775538200417753	NA
hsa-let-7c-3p	6.90525771982822	-0.268175750884573	0.943981484780723	-0.284090053892177	0.776341368936035	NA
hsa-miR-1909-3p	3.38741827033903	-0.35734039875968	1.25916220013106	-0.283792190332974	0.776569639792351	NA
hsa-miR-6803-3p	2.21863011684881	-0.43686581296402	1.55743539938063	-0.280503328187965	0.779091372394697	NA
hsa-miR-3138	2.71174889036634	-0.411078046482025	1.46848295068383	-0.279933823059095	0.779528277140614	NA
hsa-miR-4707-3p	2.10730619721709	-0.486780852474524	1.74062146722449	-0.27965922611004	0.779738963373679	NA
hsa-miR-4477b	2.12313776138453	-0.468595515429334	1.6815819523514	-0.278663501813922	0.780503074692517	NA
hsa-miR-22-3p	4760.05712391915	-0.0252025599676618	0.0906503824592486	-0.278019345136149	0.780997508676878	0.936607850525861
hsa-miR-556-5p	15.1351068002598	-0.173949298282435	0.640004351889199	-0.271793930414633	0.785780472432337	NA
hsa-miR-548s	5.82863659107243	-0.294634361859027	1.09162776099879	-0.269903690970126	0.787234347542628	NA
hsa-miR-29b-3p	42.1877651455983	-0.102067179959487	0.380158473698861	-0.268485873710496	0.788325346991989	NA
hsa-miR-137-3p	621.496943382698	-0.0362957176484384	0.136097956787425	-0.266688189192506	0.789709248334796	0.936607850525861
hsa-miR-3127-3p	18.4151452709197	-0.149953026915822	0.563317708901871	-0.266196188307554	0.79008811844651	NA
hsa-miR-491-3p	12.076779277737	-0.181226324899712	0.680817386760578	-0.266189331271358	0.790093399125371	NA
hsa-miR-19b-1-5p	3.38676042503714	-0.340256910793628	1.28752736023704	-0.264271596318532	0.791570645331432	NA
hsa-miR-502-3p	1204.35146548657	-0.02678862745381	0.102727330830583	-0.260774102054588	0.794266717164842	0.936607850525861
hsa-miR-1269a	72.0333639354841	-0.0775928377172148	0.300681884014705	-0.258056244297778	0.796363500079789	NA
hsa-miR-3173-5p	19.0381813669571	-0.139268108922831	0.543874713079205	-0.256066527039563	0.797899468020601	NA
hsa-miR-501-5p	134.737998335426	-0.0562284259424871	0.223771442211667	-0.251276147602875	0.801600615131835	0.939350272038145
hsa-miR-7976	31.0627276257066	-0.109936599571877	0.438366640230144	-0.250786874462345	0.801978890013446	NA
hsa-miR-378a-5p	43.7758630152577	-0.0912511372414458	0.368719055058601	-0.247481479434099	0.804535623065325	NA
hsa-miR-372-3p	2.12247991608264	-0.441772324574856	1.81012115542988	-0.24405677114466	0.807186851926812	NA
hsa-miR-342-5p	282.444648337035	-0.0428064462524449	0.177383230948171	-0.241321831965911	0.809305691362974	0.939350272038145
hsa-miR-4433a-5p	5.3273383415768	-0.248887633139041	1.03504411124015	-0.240460894793009	0.809972975418517	NA
hsa-miR-29b-2-5p	35.1251829102406	-0.0970435751132488	0.41709858040127	-0.232663403025462	0.816022789518706	NA
hsa-miR-1273h-5p	9.00870196013698	-0.182965108937755	0.793798904083602	-0.23049302285064	0.817708684510566	NA
hsa-miR-1267	28.0501397840553	-0.103824540124537	0.451985391879766	-0.229707733899852	0.818318884814997	NA
hsa-miR-6882-5p	17.9705280169944	-0.131328702419628	0.576611902142984	-0.22775926395474	0.819833397022282	NA
hsa-miR-653-3p	2.21731442624503	-0.382920569417388	1.68569844929311	-0.227158404030071	0.820300570989657	NA
hsa-miR-98-5p	7.26540904789105	-0.199250687353826	0.899385869413471	-0.221540824833913	0.82467135258113	NA
hsa-miR-550a-3-5p	161.189949383742	-0.0423749391163432	0.202969186888413	-0.208775232171767	0.834623707131176	0.945562841407104
hsa-miR-5002-3p	3.48037359788848	-0.271677267746459	1.30264142110147	-0.208558750969809	0.834792714346037	NA
hsa-miR-34a-3p	4.15353576763577	-0.236227812286291	1.14983738126676	-0.205444540362778	0.837224824175829	NA
hsa-miR-149-5p	21231.6981850586	-0.0144669594081359	0.070569752829378	-0.205002268367211	0.837570352763989	0.945562841407104
hsa-miR-3074-3p	11.6982799368916	-0.143142235411055	0.698863824571811	-0.20482135485945	0.837711701943599	NA
hsa-miR-548h-3p	4.56699374985646	-0.249729412547564	1.23984027552546	-0.201420632542144	0.840369683367854	NA
hsa-miR-548z	4.56699374985646	-0.249729412547564	1.23984027552546	-0.201420632542144	0.840369683367854	NA
hsa-miR-6511b-3p	117.461887089964	-0.0460541865927608	0.234535898070264	-0.19636305986286	0.844326007327162	0.945562841407104
hsa-miR-454-3p	953.111058176002	-0.0197475872964491	0.104393538843808	-0.189164842145979	0.84996362204848	0.945562841407104
hsa-miR-6837-3p	9.69080209098796	-0.142097618969629	0.780759609473384	-0.181999193151748	0.85558335909841	NA
hsa-miR-4638-3p	2.31277696401988	-0.274986696239296	1.52727026834018	-0.180051102898866	0.857112449389366	NA
hsa-miR-148b-5p	224.770802143595	-0.0324677631693344	0.181988234153032	-0.178405836621463	0.85840426587706	0.945562841407104
hsa-miR-3190-3p	19.1239288275686	-0.10697699054106	0.602327577714168	-0.177605997963827	0.85903241374523	NA
hsa-miR-27b-5p	118.974876236728	-0.0412112812524775	0.232898341289288	-0.176949655477744	0.85954793454491	0.945562841407104
hsa-miR-99a-3p	47.4513911410039	-0.0603388022300938	0.349332153276849	-0.172726162376112	0.862866678267424	NA
hsa-miR-101-3p	34695.143577824	-0.0202497555441413	0.11821508330822	-0.171295870014696	0.863991127721489	0.945562841407104
hsa-miR-494-3p	34.125597478105	-0.0704289163571443	0.414027367662094	-0.170106910455795	0.864926058965969	NA
hsa-miR-197-5p	15.0774796751734	-0.104363572298892	0.632729456478361	-0.164941858214975	0.868989745497103	NA
hsa-miR-28-5p	878.274881219439	-0.0182198977605371	0.111589941378091	-0.163275448804155	0.87030156350582	0.945562841407104
hsa-miR-486-5p	20410.2816218972	-0.0123409810984346	0.0758429082254806	-0.162717667177859	0.870740735986693	0.945562841407104
hsa-miR-493-3p	5.99414058258006	-0.160633424721339	0.988328484297127	-0.162530400847019	0.870888190123481	NA
hsa-miR-331-3p	2142.82752511171	-0.0151353570590432	0.0936068045453387	-0.161690778064241	0.871549367017626	0.945562841407104
hsa-miR-197-3p	7521.438017299	-0.0163723991407403	0.102077280779735	-0.160392195165044	0.872572137384096	0.945562841407104
hsa-miR-3157-3p	6.04702849501066	-0.155262711776402	0.969624707326408	-0.160126604245178	0.87278134441427	NA
hsa-miR-486-3p	153.655993194804	-0.0352402372300638	0.220384581412981	-0.159903369846127	0.872957193926219	0.945562841407104
hsa-miR-6505-5p	64.8726848292852	-0.0480135795319131	0.301932937114239	-0.159020675222812	0.873652584627848	NA
hsa-miR-95-5p	13.6235003282047	-0.103113712350154	0.652021842400911	-0.158144567627464	0.874342882567783	NA
hsa-miR-24-2-5p	25.7608166547028	-0.0702198736159347	0.481249559478155	-0.145911559258523	0.883991206286608	NA
hsa-miR-3128	2.29747907417216	-0.237522873573278	1.63857943223319	-0.144956581842092	0.88474515230229	NA
hsa-miR-7114-5p	4.29994249962497	-0.17138934448064	1.19695804203309	-0.143187428850494	0.886142157840349	NA
hsa-miR-548ar-3p	3.58721677138912	-0.181189744695861	1.28664483215407	-0.140823434849941	0.888009429219194	NA
hsa-miR-597-5p	5.60930484414913	-0.143793528143651	1.03099952410058	-0.13947002378017	0.889078741959869	NA
hsa-miR-500a-3p	2298.97926714088	-0.011815639126648	0.0855572904369525	-0.138102072497901	0.890159747856567	0.952770372323543
hsa-miR-1276	90.0371756795792	-0.0353962816619532	0.263069887849592	-0.134550867646968	0.892966990171741	NA
hsa-miR-548l	2.40695362888037	-0.202963650790013	1.51940174693734	-0.133581293557893	0.893733677178574	NA
hsa-miR-548ao-3p	4.72801070870205	-0.16252350392117	1.22248353550531	-0.132945351982995	0.894236599521299	NA
hsa-miR-548ah-3p	125.811481349962	-0.0330877359587163	0.252201632555858	-0.131195566116678	0.895620603368933	0.955692717009533
hsa-miR-3120-3p	20.269947857524	-0.0689573034538837	0.53003193502256	-0.130100280563186	0.896487088150579	NA
hsa-miR-3116	11.1524037084566	-0.0982135242773653	0.779002737790819	-0.126075968045876	0.899671790379556	NA
hsa-miR-21-3p	78.5277047518925	-0.0363842726153283	0.295863305716753	-0.122976631141143	0.902125603132499	NA
hsa-miR-670-5p	11.321694496573	-0.0863189487350886	0.72317301057593	-0.119361407951805	0.904989034654913	NA
hsa-miR-766-5p	52.9372064616527	-0.0390240793299438	0.332855288410247	-0.117240376490117	0.906669571714869	NA
hsa-miR-4646-3p	4.31455272648136	-0.139296274290511	1.19182375474719	-0.116876571502855	0.906957864123712	NA
hsa-miR-4454	28.0580963975932	-0.0541459056400764	0.48001324438734	-0.112800857628804	0.910188438394757	NA
hsa-miR-449a	3.65841364052313	-0.129535265324982	1.24537473929798	-0.104013082357847	0.917158966664487	NA
hsa-miR-1250-5p	1085.04381337307	-0.0101805159476987	0.0995894945030933	-0.102224797891534	0.918578244987516	0.971306301346316
hsa-miR-6852-5p	4.97426637130444	-0.107045217377638	1.07849930499037	-0.0992538584701217	0.920936713053079	NA
hsa-miR-155-5p	10.1649448241105	-0.0687189832020931	0.768228698344778	-0.089451205546154	0.928723330393713	NA
hsa-miR-135b-5p	3261.01660611074	-0.00722571101114404	0.0839968015179165	-0.0860236447170289	0.931447621128442	0.978997887244378
hsa-miR-4470	32.4789350920971	-0.0357676092272256	0.426821404345847	-0.0837999426997893	0.933215493579962	NA
hsa-miR-204-3p	4.35897671674913	-0.0935383127846013	1.14922541939754	-0.081392485064973	0.935129825332799	NA
hsa-miR-1252-5p	58.5123366290762	-0.0254573725265382	0.335876666945643	-0.0757938107402325	0.939583140276032	NA
hsa-miR-4498	9.53557861701848	-0.0611118788718251	0.811444286703769	-0.0753124766212507	0.939966094767931	NA
hsa-miR-6843-3p	2.43303884475529	-0.111586730034758	1.53828620869051	-0.0725396414557648	0.942172459227058	NA
hsa-miR-4687-3p	4.96025435437108	-0.0776584081404608	1.0771069185973	-0.0720990709460807	0.942523065580737	NA
hsa-miR-548al	4.38694111523699	-0.0816009816981316	1.14023076387057	-0.0715653219363535	0.942947838370035	NA
hsa-miR-2355-3p	140.793951597799	-0.0152602551464354	0.216348719287684	-0.0705354540423393	0.943767482566488	0.978997887244378
hsa-miR-212-5p	695.023174351593	-0.00812745531411207	0.125857731574168	-0.0645765278974743	0.948511173717136	0.978997887244378
hsa-miR-107	11895.6140458263	-0.00552737303997693	0.0861698143408905	-0.0641451195207462	0.948854675613765	0.978997887244378
hsa-miR-378b	4.41305614880134	-0.0710441986364543	1.11988742442199	-0.0634386966825014	0.949417173795789	NA
hsa-miR-20b-3p	19.7287419679763	-0.0371219713912014	0.601324362779936	-0.0617336893180008	0.950774910928554	NA
hsa-miR-1197	17.168861903296	-0.0364690944131668	0.59187458540216	-0.0616162533628425	0.950868433224598	NA
hsa-miR-431-3p	2.46100324324315	-0.0903902742672256	1.51152495838568	-0.059800715671783	0.952314355575181	NA
hsa-miR-1287-5p	537.00583255072	-0.00715643006502372	0.125434765148677	-0.0570530032606293	0.954502973368358	0.978997887244378
hsa-miR-3200-5p	5.08371110832322	-0.0577198161763091	1.03697001847441	-0.0556619913285696	0.955611079060935	NA
hsa-miR-5100	55.2059347828876	-0.0185274846490163	0.337035732973297	-0.0549718704469956	0.956160874026634	NA
hsa-miR-876-5p	3.11767600352111	-0.0725819391294443	1.34166127934511	-0.0540985569508817	0.956856641952136	NA
hsa-miR-32-5p	164.971269637407	-0.0139432109018972	0.269170329798442	-0.0518006977676109	0.95868749956145	0.978997887244378
hsa-miR-580-3p	2.51574052059726	-0.0749832418766529	1.46124261187646	-0.0513147106902137	0.959074746112478	NA
hsa-miR-330-3p	6323.7422451752	-0.00407005147259235	0.0797878553456889	-0.0510109145678681	0.959316823305098	0.978997887244378
hsa-miR-450a-5p	523.214803297842	-0.00658370543576578	0.129386472604026	-0.0508840321809725	0.95941792949949	0.978997887244378
hsa-miR-3907	2.48213367404613	-0.0839361520199693	1.79127012498608	-0.0468584558236975	0.962626039149112	NA
hsa-miR-6767-5p	1.85471118517039	-0.0788372455398388	1.84973900590652	-0.0426207401628545	0.966003862252003	NA
hsa-miR-4326	211.38125274028	-0.00774973068170425	0.184778727119826	-0.0419405999949262	0.966546050741086	0.981804308087123
hsa-miR-4474-3p	17.2234750096679	-0.0235168616717335	0.592055783575158	-0.0397206856585806	0.96831580991886	NA
hsa-miR-1287-3p	2.51323331037186	-0.0549738657614656	1.48029128118259	-0.0371371948617757	0.970375615261313	NA
hsa-miR-193a-5p	26.5480255267234	-0.0177541391423814	0.479402038633274	-0.0370339249974753	0.970457956048887	NA
hsa-miR-4448	2.54370491908512	-0.0549403502381514	1.51065165730215	-0.0363686426136576	0.970988417199996	NA
hsa-miR-561-5p	4.42572265744148	-0.0393406361121483	1.15152792455427	-0.0341638576653502	0.972746487111122	NA
hsa-miR-1286	30.519535123834	-0.0153136787101975	0.454916834769854	-0.0336625895982609	0.973146211229688	NA
hsa-miR-542-5p	2.52721550961579	-0.0451288492057936	1.47012066211318	-0.0306973776839002	0.975510882483529	NA
hsa-miR-3126-5p	2.56981995264947	-0.0375613781204316	1.49024332930609	-0.0252048624421097	0.979891558521665	NA
hsa-miR-3685	18.8041108840299	-0.0139162463808208	0.567580158281722	-0.0245185568553884	0.98043898193395	NA
hsa-miR-1343-5p	1.85590270479201	-0.0434761563622507	1.90139113410502	-0.0228654460318154	0.981757603257052	NA
hsa-miR-642b-5p	1.9641857398786	-0.0389472732736735	1.87384525498613	-0.0207846796153729	0.983417418996121	NA
hsa-miR-3133	7.08796426332068	-0.0180814112539756	0.908379915469033	-0.0199051200340988	0.984119060758679	NA
hsa-miR-550a-5p	130.673032447374	-0.00426151817278904	0.225710559267916	-0.0188804555117453	0.984936471004951	0.991045787485522
hsa-miR-126-3p	1275.61131927238	-0.00146202025375876	0.09897365864564	-0.0147718117503698	0.988214228092706	0.991045787485522
hsa-miR-5002-5p	38.943450804184	-0.0045026199475197	0.384600675985653	-0.0117072595776916	0.990659171709676	NA
hsa-miR-1229-3p	14.2395392294958	-0.00523418749045371	0.638395751576608	-0.00819896980443111	0.993458241871521	NA
hsa-let-7d-3p	14.3412375250326	-0.00444493525300802	0.647402425984892	-0.00686579950059031	0.994521927619606	NA
hsa-miR-7156-5p	17.6057581952633	-0.00139601498428066	0.602340270243384	-0.00231765175474086	0.998150783103089	NA
hsa-miR-10400-5p	79.6479889959909	-0.000497031556640337	0.311346519110302	-0.00159639349127989	0.998726262821356	NA
hsa-miR-6763-5p	6.40135356864918	-0.0007743772361745	0.964277458338335	-0.000803064750169443	0.999359247103386	NA
hsa-miR-34a-5p	1099.20119392284	0.000386692108721567	0.122115377493335	0.00316661272854578	0.997473412816384	0.997473412816384
hsa-miR-1468-5p	49.2059039104158	0.00363164232299558	0.39422588099919	0.0092120849950058	0.992649923567484	NA
hsa-miR-548b-5p	14.8806941893447	0.00607482233152209	0.656518392472192	0.00925308780557797	0.992617209452297	NA
hsa-miR-660-3p	5.2148199504647	0.0136100321023564	1.11677577522037	0.0121868976784268	0.990276503188622	NA
hsa-miR-1247-5p	51.3919540869673	0.00451974823824021	0.339381725196361	0.0133175946218823	0.989374410954546	NA
hsa-miR-548p	62.2669331225913	0.00455567417068971	0.328891381990461	0.0138516070050806	0.988948370036679	NA
hsa-miR-628-5p	471.570624735096	0.00254180600238068	0.14597679707156	0.0174123974040522	0.986107618957124	0.991045787485522
hsa-miR-375-3p	17.1312626423234	0.0115755313148557	0.598380196996649	0.0193447767371896	0.984566063930809	NA
hsa-miR-33a-5p	25.4096195288781	0.0105074841537807	0.475733572299906	0.0220869090717792	0.982378628977548	NA
hsa-miR-4804-5p	2.65130029118039	0.0355819334174381	1.46942844600829	0.0242148118978482	0.980681263408852	NA
hsa-miR-548ag	6.60566263351978	0.0267799010279113	0.920857866776404	0.0290814706526406	0.976799613824818	NA
hsa-miR-3679-5p	68.9884663437837	0.00904950976944662	0.298400694423634	0.0303267047917764	0.975806499020308	NA
hsa-miR-365b-5p	5.18867509921092	0.0343433059688227	1.07995973772546	0.0318005428990847	0.974631113685811	NA
hsa-miR-3195	59.4156716034354	0.0110842889894167	0.316640545031196	0.0350059054765861	0.972075031871526	NA
hsa-miR-597-3p	105.920995200712	0.00889457216452041	0.2457163031106	0.036198543002321	0.97112404774538	0.982350915349373
hsa-miR-548az-5p	10.4244055698972	0.0292972776316744	0.750354581310949	0.0390445775389136	0.968854847954836	NA
hsa-miR-628-3p	134.388978356334	0.00912567806397804	0.225913295293674	0.0403946038329228	0.967778532257307	0.981804308087123
hsa-miR-6853-3p	3.29452452653414	0.0584126210555999	1.31757606393974	0.0443333957365148	0.964638651886598	NA
hsa-miR-144-5p	2.63600240133268	0.0703192535652512	1.45441943805226	0.0483486755783612	0.961438362383936	NA
hsa-miR-4760-5p	2.74613480134278	0.0734889406157739	1.51540264175809	0.0484946631282864	0.961322017646179	NA
hsa-miR-200a-3p	20.8609439741148	0.0297828001035317	0.549012262965052	0.0542479687843103	0.956737603359175	NA
hsa-miR-4504	3.33277239441891	0.0779641341668335	1.33521265452177	0.0583907993253386	0.953437343344262	NA
hsa-miR-5699-5p	26.2748982937967	0.0279245618849909	0.471436097445421	0.0592329735383145	0.952766546654266	NA
hsa-miR-5088-5p	2.66211743489703	0.0864161877485327	1.45285774065769	0.0594801440844534	0.952569680197813	NA
hsa-miR-636	7.34936382709919	0.0527217407114696	0.885729449113541	0.0595235269237517	0.9525351269217	NA
hsa-miR-3065-5p	317.791010522175	0.00949872017855929	0.159079076410792	0.0597106822146151	0.952386063740498	0.978997887244378
hsa-miR-765	5.91839409354639	0.0607567254164381	1.00105081708114	0.0606929482297336	0.951603747826664	NA
hsa-miR-338-5p	747.536528211291	0.00837318801151057	0.126677431902335	0.0660984982547333	0.947299406457727	0.978997887244378
hsa-miR-2681-3p	17.7700706671493	0.0381962916802475	0.574403368426472	0.0664973323274251	0.946981881505019	NA
hsa-miR-1295a	7.34121416881051	0.0610179010625167	0.916930746806733	0.0665458119656422	0.946943285839933	NA
hsa-miR-3170	4.023052001248	0.0778803474852988	1.16651594006111	0.0667632089804269	0.946770213011993	NA
hsa-miR-3135a	6.68084267868554	0.0647335501318395	0.969461359167238	0.0667726975600609	0.946762659077147	NA
hsa-miR-3187-5p	2.80021423339499	0.108673939169879	1.51817075232419	0.0715821583333158	0.942934439233382	NA
hsa-miR-125a-3p	220.129425985311	0.0130355610789142	0.180734046034225	0.0721256529411492	0.942501911292035	0.978997887244378
hsa-miR-410-3p	14.4358584111445	0.0497802668616289	0.658611564912405	0.0755836512956612	0.939750343629322	NA
hsa-miR-145-3p	6.05398368181896	0.0793361472244918	0.97263901789478	0.0815679257821778	0.934990307793056	NA
hsa-miR-3187-3p	12.7053859962103	0.0574484352129782	0.676788266901693	0.0848839112947017	0.932353682545977	NA
hsa-miR-99b-5p	86501.9250250824	0.00678093948526566	0.0787106274756386	0.0861502404788273	0.931346985918295	0.978997887244378
hsa-miR-4743-5p	11.4781916532084	0.06648722433941	0.728830911654517	0.0912244846866847	0.927314220098902	NA
hsa-miR-301a-3p	90.2111030335416	0.0257086551384558	0.281695990497083	0.0912638305326609	0.927282957067242	NA
hsa-miR-12135	14.0212089093022	0.0604186512178678	0.637487364096975	0.0947762334135879	0.924492564867583	NA
hsa-miR-4705	84.6501981829904	0.0277245278206831	0.285342982945482	0.097162115340962	0.92259765323039	NA
hsa-miR-6511b-5p	54.9498330822516	0.0360065790076119	0.36333173419968	0.0991011123400065	0.921057988917582	NA
hsa-miR-548bc	19.859408537232	0.0535207900113348	0.539622018909152	0.099181998020628	0.92099376787452	NA
hsa-miR-103a-2-5p	11.3176487333036	0.0725604074174421	0.726335130762075	0.099899349961651	0.920424232426191	NA
hsa-miR-616-5p	3.50131098394071	0.141591324693305	1.29435763698083	0.109391191930212	0.912892219645326	NA
hsa-miR-152-5p	45.4877288335622	0.0405592675590844	0.365523168371014	0.110962234596073	0.911646294168053	NA
hsa-miR-5579-5p	8.15492071190231	0.0934127279528076	0.834530069827818	0.111934526184396	0.910875320681049	NA
hsa-miR-7974	2.12824358326932	0.185278873347626	1.65072997984143	0.112240569693551	0.910632662421813	NA
hsa-miR-195-3p	7.98873534393431	0.10429919178595	0.927880399916132	0.112405857258519	0.910501611342053	NA
hsa-miR-544b	27.9559528773121	0.0515606411703339	0.455925430604246	0.113090075063371	0.909959143464791	NA
hsa-miR-148a-5p	588.043988275759	0.0140613023730996	0.124065360501841	0.113337859304338	0.90976270321455	0.964899836742705
hsa-miR-2277-3p	10.0832118054499	0.0905523384565449	0.789087363682455	0.114755783230341	0.90863869731089	NA
hsa-miR-10401-3p	3.42757708689187	0.156299552792531	1.35071417933507	0.115716230112779	0.907877442895263	NA
hsa-miR-6724-5p	131.831854946092	0.0292507455350394	0.251320652952514	0.11638814873112	0.907344927502911	0.964899836742705
hsa-miR-5699-3p	7.447493850302	0.107933151971376	0.913024940558674	0.118214899918651	0.905897384312161	NA
hsa-miR-4787-5p	2.14037641758974	0.193636556993755	1.60696787033137	0.120498088710278	0.904088593602931	NA
hsa-miR-6820-5p	2.10924696357459	0.228533971262771	1.83119243451828	0.124800630974041	0.900681387853633	NA
hsa-miR-3175	8.85482594282641	0.100452637840845	0.801792625639854	0.125285060785738	0.900297878759357	NA
hsa-miR-6826-5p	2.13786920736434	0.218540570630974	1.63678606662881	0.133518102998695	0.893783648326453	NA
hsa-miR-34b-3p	57.8683450530206	0.0449174006562399	0.335582049975589	0.133849234962082	0.893521793577153	NA
hsa-miR-511-5p	3.45488364007784	0.188968445997079	1.3614084100753	0.138803642315261	0.889605315698822	NA
hsa-miR-128-1-5p	190.594624341502	0.026297902958318	0.189306374843981	0.138917154691657	0.889515614923206	0.952770372323543
hsa-miR-1305	14.8864876742208	0.0882423661783439	0.63258500464554	0.139494875044958	0.889059105468914	NA
hsa-miR-670-3p	34.8432975672194	0.0602930589310709	0.424750405796816	0.141949385117039	0.887119985549464	NA
hsa-miR-3164	10.795220053005	0.111344762447054	0.782144561851517	0.142358290113883	0.886797006444292	NA
hsa-miR-3139	12.1480347787568	0.0986327764001621	0.687810843403436	0.14340101983869	0.885973477584739	NA
hsa-miR-2113	71.9266903711099	0.0447513587087419	0.303000997908206	0.147693766745611	0.882584451102972	NA
hsa-miR-5010-5p	4.21018399365794	0.179145674651001	1.18459124901439	0.151229949402424	0.879794325777802	NA
hsa-miR-3152-5p	4.87554008654429	0.168555968272633	1.11148126143321	0.151649851528118	0.87946311224933	NA
hsa-miR-302c-5p	5.54434568114266	0.152993904344812	1.00048495643983	0.152919744929731	0.878461564840282	NA
hsa-miR-210-3p	854.557835913906	0.0167380790454918	0.109059662462582	0.153476351086586	0.878022638449453	0.945562841407104
hsa-miR-664a-5p	95.9676792891441	0.0397016061961163	0.258540186327444	0.153560677587792	0.877956143841342	0.945562841407104
hsa-miR-433-3p	10.3390930921474	0.12255865703225	0.795927294449487	0.153982226626641	0.877623749538054	NA
hsa-miR-376c-3p	3.59981440626069	0.21572700819931	1.38723617918256	0.155508493388941	0.876420458639798	NA
hsa-miR-664a-3p	368.728227980028	0.0240722023628477	0.153746930225262	0.156570295924467	0.87558351418731	0.945562841407104
hsa-miR-379-3p	2.20408147373697	0.273991538699694	1.74377220422778	0.157125763351085	0.875145733552118	NA
hsa-miR-663b	5.65695547368874	0.171088027179693	1.06416149556676	0.160772615709585	0.872272494127029	NA
hsa-miR-6758-3p	2.24668591677066	0.279471595123725	1.7369831038764	0.160894826495452	0.872176237077656	NA
hsa-miR-939-5p	4.17062043516938	0.192941731408554	1.19049341692069	0.16206870921438	0.871251746824947	NA
hsa-miR-1251-3p	35.4585921219992	0.0688751845052981	0.419767703511566	0.16407928463558	0.869668729255813	NA
hsa-miR-4676-3p	2.83896595791006	0.231641960956261	1.40477553316483	0.164896067369847	0.869025787813305	NA
hsa-miR-7109-3p	2.85294815715399	0.240045783970998	1.40993370625386	0.170253241628496	0.864810982091751	NA
hsa-miR-96-5p	7.67788813104752	0.157982292446799	0.914887510383202	0.172679472234382	0.862903380168723	NA
hsa-miR-1306-5p	134.605388702326	0.0406527191483231	0.231648264457019	0.175493303364964	0.860692032269679	0.945562841407104
hsa-miR-26a-2-3p	5.71288427066446	0.188687690601516	1.06552497661765	0.177084249306361	0.859442213633331	NA
hsa-miR-4485-5p	6.9027432195788	0.165318904161937	0.927549015556866	0.17823198708554	0.858540789821722	NA
hsa-miR-20a-3p	15.0900147228073	0.11609348515018	0.639257768304123	0.181606686545495	0.855891401011438	NA
hsa-miR-1912-5p	55.986836071519	0.0602331403848473	0.329713777591729	0.182683116322278	0.855046664042198	NA
hsa-miR-3940-3p	7.6299848213783	0.16000383569231	0.85648173281714	0.186815234419566	0.851805501861292	NA
hsa-miR-3196	6.39131548935786	0.185396479026156	0.976483285468204	0.189861395259072	0.849417744290481	NA
hsa-miR-199b-5p	352.970112746722	0.0307937597422203	0.161966644713238	0.190124082626647	0.849211899048733	0.945562841407104
hsa-miR-1251-5p	619.365642660562	0.0237877322315142	0.124877677409986	0.190488265996625	0.848926537226574	0.945562841407104
hsa-miR-6772-3p	4.33047569208278	0.227210505366693	1.19212972663224	0.190592097731311	0.84884518180149	NA
hsa-miR-6794-5p	16.2951417438799	0.115533516826109	0.598568532240169	0.193016355861074	0.846946158822192	NA
hsa-miR-1268a	39.7689393101445	0.0782321858778855	0.402972455760665	0.194137799642439	0.84606798479817	NA
hsa-miR-6838-5p	2.29176775234032	0.325110925197082	1.65762415413249	0.196130663508115	0.844507896319616	NA
hsa-miR-1323	2.19376818665063	0.334768542297225	1.68891300913482	0.198215384976351	0.842876550826012	NA
hsa-miR-6733-5p	13.2353978909297	0.141901952102091	0.686635184563336	0.206662803323038	0.836273208881626	NA
hsa-miR-365a-3p	576.074662922903	0.0305208146090131	0.14671177237849	0.208032485152418	0.835203602705207	0.945562841407104
hsa-miR-365b-3p	576.074662922903	0.0305208146090131	0.14671177237849	0.208032485152418	0.835203602705207	0.945562841407104
hsa-miR-135a-5p	15070.5322639078	0.0155614772896811	0.0744681299805663	0.208968283395086	0.834472998180216	0.945562841407104
hsa-miR-210-5p	19.2582819364229	0.117631091981973	0.562427602569523	0.209148860128059	0.834332033170195	NA
hsa-miR-3127-5p	17.7190291677835	0.125566848776936	0.590157035475628	0.212768536556947	0.831507506000343	NA
hsa-miR-4497	171.641635681401	0.0437837812827149	0.205274617123444	0.213293693571403	0.831097892185244	0.945562841407104
hsa-miR-424-5p	43.4251359730221	0.0831905749715899	0.389949116710003	0.213337000666825	0.831064115410898	NA
hsa-miR-3675-5p	7.15028475509555	0.203263351849616	0.943612222568322	0.215409833603441	0.829447803855621	NA
hsa-miR-33b-3p	9.09776256122991	0.179146440240151	0.830964629096759	0.215588526836431	0.829308499764262	NA
hsa-miR-548g-3p	6.40962444606127	0.206705681915862	0.954044271499334	0.216662568070361	0.828471321403909	NA
hsa-miR-4515	3.68778513104876	0.272807046781135	1.24342201880273	0.21940020576748	0.826338309753883	NA
hsa-miR-937-3p	39.6433848493045	0.0850845874409597	0.385509913247911	0.220706613544965	0.825320881580917	NA
hsa-miR-1270	13.8228536045102	0.155791363387612	0.686799166227295	0.226836855733824	0.820550603871175	NA
hsa-miR-5187-5p	5.78621495090671	0.231389562791521	1.01388079547303	0.228221664543479	0.819473919948147	NA
hsa-miR-1973	3.00314797228295	0.316731158364545	1.38565019615471	0.228579449014983	0.819195799021978	NA
hsa-miR-1972	16.6646058184701	0.16031376477305	0.679548671440767	0.235912115659288	0.813500866634471	NA
hsa-miR-1268b	19.9945558526188	0.130542418218961	0.553321792904815	0.235924953422931	0.813490904702937	NA
hsa-miR-3200-3p	728.94661386078	0.0276063423536	0.116833292370038	0.236288319823808	0.813208949793023	0.939350272038145
hsa-miR-6798-3p	4.34627743856079	0.269660615215052	1.14064586084796	0.236410462239863	0.813114178567203	NA
hsa-miR-6516-5p	114.726811811964	0.0563106286093213	0.237962818960564	0.236636247861281	0.812938996999131	0.939350272038145
hsa-miR-3943	98.2560145129229	0.0656727982125064	0.272498330364316	0.2410025710055	0.809553123874895	0.939350272038145
hsa-miR-380-5p	4.3456195932589	0.283524236144756	1.16602928609672	0.243153615029562	0.807886398444857	NA
hsa-miR-6515-5p	9.2480567296516	0.200088426222518	0.820207086035902	0.243948668121797	0.807270575842786	NA
hsa-miR-3675-3p	2.97571724811481	0.342467891422754	1.39860801223648	0.244863384469764	0.806562213691009	NA
hsa-miR-2278	3.00249012698105	0.336621783776613	1.36146477711955	0.247249719150873	0.804714969146023	NA
hsa-miR-30c-1-3p	130.717220881596	0.0543685413892999	0.219539297686838	0.247648334317139	0.804406509944526	0.939350272038145
hsa-miR-3064-5p	36.5396910450273	0.0993516108979349	0.398674839590395	0.249204617477266	0.803202507852535	NA
hsa-miR-548f-3p	41.2572444325749	0.114997553051126	0.459802112109976	0.250102272308877	0.802508258763233	NA
hsa-miR-3622a-5p	3.67311526881351	0.324906311667953	1.28573812868433	0.25270022286764	0.800499875648481	NA
hsa-miR-656-3p	5.20594357310556	0.294961808973243	1.16403051769444	0.253396972407102	0.799961467002197	NA
hsa-miR-4785	2.98719223713334	0.369190542244622	1.45170761526866	0.254314669401453	0.799252467736924	NA
hsa-miR-450a-2-3p	11.1414252860443	0.186177028591486	0.72946048951033	0.255225651380326	0.798548820031078	NA
hsa-miR-106a-3p	25.9847748429117	0.124486581526429	0.485284925295418	0.256522663362451	0.797547282917653	NA
hsa-miR-651-5p	615.576149353888	0.0383476307800997	0.14742832095188	0.260110340621841	0.794778661731945	0.936607850525861
hsa-miR-432-5p	9.17987092737329	0.208389877819708	0.797155492806709	0.261416849912163	0.793771064345592	NA
hsa-miR-3609	17.9683902505343	0.150445628327253	0.575358406827597	0.261481585290077	0.793721148492384	NA
hsa-miR-19b-3p	1573.03375858017	0.031496522051921	0.119244821783007	0.264133247724887	0.791677245354455	0.936607850525861
hsa-miR-148a-3p	80249.1145940881	0.0246958650041693	0.0932548418007277	0.26482126318911	0.791147155868121	0.936607850525861
hsa-miR-1277-3p	4.43145650693873	0.310287983759367	1.15788208658266	0.267978913703677	0.788715549730882	NA
hsa-miR-3167	3.02794731524351	0.369455603218094	1.37250515634765	0.269183399063684	0.787788554574922	NA
hsa-miR-4738-3p	5.18424965029343	0.295395756126448	1.09702204380202	0.269270574639209	0.787721474218098	NA
hsa-miR-422a	32.0437133098026	0.121863989041442	0.451547725980142	0.269880639475972	0.787252082157043	NA
hsa-miR-30d-3p	156.645945708409	0.056359226001835	0.204942070956498	0.275000763575762	0.783315651668942	0.936607850525861
hsa-miR-411-5p	32.2601204910797	0.11957920303419	0.434693351055828	0.27508864063309	0.783248138504015	NA
hsa-miR-1911-5p	12.0120327352879	0.196215302945736	0.709101848686039	0.276709619794846	0.782003084670599	NA
hsa-miR-330-5p	1414.3846906958	0.0281026967456987	0.0995203429915139	0.282381429775569	0.77765105272973	0.936607850525861
hsa-miR-7156-3p	3.0425575420999	0.406400647622418	1.43901672323159	0.282415514053074	0.777624920473907	NA
hsa-miR-411-3p	2.38155802436247	0.47676290898496	1.67963889641684	0.283848456952286	0.776526517800831	NA
hsa-miR-185-5p	7329.39494187878	0.0220616787830431	0.0775781654806788	0.284380001078236	0.776119183427255	0.936607850525861
hsa-miR-135a-3p	1027.47455571432	0.0305844851918387	0.106336936400278	0.287618641529329	0.773638673715336	0.936607850525861
hsa-miR-887-5p	17.6180738324517	0.176800583193092	0.587996523846601	0.300683041519506	0.763656201613424	NA
hsa-miR-379-5p	60.853375609722	0.0951949478493128	0.316362142395418	0.300904991755712	0.763486943758521	NA
hsa-miR-190a-5p	37.4660434848856	0.120530618561289	0.399718310228521	0.301538897461017	0.763003593523209	NA
hsa-miR-30a-3p	1623.52142361764	0.0286655974823152	0.0941235829706724	0.304552765391932	0.760706799617659	0.934201332863792
hsa-miR-542-3p	234.155738771436	0.060081120859987	0.196741292218527	0.305381347161494	0.760075726522129	0.934201332863792
hsa-miR-548e-3p	134.76685271696	0.0658623564137766	0.21557572155206	0.305518431943977	0.759971333961581	0.934201332863792
hsa-miR-6807-5p	9.44788504839112	0.243093158022192	0.792735741839973	0.306650936991894	0.759109078145908	NA
hsa-miR-455-5p	177.943241342074	0.0672082670367953	0.217382715660477	0.309170243055413	0.75719202836045	0.934201332863792
hsa-miR-503-5p	298.689351225253	0.0484433429485224	0.15652024719909	0.30950208561135	0.756939625909991	0.934201332863792
hsa-miR-34b-5p	3.15388146173163	0.42698199631389	1.37004940072109	0.311654452816928	0.75530314638307	NA
hsa-miR-501-3p	1273.77684505407	0.0317396495122924	0.101508311496367	0.312680302178294	0.754523562288283	0.934201332863792
hsa-miR-3659	14.1847946621177	0.204915859939429	0.652695794567932	0.313953087556016	0.753556669228635	NA
hsa-miR-133b	119.767247055397	0.0716120504418323	0.22769168058127	0.314513249930851	0.753131254685067	0.934201332863792
hsa-miR-551b-3p	58.7867095580226	0.103755701595832	0.325703338947238	0.318558912939606	0.750061014073637	NA
hsa-miR-4664-3p	24.3242495284175	0.157546007100836	0.49384447034887	0.319019481962691	0.749711739591472	NA
hsa-miR-7978	15.4865410226729	0.19495052768141	0.610630416295494	0.319261082446751	0.749528541349691	NA
hsa-miR-3124-5p	5.2612790603827	0.343447941274504	1.07277400015677	0.320149389549257	0.748855086861677	NA
hsa-miR-4742-3p	23.6738770615048	0.159013674084698	0.496093387319193	0.320531734849323	0.748565277384688	NA
hsa-miR-425-5p	2593.70493579459	0.0278011527994669	0.0866063331377178	0.321006002589425	0.748205842037473	0.934201332863792
hsa-miR-490-5p	441.874412988099	0.0437503204238099	0.135736974770049	0.322316896320453	0.747212634184708	0.934201332863792
hsa-miR-3177-5p	9.37004380432836	0.259562173811076	0.796210713152328	0.325996836670819	0.744426748483861	NA
hsa-miR-323b-3p	67.3297152926155	0.104659265754762	0.320692090981036	0.326354371367864	0.74415625559952	NA
hsa-miR-3938	75.470350166096	0.0938904416500415	0.285351927693939	0.329033843958279	0.742130107207942	NA
hsa-miR-3120-5p	3.15256577112784	0.465210830931038	1.39394976728797	0.333735721220529	0.738578991859632	NA
hsa-miR-409-3p	57.8651789940003	0.109280889708644	0.327138223717571	0.334051119024813	0.738340984654116	NA
hsa-miR-624-5p	2.43497961111279	0.539091797442266	1.60930996361707	0.334983197538037	0.737637761126734	NA
hsa-miR-34c-3p	34.4871866607676	0.141949184655537	0.422634330385569	0.335867615217243	0.736970699153062	NA
hsa-miR-1299	5.27773865216261	0.365636146698845	1.08528258569359	0.336904094397839	0.736189198698574	NA
hsa-miR-4488	472.54747054388	0.0500012626187778	0.146876339599601	0.340431023506481	0.733531958985411	0.934201332863792
hsa-miR-615-5p	15.5933841961736	0.215108245021713	0.631503517674599	0.340628736026383	0.733383093606194	NA
hsa-miR-4750-5p	3.86209662614696	0.429758137029461	1.25722045705411	0.341831963215474	0.732477353805981	NA
hsa-miR-574-3p	54.5003050363901	0.114979616542573	0.334396049681886	0.343842628081147	0.730964640031585	NA
hsa-miR-4755-5p	8.10710880366707	0.291505868849668	0.847059585926345	0.344138563204945	0.730742082834719	NA
hsa-miR-10a-5p	522096.634597701	0.0351488048821973	0.101982204366588	0.344656257437332	0.730352806823509	0.934201332863792
hsa-miR-6861-5p	2.53047196657707	0.549130644299678	1.56937164824888	0.349904781899433	0.726410158185585	NA
hsa-miR-429	12.9388529275561	0.238792516624293	0.678960244772176	0.351703238095214	0.725060831886278	NA
hsa-miR-3928-3p	67.4688808260594	0.112651490354778	0.311850534710754	0.361235520917943	0.71792339050023	NA
hsa-miR-199a-5p	40.0317517523559	0.148122282818417	0.404281485221026	0.36638403744222	0.714078529194401	NA
hsa-miR-6786-3p	4.05612222162065	0.463350126884484	1.26066243915697	0.367544960881308	0.713212561015886	NA
hsa-miR-4661-5p	2.57555380214673	0.586455819457687	1.57259591800283	0.372922130055174	0.709206400807772	NA
hsa-miR-3162-3p	1.8197197742469	0.707577986397191	1.88072240253397	0.376226701741759	0.706748366105878	NA
hsa-miR-500b-5p	41.4302465236003	0.151657408886372	0.402672744704446	0.376626952980604	0.706450854715721	NA
hsa-miR-140-5p	950.034606895373	0.0404874315282428	0.106480039399514	0.38023494127696	0.703771024205274	0.922079763105955
hsa-miR-6505-3p	12.9981070552616	0.257376842727747	0.676715957122641	0.380332161549876	0.70369886462089	NA
hsa-miR-4520-3p	9.67379858300556	0.305492286279355	0.797753924114553	0.382940499626409	0.701763881647833	NA
hsa-miR-3130-5p	4.00850335813616	0.489933215562063	1.26368075578717	0.387703312975493	0.698235603799849	NA
hsa-miR-6827-5p	8.93442414688564	0.318696575949689	0.820990894289052	0.388185274850909	0.697878929419459	NA
hsa-miR-1911-3p	5.38273246073973	0.420931204227603	1.07326134999725	0.392198232265312	0.694911750164941	NA
hsa-miR-548ad-5p	79.164112088246	0.11445338118151	0.284917538540821	0.401707040456941	0.687899642488599	NA
hsa-miR-548ae-5p	79.164112088246	0.11445338118151	0.284917538540821	0.401707040456941	0.687899642488599	NA
hsa-miR-224-5p	64.5044518087434	0.137290979060503	0.339143272452137	0.404817049938323	0.685611995104728	NA
hsa-miR-376a-3p	1.86166637197869	0.744919642992588	1.83815354284751	0.405254308537589	0.685290588671176	NA
hsa-miR-6874-5p	4.11267904620883	0.507080071153816	1.24391502652673	0.407648481078077	0.683531765810024	NA
hsa-miR-3131	14.6339840636081	0.262397312723672	0.642496956629635	0.408402421235016	0.682978256130069	NA
hsa-miR-6868-3p	1.82091129386852	0.746202952642506	1.81764276202327	0.410533339242022	0.681414752228249	NA
hsa-miR-578	15.9071081803735	0.248549834001655	0.604089354293799	0.411445479439409	0.680745911354664	NA
hsa-miR-183-5p	289.081126367648	0.0673902773605026	0.163049832764017	0.413310925979524	0.679378825867501	0.900691625203126
hsa-miR-888-5p	3.3549956533855	0.552230410842491	1.32476547827945	0.41685145023533	0.676787066779515	NA
hsa-miR-4726-5p	10.5860383661068	0.322376088378291	0.773108955007549	0.416986617850188	0.676688196023138	NA
hsa-miR-106b-3p	8170.69825276382	0.0373978386016538	0.0885514094321476	0.422329117531549	0.67278480779213	0.895340998962911
hsa-miR-4740-5p	4.08220743749557	0.510513070349799	1.18917063667164	0.42930177941382	0.667703622049116	NA
hsa-miR-4783-3p	2.58637094586336	0.641939935183735	1.49451590491374	0.429530346965953	0.66753731406963	NA
hsa-miR-548q	1.91138922888199	0.819119829762128	1.88861247989373	0.433715141926955	0.664495309591916	NA
hsa-miR-1273c	8.4584228104499	0.368339656154129	0.847944553187013	0.434391204908055	0.664004383401129	NA
hsa-miR-629-3p	18.7302425741161	0.244516771045562	0.562108762563244	0.434999038140863	0.663563125609255	NA
hsa-miR-1271-3p	6.3338779570276	0.432892096773697	0.984588640512607	0.439667978038341	0.660177598351056	NA
hsa-miR-3059-3p	3.36832000732753	0.576893661382446	1.31090402675133	0.440073147698003	0.659884129507754	NA
hsa-miR-579-3p	1.95832042937516	0.858954780165008	1.94250453206065	0.442189331344216	0.658352205584879	NA
hsa-miR-4684-3p	10.0369609779241	0.3630852553672	0.812674671376462	0.446778112023876	0.655035276449883	NA
hsa-miR-138-5p	2089.72299763797	0.0409539147655245	0.091618485582231	0.447004930339815	0.654871500070586	0.886278203731685
hsa-miR-619-5p	196.171525703071	0.0867539506479107	0.193765792065314	0.447725832940977	0.65435107559525	0.886278203731685
hsa-miR-4482-5p	1.88461635001575	0.831137970465246	1.84171203417791	0.451285518605109	0.651783780649849	NA
hsa-miR-424-3p	51.306384973736	0.159913108226865	0.353222842816594	0.452725840015669	0.650746170327803	NA
hsa-miR-500b-3p	18.1281829202101	0.265327410066779	0.577729099628976	0.459259210306657	0.646048035515699	NA
hsa-miR-487b-3p	12.6996120871408	0.314205306651351	0.683220518437597	0.459888569169267	0.645596205436998	NA
hsa-miR-1284	17.5506372769093	0.268176949335282	0.581346543705817	0.461303076863204	0.64458117776349	NA
hsa-miR-3165	1.93935362736985	0.840099045551582	1.80033530092922	0.466634768044583	0.640761207569218	NA
hsa-miR-187-3p	131.63496436173	0.104052008638574	0.222417991258771	0.467821906176265	0.639911953668463	0.881768440094339
hsa-miR-892a	7.75337898809282	0.425606798506676	0.902647803422958	0.471509260746794	0.637277108006305	NA
hsa-miR-4639-5p	4.18785909137459	0.564852318160973	1.19070130169617	0.47438624393568	0.635224500718654	NA
hsa-miR-4798-5p	7.03958591121753	0.441987764443898	0.931420771564957	0.474530714728723	0.635121500554163	NA
hsa-miR-186-5p	8437.16354358202	0.0361291083035879	0.0759690392341309	0.475576743734256	0.63437594700356	0.881077704171611
hsa-miR-4659a-3p	22.5955638911693	0.257353858284339	0.522138195046247	0.492884567200728	0.62209415241324	NA
hsa-miR-6857-3p	4.97294339067663	0.539876006482047	1.0950821791131	0.493000449445072	0.622012269771059	NA
hsa-miR-33a-3p	32.6399345190358	0.208951782713302	0.423525240203502	0.493363235241663	0.621755954799349	NA
hsa-miR-26a-5p	297271.263368036	0.0433762169607782	0.0875550100719873	0.495416732007848	0.620305986249735	0.871916044929347
hsa-miR-874-5p	16.2341267008261	0.296653431381434	0.598293127737769	0.495832924745638	0.620012293215214	NA
hsa-miR-548av-5p	55.633884316877	0.165832796715725	0.333376895574685	0.49743338220802	0.618883469845202	NA
hsa-miR-548k	55.633884316877	0.165832796715725	0.333376895574685	0.49743338220802	0.618883469845202	NA
hsa-miR-4520-2-3p	7.89091229458164	0.433108156945762	0.865771064742364	0.500257140234464	0.616894028771602	NA
hsa-miR-5189-3p	2.85686245941716	0.778873567681981	1.53856463259749	0.506233895658347	0.612692462575147	NA
hsa-miR-1908-3p	2.74857942433057	0.790109440482262	1.54144782719628	0.512576181004701	0.608247818343305	NA
hsa-miR-30e-3p	3569.02027963872	0.0443170486890275	0.0858158504739717	0.516420316809295	0.605560878906571	0.858082217074089
hsa-miR-6511a-5p	34.4876235919951	0.244562887214528	0.471887020458296	0.518265764074225	0.604272856143375	NA
hsa-miR-548ab	42.2660228371229	0.195324865971977	0.376742679870593	0.518456963885984	0.604139479316008	NA
hsa-miR-296-3p	2115.67420253211	0.0476769721544473	0.091834687099203	0.519160827574281	0.60364859327264	0.858082217074089
hsa-miR-5584-5p	7.90423664852368	0.44365321774732	0.854252704579744	0.519346576684915	0.603519078708615	NA
hsa-miR-3944-5p	1.99406108703453	0.921903003311858	1.76320036697482	0.522857765106751	0.601073237542954	NA
hsa-miR-1278	14.9246401853197	0.341148616231822	0.650373945647663	0.524542255289909	0.599901437965761	NA
hsa-miR-887-3p	41.8555113861546	0.204725329746062	0.381146545095817	0.537130225579234	0.591177663748734	NA
hsa-miR-6859-3p	3.9322530124722	0.832155037321503	1.53258790671419	0.542973772451077	0.587147860664625	NA
hsa-miR-4677-5p	4.37749829400994	0.639875685438663	1.17378530732669	0.545138605368975	0.585658192888826	NA
hsa-miR-320b	2914.06058152405	0.0489564631284571	0.0895970311569478	0.546407202295573	0.584786060394397	0.838832463680488
hsa-miR-6861-3p	2.89943708476142	0.82833650024964	1.51344092055226	0.547320010316211	0.584158898754411	NA
hsa-miR-4733-5p	2.8701868133592	0.808958023272654	1.47734482938281	0.547575628372839	0.583983327766246	NA
hsa-miR-412-5p	2.04811070139731	1.02799122538457	1.87034843299567	0.549625517496798	0.582576252970482	NA
hsa-miR-1264	330.622397284511	0.0951818455931273	0.17270304791357	0.551130085676086	0.581544502699458	0.838832463680488
hsa-miR-6862-5p	9.63934574662624	0.509603792127741	0.921424411948216	0.553060875661259	0.580221726026475	NA
hsa-miR-5006-3p	6.58904176304426	0.532524155848028	0.961231174430872	0.554002169315125	0.579577361110587	NA
hsa-miR-6864-5p	2.15379217296576	1.07860116685866	1.93804286526886	0.556541439917545	0.577840773666554	NA
hsa-miR-3661	18.7105192353509	0.324525413152242	0.566143810364191	0.573220809291336	0.566495196388206	NA
hsa-miR-877-3p	31.8524642286318	0.250747725919407	0.43670608226708	0.57417960523402	0.565846268934603	NA
hsa-miR-491-5p	243.276944190213	0.100716693405469	0.173940484341236	0.57902962491402	0.562569183911741	0.818619380643698
hsa-miR-654-5p	5.91710093060802	0.585310221774967	1.01011535701766	0.57944888938535	0.562286324074195	NA
hsa-miR-147b-5p	3.63812385789001	0.743386502066998	1.28110681228042	0.580268947866839	0.561733264291064	NA
hsa-miR-378f	54.2071724670151	0.19587638089251	0.336260776259754	0.582513319190104	0.560220972668631	NA
hsa-miR-194-3p	19.4161328362481	0.334198024340095	0.573462963268452	0.582771766872848	0.56004695344658	NA
hsa-miR-4682	3.69471050016763	0.75028532172486	1.28488960005769	0.583929795751459	0.559267545849939	NA
hsa-miR-421	7291.78060804931	0.059876186670194	0.102150759408675	0.586155081144791	0.557771304258206	0.816819901633356
hsa-miR-200b-3p	61.6466329779274	0.204569194972843	0.347906002416622	0.588001338154174	0.556531394633618	NA
hsa-miR-23c	11.7299645893988	0.421701091514937	0.713450918970794	0.591072322288507	0.554471963843717	NA
hsa-miR-766-3p	1883.03739957793	0.0666365502887008	0.11238769566979	0.592916776979641	0.553236849619152	0.813583602381106
hsa-miR-27b-3p	102798.339110486	0.0422670815424127	0.0710067835139446	0.595254135601173	0.551673608614861	0.813583602381106
hsa-miR-103a-3p	399698.066560265	0.0575428875307424	0.0961462738109553	0.598493163072386	0.549510919493735	0.813583602381106
hsa-miR-185-3p	366.646071092567	0.0865369140896134	0.14329758059357	0.603896546830439	0.545912424780153	0.813562787746518
hsa-miR-128-3p	249059.341087646	0.0532399197396036	0.0880183181051753	0.604873177376395	0.545263266532293	0.813562787746518
hsa-miR-6855-3p	2.94006799188942	0.895857127348284	1.4777174049341	0.606243876100406	0.544352821123971	NA
hsa-miR-3149	2.11867954291886	1.04888506100507	1.72712338093197	0.607301755384195	0.543650673620862	NA
hsa-miR-184	418.819691971839	0.0890798531246016	0.145641631106635	0.611637293868123	0.540777757957638	0.813562787746518
hsa-miR-532-3p	256.262432685322	0.103491854172764	0.169048666744798	0.612201540335119	0.540404422596657	0.813562787746518
hsa-miR-147b-3p	11.7955835460729	0.445132616434159	0.725747396492163	0.613343731697377	0.53964908302984	NA
hsa-miR-4528	5.27071163972697	0.663309585494803	1.07875184103005	0.614886167759806	0.538629898297994	NA
hsa-miR-302b-3p	94.4201932910771	0.16101248713084	0.261310820353071	0.616172292112847	0.537780813479125	0.813562787746518
hsa-miR-4691-3p	5.35805433690258	0.684974563669686	1.10712279959199	0.618697911308591	0.53611538624234	NA
hsa-miR-6858-3p	2.13015453193738	1.08659033884935	1.7520443965083	0.620184249334577	0.535136490015485	NA
hsa-miR-181d-5p	3111.13464273905	0.0547005361278174	0.0878610345059162	0.622580150978464	0.533560458149965	0.813562787746518
hsa-miR-216b-5p	40159.5005854684	0.0435388346604275	0.0699222056951699	0.62267536081796	0.533497877302614	0.813562787746518
hsa-miR-16-2-3p	257.008651389711	0.106116426257625	0.169869935085812	0.624692216453835	0.53217308261801	0.813562787746518
hsa-miR-146a-5p	47.6633513861049	0.235794379590945	0.375722399964515	0.62757604979957	0.530281702294708	NA
hsa-miR-6759-5p	2.24025711425806	1.12737646191713	1.7872111497195	0.630802052736784	0.528169961044026	NA
hsa-miR-885-3p	34.7425240312626	0.282851031153118	0.447599549199711	0.631928766815882	0.527433424939709	NA
hsa-miR-124-5p	4389.2060768043	0.0611220466725844	0.095493797238138	0.640063003465671	0.522131640113148	0.812204773509342
hsa-miR-382-5p	16.8829904323843	0.389274694525614	0.607714832678205	0.640554868160904	0.521811930046377	NA
hsa-miR-6874-3p	3.08841844209487	0.949352291679747	1.47792409964572	0.642355241319443	0.520642554099284	NA
hsa-miR-329-3p	77.6171945378116	0.190880168376531	0.296457179744066	0.643870958164411	0.519659115571134	NA
hsa-miR-31-5p	22.8390894811061	0.344989091686062	0.535776966212485	0.643904298695143	0.519637494101096	NA
hsa-miR-9901	8.48713645567364	0.566262839201384	0.879348119441187	0.643957525673946	0.519602977150479	NA
hsa-miR-577	12.0984258509529	0.465756258351321	0.7213056157401	0.64571278552078	0.518465378845297	NA
hsa-miR-30c-2-3p	191.693400395727	0.122504976847062	0.186932433616737	0.655343615213564	0.512246545478212	0.800385227309707
hsa-miR-203a-3p	145.942438158383	0.142351029565184	0.216743144561696	0.656772927480821	0.511326934209493	0.800385227309707
hsa-let-7f-2-3p	3.80218170128073	0.848784931887843	1.29020950946681	0.657865971115506	0.510624258423418	NA
hsa-miR-190b-5p	3.8575470062473	0.872022495433393	1.31650989978214	0.662374430741235	0.507731286333712	NA
hsa-miR-3677-3p	5.41896773663968	0.70632654878144	1.06331325789935	0.66426948364853	0.506517848747887	NA
hsa-miR-4781-3p	15.646922663882	0.413439877981156	0.621682667370583	0.665033625160899	0.506028986480989	NA
hsa-miR-203b-3p	22.9705174873462	0.375648552689261	0.564529701686418	0.665418580399024	0.505782804056784	NA
hsa-miR-10b-5p	388164.157828246	0.0675058969884824	0.101335608366978	0.66616165902923	0.505307776764457	0.800261184921086
hsa-miR-153-3p	123.460734927481	0.170024980919605	0.254627308473389	0.667740557519086	0.504299216185619	0.800261184921086
hsa-miR-548u	8.35088902209919	0.563527076492872	0.840217380750619	0.670692001145511	0.502416759543734	NA
hsa-miR-3191-3p	2.31731634203676	1.17920221586345	1.73556031927084	0.679436031562916	0.49686162618472	NA
hsa-miR-505-3p	4739.40078354334	0.0550497173375581	0.0807340876160467	0.68186461212471	0.49532456381765	0.800261184921086
hsa-miR-1538	3.85256240348592	0.867166440992747	1.2687467100855	0.683482711008812	0.494301871316096	NA
hsa-miR-200c-3p	142.849929996716	0.144287765326481	0.210913057462096	0.684110159241382	0.493905607169404	0.800261184921086
hsa-miR-7851-3p	10.0217544895103	0.542517988494116	0.782260756792481	0.693525763351101	0.487979663527183	NA
hsa-miR-1262	4.72153989825155	0.81116829037045	1.16836983113369	0.694273567114754	0.48751066442315	NA
hsa-miR-133a-5p	72.8358859132056	0.212596971888141	0.305948073119116	0.694879264055274	0.487130968699882	NA
hsa-miR-488-3p	241.040919869459	0.140498075628895	0.201740123249383	0.696430999277307	0.486158955245519	0.798852743361182
hsa-miR-3158-3p	770.085865001003	0.0817707114142494	0.116400220891788	0.702496187616929	0.482369778414016	0.798852743361182
hsa-miR-548i	49.7914718605871	0.270481179470136	0.377198631970276	0.717078898344069	0.473325415304488	NA
hsa-miR-26b-5p	5430.82903861897	0.0628506579017995	0.0858888233240727	0.731767597568004	0.464310429409704	0.781291587949022
hsa-miR-383-5p	878.437535875611	0.0884416746582293	0.120854252865344	0.73180440540037	0.464287959795203	0.781291587949022
hsa-miR-6840-5p	2.33311808851477	1.2482296158229	1.70306416777759	0.732931641355458	0.463600123394658	NA
hsa-miR-3939	2.38719752056698	1.28288352847592	1.7447254709879	0.735292485728153	0.46216138355451	NA
hsa-miR-1246	26995.1934634933	0.0721523409038732	0.0980636384040546	0.735770588141771	0.461870323305782	0.781291587949022
hsa-miR-4492	15.2586784281839	0.497729446472459	0.672271272787339	0.740369946805546	0.45907554926549	NA
hsa-miR-5585-3p	19.6197151820483	0.415202115530759	0.55947025684327	0.742134385969823	0.45800591788194	NA
hsa-miR-378c	693.114081799962	0.102208949268241	0.137650553705607	0.742524795699957	0.457769434293623	0.781291587949022
hsa-miR-1285-5p	10.3889000604606	0.603661932167305	0.809183774897244	0.746013391388084	0.455659325614262	NA
hsa-miR-122-5p	40.6935499103253	0.294377985198102	0.392685715341246	0.749652899755435	0.453463781715054	NA
hsa-miR-125b-2-3p	1519.47917832337	0.0740424559775218	0.0984253887956906	0.752269885681809	0.451888773856209	0.779118575614153
hsa-miR-18b-5p	38.717076461284	0.308793577353848	0.409830514364799	0.753466534409842	0.451169614080153	NA
hsa-miR-891a-5p	12.365064645988	0.525133750029146	0.695906383100968	0.754604013961107	0.450486614530304	NA
hsa-miR-191-5p	50828.3883649542	0.0745600622878541	0.098570882575321	0.756410618834426	0.449403043322874	0.779118575614153
hsa-miR-551a	101.679880775253	0.19341282062657	0.255408560258432	0.757268356357623	0.448889104742472	0.779118575614153
hsa-miR-7157-3p	2.42795259867715	1.27656295859593	1.68180700072219	0.759042481121649	0.447827145034075	NA
hsa-miR-3151-5p	4.89221229888159	0.864080774477777	1.13272264751696	0.762835259250734	0.445561650258342	NA
hsa-miR-4324	20.2520626383065	0.41487162690044	0.538583164854959	0.770301884597832	0.441120838722814	NA
hsa-miR-889-3p	20.2397758153145	0.430560608176774	0.558654088814737	0.770710564546782	0.44087850857289	NA
hsa-miR-3688-3p	12.0381673446589	0.599996090352422	0.777652834001383	0.77154748766897	0.440382486282953	NA
hsa-miR-4429	5.79573893168497	0.826133241161316	1.06522575519164	0.775547565513649	0.438016170286832	NA
hsa-miR-100-5p	1481.71308892227	0.0777468587924449	0.100088087034097	0.776784341636569	0.437286016484272	0.769096008891936
hsa-miR-301b-3p	204.240761310257	0.168470255831285	0.216300810872541	0.778870200031562	0.436056179761466	0.769096008891936
hsa-miR-135b-3p	288.11992252116	0.122859513643405	0.15733652225729	0.780870912110884	0.434878421684252	0.769096008891936
hsa-miR-133a-3p	1394.94608083872	0.0736563361555108	0.0940658694079856	0.783029345490298	0.433609879644011	0.769096008891936
hsa-miR-7-2-3p	24.9036895919727	0.396766675817902	0.505938297378492	0.784219494499112	0.432911328214474	NA
hsa-miR-28-3p	4272.29910023517	0.0726322130359102	0.0926023144208966	0.784345547842161	0.432837380056077	0.769096008891936
hsa-miR-483-5p	89.3870258247411	0.229493727304758	0.29124794499211	0.78796685522013	0.430716093508211	NA
hsa-miR-1912-3p	102.860469368392	0.198980568435715	0.251959485693516	0.789732396412952	0.429684067363836	0.769096008891936
hsa-miR-2682-5p	1036.71885680188	0.0852271294996677	0.107659803590969	0.79163370781792	0.428574286464703	0.769096008891936
hsa-miR-6895-3p	3.34163852989527	1.1528256371628	1.45406850380751	0.792827596598167	0.427878275744481	NA
hsa-miR-1307-5p	247.53966516945	0.138398997998506	0.17429197393211	0.794064091857811	0.427158120559731	0.769096008891936
hsa-miR-219b-5p	14.821548087021	0.517382930599442	0.647733521429869	0.798758923974355	0.424430212544658	NA
hsa-miR-15a-5p	23.7513957481763	0.441870537483046	0.550559285981512	0.802584841876383	0.422214732489361	NA
hsa-miR-4662a-5p	3.34728097795854	1.13549848227771	1.39997800619293	0.8110830864876	0.417317958101993	NA
hsa-miR-1247-3p	8.98178737838176	0.71558250437723	0.880713594416377	0.812503075817088	0.416503022371757	NA
hsa-miR-2276-3p	4.14070502844125	0.997110303284872	1.22517378993145	0.813852133859852	0.41572966474071	NA
hsa-miR-2116-3p	1.64913877505085	1.8348291672856	2.25418810439163	0.813964532822689	0.415665269484464	NA
hsa-miR-93-3p	253.591620172305	0.136763261671648	0.167715752224017	0.815446729708335	0.414816645129851	0.769096008891936
hsa-miR-933	34.1550779388851	0.366358836446479	0.44693204220238	0.819719335049566	0.412376125013347	NA
hsa-miR-181b-5p	22232.2296689974	0.0669147164150916	0.0810970857756964	0.825118631268313	0.409304243091846	0.769096008891936
hsa-miR-2682-3p	56.6292554170236	0.290340118334376	0.351607960607903	0.82574955877677	0.408946172950839	NA
hsa-miR-29a-3p	1092.73501626044	0.092237647883973	0.110735555833899	0.832954214112829	0.404870552112953	0.769096008891936
hsa-miR-1294	2.52209944584822	1.38570565135638	1.66293820251631	0.83328752040188	0.404682592839201	NA
hsa-miR-93-5p	10648.2168720241	0.0682276417251267	0.0818768075058519	0.833296311904325	0.404677635810236	0.769096008891936
hsa-miR-548ay-5p	64.0702837985334	0.260376850698236	0.312104847337206	0.834260835484295	0.404134016306494	NA
hsa-miR-10522-5p	8.83883014810459	0.688511001764561	0.823858939917041	0.83571466959367	0.403315440584026	NA
hsa-miR-205-5p	3.41534260925469	1.1648611860086	1.3934233305987	0.835970778175573	0.403171342584609	NA
hsa-miR-425-3p	701.798722203768	0.0995728782921837	0.119038825121795	0.836473967130514	0.40288831610199	0.769096008891936
hsa-miR-548ay-3p	27.8753048934339	0.401350229663314	0.478974654572739	0.837936257861767	0.402066503903766	NA
hsa-miR-3117-3p	1232.26839324018	0.0860226170718902	0.102329081559277	0.840646820640711	0.400545820724727	0.769096008891936
hsa-miR-584-5p	18.4367312052636	0.490900458614864	0.580406904568984	0.845786731257808	0.397671728854084	NA
hsa-miR-6741-3p	6.58781747387445	0.821611028187579	0.97118940625125	0.845984339305103	0.397561480786438	NA
hsa-miR-548aj-5p	1.93549361882721	3.75872402151599	4.42766356953816	0.84891816247639	0.395926831718361	NA
hsa-miR-548g-5p	1.93549361882721	3.75872402151599	4.42766356953816	0.84891816247639	0.395926831718361	NA
hsa-miR-548x-5p	1.93549361882721	3.75872402151599	4.42766356953816	0.84891816247639	0.395926831718361	NA
hsa-miR-3157-5p	8.26884223970035	0.769127662665785	0.89510396443307	0.859260704037799	0.390196698960087	NA
hsa-miR-3648	9.02342511259971	0.751679209322549	0.874688611359398	0.859367779070915	0.39013764048849	NA
hsa-miR-136-3p	2.58896955752275	1.39420484009516	1.61863603578173	0.86134548426869	0.389047791635415	NA
hsa-miR-548aj-3p	4.45129377480333	1.08890322983132	1.26260653112606	0.862424835439572	0.388453778761511	NA
hsa-miR-95-3p	41941.5905644915	0.0761816266274428	0.0876017767385014	0.869635633702399	0.384499557890279	0.760309860235016
hsa-miR-151a-5p	564.228851548399	0.121119192092236	0.137850035178671	0.878630113770009	0.379601862455377	0.759203724910755
hsa-miR-7110-3p	2.60292193907725	1.4546057254472	1.65377281274357	0.879568048427429	0.379093354262702	NA
hsa-miR-4433b-5p	2.66016642665676	1.43257490976145	1.62699545210592	0.880503327718084	0.378586703252255	NA
hsa-miR-548ar-5p	2.23326186787755	3.96466059846171	4.42497518489949	0.895973521386372	0.370266905241764	NA
hsa-miR-140-3p	18362.9014701175	0.0700620692465858	0.0777411773413301	0.90122212761162	0.367470228143745	0.73916425201328
hsa-miR-3176	48.5801715516678	0.324071191461261	0.357001027157131	0.90775982926969	0.364005126267756	NA
hsa-miR-3074-5p	258.685625819458	0.152734050863309	0.167552615831458	0.911558736969794	0.362001052253098	0.732372071032279
hsa-miR-6794-3p	8.46848046554788	0.793568884599218	0.866893049330857	0.915417288455322	0.359972605771231	NA
hsa-miR-598-3p	2407.8907055655	0.0788475028801147	0.0861072034040137	0.915689974393471	0.359829524879882	0.732211242488132
hsa-miR-188-5p	29.8405189258728	0.421375825563226	0.455037476667286	0.92602444231495	0.35443327805014	NA
hsa-miR-302d-3p	36.7438603553746	0.378247966112131	0.406587678673177	0.930298643939416	0.352216479751052	NA
hsa-miR-1256	3.5884924024207	1.25539512999272	1.34618078288188	0.932560578754654	0.35104689517958	NA
hsa-miR-302a-3p	36.9987397152066	0.393098876162725	0.420148011419576	0.935619985048938	0.349468881098221	NA
hsa-miR-99a-5p	86712.4610665066	0.0720900694376601	0.076854962662908	0.938001489296831	0.348243644747495	0.721214648885345
hsa-miR-4746-5p	28.2835852281425	0.441185713007826	0.469899560384669	0.938893649201679	0.347785350194905	NA
hsa-miR-192-5p	12279.3301358772	0.0729533470170875	0.0776575102136143	0.939424233617754	0.347512975694718	0.721214648885345
hsa-miR-4286	353.779672574514	0.142507279041861	0.151621557498084	0.939887977629182	0.347275024747485	0.721214648885345
hsa-miR-497-5p	6.93185907811607	0.931886067714102	0.988823860971539	0.9424186697907	0.345978332399438	NA
hsa-miR-1224-5p	136.952360517851	0.212504387622329	0.225036746195907	0.944309723698779	0.345011398435921	0.721214648885345
hsa-miR-873-5p	202.470207841726	0.172414275800731	0.181989827694205	0.947384136713598	0.343443071521224	0.721214648885345
hsa-miR-192-3p	1.84711772886685	2.01912687110135	2.12676219974178	0.949390049976676	0.342422269063813	NA
hsa-miR-450b-5p	334.874715325325	0.150499720950648	0.157771672388299	0.953908383377257	0.340130019539449	0.721214648885345
hsa-miR-30b-5p	2284.16792363166	0.0876714584617863	0.091206167813267	0.961244843016346	0.336429073903418	0.721214648885345
hsa-miR-218-1-3p	2.80773486057814	1.58307838752625	1.61633790651721	0.97942291716549	0.327371058245314	NA
hsa-miR-643	7.0370068753648	0.924703023025079	0.942784917687632	0.980820763757123	0.326681137026334	NA
hsa-miR-582-5p	72.9679388778769	0.30293164505434	0.308638573598672	0.981509347720896	0.326341627001162	NA
hsa-miR-4484	1.890350199513	2.05358470860154	2.08934429771098	0.982884779139268	0.325664149848909	NA
hsa-miR-24-1-5p	37.2202668569827	0.414088112368748	0.420287589114832	0.98524944131912	0.324501560434068	NA
hsa-miR-6514-5p	32.8338574676997	0.424272281637018	0.429567256490752	0.987673700046437	0.32331247885868	NA
hsa-miR-504-3p	5.36679925325553	1.07315680343882	1.08564987628566	0.988492539703889	0.322911486325337	NA
hsa-miR-3934-5p	1.87821736519258	2.04657216626152	2.05720761932582	0.994830150848952	0.319818879357427	NA
hsa-miR-6743-3p	2.05258849566964	2.16681783313275	2.15719285124819	1.0044618087247	0.315156070756951	NA
hsa-miR-548ap-3p	13.4567925682065	0.742613996353803	0.737175014528387	1.00737814184993	0.31375309124032	NA
hsa-miR-6761-5p	5.44947111140807	1.1085299749161	1.09907212618005	1.00860530306499	0.313163963039867	NA
hsa-miR-3680-3p	3.15719950243746	1.73107975800136	1.71299408611607	1.0105579301364	0.312228059803566	NA
hsa-miR-1289	8.77822756024704	0.904305864155081	0.892553987057041	1.01316657285549	0.310980604023481	NA
hsa-miR-1243	19.412169236023	0.576713795465874	0.566862939265676	1.01737784483311	0.308973717404195	NA
hsa-miR-141-3p	1.91765675269897	2.09916082001171	2.04130857203394	1.02834076570801	0.303789561416004	NA
hsa-miR-130a-5p	32.7237803649032	0.460772807963912	0.446787976450853	1.0313008233215	0.302399772374101	NA
hsa-miR-4254	1.98452686437349	2.11890844621652	2.04321496409246	1.03704626456555	0.299714296365336	NA
hsa-miR-448	4720.75773418224	0.112701423083396	0.108275462781478	1.0408768541664	0.297932705216004	0.668438761702573
hsa-miR-3911	5.71152852048847	1.16475621281295	1.11805664906456	1.04176851306011	0.297519015655895	NA
hsa-miR-181b-2-3p	26.8679041460477	0.501587112684793	0.479507758270049	1.04604587524173	0.295539852498358	NA
hsa-miR-17-5p	8597.35984229435	0.081434463984557	0.0759288567422219	1.07251007691353	0.283490990289135	0.654319238809751
hsa-miR-6736-5p	3.09220857337587	1.68780461450499	1.57351676472676	1.07263211447136	0.283436209853393	NA
hsa-miR-485-5p	3.02098188655243	1.70325717688674	1.58344388785872	1.07566626765034	0.282076538754919	NA
hsa-miR-301b-5p	29.0361256913676	0.500188283944693	0.46397915912787	1.07804041217042	0.281015721827516	NA
hsa-miR-5579-3p	5.66206029208047	1.18763646002243	1.09871770308083	1.08092957516956	0.279728441628765	NA
hsa-miR-1290	4084.21262521998	0.103839115816721	0.0956979294075426	1.08507170907019	0.277889896320657	0.652761501424361
hsa-miR-24-3p	18073.2754449346	0.0812846641596572	0.0746765048509453	1.08849047397038	0.276378639689713	0.652761501424361
hsa-miR-217-3p	160.394865285717	0.223485567551842	0.205238390623973	1.08890723062285	0.276194797350641	0.652761501424361
hsa-miR-4741	5.81846604728185	1.20345041575411	1.09825421118885	1.09578493166112	0.273172904241351	NA
hsa-miR-3199	6.81695764776074	1.20309791395252	1.09630377353329	1.09741290963091	0.272460932595239	NA
hsa-miR-30a-5p	31921.7510995163	0.0802400999602974	0.0725759071733403	1.10560243868054	0.268898633824923	0.652761501424361
hsa-miR-708-3p	2248.92723988991	0.125182993631097	0.111957484629821	1.11812974402744	0.26351158461164	0.652761501424361
hsa-miR-301a-5p	523.326784478414	0.14090234825991	0.125494651478993	1.12277572469689	0.261532757728707	0.652761501424361
hsa-miR-4301	12.4013316879431	0.821562669536749	0.72879982232247	1.12728165454085	0.259623416324002	NA
hsa-miR-32-3p	21.7564832677319	0.653366499806129	0.57783740835267	1.13070993736591	0.258177197374068	NA
hsa-miR-589-5p	373.324650367095	0.162604244249684	0.143157057366175	1.13584511473832	0.256021392017993	0.652761501424361
hsa-miR-151b	704.464791205412	0.152370096090723	0.132057066573465	1.1538200873632	0.248573936985746	0.649260283171724
hsa-miR-548w	7.64903278293481	1.08026169281153	0.925938131978724	1.16666724860225	0.243344774048396	NA
hsa-miR-744-3p	113.378867892323	0.279519693533695	0.239061155048795	1.16923928304723	0.242307238194267	0.64248131339389
hsa-miR-7113-5p	2.2160828470512	2.31946355566453	1.97695434391715	1.173250946741	0.240695187037411	NA
hsa-miR-548d-5p	45.1474095272398	0.441735892922755	0.375995935583644	1.17484220204951	0.240057852627725	NA
hsa-miR-20a-5p	15176.1637975981	0.0866311642628606	0.0733614235887389	1.18088172264092	0.237649713094608	0.634941981550478
hsa-miR-3130-3p	14.7432318005243	0.771998084730821	0.652745666328986	1.1826935429116	0.236930624197196	NA
hsa-miR-1261	6.03171307325614	1.26697775112443	1.06939796251166	1.18475796246023	0.23611315782627	NA
hsa-miR-3913-5p	91.3783284664291	0.326090199387048	0.274245373678862	1.18904539760403	0.234421803056097	0.631135623612569
hsa-miR-6511a-3p	347.056831461479	0.212531945469252	0.178547656232026	1.19033735840846	0.233913822975419	0.631135623612569
hsa-miR-369-3p	7.63122768286169	1.10259607749732	0.924397613411211	1.1927725272121	0.232958472257264	NA
hsa-miR-1298-3p	574.320491795856	0.150016545300872	0.125336239343917	1.19691276909333	0.231340556603369	0.631135623612569
hsa-miR-7977	209.979253515496	0.222657295252372	0.185915855548367	1.19762402510337	0.231063418684446	0.631135623612569
hsa-miR-125b-5p	112828.26349683	0.0971425905134601	0.0809944735408457	1.19937307160187	0.230382913542493	0.631135623612569
hsa-miR-219a-1-3p	134.563243637777	0.26376930745366	0.217035948817213	1.21532542830408	0.224241997224393	0.631135623612569
hsa-miR-126-5p	36.6058427680622	0.499616390452686	0.410934422605468	1.21580564432871	0.224058968167809	NA
hsa-miR-548n	13.3606331290506	0.840339076713814	0.689738345977708	1.21834472682917	0.22309300003252	NA
hsa-miR-1302	350.291120129928	0.200636819078104	0.161945354845108	1.2389167893701	0.215376315322616	0.612859433844843
hsa-miR-940	59.4970503355633	0.397050080537992	0.320142290216281	1.24023002481101	0.214890325956328	NA
hsa-miR-767-3p	58.8445801617626	0.406444099020197	0.327660212597997	1.24044386041725	0.214811266648134	NA
hsa-miR-935	232.12671643325	0.226955700939443	0.182899868934139	1.24087404907419	0.214652280802029	0.612859433844843
hsa-miR-9983-3p	192.902663114788	0.242275096878302	0.192101450154428	1.26118307115089	0.207242896441572	0.601483424561871
hsa-miR-4734	2.46099300136037	2.47999464359922	1.95432233470169	1.26897932831422	0.204448436919707	NA
hsa-miR-22-5p	257.841692149799	0.210661358211589	0.165347238668724	1.27405428664976	0.202644177653888	0.601063238803906
hsa-miR-532-5p	8411.56905544043	0.0972763856348657	0.0762756997180387	1.27532603430002	0.202193866623381	0.601063238803906
hsa-miR-4742-5p	3.43004423754506	1.90775332697963	1.48943434809586	1.28085761511984	0.200243682605888	NA
hsa-miR-6873-3p	13.7992898330091	0.889309924226435	0.692974141488659	1.28332338969533	0.199378801499014	NA
hsa-miR-1285-3p	233.563702400018	0.22705961647028	0.176095962865282	1.28940841559205	0.197256137247657	0.595169379626551
hsa-miR-338-3p	56.991407974373	0.497035391543837	0.382755446192246	1.29857170286792	0.194090954299855	NA
hsa-miR-550a-3p	48.2704572047286	0.579177494813579	0.441807880774466	1.31092612879225	0.189882722241938	NA
hsa-miR-5001-5p	2.49921105155572	2.54116725280004	1.93721677420839	1.31176194973763	0.189600467082193	NA
hsa-miR-127-5p	3.52422090240556	1.94354687412928	1.47149583613968	1.32079672017827	0.186569153621142	NA
hsa-miR-302a-5p	414.64000199656	0.192756854415057	0.143881647794712	1.33969034529046	0.180346037693265	0.553693975374059
hsa-miR-194-5p	2017.47490498589	0.128895674482816	0.095348212686514	1.35184153799085	0.176426012886731	0.551331290271034
hsa-miR-324-5p	148.424764950926	0.294493522926434	0.216968859709417	1.35730778749008	0.174683433955311	0.550803620579811
hsa-miR-6856-3p	2.61950274998056	2.60081900302979	1.91230253152001	1.3600457878192	0.173815434809117	NA
hsa-miR-15b-3p	103.758286723263	0.335355033790071	0.245406069259031	1.36653113267585	0.17177231607235	0.546548278412022
hsa-miR-335-5p	1486.70741347876	0.130360204834189	0.0941393784448676	1.38475744144129	0.166126648307198	0.538373397291846
hsa-miR-3145-5p	4.81771891321409	1.80687170033134	1.28564430720508	1.40542114969527	0.159896081257144	NA
hsa-miR-6847-5p	2.73079685192285	2.65568591295704	1.8822881940762	1.41088167120997	0.158279507456368	NA
hsa-miR-134-5p	50.2548535747568	0.505856060033747	0.358087510004078	1.41266044165569	0.15775558815672	NA
hsa-miR-548am-5p	4.98318680050134	1.82806921021749	1.29009166850444	1.41700722115097	0.15648081623745	NA
hsa-miR-548c-5p	4.98318680050134	1.82806921021749	1.29009166850444	1.41700722115097	0.15648081623745	NA
hsa-miR-548o-5p	4.98318680050134	1.82806921021749	1.29009166850444	1.41700722115097	0.15648081623745	NA
hsa-miR-548ba	4.03711536004313	2.1368147147051	1.49804434822924	1.42640284129833	0.153752094027325	NA
hsa-miR-302c-3p	38.2985012944803	0.619854282793897	0.428248540913146	1.44741715049909	0.147780125166885	NA
hsa-miR-1298-5p	3067.4046923581	0.18272645757354	0.125005705432278	1.46174494149415	0.143811116890267	0.474848027467863
hsa-miR-660-5p	414.435960408027	0.215202061059483	0.144430631887293	1.49000290483682	0.136223472146433	0.45407824048811
hsa-miR-216a-3p	6462.64629676502	0.129938836598973	0.0871666137256111	1.49069501550218	0.136041585344883	0.45407824048811
hsa-miR-1275	58.0716308580033	0.55816303058197	0.372858638813623	1.49698296479855	0.134397690710549	NA
hsa-miR-1179	23.5239011492228	0.797226278296914	0.530471143260165	1.50286455432303	0.13287397505952	NA
hsa-miR-548aa	15.8158942292794	1.05884333594069	0.703077371096214	1.50601253783745	0.132063955113393	NA
hsa-miR-548t-3p	15.8158942292794	1.05884333594069	0.703077371096214	1.50601253783745	0.132063955113393	NA
hsa-miR-196a-5p	1.74958296372831	3.61812406544348	2.30942581264206	1.56667689675826	0.117190233645328	NA
hsa-miR-323a-3p	147.267452731327	0.33873375249893	0.214434329007671	1.57966196022099	0.114184301506078	0.41200521161987
hsa-miR-5582-3p	1.66691110557578	3.53829303827078	2.22914148007906	1.58728957757553	0.11244707467007	NA
hsa-miR-151a-3p	78583.9193677218	0.134211131976426	0.0845501193451428	1.58735591405332	0.11243205813643	0.411605529771572
hsa-miR-4516	33.6025652831387	0.687135777064411	0.43192931860336	1.59085236280384	0.111642805448919	NA
hsa-miR-193b-3p	499.225445321796	0.215827941933614	0.134811720096119	1.60095829783739	0.109386155936291	0.407288878486191
hsa-miR-873-3p	255.135641659082	0.282876921950516	0.176221710478837	1.60523309631867	0.108442516465096	0.407288878486191
hsa-miR-7-1-3p	301.414978043286	0.274491837869642	0.168302914881674	1.63093929812579	0.102903128563562	0.391479293448334
hsa-miR-4803	1.74340684134532	3.5907734731836	2.19285591384885	1.63748719216173	0.101528712935089	NA
hsa-miR-550b-2-5p	1.70515897346055	3.56425277762349	2.15835146996066	1.65137737167916	0.0986615424122173	NA
hsa-miR-4671-5p	1.71729180778097	3.57223055835423	2.16112274072267	1.65295126049143	0.0983407833845968	NA
hsa-miR-4440	27.4946214400253	0.809552906190881	0.48591328442073	1.66604398798434	0.0957046534308479	NA
hsa-miR-23a-3p	680.447355724088	0.20471116497722	0.122065371462423	1.67706174588786	0.0935304082648101	0.359732339480039
hsa-miR-654-3p	77.3415918976284	0.493933473149042	0.293943357093265	1.68036957199316	0.0928854324425149	NA
hsa-miR-219a-2-3p	16253.9980280378	0.125348308736065	0.0743955960020087	1.68488883041787	0.0920100219721246	0.357816752113818
hsa-miR-204-5p	584.430784333073	0.230368528224167	0.135130399947598	1.70478684525097	0.0882341858095469	0.352199474526352
hsa-miR-548au-5p	10.7572288575154	1.45820222935313	0.852034928039588	1.71143480315796	0.0870008770444405	NA
hsa-miR-652-3p	3025.25442274296	0.14722614338249	0.0857367307312245	1.71718867895755	0.0859447033775818	0.349774955606438
hsa-miR-181c-3p	2176.31324392184	0.152141034198714	0.0879764046130957	1.72933907526459	0.083748427034179	0.349774955606438
hsa-miR-629-5p	1455.94944690929	0.183563604770807	0.105366905769708	1.74213718652807	0.081484441984725	0.349774955606438
hsa-miR-212-3p	76.8812618501576	0.49709894999446	0.285246834187579	1.74269751813465	0.0813864654192541	NA
hsa-miR-548j-5p	4.72861825254896	2.4563002340864	1.40243734028631	1.75145096577715	0.0798682605421451	NA
hsa-miR-1304-3p	73.4258806399804	0.516996254681196	0.29206453098788	1.77014392309983	0.076703168152325	NA
hsa-miR-128-2-5p	26.564477865393	0.891274175384145	0.493932687280518	1.8044446102389	0.0711616350134168	NA
hsa-miR-342-3p	15919.8046925389	0.168111447025685	0.0925515695190858	1.81640838614862	0.069307749733403	0.323436165422547
hsa-miR-485-3p	4.06169184056352	3.27937543523622	1.79808950164855	1.82381101287203	0.0681806483734735	NA
hsa-miR-326	281.112151006375	0.303195487951985	0.164040052610861	1.84830157712295	0.0645587277190713	0.318247249319365
hsa-miR-1271-5p	3143.7659940751	0.155617623027548	0.0840537623051056	1.85140579981029	0.0641111953329974	0.318247249319365
hsa-miR-452-5p	55.4133503452272	0.644769619148731	0.345969042494993	1.86366275577406	0.0623690787531322	NA
hsa-miR-215-5p	229.156192993373	0.334026348028411	0.177618321932494	1.88058497791327	0.0600283967877765	0.313581177249579
hsa-miR-152-3p	7870.02220983024	0.179402081410856	0.0931388678322553	1.92617846433309	0.0540820938867184	0.290838771582975
hsa-miR-3912-3p	13.2313008227122	1.46139506284879	0.756471079426718	1.93185847098912	0.053376976803495	NA
hsa-miR-592	756.571919666888	0.235890844616596	0.120328502940018	1.96039042166246	0.0499501745317359	0.286599362067337
hsa-miR-490-3p	1683.67471634179	0.17891763400037	0.0902562719807174	1.98232909551809	0.0474424196405315	0.280302915822401
hsa-miR-320c	1572.85167842525	0.223268649016841	0.112602190577778	1.98280910763119	0.0473887563109079	0.280302915822401
hsa-miR-374b-5p	23945.2636781966	0.143388937429974	0.0722251091139753	1.98530593015371	0.0471104446682844	0.280302915822401
hsa-miR-345-5p	3978.76734343817	0.161227537126751	0.0807763272983433	1.99597508972233	0.0459366343079502	0.280302915822401
hsa-miR-216a-5p	6177.46714826226	0.16870447560831	0.0827779107236195	2.03803737172811	0.041546195573214	0.264384880920453
hsa-miR-324-3p	327.548943308494	0.314812669505568	0.14965718909067	2.10355861564952	0.0354169671422112	0.22955441666248
hsa-miR-106b-5p	1509.766444921	0.211057461558267	0.0998770061660367	2.11317368892098	0.034585904410937	0.228397481959018
hsa-miR-9985	41.9014471960836	0.901832327659288	0.426344585586609	2.11526628494285	0.0344072582859343	NA
hsa-miR-130a-3p	699.290061324367	0.272147634769446	0.128047205776169	2.12536957069698	0.0335557872962374	0.228397481959018
hsa-miR-130b-3p	586.523358686315	0.280186953918298	0.131420085721437	2.13199491067288	0.0330072649433297	0.228397481959018
hsa-miR-363-3p	11863.980565578	0.162186852252358	0.0757363785245844	2.14146563925962	0.0322365065484844	0.228397481959018
hsa-miR-548ap-5p	6.20284927094426	2.88524376966738	1.32666332342249	2.17481234215786	0.0296441818226539	NA
hsa-miR-320d	1002.75362857	0.27576069204531	0.12497668079057	2.20649716651874	0.0273492084100554	0.214892489337969
hsa-miR-181a-2-3p	3000.95825877825	0.199038270498725	0.0901897541627364	2.20688339098458	0.0273222070727013	0.214892489337969
hsa-miR-16-5p	1806.30686247997	0.21387877732849	0.0956309331448798	2.23650204274872	0.0253189036477258	0.214892489337969
hsa-miR-362-3p	2.84337387492075	4.30711509017749	1.90611425639958	2.2596311190249	0.0238441545611633	NA
hsa-miR-135a-2-3p	1539.39420366717	0.217669696879283	0.0960408770418069	2.26642762523431	0.0234252137799248	0.210226277512145
hsa-miR-216b-3p	3395.31781450675	0.197735498577888	0.0840352349809844	2.35300702880919	0.018622282076978	0.18622282076978
hsa-miR-106a-5p	876.517745804625	0.278341846656585	0.112691481405581	2.46994575974045	0.0135133540036425	0.14780230941484
hsa-miR-25-3p	11954.497875758	0.183911656601865	0.0729733247023102	2.52025870209588	0.0117268610616039	0.132400044243915
hsa-miR-383-3p	3.79856413098492	4.71698599288483	1.83612543986696	2.56898896473359	0.0101995705416009	NA
hsa-miR-199a-3p	1133.0554605572	0.325962808841003	0.123974658174981	2.62926967203999	0.00855684752324858	0.101297841587518
hsa-miR-199b-3p	1133.0554605572	0.325962808841003	0.123974658174981	2.62926967203999	0.00855684752324858	0.101297841587518
hsa-miR-129-1-3p	767.602954844987	0.325771990141953	0.120485922988805	2.70381785739587	0.0068547852251793	0.0949579282811153
hsa-miR-361-5p	5919.02995776608	0.240688291117799	0.0838319158440773	2.87108183911084	0.0040906960369585	0.0650792551334306
hsa-miR-10b-3p	1873.64864387598	0.281766719847359	0.090378340384187	3.11763547161415	0.00182308138887358	0.0303846898145597
hsa-miR-20b-5p	1762.8529836607	0.315412871853591	0.0959135811067874	3.28851105561807	0.00100718828684201	0.0194443363121283
hsa-miR-10a-3p	5080.11735657613	0.269147099331283	0.0776216407178054	3.46742347678235	0.000525473334235577	0.0114947291864032
hsa-miR-217-5p	73522.6088753473	0.28530684369543	0.0760191205660459	3.75309318985812	0.000174665885199101	0.00509442165164044
hsa-miR-129-2-3p	2927.74211828189	0.416399918445178	0.0988776401748691	4.21126472788749	2.53944943006124e-05	0.00126972471503062
hsa-miR-124-3p	31882.1851095865	0.368330055711622	0.0707861732446604	5.20341810876753	1.95655991332195e-07	3.42397984831341e-05
