# Supplementary material for: Rapid and inducible mislocalization of endogenous TDP43 in a novel human model of amyotrophic lateral sclerosis
Source: eLife. 2025 Jul 24;13:RP95062. doi: 10.7554/eLife.95062 (PMC12289307; doi:10.7554/eLife.95062)
Supplement: Figure 3—figure supplement 4—source data 5. [file elife-95062-fig3-figsupp4-data5.txt]

id	expt	treatment	replicate
J01	AIO	nes0	R1
J02	AIO	nesm	R1
J03	AIO	nes0	R2
J04	AIO	nesm	R2
J05	AIO	nes0	R3
J06	AIO	nesm	R3
J07	KD	cds41	R1
J08	KD	renilla	R1
J09	KD	cds41	R2
J10	KD	renilla	R2
J11	KD	cds41	R3
J12	KD	renilla	R3
